# Supplementary material for: In vitro probiotic characteristics and whole-genome sequencing analysis of porcine-derived lactic acid bacteria
Source: PeerJ. 2026 Jul 15;14:e21496. doi: 10.7717/peerj.21496 (PMC13380237; doi:10.7717/peerj.21496)
Supplement: Supplemental Information 3 [file peerj-14-21496-s003.xlsx]

## Sheet: Growth Curve
Strain	0h	2h	4h	6h	8h	10h	12h	14h	16h	18h
F106	0	0.04	0.3	0.78	1.66	2.16	2.42	2.58	2.66	2.69
F109	0	0.04	0.28	0.7	1.48	2.08	2.44	2.6	2.68	2.7
F130	0.02	0.04	0.34	0.86	1.68	2.22	2.5	2.66	2.68	2.69
R101	0	0.02	0.02	0.26	0.56	1.18	1.76	2.24	2.42	2.48
R117	0	0.02	0.02	0.28	0.62	1.26	1.96	2.34	2.48	2.57
R124	0.02	0.04	0.08	0.3	0.68	1.42	2.02	2.38	2.52	2.6
Z108	0	0.04	0.06	0.28	0.52	1.32	1.86	2.36	2.52	2.57
Z119	0	0.02	0.04	0.2	0.46	1.16	1.82	2.3	2.46	2.52

## Sheet: Acid Production Curve
Strain	0h	2h	4h	6h	8h	10h	12h	14h	16h
F106	6.9229	6.8801	6.6019	6.0883	5.1467	4.6117	4.3335	4.1623	4.0767
F109	6.9229	6.8801	6.6233	6.1739	5.3393	4.6973	4.3121	4.1409	4.0553
F130	6.9229	6.8801	6.5591	6.0027	5.1253	4.5475	4.2479	4.0767	4.0553
R101	6.9229	6.9015	6.9015	6.7303	6.4093	5.7459	5.1253	4.5689	4.4191
R117	6.9229	6.9015	6.9015	6.7089	6.3451	5.6603	4.9113	4.5047	4.3549
R124	6.9229	6.8801	6.8373	6.6875	6.2809	5.4891	4.8471	4.4619	4.3121
Z108	6.9229	6.8801	6.8587	6.7089	6.4521	5.5961	5.0183	4.4833	4.3121
Z119	6.9229	6.9015	6.8801	6.7945	6.5163	5.7673	5.0611	4.5475	4.3763

## Sheet: Acid Resistance
Strain	pH=2.0			Mean	SD	pH=3.0			Mean	SD	pH=5.0			Mean	SD
F106	13.98	13.73	13.9	13.87	0.13	22.84	24.8	24.42	24.02	1.03	72.48	74.31	74.91	73.9	1.27
F109	14.36	13.59	14.14	14.03	0.4	25.47	27.01	26	26.16	0.8	85.08	85.49	89.44	86.67	2.46
F130	13.75	14.01	13.85	13.87	0.13	30.64	32.2	31.6	31.48	0.79	71.86	72.73	74.5	73.03	1.35
R101	24.12	25.14	24.24	24.5	0.55	42.19	44.85	44.75	43.93	1.51	83.33	86.53	87.78	85.88	2.3
R117	19.33	20.31	19.34	19.66	0.56	30.98	31.55	31.91	31.48	0.47	81.85	90.03	89.81	87.23	4.68
R124	17.21	18.24	17.35	17.6	0.55	36.31	38.19	37.07	37.19	0.95	90.58	91.85	91.38	91.27	0.64
Z108	23.44	23.86	25.24	24.18	0.95	33	35.01	34.5	34.17	1.04	93.61	95.53	97.27	95.47	1.83
Z119	17.91	16.51	16.94	17.12	0.72	26.91	28.03	27.59	27.51	0.56	93.3	94.79	95.47	94.52	1.11

## Sheet: Bile Salt Resistance
Strain	0.001			Mean	SD	0.003			Mean	SD	0.005			Mean	SD
F106	33.25	34.96	32.56	33.59	1.22	27.35	30.33	29.5	29.06	1.54	5.25	5.85	5.37	5.49	0.31
F109	36.64	39.26	37.05	37.65	1.4	30.31	31.63	31.9	31.28	0.84	4.88	5.81	4.82	5.17	0.55
F130	37.38	39.54	38.67	38.53	1.09	33.49	36.03	33.65	34.39	1.42	5.62	7.02	6.2	6.28	0.7
R101	34.62	30.65	35.02	33.43	2.42	24.16	27.59	25.86	25.87	1.72	2.62	3.59	4.05	3.42	0.72
R117	32.22	33.58	32.6	32.8	0.69	30.01	32.69	29.73	30.81	1.64	4.54	5.34	4.91	4.93	0.4
R124	38.62	40.75	38.62	39.33	1.24	31.39	31.26	29.78	30.81	0.89	6.45	5.82	6.33	6.2	0.33
Z108	36.37	37.22	35.31	36.3	0.96	16.55	18.61	18.33	17.83	1.12	5.16	6.13	5.18	5.49	0.56
Z119	37.96	35.5	36.88	36.78	1.23	16.27	19.65	18.53	18.15	1.72	5.03	6.72	6.16	5.97	0.86

## Sheet: Hot Resistance(5min)
Strain	40℃			Mean	SD	50℃			Mean	SD	60℃			Mean	SD
F106	94.13	97.97	93.53	95.21	2.39	74.52	77.15	75.13	75.6	1.37	46.88	47.83	46.89	47.2	0.55
F109	95.45	96.47	97.49	96.47	1.02	77.93	79.03	75.87	77.61	1.59	49.02	47.28	48.81	48.37	0.96
F130	95.74	98.2	96.7	96.88	1.24	73.91	74.72	76.16	74.93	1.14	50.11	50.92	53.83	51.62	1.99
R101	93.84	92.45	94.42	93.57	1.01	70.38	69.43	70.94	70.25	0.76	22.95	25.3	23.15	23.8	1.3
R117	92.62	91.82	92.01	92.15	0.42	59.72	61.67	60.56	60.65	0.98	20.35	21.21	18.83	20.13	1.2
R124	92.54	92.13	94.03	92.9	1	71.45	73.54	71.79	72.26	1.12	25.43	26.27	25.22	25.64	0.55
Z108	95.04	96.19	95.51	95.58	0.58	57.07	57.9	58.94	57.97	0.94	31.13	33.31	32.55	32.33	1.1
Z119	94.51	95.12	95.85	95.16	0.67	57.56	59.5	58.62	58.56	0.97	28.16	29.61	28.18	28.65	0.83

## Sheet: Hot Resistance(10min)
Strain	40℃			Mean	SD	50℃			Mean	SD	60℃			Mean	SD
F106	96.65	98.35	97.11	97.37	0.87	27.22	26.11	27.55	26.96	0.75	9.77	8.49	9.4	9.22	0.66
F109	97.66	99.27	97.79	98.24	0.89	36.65	38.11	34.29	36.35	1.93	7.97	9	8.08	8.35	0.56
F130	98.23	99.11	99.3	98.88	0.57	33.28	34.42	34.9	34.2	0.8	10.15	8.76	9.23	9.38	0.71
R101	93.3	94.98	93.33	93.87	0.97	23.48	24.52	23.34	23.78	0.65	5.4	5.38	5.21	5.33	0.1
R117	93.64	92.35	91.57	92.52	1.05	21.28	23.35	22.66	22.43	1.04	4.64	5.02	4.65	4.77	0.22
R124	95.82	92.83	95.81	94.82	1.75	26.17	27.15	26.39	26.57	0.51	6.04	6.13	5.71	5.96	0.21
Z108	96.85	95.55	95.66	96.02	0.72	25.54	26.13	27.08	26.25	0.78	8.98	8.09	8.22	8.43	0.48
Z119	94.55	93.55	94.95	94.35	0.71	25.66	27.15	25.94	26.25	0.78	9.17	8.3	7.82	8.43	0.68

## Sheet: Coaggregation Properties
	S.aureus			Mean	SD	E.coli			Mean	SD
F106	27.24	28.72	27.44	27.8	0.8	27.02	28.11	26.47	27.2	0.8
F109	10.63	13.78	11.59	12	1.6	11.45	13.82	12.23	12.5	1.2
F130	30.63	33.35	32.62	32.2	1.4	32.62	31.41	31.07	31.7	0.8
R101	22.84	23.68	22.78	23.1	0.5	29.35	27.64	29.41	28.8	1
R117	10.15	17.58	16.07	14.6	3.9	17.48	18.69	17.53	17.9	0.7
R124	33.37	36.75	34.58	34.9	1.7	26.19	29.28	24.63	26.7	2.3
Z108	22.86	25.63	23.81	24.1	1.4	28.52	23.44	26.94	26.3	2.6
Z119	13.04	13.21	13.05	13.1	0.1	18.42	17.42	17.86	17.9	0.5

## Sheet: Surface Hydrophobicity
Strain	Surface Hydrophobicity			Mean	SD
F106	13.84	13.78	13.81	13.81	0.03
F109	16.34	16.8	16.63	16.59	0.23
F130	15.42	15.78	15.57	15.59	0.18
R101	14.12	14.2	14.16	14.16	0.04
R117	17.07	17.11	17.09	17.09	0.02
R124	16.12	16.67	16.26	16.35	0.28
Z108	26.54	28.53	29.2	28.09	1.37
Z119	24.12	25.44	24.42	24.66	0.69

## Sheet: Adhesion Ability
Strain	Adhesion Ability			Mean	SD
F106	41.51	40.64	41.57	41.24	0.52
F109	33.32	35.88	35.41	34.87	1.36
F130	36.14	38.31	37.72	37.39	1.12
R101	48.04	51.78	48.8	49.54	1.97
R127	49.33	53.03	50.58	50.98	1.88
R134	53.07	56.12	53.14	54.11	1.75
Z108	41.08	44.82	44.69	43.53	2.12
Z119	40.45	40.48	37.75	39.56	1.54
