# Supplementary material for: In vitro probiotic characteristics and whole-genome sequencing analysis of porcine-derived lactic acid bacteria
Source: PeerJ. 2026 Jul 15;14:e21496. doi: 10.7717/peerj.21496 (PMC13380237; doi:10.7717/peerj.21496)
Supplement: Supplemental Information 4 [file peerj-14-21496-s004.zip]

Archive with 13 entries (9 files):
- ANI_Analysis/
- ANI_Analysis/Enterococcus faecium/
- ANI_Analysis/Enterococcus faecium/F130.all.fna
- ANI_Analysis/Enterococcus faecium/F130_ANI.txt
- ANI_Analysis/Enterococcus faecium/GCA_029023785.1_ASM2902378v1_genomic.fna
- ANI_Analysis/Lactobacillus plantarum/
- ANI_Analysis/Lactobacillus plantarum/GCA_000143745.1_ASM14374v1_genomic.fna
- ANI_Analysis/Lactobacillus plantarum/Z108.all.fna
- ANI_Analysis/Lactobacillus plantarum/Z108_ANI.txt
- ANI_Analysis/Pediococcus pentosaceus/
- ANI_Analysis/Pediococcus pentosaceus/GCA_001437285.1_ASM143728v1_genomic.fna
- ANI_Analysis/Pediococcus pentosaceus/R124.all.fna
- ANI_Analysis/Pediococcus pentosaceus/R124_ANI.txt
