# Supplementary material for: In vitro probiotic characteristics and whole-genome sequencing analysis of porcine-derived lactic acid bacteria
Source: PeerJ. 2026 Jul 15;14:e21496. doi: 10.7717/peerj.21496 (PMC13380237; doi:10.7717/peerj.21496)
Supplement: Supplemental Information 4 [file peerj-14-21496-s004.zip › ANI_Analysis/Lactobacillus plantarum/Z108.all.fna]

>Chromosome Scaffold1 1 length=3199366 depth=1.00x circular=true
GTGCTGGAACGTAATGACTTATGGAATCTCATTAAGTTCTCTATGGAACAAGATCTGTCC
AAGATCACGTTTCAAACGTTTGTCGAACCGGCAAAACCACTCCAACTCGATAAAGCCCAA
ATGACGATCGAAGTCCCAACACAACTTCATCGTGACTATTGGGAGAAAAACTTGGCCGCA
AAGTTCACGGACATTGCGATGCAAGCGACTAACGAGCAGATTCGGCCGGTCATGATAACG
GAAGAAGAACGTCAGCAACTTACGAGAGACAAGGACTCGCAAGTGACTACCGGTAACGTT
GCGGGACAACAACCAACAACCGCAACTACCCCCACATTTATGCGGGAAACGAAACTCAAC
CCGAAATACACTTTTGATACTTTCGTGATCGGTAAAGGCAATCAAATGGCCCATGCCGCT
GCGTTAGTTGTGTCGGAAGAACCCGGCACCATGTATAATCCGTTGTTTTTCTACGGGGGC
GTTGGTCTGGGAAAAACCCACCTAATGCACGCTATCGGTAACAAATTGTTAGAAACCGAT
CCGACTAGTAACATTAAATATGTGACTAGCGAATCTTTTACGAATGAATTAATTAATGCC
ATTCAAACTAAAAAACAGGAGGCGTTCCGCGAAGAATATCGGAACGTTGACCTGTTATTA
GTCGACGACATTCAATTTTTTGCCAATAAGGAAGCAACCCAAGAAGAGTTCTTCCATACA
TTTAATGCTTTATATGAAGATGATAAGCAAATCGTGCTTACATCCGATCGCTTACCGAAC
GAAATTCCGCAACTCCAAGATCGCCTAGTTTCTAGGTTTAAGTGGGGATTATCCGTTGAT
ATTACCCCACCTGATCTCGAGACGCGGATTGCTATTTTGCGCAATAAAGCCGATCTTGAA
GGGATCGAAATCCCTGACGATACGTTAAGTTATATCGCCGGTCAGATCGACTCAAACGTG
CGAGAACTCGAAGGTGCCTTAGCACGAGTGCAGGCATACTCACGACTGAATAATTCACCG
ATTACCACCAGTTTAGTGGCGGATGCATTGAAGAGTTTGCACCTTAGCAGTAAACTATCA
GAGGTTTCGATTCCCGTCATTCAGGAAAAAGTCGCCAAGTACTTCCATGTAACAATGGCT
GACCTTAAGGGAAAGAAACGCAATAAACAAATCGTGATTCCACGTCAAATTGCCATGTAT
TTATCACGCGAACTGACTGAAAGTTCACTTCCGCGCATCGGTAACGAGTTTGGTGGTAAG
GACCATACGACTGTGATCCACGCCCATGATAAAATCACTAAGGCACTCAAAACTGATGCT
GAATTACAAAAAGCCGTGGGTGATTTGACAGGCCAGCTCAAATCTTAGTGTGGATAAAAA
AGGATAACTCAAAAAGTTTTCCACAACTTATACACATGTGGAAAACTTGATAACGCCGAG
TCTTTACTCGGTTTTCCACAGTACCCACTGCTCTACTATTACTACGAACTTTTATTATTA
ATATATATCTAGTGCCCGTCGCTAGAATAAAGAGGGGATTAACTTATGAAATTCACGATC
AATCGATCTGCCTTCATCAAAGAATTAAATAACGTCCAACGGGCCATTTCTTCAAAAACG
ACCATTCCAATTTTGACTGGTCTTAAACTTGACGTTAATACTGACGCTATTACCTTAACT
GGTAGTGATGCTGATATTTCTATTGAAACCACCATTCCAGCAAGTGATGACAACAATACG
TTAGTCGTTGAAGATGCCGGTTCAATCGTTTTACCTGCCCGTTTCTTTAGTGAAATCGTA
AAAAAATTACCAGAAGACACCATGACTGTTAACGTGGTCGACGGTTTTCAAACACAAATT
ACTTCAGGGGCCGCTTCCTTTACAATCAACGGCTTAGACCCTGAAAACTACCCACACTTA
CCTGAAATTGATACGACTAATACCATCACGTTAGCTGGGGATGTACTCAAAGAGTTGATT
GGTCAGACCGTTATTGCCGTTTCCAATCAGGAAAGTCGACCAATTCTGACCGGGGTTCAT
TTTATCTTAGCTAACGGTGAGTTCTTAGCGGTCGCAACCGATTCACACCGCCTAAGTCAA
CGCCGGATCAAGTTGCCAGAAGCCAATAATGCCAATTATGATGTAATCATTCCTGGTAAA
AGTTTGACAGAATTATCTCGGATGATCGGCGACAATAATCCTGACGTGCAGATGCGGTTA
TCAGAAAACCAAGTCCTATTTGTGCTGGGGAATACGTCCTTCTATTCTCGCTTACTCGAA
GGAAATTATCCCGACACGTCACGGCTGATTCCTAAAGAATCTAATACGACTGTTGAAATT
TCAGCACCCGCACTTTCAGCAGCAATTGAACGGGCATCCCTGTTATCCCACGAAAGTCGC
AATAATGTGGTTCGCTTCTCCGTTAACCCAACGGACAAAACGATTACGATTTTCGGTAAC
TCACCAGATGTCGGGGAAGTAACGGAACAACTACAGCCCACTGATTTGTCAGGTGACGAA
CTTGAAATTTCATTTAACCCAGACTACATGAAAGAAGCGTTACGTTCGTTTGGGCAAGCT
ATGATCAAAATCTCATTCACGATGGCATTGCGCCCATTCACTTTAGTGCCAACTGAAGAA
GGCGAAAACTTTATTCAGTTGATTACACCAGTTCGAACGTTTTAATTAGCTGAATAAATA
TACAATTCTAAATAAAAGGCCCGCATTTCACCGTGAAATGCGGGCCTTTTATGACGGCTA
AAACTAGCTAAAGATGGGGCAATGAATAGGCAATAGCGATGATGTAACTTTTGAAGTTTT
AACTTATGCATATTATATTAGCTGCTGGTGAATTGTCACGCTAACTATCGATGTTGCCCT
ACTAAAATCCCACCATCTGATGAACCCCAGTCCTTGCACTCGTTCGCTACAAACGCTCGC
TTTCAGATAATGAATGCTGGCTTTAGCCAATTTTTATAGGTAAAAAACAAGATATTTTAT
TAAAATCCGCAAAATTAGGGAATTTCAGCAAATTTACCCCTAGGCTAGTATCCCGATATT
AAAAAGCCCTAAATCGTCTTAAAATGGCTCTGAGTGCGGTTATAAATTGAATTTTCATCA
AAAAACAAGTATAATATAACCTGTTAGGAGTGTGTGTAGCACGCCAGACAGTCGTTTAAT
AGCTTGTAATCAGATAGGCAGGTGACATTGTGAAACAGCCAATAGATATTAAAACCCCAT
ATATGACGTTGGGGCAACTCTTAAAAGAAACGGCCATCATTGGATCGGGTGGTCAGGCGA
AGTGGTTCTTAAAAGAAACAACCGTGTTAGTTAATGGTGAACCAGATGATCGGCGGGGTC
GGAAACTTTATCCAGGCGATACGATTGAAGTTGAAGACAACGGGTCATTTTTTATTCGCT
CAAATCAAGAAACGACTGATTAGATGTACTTAGAAAACTTAGTCTTGCATGATTTTCGGA
ACTACGCGGATTTGACCATTAATTTTAGTCAGGGCGTTAATGTTCTATTAGGTGAAAATG
CGCAGGGAAAGACGAACCTGTTGGAAGCCATTTATGTGTTGGCGTTAACGCGTAGTCACC
GCACCGCTAACGATAAGGAATTAATTCGGTGGCAAACCACCACGGCAACGTTGCAAGGCC
GGTTACATAAAAGTACCGGTGCTGTCCCCTTGGAACTTGAATTGGGGCGGCGGGGCAAGC
GAGCGAAAGTCAATCATCTTGAGCAAGCCAAATTATCCCAGTACGTCGGAAATTTGAACG
TGATCGTGTTTGCACCTGAAGATTTATCCATCGTTAAAGGGGCACCCGCGGTTCGCCGTC
GGTTTATGGATATGGAATTTGGTCAGATGAGCCCTAAATACCTCTATAACCTAAGTCAGT
ATCGCACGATTTTAAAACAACGTAATCAATACTTACGGCAATTAAATCGGCAGCAGGCCA
AGGATAAGGTTTATTTGGGTGTCTTGTCGGATCAATTGGCTGCATTTGGTGCGGAAATCA
TCCATAAACGACTACAACTGTTGCAGCAACTTGAGAAATGGGCGCAAGCTGTTCACAGCG
AGATTACGCAAGAACAGGAACAATTAACGTTTCACTATGTCACTCAAGTGCCAACTGCCG
ACCAGACGTCGGTCGATCACATTTATCAAACGCTACAGGCCTTATATCAGCAACAACAAG
CCAAAGAAATTTTTCAAGGGACGACTTTATTAGGTCCTCATCGCGATGATTTACAATTTG
GTGTTAACGGCAAAAATGTGCAGACTTTTGGCTCCCAAGGCCAACAGCGTACAACTGCTT
TGTCCGTTAAGCTTGCTGAAATTGATCTGATGAAAGCTGAGACGGGCGAGTACCCGGTCT
TATTATTAGACGATGTCTTATCAGAATTAGACGCTGCACGGCAGACTCATCTGCTGACAG
CGATCCAAGATAAAGTGCAGACCTTTTTAACCACGCCAAGTCTTGACGGGGTGGCCCGCA
AATTAATTAATGCGCCAAAAGTATTTGAAGTTAGCCATGGCACTTTACATGAGGAGGAAC
CGCATTGACCGAAAACGAAAAAGAAACCAAACTTGAACAGGCTCGCGAATATGATGCTAG
TCAAATTCAAGTTTTGGAAGGTTTAGAAGCTGTCCGGAAACGTCCCGGAATGTATATCGG
TACGACGAGTAGCCAAGGACTCCACCACTTAGTTTGGGAAATTGTTGATAACGGAATTGA
TGAAGCCCTAGCAGGGTTTGCAAACGTGATCCACGTGACCGTTGAAAAGGATAATAGTAT
TACGGTTACTGATAACGGTCGTGGGATTCCTGTTGATATTCAAGAAAAAACGGGTAAACC
AGCGCTTGAAACGGTTTATACGATTTTACATGCCGGTGGTAAATTCGGTGGTGGCGGTTA
TAAAGTCTCTGGTGGTCTTCACGGGGTCGGGGCTTCCGTTGTTAACGCCTTATCATCGAC
CCTGGACGTCAAAGTAACTCGGAATGGTCATGTTTATTACATGGACTTTGAACGTGGAAA
GGTTAAAACACCGATGAAGATCATTGGTGATGCGCCTGATGATGCTCATGGTACGGCGGT
TCATTTTGTTCCGGATCCTGATATTTTCCGGGAAACGACCACCTATGACATTAATATTTT
GACGACTCGGATTCGCGAACTCGCTTTCTTAAATAAGGGATTACGGATCACGATTCGGGA
TAATCGCCCTGATGAACCCACTGAAGATGACTTTCTCTACGAAGGTGGGATTCGTCACTA
TGTTGAATATCTAGATAAGAATAAGACCGTTCTATTTCCAGAACCGATTTATGTGGAAGG
GGAACAGAATGGGATTACGGTAGAAGTTGCGTTGCAATATACTGACGACTACCACAGTAA
TTTGATGACCTTCACCAACAATATTCATACGTACGAAGGTGGGACGCATGAAGAAGGTTT
CAAACGTGCTTTGACGCGGGTCATCAACGACTATGCTCGTAAGAATAACTTGTTGAAGGA
AAGCGATGCGAACCTATCTGGCGAAGATGTTCGTGAAGGGATGACGGCTGTTGTCAGCGT
CAAGCATCCGGATCCTCAATTTGAAGGTCAAACGAAGACGAAACTTGGTAATTCCGATGC
TCGGGCAGCAGTTGACCGGTTATTCTCAGAACACTTTAGCAAGTACTTGATGGAAAACCC
AAGTGTTGCCCGTAAAGTGGTCGACAAAGGGTTACTTGCATCCAAGGCCCGGGTCGCTGC
TAAGCGTGCGCGGGAAGTTACGCGAAAAAAGAGTGGCTTGGAAATTAGTAATTTACCAGG
TAAGTTGGCGGACAACAGTAGTAAAGACCCTGAAATTAGTGAGTTGTTCATTGTCGAAGG
GGATTCTGCCGGTGGGTCGGCTAAGCAGGGACGTTCCCGGTTGACGCAAGCGATTTTACC
GATTCGGGGTAAAATTTTGAACGTTGAAAAGGCCAGCATTGATAAGATTTTAGCCAATGA
AGAAATCCGGTCATTGTTTACGGCAATGGGAACTGGCTTCGGTGGTGACTTCGACTTGAG
CAAAGCCAATTATCACAAATTAATTATCATGACTGATGCCGATGTCGATGGGGCACATAT
TCGGACCTTGTTATTGACGTTGTTTTACCGGTACATGCGGCCATTAGTTGACGCTGGCTT
TGTGTACATCGCTCAACCACCGTTGTACCAAGTCCGGCAAGGTAAATTTGTGAAGTATAT
TGATTCAGATGAAGAATTGAGTGAGGTCATGGGGCAATTGGCACCATCACCGAAACCAGT
TGTTCAACGGTACAAGGGGCTTGGTGAAATGGACGCGGAACAATTATGGGAAACGACCAT
GGATCCAGACAAGCGGCGCCTATTACGGGTTCGTGATGAAGACGCTGCGGATGCCGATGG
GGTCTTCTCGATGTTGATGGGGGACCAAGTCAAACCACGGCGAGAATTTATTGAAGATAA
TGCCAAGTTCGTCCAGGATCTGGATGTTTAGTGTGTCAGTTTAGTCATTTTGACCTAAGA
ACTGAGGCGCAAGCTGTTAATCAGACTTAGGGTCGTAATGGCACGACGGTTGTCTTAATG
GCGACTTTTACTTGAGACATGTAAAGCTTAATCAAGCTTTAATAGCGGCAAAACGGATGA
AGGAGGACGAATATTTTGGCTGATTCAGATTTATCGAACAATCGTATTTCGGATGTGAAC
CTTTCGAAGACCATGCGAACGTCATTCTTAAGCTATGCCATGAGTGTTATCGTGGCACGG
GCACTGCCGGACGTACGTGATGGGTTAAAGCCAGTGCACCGGCGGATTCTTTACGGTATG
AGTGAATTAGGTGTGACGCCGGATAAGCCGTATAAGAAGTCGGCCCGGATTGTTGGGGAT
GTTATGGGGAAGTATCATCCCCATGGTGACTCCGCAATTTATGAGTCAATGGTGCGGATG
GCCCAAGACTTTAGCTATCGCTACATGTTAGTGGATGGTCACGGGAACTTCGGCTCTGTC
GATGGTGACGGGGCTGCCGCGATGCGGTATACCGAAGCCCGGATGAGTAAGATTGCGGTT
GAAATGCTCCGCGATATTAACAAGGATACCGTTGATTGGCAACCAAACTATGATGATACA
GAACGGGAACCAGCAGTCTTACCAGCACGTTTCCCGAACTTACTCGTTAACGGTGCCACT
GGGATTGCTGTTGGGATGACAACAAACATTCCGCCACATAACTTAGCGGAAGTCATTTCA
GCAATCCACCTGTTGATGGATAATCCTGATGCAACAGTTGCTGACTTGATGGAAGTCTTA
CCTGGACCAGATTTTCCAACTGGCGGGATCGTAATGGGAAAGTCCGGTATTCGTAAGGCT
TACCAGACTGGTCGTGGGAACATTATTGTTCGTGCGAAGGTCGATATTCAAGACCAAAAG
AATGGTAAGCAACGAATTATCGTGACTGAATTACCATATATGGTCAATAAAGCTAAATTG
ATCGAACGGATTGCTGGTTTAGCTCGAGACAAGGAAATTGAAGGTATCACTGATATCAAT
GATGAAAGTGACCGTGAAGGGATGCGGATCGTCATTGATGTTCGGCGGGATGCCAGCGCC
TCGGTTATCTTGAATAACCTTTACAAGATGACATTGATGCAGACTAATTTTGGCTTTAAC
ATGTTAGCCATCGTTAAGGGTGCTCCAAAAGTCTTAAGCTTAAAGCAAATCTTAATCTAT
TACCTGGAACACCAAGAAGACGTGATTCGGCGTCGGACTGAGTTTGACTTGAAGAAAGCC
CAAGCACGGGCCCATATTCTTGAAGGCTTACGGATTGCCCTTGATCACATTGATGAAATC
ATTGCGATTATTCGTCAATCACAAACGAGTGAAATTGCGAAGAACCAATTGATGGATAAT
TACGGCTTGTCTGATAAGCAGGCACAAGCCATTCTTGATATGCGGTTAGTCCGGTTAACT
GGTTTGGAACGTGAAAAGATCGAGAGTGAATACCAGGACTTATTGAAAGCCATTGCTGAC
TACAAAGAAATCTTAGCTAGCAAGGATCGTATCAACCAAATTATTTACGAAGAATTAATG
GAAATTCAACGTAAGTTTGGTGATAAGCGTCGGACCGAATTGATGGTCGGTGAAGTCCTC
AGTATTGAAGATGAAGACTTGATCGAAGAAGAAGAAGTGGCTGTTACCTTAACTCACAAT
GGCTACATCAAACGGTTACCAACGACTGAATTTAAGTCGCAACACCGTGGTGGTCGTGGG
ATTCAAGGGATGGACGTCCATGATGATGACTTTATTGAACATCTACTGACGACGTCGACC
CATGATGTCCTACTCTTTTTCACTAATGCGGGTAAAGTTTACCGGATGAAGGCTTACGAG
ATTCCTGAATACGGTCGTACGGCCAAAGGAATCCCGGTCATCAATTTACTGGGAGTCAAT
TCTGGTGAAAAAATTCAGGCGGTCGTTAATGTCACGGGCGATGCGAGCGCTTCTGATAAC
TACCTGTTCTTTACAACCGTTAAAGGGGTTGTCAAACGGACACCAGTTCAAGAATTTGCC
AATATCCGTAGCAATGGTTTGAAGGCCATTACGCTTAAGGATGATGATGAATTAATCGGG
GTTACAATCACGGATGGTCACCAAAATGTAATCATCGGGACGCACGACGGTTATGCCGTC
AGTTTCGACGAAACCACAGTGCGGTCCATGGGCCGGACGGCTTCTGGGGTTCGCGGGATT
CGCTTACGCGATGATGACTTTGTGATTGGCTTTGACGTTTTGAAGCCCGACAGCAACGTC
TTCATCATCACGGAAAAGGGTTATGGGAAACAAACGCCAGCTGCCGATTACCCAATTAAG
GGGCGTGGTGGCAAAGGAATCAAGACCGCTAACGTGACTGAGAAGAATGGTCATTTAGCT
GGTTTGACGACGGTTGATGGTCAAGAAGATATCATGGTAATGACGAACCAAGGAGTCATG
ATTCGCTTCAATATCGCAACCGTTTCTCAGACTGGTCGGGCAACCTTAGGTGTTCGTCTC
ATGCGGTTAGGCGATGATGGTCAAGTCGCAACGATGGCCAAGGTTGATCCAGAGCCAGAA
GTTGATGAGACTGTCGCAACGGATGCAACGACTGAGGCACCAGTTGACGATCAAACCGTC
AACGCCGATGCCACTACGACAGAACCAACAACTGATTCAAACGATTCAAACGAATAAATT
GATAAAACAAGCGTGGTCGACAATCTTGTCGACCACGCTTGTTTTTTTATGCGAGTCAAG
AATTATTTTGGCAACGGGTCGTGTGTGATTTACCGGTCATCGGTCCTATTCTGGCCTCCA
AAGTCTTGTTTTGAACCGGTAGAAACAATCTTCCTGCGAAGAATAATTTGACTGCTGGAG
GCTCATCACTTAGTCTTGCCATCTTCCAGTGATTGGCAGAAATGCCGATAAATTGGGAGA
GGACAACATGAAGTAAGCAATTTTAGATTTACGCGGTCAAAACTGGCTTGTGCGATTGAG
AGGATTACAGCAGTGCGTGTTATTCTGACGTCGACTTGGTTTAAATTAATGCTGTGTGGG
TGTGGGAAAATGTAAGCGAAGGGGAGAATTTCAGAAAAAAGAAATATTTCCCGGGAAATA
AAATGAAATATCGCTCAATTGACGTAATTGATTGGTGTAACGGATTCAGGATCTTTTTGT
AACAGTCGGCCGCTTCAACCCTTGCAACAAACTGATTTAGATGCTATACTTTAAATTCGT
GAGTATCTAGCATTAGCTAGATTACTTTCCTTGCTCTTCAAAAAGAAGGGCCTGAAGTCC
ATAAGGAGGTGCAAATTTCATGAGTGAATCAAAGAAATATGAAATTACTTACATCGTACG
TCCCGACATCGACGATGCTGCCAAGACAGCTTTAGTTGATCGTTTCGACAAAATCTTAAC
TGATAACGGTGCGCAAGTAATTGATTCAAAAGACTGGTCAAAGCGTCGTTTCGCATACGA
AATCGGTGGCTTTAACGAAGGTACTTACCATATCGTTAACTTAACAGCAACTGACGATGC
TGCTTTAAACGAATTCGACCGTCTTTCAAAGATCAATGATGACATTTTACGTCACATGAT
CGTTAAACGCGAAGACTAATAGACAAAATTAATTTTAAGAGAGGAGCGCTTCTGCATGAT
TAACCGTACAATTCTTGTTGGCCGACTGACAAGAGATCCGGAATTACGTTACACGAATGG
TGGTGCCGCCGTCGCGACGTTCACTATTGCCGTAAACCGTCAATTCACGAATCAAAATGG
GGAACGTGAAGCAGATTTCATTAGTTGCGTCATTTGGCGTAAAGCTGCTGAAAATTTTGC
GAACTTTACTCATAAAGGTTCACTTGTTGGTATCGATGGCCGGATTCAAACCCGGAACTA
CGAAAACCAACAAGGGGTACGTGTTTACGTTACAGAAGTTGTCGTTGAAAACTTCTCATT
ATTAGAATCACGGGCAGAGTCTGAACGTCATCAGTCTGCCAATGGTGGTAGTGGTAATAA
CAATTACAACAATGGTAATTCGAATTACAACAACAATAATAATGGGTATAGTAATCAAGG
CCAAAATGCGGCTCCTCAACAATCATCAGCGAATAACAATAACCCATTTGGTAATGGTAA
TACTGGTAATGCTAGCAGTGCGGCACCATCAAGCAGTGCTAACAACAATAATCAGGCTGA
CCCATTCGCTAATAATGGCGATCAAATTGATATCTCGGATGATGATTTACCATTCTAGTC
TAATTGCTTAGACAGATAACGAGGAGGGAAATATCAATGGCACAACAAAGAAGAGGTGGC
CGTCGTCGTCGTAAAGTCGACTTCATCGCCGCAAACCATATCGAATACATCGATTATAAA
GATACTGACTTATTACGTCGCTTTATTTCAGAACGTGGGAAGATTTTGCCACGTCGTGTA
ACGGGGACTAGTGCTAAGAACCAACGTTCTTTAACTATCGCCATCAAGCGTGCACGGATC
ATGGGCTTATTAGCCTTTGTATCTGAAGACTAATTTTTAGTCATTCAAAAACCACAGACT
TCGGCTCTGTGGTTTTTATTTACCCTTAACTTGACTAGATAGGGTGGTGGCCGTTCAATG
AAGCGTTTACGGTGATTGACACGAAACGCTGAAGCGGACGGTGGTTTGTGATAAAATATA
GTCATTACTGAGAAGGCTTGAGGGATTTTTAATATGAAAAAGATCTTTTCGCGTGAAAAA
ATTCCATTTTTCCTACAAAATCAGCAGTTACGACTCTTAGCGTTGGTTATTTTTAGCTTG
TCGTTAATTATGCTCGTCACTGGTTATTTAATGAACTGGATTTTTGGGACCGTTGTCCTC
ATCTTGATTGTGATGGCTGTGGTGATATCTTATAATACGTTGATTGAGCTCAGTTCGAGT
GCAAATGAATATATCTCAGACTTGTCGTATCGTATTAAGCGCGGCGAACAAGAGGCACTG
ATTCAGATGCCTATCGGAGTAATGATTTTTAATTCCGACCAGACCATCGAATGGATCAAT
CCTTATCTTCAGCGCTATTTCGGTGATAAGGACGTCTTAGGATACCGCTTGGAAGATATT
GAGCCAACACTGGCAGCGACGCTGAACGCTCATCTGGACGAGCCCGCGACGATTCGTTGG
CAAGACTACCAGTTTGATGTACGTGTCCAGCAGAGCACTAATACGGTCTATATGATGGAT
GTGACCAAGTATGCTGAGCTGACGGATCAATTCGAAGATGAAAAACTCGTGATTGGACAA
ATCTTTTTGGATAATTACGATGAAATCACCCAGTCGATGACTGATACGGATATTTCCAAC
CTGAACAATTACGTGACCAATGAATTGTCTAAGTGGACCCAGATGTTTGGGATGTACCTG
AAGCGCTTGGATGATGATCACTTCTTCTTGTTGGGCTATGCTAGTAGTTTACGACGTGTT
GAAGAGAATAAGTTTCGCATTTTAGATCGAATTCGGGAGTCGACTTCTAAGCAAAATTTC
CCACTAACATTGAGTATTGGGATTGCTTATGGTGAACGGAACATGAACAATTTGGCCGAT
TTAGCGCAGAGTAACATGGACCTTGCCTTGGGGCGGGGTGGTGACCAAGTTGTGGTGAAG
TCTGAGGACGAACCTGCTCGTTTCTACGGTGGTAAAACCAACCCGATGGAAAAACGGACG
CGGGTACGGGCCCGGATGATCAGTCAGACGTTACAAGAGTTAATGAATCAATCTGACCAG
ATCTTTGTTCAGGGGCACCGCCAACCAGATATGGATGCCGTTGGGGCCTGTCTCGGGATT
CGCCGAATTGCTGAAATGAATGGTAAACAGTGTTGGATCGTCTTGGATGAGCAAAATGTG
CATTCAGACATTCAGCGTTTACTGGACCAGTTGAAGTCTGATGAGAACATCGAGTCAGCG
ATTATCTCGCCGGAAGAAGCACTTGAGAAGGCCACTGACCAAAGTTTATTGATTATGGCT
GACCATTCTAAGCCAAGTATTTCAATGTCACAGGCCCTTTATGAGCGGCTCGAAAATCGC
GTTATGATTATTGATCACCATCGACGGGGCGAAGAATTTCCAGAAAACCCAGTTTTGGTT
TATATTGAACCGTATGCTTCGTCGACTTGTGAGCTGATTACCGAGATGTTTGAATATCAA
TCGCACGATGCCGAACCAATCAATAAGATTGAGGCAACCGCAATGTTGACCGGAATCGTT
ATCGATACGAAGTCGTTTTCATTACGATCAGGATCGCGGACGTTTGATGCTGCTAGTTAT
CTACGATCAGCCGGTGCGGACTCGTTACTCGTTCAACAATTTATGAAGGAGAACGTTGAT
AGTTATCTACAACGCAATCATCTGATTGAAACCGTTGAATTTGTTAACCAGGATATGGCA
TTATGTGTTGGTGAAGATGATCAGGTCTATGACCCAGTAACGGCGGCTCAAGCTGCTGAT
TCACTATTATCTATGTCTGGTGTCGACGCATCATTCGTGATTACACGTCGTGAAGATGGA
CGGGTCGGAATTTCGGCACGATCACTTGGCGAGATCAACGTACAAGTTTATATGGAAAAA
TTGGGTGGTGGCGGTCATTTATCGAATGCTGCAACCCAGATTGAAGGGCAGTCAGTTGAA
GCCGTCAAACAATCGTTGATTGATTTGTTAACGGCAACTGATGAGCCGACCACAGAATCT
AATTAGGAGTGAGTCTAAATGCAAGTTATTTTTTTGAATGATGTCCGTGGTAAGGGCAAG
CGGGGCCAAATCAAGAATGTCCCGGATGGTTACGCGCAGAACTTTTTAATTAAAAAGGGA
TTGGCCAAGGAAGCCACTAAAGCGGCAATCAATACGTTGAAGGCTGAACAGAAGTCTGAA
GCAGCACGTGCCGCTGAGGAATTAGCCGAAGCTAAGCAAGTCAAGACAGTTTTGGAAGCT
GATGAAACGGTTGTTGAATTGAAGGCCAAAGCTGGTACTGATGGTCGGTTGTTTGGGTCA
ATTCCTAGCAAACAAATTGCAACGGCGTTAGCTGACCAATACCAAGTTAAGCTTGATAAA
CGCAAGATCGAATTACCAGAACCAATTCGGGTATTAGGTTACACAAACGTGCCCGTTAAG
TTACATCCAGAAGTAACGGCGAAAATTCGCGTGCACGTTGTCGAAAAGTAAAAGGACGGA
TCACAAATGAACAACGATGTGCTGGATCAAACCCCACCACAAAATATTGAAGCTGAAAAG
GCAGTCTTGGGGGCTATTTTCTTAAACAGTGACGCCCTCGTGGAAGCGATGGAGTTTGTC
GAAGCGCAAGATTTCTATCGGCGCGCACATCAGATCATTTTTGCCAGCATGGTGACTTTA
AATGACCGTGACGAGGCTATTGATGCGGTGACCGTTAGTGATTTATTAACGGCCCAAAAT
CAATTGGATGATGTTGGTGGGATGAGCTACATTGCTGAATTAGCTGGGTCCGTACCGACT
GCGGCTAACGCTGGCTACTATGCTAAGATTGTGGCGCAAAAGGCGACGGTGCGGCGGTTG
ATCAAGACGGCCACGGAGATTACGCAAAAGGCCTATACGGAAAATGATGACGTGACCACG
TTATTAGATGACGCGGAACGCGACATTATGAACGTGTCTGAACAGCGTAATCAGAGTGGG
TTTAAGTCGATTTCAGATGTGTTGAACGCGTCGATTGAAGAAATTGACCGCTTGTATCAA
AATGATGATGACATTACCGGTTTACCGACTGGTTTTGCGGAGCTGGATAAAATGACCGCC
GGCTTACAACCGGATAATCTGATTATTTTGGCTGCCCGGCCAGCCGTTGGTAAGACAGCC
TTTGTCCTGAATATTGCCCAAAATGTGGCGACTAAAACGGATACGACAGTGGCCATTTTC
AGTTTGGAAATGGGTGCCGAATCCTTAGTCAACCGGATGCTGTGTGCAGAAGGTAGTATT
GACGCTGGGCATTTACGGACGGGGCAACTGAACGAAGAAGAGTGGGAACACTTGGTGGTT
GCCATGGGGAGTTTGTCTAAAGCTAGTATTTTTATTGACGATACCCCCGGAATCAAGATG
TCAGAAATCCGGGCCAAAAGTCGCCGCTTAGCGAAAGAGCAAGGTAACCTCGGCTTGATT
GTGGTCGATTATTTGCAACTGATCGAAGGTAGTAACACAGAAAGTCGGCAACAGGAAGTT
TCCGAAATTTCGCGGCAAATGAAGAAACTGGCTAAGGAACTAGGTGTTCCAGTCATTGCC
TTATCACAGCTATCTCGTGGTGTTGAACAGCGTCAAGATAAGCGGCCAGTGCTTTCCGAT
ATTCGTGAATCGGGTTCAATTGAACAAGATGCTGACATCGTTGCCTTCCTATACCGGGAA
GATTATTATGATCGCGAAGGCGGCGACGATGATGATGGCGGTAATTTTGGTGGCGGTGGT
GACTTTAATGGCGGCGATCCGCGGGACGAAGATGCTTCTGAGGATGTTGGTGAAGTTGAA
GTGATTATCGAAAAGAACCGTGCTGGGGCGCGGGGAACGGTCAAACTATTATTTGTGAAA
CCATTTAATAAGTTCTCCTCAGTCTCTTATGCGCAGGATCCCCAAGCTTAATTGCAGTCG
ATCAATAAATTTGTTATCAAATTCCTCTTAAACTAATTAAGAGGAATTTTTTGTTTATCA
CGTGCCGAGGCTACTTGTTTTCCGCCAATTGGTTGGGCTGATGCACCAATTTGGCCGTGA
TAATAATGAGTTAGTGAGATAAATGTCCCTGTTATTTTAAATAAACTTTGCTATGATGAA
AAGTAGACAGATTTAATAATGGTGGTGATGGCGTGGCACAAAAGCAACTCATTAAAACGC
CGTGGCTAATTGCCGGGCAGTTTATGAATAACATTGGTATGAGTTTCATTTGGCCGTTAA
CGACGATCTACATGCACAATGTGTTAGGTAAGTCGTTGACGGAGACTGGAATTGTCCTGA
TGCTCAATTCAGTTGCCAACGTTTTGGCAAGTACGATTGGTGGGCGTATATTTGATCGAG
GTAATCCTTATCACCTGTTACTGATGGGAATCACGTTGAATGGCCTCGCGAACTTTGCTC
TGATCTTTTTTCATGGATGGCCGTGGTATCCGATGTTGTTAGTCGTGACCGGGTTTGCTA
GTGGCTGGCTAAATACGATGTTTAATGCTTTGGCTGCCAGTGTCCCCCGCGATAAAGTGC
GGCGAACGTTTACGTTGATGTATCTCGCTGCCAATCTCGGAGTTGTCTTCGGCACGATGC
TGGTTGGTATCGTGTATAGCATGGGGATGGCCTTGCTATTCTCGATGACCACGAGCCTCT
TCGTGATTTTCTTGATTATTGCATTATTTGAATACAATGTGGATTCGTCGAACGTGACCG
GGGTTGATCCGCGCCAAGGACAAGATGTGCACTTGCCACGGGCCAATTTTCACATTGTCT
GGACCTTCTTTATTAGTTTATTTATTATCTGGTTGCTATACGAACAGTGGGTCAGCAATT
TATCCGTCTACATGACGAATTTGGGGATGCCGCTGCGGAATTACAGTTTTCTATGGACAA
TCAACGCGGGCTTACTGGTCCTTATTCAGAGTATTTTAAGTTTGCTGGGGAATCGGATTA
AAAATTTATATAATCAATTTTTCTTCGGCATGCTATTCGTGGGCTTATCATTTCTATCAC
TTGTGATTGCGCATGATTACCCACACTTTATCTTTGCCATGATTTTATTGACGATTGGTG
AAGCAACTTGGTCACCAGCCATGCCAACACTAGTGAGTCAGTTATCACCAGTTAGTGCTA
AGGGGCGTTACCAAGGACTAGTACAAGCCTTTTGTGCGTTAGGGCGCTCGCTAGGGCCGT
TATTTGGTGGTGTGATTATCGATAATTGGTCTTATAAGGTGCTGTTTTTGTTGGCATTTG
TGGTTTTATTGATCGTGTTGGCAGTTAATATCGGTGTCGTTCACTTTAATTTACGCAAGG
CCGTTAATTATATGAAGACGGACGTTCAGACCGATGTTTCACGTGAAACAAAATAATTAG
AGAAGTTGGTGGCAGTAGTGAAAGTGATACGAAAACTAAAGGCTAAACGAGTCGTGATTA
AAGTCGGGACAAGCACGCTAGTTTATCCAGATGGATCGATCAACTTACGGGCAATCGATC
AATTAGCCTTTGTCATTAGCGCAATGCGACACCGTGGGCGTGAAGTTGTCTTGGTTTCGT
CAGGGGCTATTGGTGTTGGCTTGAATTATATGGGACTCAAGCAACGTCCAAAAGCAATTC
CTGAACAACAGGCGATTGCGGCGATTGGGCAAACTGAATTGATTTCGATTTACAAAGAAC
GTTTCGCCATTTATGAACAAAAAATTGGCCAGTTGTTATTAACACGTGATATCTTTGTTT
ATCCTAAGAGTCACCATAATGTGTTGAATACATTTGAGGCGCTATTAAAACAAAACGTGG
TCCCAATTGTTAATGAAAATGATACGGTCGCGGTCGATGAATTGGATCATGAAACAAAGT
TCGGTGATAACGATCAACTATCCGCAATCGTGGCCACGAATATCGGGGCGGATTTGTTAA
TCATGCTATCCGACATCGATGGCTTTTATGATGGTAATCCCAATGCGGATGCCCGAGCCC
AGTTATTAGGGCACATTGAGAAGGTTGATCAACATACTTATAAGCTAGCTGGCGGTAGTG
GCAGTCGGTTTGGTACTGGTGGGATGGTCACTAAGCTAAAAGCGGCAGAACGGATGATCG
ATGCGAATGGTCAAATGATTTTAGCCAATGGTGCGGATCCCACAATTATTTTTCAAATTT
TAGCAGGCGAACCAGTCGGAACGCTATTCGGTTAAGTTGGGGAGGTTATCAAAATGGTAG
ATTTAGAACAGTTGGGTCAGCAGGCTCAACAAGCTAGCTATACGCTGGGGTTACTTTCAA
CGGCGCAAAAAAATCAAGTGTTGACCGCAATGGCAACGGCGTTAACGAGCCATCAAGATG
AGATATTGGCAGCTAATGCGCAGGATTTAGAGAACCCGCAAGTACCAGTTAAGTTTGTTG
ACCGGCTCCGGCTAACAGCAGACCGCATCCAGGATATGGCGATCGGGCTCAAACAGGTCG
TGAGTTTGCCAGATCCAATTGGAAATGTGGACCGCGCGTGGCGCAACGAGGCCGGGTTGA
TGATTGCCAAGGAACGGGTACCATTAGGTGTTATCGGCATGATTTTTGAAGCGCGCCCCA
ATGTGACGGTGGATGCATCAGCACTGTGTTTTAAAACCGGAAACGCTGTAATCTTACGCG
GTGGTAAGGAAGCCCTTCACTCTAATCAAGCACTTGTCCAAGTCTTACGTGGTGCATTAC
GGGCCGAAGCGGTCGATGAGAATGCGATTCAACTGATTACGGATACGTCGCATGCGACTG
CGGCTAAGTTCATGCAGCTCACTGATTACGTGGACGTCTTAATTCCACGCGGGAGCGCCC
GTTTGATTCAAACGGTGTTGGCTAAAGCAACGGTACCCGTTATTGAAACGGGAGCCGGTA
ATTGTCACGTATACGTGGACAAAGACGCGCAATTGCAAATGGCAACCGATATCGTGATCA
ATGGGAAAGTTCAGCGGCCATCAGTTTGCAACGCCACTGAAAAGCTTCTAATTCATCGTG
AGGTTGCGGCCGATTATTTACCTAGCATGATTCAGGCACTTCGTGAACAAGGCGTAGAAG
TACGCGGGGATGCCGCAACTCAAGCCATTGTTCCTGATGTGGTTCCAGCAACGGATGCGG
ACTGGGGAACGGAATATAATGATTTAATTATTGCAGTGAAAGTTGTTGATTCAGAAGCAG
CGGCCATTACGCACATCAATCGTTACAATACCCAACATTCCGAAGCTATTGTGACGGATA
ATTATCAAGCTGGGAAGCTCTTCCAGCAACGGGTCAACGCAGCGTGTGTTTATATCAATG
CTTCCACCCGGTTTACGGATGGCTTTGAATTTGGGTTTGGCGCTGAAATCGGGATCTCAA
CGCAGAAGTTACATGCTCGCGGTCCGATGGGATTAGCGGAATTAACATCTTATAAATACG
TCATTGATGGCAATGGTCAGATTCGCCATTGATGAGCAAGTATCGTTATTAGTCAGTATA
TCGGCTAATAGCGATTTTTTTATTGCCGATTGGGGGGACAAGTGTTTATCCGATTTTTGA
CTTCTTGATTTGATAACCCACCATAGCCGGTCTAGTTTTAAGCTCGCGTACCATACGTTT
GGTTCAAAAGCGCAAGCTAGTTTCGGCCTGAATAGTGAAGGCATAATACCATGGTGACTT
AGAATGCTGAGCGAAACTTTTAGTTGACAGATGTAAACTTAAAAGCTAATCTTATCTTAA
TTAGTTTTTAATCTAAGGGGAGGAATCATGATGATGAACGCAGGATTGCAAAACGTTATT
GTAGTCGTGAAAACCAGTAATTACCGGTTTACCACGGATAACGGAGGCTTACCGTTGATG
TGTTGTTGTCGGCGCCAATCGAAGTATCGTTGCCAGTAACCGACATCATCGTTAAGTTAG
GAGTCATCATTCATGAAAAAAAGAATATGGATCAGCAGTATTGCTATTGTAGCCCTAGGA
TTAGTGTTAACTGGCTGCGGTAGCCAGCAGAGTAGTCAGCAGAAGACGTTGAACGTAACG
GCGACCCAGTCGATTGCGACCGCTGATCCTAATAAGGCCGACGATATCGCTAGTCAGGCC
GCTATTGCTCAGTTTATGGAAGGCTTGTACACAACTAATCAAAAGGGGAAAGTCGTGCCG
GCAATTGCCAAGAAAGTCGTCAAACCGACTAATAATGGGAAGACTTATACCTTTAATTTG
CGGCACAATGCCAAGTGGTCGAATGGAAAAAAGGTCACGGCCGCTGACTTTGTTTATTCC
GTGCAACGCCAGGTCGATCCGAATACCAAGTCACAGGAAGTCGGACACGTTGCTGAAATC
AAGAATGCAACGGCAATCACGGCTGGTAAGAAGGCGGTGAAGACCTTAGGCGTTAAAGCG
TTGGGTAAGTATAAGTTACAAATTACATTGCAACAGCGCGTGCCGTATTTTAATTATCGG
CTAGCCACAGAGATCTATCCGTTAAACAAACAATTTACTGAGAAATACGGGAATAAGTAT
GGGACATCGGCACAGCGAACGCTCTCTAATGGTCCCTATGTCTTGAAGAGTTGGAATGGG
ACGAATGACACGTGGAAATATGTGAAGAACCCGTATTATTATGACCGTAAACAGGTCCGA
ATCAAGAATATTAAGGTGCAGACGGTCAAAAATAACAGTACGGCCGAGAACCTCTTCCAA
AGCAATGAGGTCCAAGTCACCCAGATTACGGGCACCCAAGTATCGGCAGCTGAGCAAGGG
TCACTAAAAAGTCAGATGAAGGTTACGAAGTTAAATCAACTCTACTTCATGTTGTGGAAC
CAGAAGCGCTCAGCATTGCAGAATACTGACTTGCGGCGTGCTGTGAGTTACGCTTTGAAT
CGCCAGTCATTGGTTAAGAACGTTCTCAAAGACGGCTCAGTAGCGGCGACGTCATTAGTT
CCTGCTGGCAATACCAAGAACCCGACAACAGGGAAAGATTTTAATACGGATACCGGAAAT
TTGTATCCATACAGTCCAGCAAAGGCTAAACAGTATTGGCAGAAGGCTCAGGCGAGCTTA
GGAAAGCAAAAGTTAACACTGCAATTATTGACGAACGATAATGATATTAATAAGTCGGTG
GCAGAATATATTCAAGCTGCAATTGAGAAAAATCTTAGTGGTGTCACGGTCAATGTCAAG
TCAGTACCACTGACAAATGAGATTTCAACTTTAAGCAAGGGTGATTTTGACTTTGCCACG
TTGTCGTGGTCGAGTGATTTCCAAGATCCAGTTGATTTCTTGAATAAGGCTTCGATAACT
AATTCTGTCAACTTTGGGAAGTTTAACAATGCGAAATATGAGCAATTAATCTCAACGATT
ACGGCCGATAAGCAGTCAACTAAGGCCCGATATCAGACGATGCAGCAAGCGGCTAAGCTA
GTCGCTCAGCAACAGGGGGTCACACCGATTTATCAAACTGCTGCTGCTCACTTGATCAGT
AACAAGGTTGGTGGGGTTCACTTCACATTGTTGCGAGACGCCCTTTATCGCTATGCCTAC
TGGAAGTAATCAGTCAGATAAATATTATTAATTTGATAGAAATGTAATTGAATAAATCAA
CTAGCCCGAAAAAACGCGTTTTTTCGGGCTTTTTTTGATGTTTTGGCAAACGGCGCAATA
AAACGGATAACCACGGGCTTAACTGTGAATAGTTGTCCTGAATCAGTTTGCAGTGTTCTG
GGTGACCAGTCATAATAATCGTTATCTTTTAGGGGTTTGTGCCCTGTTTGACCACTAAGT
AAGGCGACCTTATCAAGGATAGGCAAACACCCTGTCACCTTCTTATAATAAGATTAATTT
TATAAACTGCTCAGTTAATCACATAGGGGGTGTGATGCTTTGGTTAAACAAACTACGGAA
ATGAATGATGCAAGTTACTTATTTAATACCGGCGCAGGATTTAATAGTCAGGATTACTTA
GGCTGTCATTTGGCCGCATCTGGTCGGGCGGTATTTCGCGTCTGGGCGCCGCATGCTAAG
GCGGTCGGGGTTGTTGGCGATTTTAATGACTGGCAACCAAGCGCACTAAAGTTATTAGGG
GCGACTGGGATTTGGCAAGGACAAGTTCCGAACGTTCATGCGGGTCAGTTATACAAGTTT
CAGATCACAACACCAACTGGCCAAGTGCAACTAAAGATTGACCCGTTTGCACAACAGTTC
GAACGAAAACCGGGGGATGCGGCCGTAGTTGTTGAGCCGATGACGATGCGTTGGCACGAT
AGTTTGTGGCTAGCTCGCCGGAAGAAGTCGCGCGCTGCCAATCGGCCAATTAACATTTAT
GAGGTGCACTTAGGTTCGTGGCGCCGTCATCTTGATGGTAGCTACTACACTTATGCGGAA
TTAGCCGCTGAACTGATTCCCTATGTAAAACAACGGGGCTATACCCACATTGAATTAATG
CCCGTGATGGAACATTTATTAGATGCGTCTTGGGGTTATCAGCAATTAGGGTATTTTGCG
CCAACCAGTCGTTTTGGCAAGCGTGACAGTTTTCTCAGCTTTGTTGACCAGTGTCACCAA
GCGAATATCGGGGTATTCGTTGATTGGGTACCGGGTCACTTTATTCGCAATTATGATGCG
TTGTACCAGTATGATGGTACGCCGACATTTGAATACGCTGATCCTGAGCGCGCGAATAAC
CGTCGTTGGGGGGCGTGGAATTTTGATCTCGGTAAAACACAGGTTCAGAGTTTTCTGATT
TCAAGCGCCGAATATTGGCTCGACCAGTGTCATCTAGATGGCTTGCGAGTGGATGCTGTC
TCTAACATGTTGTATTGCGACTATGATGAAGGGCGCGAAGGGCAGGTTAATCAGTATGGG
GATAATCGTAATTTAGAAGGCATCGCCTTTTTACAAAAGTTGAACACCACGGTCTTAACC
CACCATCCCGATATCTTGATGATTGCGGAAGAGTCGTCCGCCTATCCGCAGGTTACGGGT
TCGGTGGCCAATGGCGGATTGGGATTTAACTATAAGTGGAACATGGGGTGGATGCACGAT
ACCCTGGATTTCTTTATGATGGATCCGTTATATCGGCACGATCACTTTAATCTACTGACA
TTTGCATTCGTGTACATGTTCGATGAACGGTTTATTCTACCGTTTTCACATGATGAAGTC
GTGCACGGCAAGAAATCATTAATGCATAAAATGCCGGGGGACCGCTATAATCAGTTTGCA
AATTTGCGGACGATGCTAACTTATATGGCTGCCTTTCCAGGAAAACAACTGAATTTTATG
GGTTCAGAGTGGGGGCAGTTTCTAGAGTGGCGGGACTGGAGTGCGTTGGAATGGGTCGAC
TTAAAGGATGATCTCAACCATCGGATGCAACAGTTCACAACGCAACTGAACGCGGTCTAT
CGGCACAATCGGCCGTTGTGGGAACAAGACCATGATCCTGCGGGGATTATTTATACACAT
ACCGATGATCCTGACAGTTCGACCATGGGGTTTATCCGGCAGGCCAAACGAAAATACAGT
TTTGTGGTCGCTGCTTTCAATTTTGTTCCTGTTGAACGTCAAGATTACCGGATTGGCGTA
CCGTATCGTGGCCGTTATGAGTTGTTACTCAATACTGAAGCGCAGGCTTTTGGCGGCACG
TGGACAAAGCTAGAAACAACGTTTACGGCGGTCGATAAGCCGTATCGGGGGCAACCAGCT
AGTTTTACCGTGACCTTGCCGGCGATGGGTGCATTGTTGATTCGACCAGTTAAAGTGATA
GGGGGAGTTAAGCATGCAAGATGAAATGTTAGGGATTATTTTAGCGGGCGGTCAGGGCAC
CCGGCTTGGTAAGTTGACAAAGGATATGGCTAAGCCCGCCGTGCCATTCGGCGGTCGTTA
CCGAATTATTGATTTTACACTCAGCAACTGTGCTAACTCGGGTGTGAATACTGTTGGGGT
TATCACGCAATATCAACCCCTAGAACTGAATGCACATATTGGTAGCGGTGCGAGCTGGGG
CTTTGATAGCTTAAATGGTGGGGTGACGGTTTTACAACCATACTCGTCTAGTGAAGGTGA
GAAGTTCTTTCAAGGGACGGCGCACGCCATTTATCAAAATATCGAATATATTGATCAACA
AGACCCCAAGTACCTGCTCGTCTTATCTGGCGATCATATTTATAAGATGGATTATGACGC
TATGCTGAAATATCATCAGGAGAAGAAGGCTTCGTTGACCGTTGGGGTGATCCACGTGAC
TAACGAAGAAGCCAAACGCTTTGGCATGATGAATACGGATGCGACGGATCGAATCATTGA
GTTTGAGGAAAAACCGGAACATCCTAAGAGTGATAAAGCCTCGATGGGTATTTATATCTT
CAATTGGCCGACTTTGCGGGATTACTTAGTTAAGAGTTATGCTACCGATAAGTCACTTGA
AGACTTTGGTAAAAATGTCATTCCATCATACTTAGCCAATAATGAATCCGTTTACGCTTA
TGCTTTTAAGGGTTACTGGCGAGATGTTGGAACGATTAAGAGTCTGTGGCAAGCCAATAT
GGAATTCCTATCGCCCCATAACCGGTTAAATATCGGCGATCGTTACTGGCGGATTTACTC
TAAAGCAGAGGTGCTACCACCGATGTTTTTGACGGAAACGAGCCAGGTCAATAATGCCAT
GGTCGTTGATAGTTGTTACGTTGCGGGCGAAATTGATCATTCAATCTTATCGCAACGCGT
GTCAGTTGGGATGGGTAGTCGCGTGGTTGACAGTATGATTATGCCCGGTGCAACGATTGG
AAAAAATGTGGTGATTGACCACGCATTGATTGGCGAAGATGCAGTGATTGGTGATGATGC
CCAGATTATTGGTACGACTGATAAGATTGCAGTTGTTGGGTATCACGAAACGATGGGGGT
GGAACAACCATGAGACGTGAACAAGTGAGTGCCATTATTAATTTACTGGAACCAAGTGAC
GCGTTACAACCATTGACTGCAGTTCGGCCAGTTGGAATGTTACCCTTTGGTGGTCGTTAT
CGGTTGGTTGATTTTCAATTATCGAGTGTCATCAATGCGGGGATTCAAAATGTGATGGTG
ACGGTCCCGCGGTCAGGGCGTTCCGTGGCTGACCATTTGCGTAGCGGGCGTGACTGGAGC
CTGAACACAATTCGCGGCGGCCTATTCTTGTCCCCATACAATGACTTGAAATTAGTGGCG
CCAGAAAAGAAGGCCGCATTACTGCACCATTACTATGATAATTCGATTCAGTTTCTGAAA
TGCAGCCAGAGTGAGTACTCGGTAGTGATGAGTACTCGCAATGTTGGTAATATTGATTTA
AAGGCGCTACTACGGTATCACGAGGAACGTAACAGTCCCGTGACGGCGGTTTATAAGCGC
GTTGATCCAGCTAGTTTGATTCCCGAAAATACAATCTTACAATTGACTGCTAAGGGAGAA
GCAACGGCGGTCGTTCCGATGAGCAAGGCCAAGATTAGCCCGAAGACGAAACAAGTTGCC
AAGAGCATGGCTATTTACTTGATGAGTACGGTCGATTTAATCGAATTATTGCAGTCGGCC
AATCAACGGGGTGACATGATCAGCCTAGAGGAATTGATGCGGCAAGCAGTCATCCAACAT
AACGCTAATGCTTTTGAATATACGGGCTTTCAGGCGAATATTCATGATATCAACAGCTAC
TTTGCGGCCAATATGGCCGTTTTGGATGAAGCTAATTTCCGAGCGTTATTCTACAGTTCG
CGCCGTATTTACACCAAGGTCAAAAATGAAATCCCGACGTTCTTTGCGACTGGTTCACAG
TGTCGTGATAGTTTATGTGGTACTGGGGGCTATATTGAAGGGCAACTTGACCACTCCGTC
ATCTTTCGGGATGTACTGATTAATCGTGATAGCCAAGTTAAAAATGCCATCATTATGCAG
GGGGCCCGGATCGGTGCCGGTTGTAAGTTAGAAAACGTCATTATCGATAAAGACGCCGTA
ATCGGGCCCAACCTAGTGCTTAAAGGAACTTCAACGACACCGTTAGTCATCAGCAAAGGG
CAGCACGTCTTTCAACAAGCGGAGGTGGCTGTGCATGACTAGGGTATTATTCGCGGCGGC
AGAAGCGGCCCCTTTTTATAAGACTGGTGGCTTAGGCGATGTTAGTATGGCGTTACCGCG
CGCCTTGCAAGCGGAAGGAATCGAGACGCGTGTAGTGATTCCGTATTACCCTCACCAGAT
GCCGACCGAATATCAGCAGCAGTTAGTGCCAGTGACGCATTTTACTGTTCAAGTGGGTGA
ACATGCGATGTATTGCGGTATTAAAACTCTGACAGTCGCGCACGTTCAGTATTATCTAAT
TGATAATTTAGATTATTTTGGTCGTGAAGGATTATATGGTTATTGGGATGATGGTGCACG
CTTTGCCTTCTTTCAGATGGCGGTTTGTGAAATGATGGAGCAGATCGATTATATCCCTGA
TATTTTACAACTCAATGATTGGCATACGGCGTTTATTCCTGTCTTGCTAGCTGAAAAGTA
CTATTGGATCGAAGCGTATCGTGATATTAAAACGGTGCTGACGATTCATAACTTACAGTT
TCAAGGTGTCTACGATCCGATTATTTTGGATAGTCTCTTTCGAATCGGAACTGAGACTTA
CACCGAAGCCGGCGTGGCGTTTTACGATCAAGTGAACTGGCTGAAGGGCGGTATTAACTT
TGCAGATGCCGTTAATACGGTGTCACCGACCTACGCACAAGAGATTCAAACACCAGCTTT
TGGGGAACGTCTCGACGGGGTGCTGCGGGCCAATCGGTACAAACTGAGTGGGATTCTTAA
TGGCATTGATATGCAATTATACGATCCCGCAACCGACCTGGCACTAACGGCGAATTATTC
GGCTAAGGATTTGAAACCTAAGCGTCAGAATAAACGTGCCTTACAGCGCCGATTAGGGTT
GCCTGTCAAAAACATGCCGGTATTGGCAGTCGTTTCTCGGTTAACGAAGCAAAAGGGTAT
CGACCTCTTGCTGGATGCATTGAATCCATTCTTGCAGCAACAAGATGTGCAACTCATTGT
TTTGGGAACGGGTGACCCAGCATTGGAACGCGCGTTACGCACCTATCAGTCGGCGTATCC
GCAAAAGGTGGTCGCCGCGATTCAATTTGATACGCAGCTAGCTCAGCAAATCTATGCGGC
CAGTGATATCTTTCTTATGCCTTCTGCCTTTGAACCGTGTGGCTTGTCGCAGATGATGGC
GATGCATTACGGGACGTTACCGATCGTGCACGCGGTCGGTGGGTTGCGGGACACGGTCAT
TCCGTACAATCGCTATACTGGTCAGGGAACCGGCTTTAGCTTTGACGACTACCAGCCAGC
GGTTCTACGTAAAATTATGATTCTAGCCGTGACCTTATATCGGCAGCATCCACTGGTTTG
GCGGCAGCTGCAACACCAAGCAATGACTTGTGATTTTGGCTGGGAACATTCTGCACAGCA
GTACCGTGCGACTTATCAGAAGCTAATGCGTTAGGTTTGATGGGGGTGTGAATTTGAAAT
TAACGTGTGCGCAATTTAAAAAGGACTTTCTAAGTGAAATTGAGACCTTGTATTCAACAT
CGCTGAGTGACACCTCGACGATTGGGCAATTTATTGCACTGGGACAGCTAGTTCGGCGCT
ATAACAGTCAGAGTTGGACACGAACAGCTAAATTTTACCGCGATCATCATCAGAAACAAG
TCTATTATTTTTCCATCGAGTTCTTGCCGGGACGCTTACTCGCTTCTAATTTGTTGAATC
TCAACTTATTGACGACTGTAAAAAAAGGGCTAACGGAATTGGGCTTAGACTTTGAGACAA
TCAGTCAGGATGAACCTGATCCGGCGCTTGGTAACGGAGGATTAGGTCGGTTGGCAGCCT
GCTATATGGACGCGATGGCTAGTTTGAAGATTGCTGGCAACGGTAACGGCATCCGCTATC
GTTACGGCTTGTTCAAACAAGTTTTCATGGATGGCTATCAAGTAGAATTACCCGATGATT
GGCTCCATCATGGCAACGTGTGGGAGACCCGGCGCGATAACAAGAGCTGCATTGTCCAGT
TCGGCGGCAATGTGTGGTTACAACCGCAAGCGGATGGTAGTTTACAACCGCAATCTGAAA
ATACGGAAGACGTGCTAGCGGTTCCTTACGACGTTGGTATCGTCGGGTATCACAACGATA
TTACGAACACCTTGCGTTTGTGGTCCGCGGAGTTACCACCCAGTGCGACCTATTCTTCGC
AGGATCAGCGTGATCGAATCAGTGAGATTACCAAGGTCTTGTATCCTGACGATTCTAACT
CGGCCGGGCAACAACTGCGTTTACGCCAAGAATACTTTTTCTCTTCTGCGGGTGTTCAAA
GTATCGTGCGTGATTTTTGTGCGACGCACCATGGCATCAAATTGTTAGGCAAAAAGGTCG
CGATTCACATTAACGATACGCACCCGACGCTGGTGATCCCTGAGATGATGCGGCTATTAA
TGGATGAACATCACTGTTCATGGGAAGTTGCGTGGACGTTAACGACGCAAGTCATGAGTT
ACACGAACCATACGATTTTACAAGAGGCCCTCGAGACTTGGCCAATCGATATGTTTAAAA
ACCTGCTACCCCGGATCTATCAGATTATTGCGGAAATCGACCGGCGCTACCGGGAACAAC
AAACGCCGATTTTTGGCAAAGTGCTCGTTGATCAGACGGCGCCTTTAGGCAACGGACAAG
TACGGATGGCCTACCTAGCTGTGATTGGGAGTCACAGTGTGAACGGTGTCGCGCCACTGC
ATACGGAATTACTGAAAACGGATGTGTTACGGGGCCTGTATCAAGTTTATCCGGAGCGGT
TTAATAATAAGACGAATGGCATTGCAACCCGGCGGTGGGTTCAATTGGCGAACCAACCAC
TAGCGCAATTGATTGATCAGACGATTGGTTCGGACTGGCGGCGGCAACCAGATTTATTAC
AGACGCTACTGCCGTATCAACAAGATGACCACTTTTTGTACCAGTTAGGTCAAGTTAAAC
TGACTAACAAGCAAGCTTTAGCCGCGTACGTTCAGCGTACTATGGGGATCAAGATTCGCA
CCGACGCGATTTACGATGTTCAAATCAAACGGTTGCATGCTTATAAGCGGCAACTCCTAC
ACGTCTTTGAAATCTTGCGCGAGTATTTTGCCATTAAGGATCATCCGCAACAGCCAGTCG
TGCCGCGAGTACACATTTTCGGTGCCAAGGCGGCTCCTAGTTATCACTATGCCAAGGCGA
TTATCAAACTCATTAATGTCGTCGCTGACATGGTGAATCAGGACCCGGCGATTGGTGATC
GGTTAAAGATCGTCTTTATTCCGAACTACGGGGTCTCCATTGCCGAACTGATCATTCCCG
CCGCCGACGTTAGCGAGCAGATTTCAACGGCCTCCAAAGAAGCGTCGGGGACTAGTAACA
TGAAACTGATGGCCAACGGTGCATTATCATTGGCAACGTATGACGGCGCGAATATCGACA
TTATGCAAGCGGCGGGTGCTGAAAATGAATATCCGTTTGGGCTTAAGGTCAATGAAGTGT
ACGACTATTACCATCGCGGCAACTATCACGCCGCTGACTTTTACGATGCTGATCCTGAAT
TAAAACGGCTCTTAGATAGTTTGATTGATGGCACGATTCCGGGAATTCCAACGGTTGGTC
GGGAAATCTATGATTCATTACTGCGGTATAATGATGAATTCTTTGTCTTAGCCGATTACC
GGGCTTATGTCACCCAACAACAGCAGATCAGTCGTGATTTTCAAAATCAACCCACTTGGC
AACAACGCTCGTTAGCCAACATTGCCGCTTCGGGACACTTTGCCGCGGACTTAGCAGTGG
CGCGGTATGCTGACGATATTTGGCAAGTGCCCCACGAACGACTGAATTAAGAAAGGAAGG
GTGACGGATGCAGGTAACGTATAACTCATTTTTACCCACGTATAAGACACCCTTTGGTGC
CGTGACCCGCCAGACACCCGTTCAATTCACAATCAGTGTTCAGACAGTAACGCCGGTTAA
GCAGATTGATTTATGCGTGGCTCATGATGGTCAGTGGGATGATGAACAGGCCTTACCGTT
ACATCCAATCAGTCCCACAATGTATACGGCCACGTTTATACCGACCCAGGTTGGCCTGTA
CTTCTACTATTTTCGGATTGAAACGGCGACCATGACCGCTTATTATGGTTGCGTTGATGG
TGGTTATGGTGGCCCGGGCGTTCAATACGTCTTGCGCGAGCATGTTCAAATGTATCAATT
GACAATCTTGAAAGCAGTAGAAACATTGCCACAATGGTATCGTGAAGGGGTTGCTTATCA
GATCTTTGTTGACCGCTTCAATAATGGCAACGCGGATGGCCACGTTAATGCGCCCAAGCC
AAATAGCTTTATTTATGGTCAACTAACGGATCGCCCACTATACGTGCGTGATGAACACCG
GGCGATTTTACGCTGGGATTTTTACGGTGGTAATTTGCGCGGTATTAGTGCTAAGATTCC
ATATTTACAGCGACTCGGTGTGACAATTATTTATCTGACGCCGATCTTTGAGGCCAGCAG
TAATCATCGGTATGATACGGGTGACTATCTGAAGATTGATCCGGTCGTCGGCGATTTGAC
GGACTTTGATAACCTGGTCGCGGCCGTACACCGGGCCGGTATGCGACTGATCTTAGACGG
TGTTTTTAACCATGTTGGTGTGGATTCTAAGTATTTCAATCAGGCGGGCCATTACCCGAC
GGTTGGGGCAACTCAGTCGACCACGAGTCCGTACTACCCGTGGTTCACATTCATTCATTA
TCCCCACGATTACGATAGCTGGTGGGGCATCCGTGATCTGCCGACAGTTGATAAAGACGA
TCCAACATACCGCGATTTTATCTTTGGTAAACCCGATTCGGTCATTGACTATTGGACGCA
ACGCGGTGTGGATGGCTGGCGCCTAGATGTCGCGGATGAGTTGCCAGACGATTTCATTGC
TGGAATTCGACGGACCCTTGACCGTTATCCGGATAAGGTTTTGATCGGTGAAGTTTGGGA
GGATGCCTCTCATAAATTAGCGTATGGGATGCGCCGGCACTACTTAGAGGGCGGCGGCTT
ACAGGCTGTCATGAATTATCCGCTCCGCCGCTTGATTATTCACGTTTTAAACGGCACGCT
AACACCGGCCGAATGGTGGCGTGAACTAATGACCCTCAAGGAAAATTATCCCGCTACGAC
GTTTCGCTTTAACTTCAATAACATCGGTAGCCATGATACGCCCAGAATCCTGACTATGTT
AGCCGAAGATCGCCAACGCCTACGTTTGGCCGTCCAACTACTCTTGACGCTTCCAGGTGT
ACCGTGCCTGTATTACGGTGATGAGGCGTTGATGATGGGGGGGAAAGACCCTGATAACCG
TGCGTTTTATCCGTGGCAGGACGCAGATCAGGCGCAAGTTCAGTTTGTCGCTGACTGGGC
GAATTGGCGTCAACGGCACCCGTGGTTAAACACAGCCCACTTTGTGCCGTTTTACTTGGC
AGATTATGGCATTGGCTACCTTTATTGGCAGGCTGATCAGACCGTGATGGTGATTGTCAA
TGTGACTACTGAGCCGCGAACCATGACGAGTCACGATTTAAAGTTGAGTGGTGTGCCCAT
AAAATTAGCACAAGCGATTCAATGCTGCCTTGTGACGCAGACGCTGGGTGGTGAACAGTT
GCGCCTTATTGAAAACTTTACCTAAATTTTACAGGAACTTGATGATTGTTAGTACGGTTC
AGCCGTATAGTATAATTGTACTTTTTAATAGCACCCCGCTATTGATTATGTATTACGAAG
TACTCATCGATCCTTAATGAGACGTAGGCACATTAGTGCGTGGCTTTCCTTGATTGGCCA
CGCATTTTTGTGCGCTTATAAGCAGAATGTCTGCGTTGTTCAGACGAGGTGCTTATAATA
AAGGTAAACACTAAAGCACCTTTTCGGATGGTTTTAAATAGACGTCATCACGAAGGTAAT
TAGTGTATTGGTGGCGCTGGTTATTGGCCAGTGACTGATTAATTAGGGGGTAATTGGTTG
TACCAAGCAGTAGTGTTTTTTGATTTGGATGGAACGTTAATGCAGGACGATAAGACGGTT
GCGGCCAGCAGTGTGCGGGCAATCCAGCAATTACGAGCTAACCACGTCCTACCCGTCATT
GCCACGGGTCGCAATGTATTCGAAGTTCAAGATGTGATGACAACGACGGGGATCGATTCA
ATCGTCAGTGCGAATGGGAGTTACGTCGCGTATCAAGGGCAGTTTTTGAGTGCGCACGAA
CTGGATAAGGAGCTTTTGACCGATATTACTCATTTTGCCAATCGCCAACAGAATGCGCTA
GCTTATTATAATAACGCCGGTTTTGCGTTAAGCCATCGTGATGCATTGACAACCAGTAAT
TATCGGGCACTCAGACAGACGGCCCGGGTCGCACCGCACTTTTATGAACATCAACATATT
AATTTCTTACTGACGTTTGATCCGTTGAATGCGGCGCAATATCGGCAGCGATATCGAGGC
CGACTACATTTTGTTCGTAATAATCCGCGTGCGCTGGACACTATGCAATGGGGTGTCTCC
AAGGCGGTTGGAATTCAGGATATCTTAACCAAGGCGCATTTAACTAAGGTACCGACCTAT
GCGTTTGGTGATCAATTAAATGATATTGAGATGTTCCGAATGATCCAGACACCGATTGCA
ATGGGCAATGGTCATCCGCAGGTCAAACAACTCGCGCGGTACGTGACCGCTGACAACATG
CACGGCGGGATTGCCCAAGGATTGCAACATTTTGATTTGATTTGAGAATTGACAGCTAGT
CTGATAATTATAAGCTTCCAGTGAGCAGTCCAACTGGTGAGATTAGCGACTGGCTTAAAC
AAAACAAACCGGATTTGGTAACCATGACGTGGTCGCCAAATCCGGTTTGTTTTGTGATGA
GTTTAATGGAAATACGTTAGTTTAGTTGTGCCTTAATATTGGCGAGTGTGAGCTGAGTCG
TATCGGTAAAATTGATATCTGCCGCCGCTAAAACGGTCGGGTCACCAATACCGATGGCAG
TTTCGCCAGCGCCTTTGATCGATTGTACGCCAGCCGCCGCGTCCTCGACACCAATACAGT
CAGCTGGATTAAGGCCTAAAATCTCAGCACCGCGCCGAAAAATCTCGGGATCAGGTTTAC
CGTGTTTGAGACTAGCGGGGTCGACGGCCTTCGTAAAGTAGTCACTAAGACCGAGTTTAC
GTAGCACAAGCGGAGCATTTTTTGATGCTGAAGCGAGTGACAATGCGTAGCCAGCCGTTG
TTAATTCAGTCAAAAAGGCGGTGATGCCTGGTAGAATGTTGGCTGGGGTCATTTGGTTAA
CGAGCTGCAAATAATTGGTGTTCTTTTCCGTAGCTAGCGCTTGTTTTTGGGCCGGTGTGA
AGTCATTTTCTCGGTGCCCTTGAGCTAGAATGAGGTTGAGTGAATCCATCCGACTGATAC
CTTTGAGCGCGTCAGCTAATTGATCATTCCAACTGACCCCGACTTTATCGGCGATCTGGT
GCCAAGCTTGGCTATGAAAAGTAGATGTGTCCGTGATAACGCCATCGAGGTCAAAGACAA
ACCCCTTGATTGCTGCAAATTTAACCATGTTGAATGCCTCCTAGATTAATCGGTATAAGT
GACGGAAAGTGGTTTCTTAGCTTGTAATTGGTAATGCTGTTTTCCAATCATAATCGTGCT
GGGTTGGTCCGCAGTGACGGTTACCCGTTGATGATCGATAACGAAAACATAGTGAACGCC
CCGAAAGAGATGCTTGAATTTCAATGTTTGCCAGTGTTCAGGTAGCCGTGGGTTCACCTG
TAAGTGGGCACCTAGTGGATTGACCCCGCCAAAGTTCCGTGTCGTCAGGTTTAAGGTCGC
ACACATGACGCCGAGGTGAATCCCTTCAGCGGTCGTCCCACCTTGAATGTCGTAATAGTC
GGATGCGAGGGCCTCTGAGAAAAGCTTCCAGGCGTCATCGTCATTATCGTCAAGCTGATT
CAAAACGGCGTAAACGATCCGCGAGAGAGTGGAACCATGCGTTGTGCGCGCTAAATAGTA
TTGAATGTTATGGGTCAGATACTCTTTAGGAAGTTGATATCCCATTTTTTCAATAATCTT
CTGAACAGTTGTGACATCGAAGTTATAAAAGGCCATCAAGGCGTCTGCTTGTTTGGCCAC
TTGGTAAGCATCGGGTGTCTTAGACTCTGCTTTCAAGATCCGGTCCATCCGGGCGATGTC
ACCGTACTTTTGCCGGTAAGCTTGAAAGTCAAGCGTCGGTAGGTTGAAGTACCCCTCAAA
TTGAGCAATGATTCCCCGACGGTTGATTTCAAGTGTTAATTGATGACTGATCGTCGTTAA
CGCTTGCTCAGCCGTTGAGTCAAATTGTGCGGCCTGAGCTGCCGCTTGAAAAGCAGCTTG
GGGCATCTGCGCCCGAAGCGTGGTAATCGTGTCAAAGAGCCACGCAACCATGATATTGGT
ATAGGCGTTATTCTTCAATCCAGCGGTCGTGCTGTTTGGATAGTTTTCATGGAATTCATC
TGGTCCCATGACCCCACTAATGTTATAACGGCCATTAGCTTGGTCATAATCTGCTTTACT
GATCCAAAAGGCTGCGATCGATAGCAACATTTCCATACCGTAATGAGTTAAGAAATCACG
GTCCTGAGTAACGTGGTAGTAAAACCAGACGTTGTAGGCAATATCTAACGAGACGTGTCG
CTGGAGCCGGCTATTATCTGGATCCCAGGTTTTAGTAATGGGATTTAAGTGAGTGAATTG
AGATTGTTCATCACCCTTGGATGCTGATTGCCAGGGGTACATGGCTCCCGCGTAGCCTTC
TGCTTCGGCATTTTTACGCGCCATTGGTAGTCGCCGGTAACGATAAGCTAAGAGTTGTTT
GGCTAGTTCCGGTCGGTGCAACGTGTAGAATGGTAAAATGAACATTTCGTCCCAAAAGAC
GTGTCCCCGGTAAGCTTCTCCGTGGAGCCCCCGAGCACCAACGGAAGCGTCTAATTGGCC
GCTTTCAATTGCGGCAGCAGAAACGAAACTGTGGTAAATATTGACGCGCAGTAAGCGTTG
GCTTGTAATATCGCCACGGATCTTAATATCTGTGGCTCGCCAAGTCGCTTCCCAATAGTC
CTTGCTAGTGGTTACCGTATTGTCAAAACTGGACTGGTCGAGCTCGGCTTGGACGTGGGT
CAACTGGGGATCACTATGGTCATTACTAGTTGCAATGACGACGTTCTTATCGAAGGTATA
CGTTTTACCAGCTTCTACCGCCAGTGAAACGGTTTGCTGAACGCCCTGAGGTTGTTGCGT
GCTATTAAAGTTCTCAATTGCAGGAACGTCTGGGCTAGTTAGTTTGGCCCCAATTGTGTA
ATTGATATGTGATGATTTGGTCTGACCAGAAAGGTAGACGGTATTAGCAGCCGTTTCGAT
GCCCATAGTCTTCAGATGATGCTGATCGAAGACGTTATAGCGGCTAACGTTGCTATTCAC
GACGCTACCGTCGATTTCGGTATAGATTTGTAGACTACCCGCAAAGTTGAGTGGGGTGAC
TTGGTAACGAATGCTGTAACGGTGCCAATCACGCATGTTGGCGACTTTCTGCGACCGGAT
TCTGAGTTGATGTCCGGAAGCGAGCTGAATCAATTTAGTGGTCGTCAAGAGTCCCGTTTT
CAAATCAAGGCTCCGATAAGCATCTTGTAAATCATGTTCGTTGAGTGTAAAGGGAGTCTG
ATGATCAATACCGAAAGTCATGAACTGAGCGTTCGGTAAATTGACTAAATCTTCATTCTT
CACTTGGTGGTCATGAACAGTCGTGGTGGTTTGATCATAGACCCCGGCAACGTATGTCCC
AGGATAATTGTCCTTGTCGGCGTGACTTTCCAAAAAGGCGCCCCGTAGACCAAAATAACC
GTTACCAATGGTCAACATGGCTTCTTGACCATTATTACGGACACCGTGGTATTGGCCGTA
GTAATCCAAATGCCATTTTAAATAGGCACTTTTAGCTTTAACTGCGGCTACTAGTCCAAG
TTGATCAACGGCAGCTTGGCTAACGACTGGGATATTAAGCAAATTAGTCAAAGCTAGCCC
GACATCAATGCGATCATAGTTGACACCGACGATTGTGTCTGAGAATGGATAGGACAGTCC
GTTTTCAAGAATAGCAGCATCGAATTGAAGTCCGGCTAAGCGAACCTTGATGTTCTCTAG
ATTTTCACCAATTGTTTGGTCAGAATTATAGGCAATCAGGTAATGGGCCGTTGCGGCTTG
CCCCGATACTGGATGATAAGCGATATCCATCGCGTCATTTTCAATTCGCAATCTAATAAG
TTTCATAAGTCCACACTCCTTAGTTCGGTCATTAAAAATTGCAATAAGTAATCCTAAATA
TAAAAATATTAACCATAACTACAGCCTAGTCTCTTTTTACAAGACTCGCAAATATTGGTG
ATGAAAGTAGGGGCTGACGAGGTTGAAAGTGGCGTTGTTTTCGAAGGTGAATGAACAAAG
TGTTCTGGCTTGTGCTGATGATACTTGGTCTTTGATGCACGTCCGGAATAGTCGGACGTG
CTTGCATTAATAACTGGTTTGAAAGTGATATCACGCTTCGAGCCATGCTAGTTGTTGGGT
GACCAAAGCACGAAGCGCCACAACTAGAATTTGCGTAGAATCTAGTCGTGGCGCTTCGGT
TGTGTCTTTCTGAGAAGGCCCAATTTGTAACGGCTAATCTAAGTGAGCGGGGCCGTCAGT
GGGCTGATCAACGAGTTCGAGATGGTCGATCGTCATCATCTGGCGAATCTTGATTGAACT
TGTCTGAAACCTGAGAATGACGGGGTCTTTGTAATTTAGTTGCTGCTGAAAGTCCGTTAG
TTCAGCCCGCCAATCTTGTTCAAAAACGTTGGTACCGACTAATGAGAGTTTTCCCCGAAG
CATAATTGACGCATAGTCTGACAGTTGGTAATAGAATAAACTCGCTTGACGCCAGTTTTG
AATGTTCTGCGTTGTTGAAGTTTGACGACTAGTATAGAAGTAAAGTTCTTCTAGGCTCCG
TTTGATAGGTAAGGGACTGAGCGCTACCATGGTCGGAAAGCCGTCCGCATCAACAGTTGC
TAACGTGAAGACGGGGGCGGTTTGGATCATATGTAGGGCTGCCTGACGAGTCGTGTGTTG
CATACTTAGTCACCCCTTTACACCTCAGTATGCCGGAATCATGAGGGAAAGTCATACGTT
ATGCACACCGTTTTCAGCGATTAAAAACTAGGGATGTGATATACTTAAGCCACTTAACGC
GTGGAACGTTATGATTGATTGGCGCTCCCAAGGTTAACGATGTTGTTACTGCAGTCAGTT
CTGAGAGGTCTTATCTAATAATGAAGAATGGTACAGTAAAATGGTTCAATGCGGATAAAG
GGTTTGGTTTTATTACGGGTGAAGACGGTACCGATGTCTTTGTTCATTTTTCAGCGATTC
AAACTGATGGCTTTAAAACCTTAGATGAAGGTCAAAAAGTAACTTATGATGAAGAACAGG
GCGATCGTGGCCCCCAAGCAACGAACGTTCAACCACAATAGTAACTGTTGGGCCGAACCA
TTATCATTAACTGGTTCGGTTTTTATTTGAAGTGACGGGTTGTCAGCTAAACAAGAAAGC
TAAGTGGTCGGAATGGATTTTGTAGATGTTTACGGCATTAAGCATGAGAATTGTACGTTA
GTTGCACCTGCGCGTGAATATCAGCGGGTCGTTATTTTTATGGACGCATTGGGCCGGCGC
TTTGTTGCAATGGGACCGGATCCACAACCAACTAAATATGGAAGTAGTAGCCAACATTGG
CATCAAGCACAGCCGAGTGCAGCTCCTGAAGGTTATTTCCATATTGATCAAGAATAACCC
TAGCAATTGAGTTACTTAGCTACGCTGATGGTAAACATTAGATCGTTAGAAAAAGCCTCA
GGGACGTCACACGCACTTTGCGTTGTGCTTCCTGAGGCTTTTTTGTAGGAATAAAAAAAT
CAGCTTTCACGGTGGATTATCACGGCGTGAAAACTGATTAGTGTGGTTATATGATGGGCA
GTCAGGGGATCGAACCCTGGACCCACGGATTAAGAGTCCGTTGCTCTGCCAGCTGAGCTA
ACTGCCCATAACTCAACAAAAAATATAATATCATGAATTTTGAGTTCTGACAACACTATT
TCGAAAGTTTTTTCAAAAAAAGTGATTTTTTGAGTAATTAATTGGTGAAAACGATTGCTT
GAACTGGCAAATGATTTCCCGGGAAATACTACGGCCACGCGGATTAGCAATCAAAGAAAG
CCAACTACATTTGTGATATACTAAAACCAGTGTTGAATTTAGTTTCAACCAACCCTGACA
CGAGAAAGGACCTGTTTTCTCGTAATATATCGCGAATCACCCTAAAAATTGAAATGTAAA
CCTGTTTTCCCCTAAGGAGGAAGAATCGTTATGAAAAAAATCTTAGTAGTTGATGATGAA
AAGCCCATCTCTGATATCATGAAATTTAATCTGACCAAAGAAGGCTATGAAGTTCACGTT
GCAGCTGACGGAGAGGAAGCCTTACAAAAAGTGGATGAAGTCCACCCTGATTTGATTTTG
TTAGATTTGATGTTGCCTAAGATGGATGGCTTGGAAGTTGCTCGACAAGTACGGAAGAAC
TATGATATGCCAATTATCATGGTAACGGCAAAGGACTCTGAATTAGACAAGGTGTTGGGC
TTGGAACTGGGCGCGGACGACTATGTGACCAAACCGTTCTCAAACCGGGAACTCGTGGCT
CGAGTCAAAGCAAATCTGCGGCGGCAAGGTACACCAAGTGCCCAACCAGCTGAAGTTGAA
GAAAATTCAGACATTGAAATTGGCGATCTGGTGATTCATCCAGAAGCTTATATGGTTTCC
AAACGCGGTGAAAACATCGAATTAACGCACCGTGAATTTGAACTGTTACATTACTTAGCC
CAACATATCGGCCAAGTCATGACGCGGGAACACTTGTTGCAGACGGTCTGGGGCTATGAT
TACTTTGGTGATGTCCGGACAGTTGATGTGACCGTGCGGCGGTTACGTGAAAAAGTTGAA
GATAACCCGAGTCATCCAAAATGGCTGGTGACGCGGCGGGGCGTGGGTTACTATCTCCGC
AATCCTGAAAATGAGTAGAGGTTGCTAAACCGTGTTGAGATTTAAACGGAAAAATTTTTT
TAAAACAATTAATTTCAAAATTGCGCTCGTGTTTGCCCTTCTATTATTGATTACGTTGGA
AATCGTGGGTGCAATCTTTGTGAAACAGTTGGAATCAAAGAACATCCAGGATTTTAAACA
GTCGGTGCAAATTCCAACTTATATTGATAATTCGTTGTCCGAACAATTGACCGTCAGCAG
TACGCGCAAGGCCAACGGCCAAATCAAGACGATTTTGTCGAACTACAACAATACGAATGT
TGATGAAATCCAAGTTGTTGACAGCAAAGGAACAATTCGTGGGACGAGTGATGTTAATGA
TCAGTCAGTAGTTGGACAAAAAACGACCGATCGAAACGTCAAGAATGCAATCTATAATAA
TCGAACTTACACTAAAAGTACCTATGACACTCAGAATAATGGACGCTACTACGTTTCAAT
CGTGCCGCTATATAGCTCCAATTCAGCGGGTAATAGCAGTCAGTTAGTTGGGGTACTGTA
TGTACGGGCAAATATGAAGTCTGTCTACAGTACGATTAACAACATTATGGGAATCTTTGT
GATTGCGTCACTTGCTGCGATGGTCTTGGGACTGGGAATTGCAATCATTATTGCCCGGGC
AATAACTCGTCCAATCGAAGAAATGAAGCAGCAGACGCAACGAATTGCCCGTGGTGATTA
TGCGGGGCAAGTCCGAGTTTATAGCGATGATGAGTTGGGCCAGTTGGCTAAAGCCATTAA
TAACTTGTCGATTCGTGTGGAAGAATCGCAAGAGTCGACAGAAGCTGAGCGACGCCGGTT
GGATAGTGTGCTCTCACACATGAGTGATGGCGTGATTGCCACGGATCGCCGGGGTAATAT
TACCATCATCAATGAAACAGCCTCGGACTTTATGGACGTTACGGCCGAAAAGGCAATCGG
TAACTCGATTTTAGATATTTTAAAAATCCGTGATGATTATTCATTGCGTGATTTGATTGA
AAATCAAGATGAATTGATGCTTGATTTTTCTTCGAACGAGCGTGACCTAATCTTGAATGC
CTACTTCTCGTTAATTCAACGGGAGTCTGGGTTTATTAGTGGGTTAGTCTGTGTGCTCCA
CGATGTCACGGAACAACAAAAGATTGATAATGACCGGAAACAATTTGTTTCGAACGTGTC
TCATGAATTACGGACACCACTGACTAGTTTGCGGAGTTATATTGAAGCACTGAGTGATGG
TGCGTGGAAGGATCCTGAAGTGGCCCCAGGATTTTTGAAGGTCACTCAAGAAGAAACTGA
TCGTATGATTCGAATGATCAATGAACTCTTAAGTCTATCACGGATGGACTCAGGGACCAC
CCGGGTCGATATGGAATTGGTCAATATTAACGAGATGTTCAATTACGTGCTTGATCGGTT
TGATATGATCTTAAAGAAGGATGATAATCCAGCTAAGTATTACACTATTAAGCGCGAGTT
TACCAAGCGTGATCTGTGGGTTGAAATTGATACCGATAAATTCACTCAAGTATTGGATAA
CATTATGAATAATGCGATCAAGTATTCACCTGATGGTGGTGTCGTGACTTGTCGGCTGTT
AGAGACGCATAACCAAGTGATCATTAGTATTAGTGATCAGGGCTTGGGTATCCCACGGGC
CGACTTAGGACACGTCTTTGACCGATTCTTCCGAGTCGACAAGGCGCGGTCACGGGCCCA
AGGTGGGACGGGCCTCGGTTTGGCGATTTCAAAAGAAGTTGTTCAGATGCTCGGCGGTCG
TATTTGGGTTGATAGTGTTGAAGGTAAGGGGTCTACGTTCTATATCTCCTTGCCATACGA
ACCTTATGAGGAGGAGGACCTTTGGGATGACGACTCACAAGCTTAGACGCTTTATCTTAC
CCATTTTATTGACGATTCTGATCTTATTGAGCGTGGTTTTATCCATGTATATCTGGTTGA
ATCCGTCACGCTATGAGCATGAAAGCAAGGTTAGTACGACGTCATCGAACTCTTCGTTGA
CAACTCGGACAATCGATGATATTTATTTACCGACACAATTAATTCACACTAACAGTCAGG
GTGGCCAATCCCTGCTGATTAATAAAAATGTCAGCTTAGTCAGTCAATTTAGTGAGCAGT
TACGCAAATGGGATGCGCGGAGTATCTCTAAAGTTCGCATTACGTCGGCAAAAAGCTACC
GTGCGCTCTTAAATGGAACTGATTCGTACGTATTGAACTTTCCTGACAGTATTACTGTCA
GTATGTTTAATACGGTCTTCAAGCAACATCTCAGTAATTTTCGCTCCTCGGAATTTAGTC
GGATCGTGATTCCAGTCAATGATACGAATCACATCTACTTTTTGAATGATGACCATCATG
AGATTTATAGTGTTCGGTTGAAGAAAAAATCTCTGTCGTCGTTGAAAAAAGTTTTGGCAG
TCGACAAGGTCAAACGGATTGCTGTCAAGATGACCTATGAGGATAATACAACGTATATTG
ATTATCCAAAGCAAGTTACGATGCAACATTATAGCTACTTGATGAGTAAAGCGGCCGCGA
GTGAGATTGCCAACCGATTACTAGATGCGGATGGTAATTCGACCGTTTCAGTGCATAATC
GCAGTGGTAAACAGGAGTATACAACGGGTAGTTACAAGCGCATGACGGTGGATTCTAAGC
TAGGAACAGTGTATTTCGAAGATTATAGTGATTCAGGAACCACGCGGAACCTATCACTGA
CTAATCAGCTAAAGAAGAGCTTCAATTTGTTAACTAGTCTCGGTGTCCCAATGGATAATA
TCCGCTACTACGGTTTTGACGCAACGAGTAATAGTGTCATTTACCGGAGCTATGTTGAAG
GGTTCCCGATCTTTAATCAGACCGAAAATGGCGATGTCCGGATTCAGCTCACTTCTAACG
GGTTAGACCGTTACTACTTCTCACTGTACAGTTTGCAGGTGCCAGTACCAACTACTGGTC
AGAAGCAAGCGGTGACCTTACCGAGTTCGACAAGTGTGTTAAAACGTCTGAAGGCCGCTG
GTTATAAAGACAGTAAAATTGGCAGTATTGAACTTGGCTACGAATGGTCACAGAACAAGT
CGTCCAAACTCGTGATCGACCTGACGCCGACGTATTATGTCTACTATAATGGCACTTGGC
GGACATATACGTCAATGTTAAGTGGATCTTAGGAGGTGGCCGCATGAATTTTCGGAGAAT
TGAGTGGATTTTCCTACTAGCATTTGTTGTTCTAGATATCTTCTTGGGTTTTATGTTCGT
GCAAACGAGCTCTAAGTCGACACAAACGACTGGTGATACGGCGACTACGATAATTCGTGA
AATGCGCGCAGATAATATTAGCTTTAAAAACCCGGACACGAGCGAAGGGACGGGTTACTA
TATTGCGGGCAGTAACGAGAGTGGTCTCAAACAATTGTTGAGTCAGTTAACTGAACAGAC
AGCCCGGGTGCAAAGTGGCGGTAAGCTCGTGAGCACACTACGGGCAACCACCACTATCGA
TACCCGCAATCCTAAAGCGGACTTGACGACGTTTATGAGTCAGCGGACCAATGTAATCCA
TGGAACCGAGTACGTCTATGATGCGGATTTGTCGTCTAACGGCGATTACGTTTTTGTTCA
AAAGGTTGCGGATGGCGAGATCATGACTGGCGCTGGGCAAGTCCACCTATTTGTTAATAA
AAACAAGCAGCTGACAAGTTATACTCAGACGTACGTCAATCACGTCAAAACTTTACGCGA
AAAGGCTGTTACGATCAGTGAAAAAAAGGCCTTGGTTGCGTTGTATCAATATAATCAGGT
GGCAAGTAGTTCCCGGATCGTTTGGGCAAAGCTTGGGTATTCTCGGTTATTGAAATTGAA
GGATAGTAGTGTTTACGTCCCAACGTGGATCTTTGCGGTCCGGGGTAAGAATAGTTCTAA
CGTTACACTGCACCGTATCAATGCCTTTACTGGTTCTTCAATGAAGAACGGTAGTACGGC
TAGTGATACGAGTAGTTTAGATGCGACGGTCGGAATGATGTGGAATGCAATTGATTAGTG
AAAACCAATTTAACGACTAGGTGTCGTTGTCGAATAACGGGTGCTGTGAAGAAGAGTGTT
TTTCCTAACAGGCCCGTTTTTTGGTGACTAGATTTTTGACTAGTTGTGATACGCCAATGT
CGAGGTGGCATGACGTAGCGTGGATTGCTCAGCGTTGATGTTCGCGGTTTCGTGTGAGTT
TAATGGCCGGTAAACTAGTGTGCGCATACACGACAGTAAACTAGACTAACCGCGTGATGG
CGATAGTCGTGGACGTTAAGTTTGAGCACTTGCAGGTGGCTTGCTTTTCAACCCTGCTAA
AAGCGTGTATCATATGAAGATAGTAATGGATTTCAGAGATAGGAAGAGCCTAAATAATGG
TATTAAAATTAGCAACGGATGATATGAAAGTAAGCATTCTGGCATCGGGTAGTACGGGTA
ACGTGACGTACATCGAAACGCCAGAGCACAAAGTATTGGTTGATGCGGGGCTAAGTGGCA
AAAAAATTGCTAATTTAATGGCGTCGATCGATCGTGATATTAATGAAGTCGATAGTTTAT
TTATTAGTCATGAACACACTGATCACTGTCATTCTGCGGGGATTTTAGCGCGGAAGTATG
GCATGGATGTTTATGCTAATCAGGGGACCTGGGACGCAATGGCGCATAAAATCGGCAACG
TTCCTGCCGAATTATGTCATGTCTTTGACCCGAACACGACGCTCGGACTAGGTGATCTCG
ACGTGGAATCATTTAGTGTGTCACATGATGCGGCCGAGCCACAATTTTATGAACTACATC
ATGCCGGAAAATCGTTTGTCATCATTACGGATACGGGCTACGTTTCAGAGCACGTTGAAG
GTGTAATCAAAGACGCTGACGGCTATTTATTTGAATGTAATCATGACTTAGAAATGTTGC
GGATGGGTCGGTATCCATGGCCATTAAAGCAGCGAATTATTGGTGATGAGGGCCATTTAT
CGAATGAAGATGGTGCGAACGCCTTGATGGATGTGATTGGCCGGCATACCAAGCGGATTT
ACTTAGGGCATCGTAGTCAAGATAATAACTTGAAGTCCTTGGCGCATTTAACGGTTGCTT
CCATGATGACGGAACGAGATTTTGGCGTTGAGCATGATTTTCAATTGTACGATACGGAGC
CAGAACAAGCGACTAAGTTAATCACGTTATAGGTTAGCTTTAATGTTTCACAACGCTTCA
GTCATAAAAAAATCACACTTTTTCGCTAAAATAAACTTAAAATAAGCATTAGTAGGGAGG
GATCGCGTTTCGACGCGCAATTATGGCTAATAAATCATTAATCAAAGTCGCAGTAACCGC
ACTAGTAGCTGGTTTAATCGGTGGTGGTGTTGCTTACGGCGGTATTAATTATTTCCAAAA
CAATAACATCGCAACGTCATCGACCAGTGTACCAACTGGTTCTAATAAATCGGGGTCAAC
GTCAACGACGAACGTTAAGGTCAATGTCAGTTCACAGGCGACCAAGGTGTTTGAAAATAA
CAAGGCGGCCGTTGTATCGGTCATTAATCTCCAAAAGAAGAGCTCTTCAAGCAGTTGGAG
TGGTATTTTGGGTGGCGATGACTCGTCTGGCAGTGATAGTTCATCCAGTTCAGATTCTAG
CTCTAGTAAGCTGGAAGAGTACAGTGAAGGTTCTGGGTTGATCTATAAGAAGAGCGGTGA
CGCGGCTTATATTGTAACGAATAATCACGTGGTGAGTGGTTCAAGTGCCATTCGAGTGAT
TATGAGTGATGGGACTAAGTTGTCAGCTAAAATTGTCGGAACCGATTCTGTGACTGACTT
GGCCGTTCTGAAAATCAATTCTTCTAAAGTAACGAAGACGGCTAGCTTTGGTAACTCAGA
TAATATCAAGGTTGGTGAAACGGCCTTAGCCATTGGGTCACCGATGGGCTCTAATTACGC
AACGACCTTGACGCAAGGAATCATTTCAGCGAAGAAGCGGACCGTGGCGACGACGAATAC
ATCTGGTCAAACGACGGGGTACGCGACGGTTATCCAAACAGATACGGCAATTAACTCTGG
AAACTCTGGTGGTCCGTTGTTCAACATTGCTGGACAAGTTATCGGGATCAACTCGATGAA
GTTGGCCTCAGATAATTCTGGGACTAGTGTCGAAGGGATGGGCTTTGCAATTCCAAGTAA
TGAAGTTGTGAAGATCATCAATGAATTGGTTCAAAAGGGTGAAGTCGTTCGGCCGGCTTT
AGGGGTTGCAACCTATGACCTATCCAATATTTCTTCTAGTGATCAGAAGTCTGTTCTTAA
GTTACCAACCAGTGTGACGAAGGGTGTCGTCATCATGAAGACGTACTCAGGTTCACCGGC
TAAAGCTGCTGGGTTAACGAAGTACGATGTGATTACGGAGCTAGGTGGCAAGAAAGTGAC
CAGCTTAGCCACGTTACGGAGTGCCCTGTATGCCCATTCGGTTAATGATACCGTGACGGT
GAAATACTACCATAACGGAAAACTCAAGACAGCCAACATGAAGTTGACGGAAACTACCAA
AACGTTAACTAAACAAAGTAACTAATAAATGAGAATTTCATAAACGTCCCTGACTGGATA
AAGCAGTCGGGGGCGTTTTTTTAGGTTAGTAGCTGAAATCATGAAAAAACGAAGAATCGA
TTTTCAATAATCGACTAAATTTGCGAAAGCTGGCAATGGTTGCGACAAAAGCCGAACAAA
CTGGTTGAAATAGCAGAAAGCATTTATTGTCGAATTTGATGGTGGGCAAAAGTGTGGACA
ACTTTGGTGATAAATTTTAGCCGCGTTAGTCGAAATTTATGAACAGCCGGAACCACGGGG
TTGAAGCTTGTTTAAAAGTTATCCACAGGTGCCGGACTGGCCTGTGGATTTAATTTTAAA
AAGTTATTTTAATAGGCCTCGGTTCTTGATATAATAGGATTTGTAACCGGAATCCACGAA
CAAGTGTTGCTGTGCAAAACTGTGGATAAGTCGGAAAGGTCTTGACAAAACGAGGCTAAA
TAAATATTGTGGCGAACTGGTGTTCAACACAATATATTGATTATTGAGTTATGCACCTGT
GGATAACTATGTTAATAACTTGTGTAAAGGCGGTCAATTATGAACATCAAAATTATCTGT
GTCGGGAAATTAAAAGAGAAATACTTCAAACAGGGGATTGCGGAATATGCGAAAAGAATG
AGTAAATTTGCAAAATTCCAGATTGTTGAAGTGCCAGATGAAAAGGCTCCAGAGTCATTA
AGTAACGCAGAGATGGAAAATGTGAAGGCCAAAGAGGGCCAACGGATCCTAGAAAAGATC
AAGGATCGCGATTACGTATACGCGCTAGCAATTTTGGGCAAAGAACGCTCGAGTGAAGAA
TTTGCGGCGGAAATTGATAAACTAACGACGTATGGTCACAGTGATATTGATTTCGTAATC
GGTGGTTCGCTGGGGTTATCACCGGAAGTGCTGAAGCGTGCGGATACTCAGATTTCGTTT
GGGCGTTTCACGTTACCTCACCAATTAATGCGGTTAGTGCTGTCGGAGCAAGTTTATCGG
GCGTTTATGATTAATGTGGGAAGTCCGTATCATAAGTGAAGCGATATAAAAATATTTTTA
TAATATGATATTTCAATTTTATTGATAATATTTATATATGAGGTGAAAGATAGTGTTTGA
CGATTATGAAAAAAAGGATATAGAAGTGTTGGCTCAGCAAATTGGATCTACTAGTCTTCC
ACCAATTTTGGACTATTTTAAAAATATCGAAGTTGTAATGGATAAAATAGATGAACATGC
ACTTTCAATTTTTGATTATGATGGAGAGTTATGTAAACTGAATTCTAGTGTACATATCCC
TAAATATGTATTTCATAAGGGGGCCGAATCGATAGACTACTTTACGTTTAAGAATAATTT
GAGCAAGCGGGCAATGGGAGTAGCTAATCCGGTATGGTTTTTTTCATTCATATTCAATAT
GATTATAGCTAATAGAACATGGATTGAAGCCTTTTACCATGATGAGTCAATGGCAAAGGT
ACGATTTCATTCAAATTCACCGATTCTTGGTAGAATAAATCGGTTAGAATTTGCGTATGG
TGATGGAGAAGTTGGGGAAGAAGTTGCTGTACAGGAATTTTTAACTGGAATCACAAATGA
AAAAAATAGTAAAAGTTCAAAAGCCTTTAAAATAAATCAGCAAAAGTCAATGCAAATTGA
AAGTACAAAGCCGTTTTATTTAAAGGTTGATATTGAAAATTACTTTCGGAATATTTATAC
TCATCAATTTGAAAAGATAGGGCAACAGCTTCCGTTTAGGCAATATGAGACCGAAAATAG
TTTTGTAAGAAGATTTTTTGCATTTCTAGATAATTATAATATGGCGATTAATAATAATCA
CACTAAGGGAATCCTACAAGGGCCAATTTCTTCTAGTATTAGTGCTGAGTTTATAGGACT
GTTCATTGATACTAAAATTGAAGAAAAACTGGATGAGGATGTAGATTACTTTCGATATGT
AGATGATTTTACTTTTTTCTCGACTGATAATTCTAAGTTGGAGGCTCAAATAGAATATTT
TGATAGATTGTTAAGGCCATTGGAACTTTCTCGTAAGGGGGAAAAAACTGTAATATCAAA
TGGGTTTCCACCAGAAAAGAGAGCGGATTTAGCGGAGCTGTTTTCGAAGGTGGAATTTTT
AACACAAGCAAATAAAATATGGATATCCCAAGAGGATATATTGGGTTTTAGATACTACTT
AAGTGGTCTAATGGAAAACAAAAACATTCCACAGATAAGGGCTTTATTAACAATCACTAC
TAGGTATATGGACAGAGCCTTTAATAAAGCGTTCATTCATAATAACGATACTAGACAGTC
TATTTACATGGTACCAATGCTATTAAAACTAGTATATAGTCTTCCGGTTGTTGCAGATCA
CGTGTATAGGTTACTAGACATACTTCTAAAACATTCGACGAAACGCGAGGCCGGTAGAAT
ATTGCAAGAATTGGTTAACAATACGGATTATGTGGAGGAACATTTTGCAGAAACTAATGT
TCAAATATGGCATTTTTATCTGTTGTTCACTTATTTAAAAGCCAATGATAAAAGAAAATT
ATTAAAAAAAGTTTTGACTAGGATCACAAAGGATCCACAGGGAACGGATCCATTAATATT
AGGTTCTATTATTAGTGATGACTTTTCGGTTAACTATAGTATTTATAGGCATATAAAGAA
TACGTATATGATGGCGAACAATCAGAATCCTCAGGTCTCGACTAATTTACAAGGAATTGG
TTATTCTAAATGGTGGCCTAATATGCTTAGGCTACATGAATATATTAAGCGTCAAGAAGG
AAAACCAATGAAAACGAAGAGCTTCTACACACAATATAGGAAAATGAGAAAGAGCATTGT
GGGTCTATTTGGAACGAAAAACGAGCCTAAATTAGACGAGATGGGAATTTATATGTATCT
TTTGTAAAAAAATATACTTGATTGTGTCAGATTAAAAAAGCATGAACGTATTGTAGTGCA
TATACCAGTTGTTAATTGAATCTGTGACCTTCGATTGGCAAAAGAAGTTAGTTTGGGCCC
ACATGCGTTTTGATGATGTCATTGCCAGTCTGAAAAAGTACAAGAAGGAAACGTCCAAAA
CGGACGTTCCCTTCTCGCATAGACTTTGTTCTGTGATTAGGAATTTCGGGAGAACTTCAG
GGTGACAAGGTGCTTGGCGTGATGGGAATGGCAGCTAGTTGACCGTTTTTCCGTCAGTAT
TATTTATATAGGTTTTACTTTATGTATTTATGTCTTATTCGATTTTTTAGCGGATTTTCG
GGGTATTGTTGATTTAGTAGGATTTATGTAGAAAAGTCGGCGGAGCCTTTGAGGACACCG
AATCCTTACCGCCAAAAAGGCCTGACTATTCCAGCAAATTACATTATAAAAAAACAGGTA
AGCACACCTATACTGTAGTTGGGCGAGTATATACAAATGCCCCAACTGATGGTGTAAAAA
TTACTTTTAAATTCAAGGTTTATAGCCATCATAAAATAAATTCCCATGTAGTTCACGGGC
GCTCTGATGGAAATGAGTGTTTTACAGTCGTTAAATTGTTATCAGATTTATTTTAAGAGT
TTATTGGAAAAATGTCTTTGATATGTGCCACAAAAATAAGAGTTTGAAAATATTAAAACA
GTAGGGACATCTGTGAATATAAAATATAGAAGTATTTAAAAAGCATCCGAATGTTGTACT
AGTACCTGTCAAGTTGACGAATGAAATAACATAATTTTTAGTTGTTTTTCAAACGGCTTC
ATCGCGGTATTCTGCCGCGGTGGAGCCGTTTCTTTGTACCGTCCGATCGACGTAATTGAA
ATAGTAGATACCGGCCTCAATTAGATCAATCAATTCTTGTATGCTCTTAGGTGTTGGGTA
ACTATCCAGCCAATTCAACTTAAACTCATTCCACCAACGCTCCATCGGCGAGTTGTCGTA
GGGTGTTCCCGGCCGTGACATACTTCTAATTATTTTATGTTCAGTCATTAAGTTATTAAA
AGCTTTAGACGTGTAAGCTGGCCCGCAATCAGTATGCACCATCGGTTGGACATCACCAGC
GTTATCAAAAGCCTGGGTAAAGGTTTCAATCACTGCCTCGCTGGTTTCAGTTGGACTCAA
GTTATAAGCTAAGAGATATCGACCATAGAGGTCTAGAACGCCGCAAAACCGGACTTTATG
ATCGCTATTGACTCCATGAACGACTTCCGTAGAATCGGATAACCATATTTGGTTAGGCTG
GGTCACCTGATTGAAGTCCTGATTTAGCACGTTATCACGTAATTCTTGCTCAGCTTGTTT
CACGCGGTGATGCCGCTTAATACGACTTTGACATTTTAGATGGAGAACAAACATCAAACG
TTTAACACGCTTAAGTGAAATTCCAAAGTCAATTGATTCGTCATGTTCCAAATAGATTTT
CATCTTGCCAGCGCCAATTCGTTGACGATGCTTTTTAAAATACATCATTATCTTTTGCTT
AAGCAGCTCTTCTTGTTGTTCCCAAGCTGTTGATTCACGATGGAGCCACTTATTATAGGC
TTGACGCGACAGACCTAGCCTACGAAGTAAGATGGCCTGAGCACCATGGATATTCGAGCT
AACGATTTTGATCCCTTGGTAGGCTAATTTATGTTGCGCATTCACTCCTTGTTCTGGATT
TCTCGGACTTTTTTTAAGAAGAGGTCGTATACCTCCTGTTCTTTAATTTGAGCCTTGAGC
TGACGATTCTCGAGCTTCAGCCGTTCGACCTCAGTCATTTCTTCAATCGGCTTTGTCCGA
CCACGACATAACCACTAGCTTTCGCTTTAAGGACCCAAGAACGGACCTGTTGATAAGATA
CATTGAAATGTTCCGCTGCTTGGGAATATGAATGTTCGCTCACTGTAACATATTCAACAA
TCTCAATACGTTCTTCAAAAGTTGTTTTTCGACTCATAATATGGACCTGCTTTCTTGACG
GCGTAGGCGTCAATGAATTGTTGGTCCCATTATACCGAAATTTTTTGATCCAGTCCCTTA
GTTGTTTAGTACTTCTAAGGCCAAATCTGATTTGAATATCCCGCAAACTACCTTCACCGT
GCAAGTACGCTGATACGGCCTGTTGTTTAAGCTCTGAGCTATAGTGAGTCCAAGTGTGCC
GCTCCTTTAATCCTTCCAGACCATCCTGCATGTAAAAATTCTGCCATCTGACGAAGGTAT
TTCGAGGGATACCACACGCTCGAAAATACGCTGATTTAGTTAAGTTAGTTTTTTTTGAGG
CCCAAAATAATATCTAATTTCTCTGTGGCCGTAAACGTGGTTCTAGGCATAATAAAATTC
CCTTAAAGTTAATAGATGAATTATATTATTTCATCTGTCAACCTTAAGAGGACTATAGCA
TGTACGTAATTCGGATGCTTTTTTGAGAACGTGATCAGGAATGGGTAGCTTGAAGAGAGT
TATTTATAAAATGAATACTGTAATTCAATTAGTTGCTCATATTGAGTGAGGGCGTAGATA
AAGTCGAGTGATATAATTATTGCATATGAATACAGGACAAATCGGAGATGTTATGCATAA
AATAGCAGTTTTGGCTAATGTCCACGAAACGTAAGCGCTTTAAAACTTGTGCCAATTGGT
ATAAAAGTACGATAGTGTTCAGAATATTGGCTCTTAGGAGATTTATTTTTACCGGATCTG
GGGCAGAAGACTTACTGGTCATTTTAGGCAACATACCAAGTGAAAATTATCTTTGTGAGA
ACTGGGAAACTAACCTATTAATTGAAATTGATGATTTTCTGAATAAGAATAGTCTTATCC
AAATTTATCATGTCATTTTGGCAAACTACGTTCGGTAAGAGTTATTGAACAGAGGTTTGG
AATGAATTCGACAATTGTCGATGGAACAAAGTAAGAACATTGATGGATTGAAATATCAAT
TAATTAATAATTAGAAAGAAAATAATTGTGGTGGGGTATTAAGGCCAACAAAGGATATGG
ATTGCCGTGTTATAAATAAAGTATGCTTAGTTTATAATAGAAGCTTATGCAATATAAGTT
ATTAGAGAATAGCATAAAAAGTATAATCAACTGTGGAGGAAGTTAAATGTCGGTTAAGCC
TAAATTTGGTCCAGAAGCACTTAGATCGGATGAACTAAGTGATATACCAAAAGAAAATAA
AAAAAATGATGGGAAAACAAATAAACATGCATCAGAAGCAGTGAGAAATGATAAGCATAC
TTCCAGTGCGAGTGGAAATCAACACCCCCGTAAAACAACGACAACTACTAGTAATACCAC
TAAGCCGGAAACCATAGTACCAGAACATAATGGAACTAATGATCTGCAATCCTCCATTAA
CAATTCTCAAAGAGGAAAAGCTGATGTGGACAGACAATCAAATTTACAGTCATCATCAAA
TTCAAAGCTAAAGCACTTACGAGTGATTTTTCAATTACAATCATTTAAGGGATGGCTAGT
CTATTATATTATTGCAATTGTTTTTTTCAATGTAGCAAAAACGGGAGATGTAACTTGGGC
GACTGTTAATACTTGTCTGTTTCCGTTTGCCATATTACTTATTGAAAAGGCTAAGCCAAC
GTTGAATATGAAACCATATCAGCTACTTACTTTTTTATGGCACGTAACTATTAAGAGCTA
CGGGTTAGCAGTAATTTTATTAATTTTGTATGCTATGCTTCTGCTATTATATTTTCTGCT
TATATATATAGTGAGTTTTTTAATTGGATTTGCGGGACTGATTTATACGGTGGTTAAGGT
AGTTCTAGCTTAAGTTGAAGTGGGGAATTTAGATGCAAAGGGTCATTAAAATTGAATCAG
GATTAGATGATTACAATCTGCAGGATGCTTTAGACCAAAACTATGACGAAGCTATGCTAG
TTTTAAGTCCAGGAGTGTATCAAATAAAAGATAGTACTGTCCATAAAAAATTAAAATTAC
GCGGAATTGGCAAAAATGCGAAGGACGTTGTAATTGAGGGTTCATTAATTCTTGCGAAAA
ATGCCGAGATGGATATTGAAAATCTAATGATAAAACATGCCGCAATAGGAAATAATTTAA
TTCATATGGAGGAAGGTTCGCGATTAACAGCTAAGGGAGTTATCTTTAATAATTTAGACA
ACGTATCTAGTATTTATGCAACACATGCGGATTTAAAGTTAATTGCCTGTGAGGTGCGAC
AATTAAATACTGACGGGCGAGGAATCGTTGCTAATGAAAAGAGTAATCTTTTAATCGATC
GAAGTGATATTCAGTATTTAAAACTCTCTGAAACAAAATCACTTATAAAAATGTCACAAA
TTCGAGAAGCTTTGCTTGTTAAAAATGGTAGTGAATTAAATGCGGATACATTGTATATGA
CAGACCTTAATTCTGAATATTACGCATTAAGTGGCGAAAATCACGGTCAAATTAAAATTG
ATAACTTACAATTATCAAGAGGGAAAATACAAGCAAATCTTTCAAGTAGTATCATGAAAG
TTATTACAGATAATATTGATGATAGACATCAACTGGTAGTAAAGACTGATAAGGCTGAGA
ATGTCGCCGTCCCGGGTTCAAAGATAATCTTAAATAATAATTTCAATAATGCTACTTTGG
TGAATTTTAGTACTGGAGAAAAGCATTTGAAGAGTCATAATAACCAAGGCACTGTGATAA
ATAGACTTGTAGACCATGTTAGTGCTATTGATCAGATAAATGCTATGGTTGGTCTTACTA
GCGTAAAACAAGGAATTAATCAGCTTATTGCGTTGACAAAGTTCAATCAAAAGCGTGAGG
AACAGGGACTTAGTCAAATTACGCAATCATTGCATTCTGTTTTTTATGGTAATCCTGGAA
CTGGAAAGACAACAGTTGCAAGATTGGTTGCACAAGCTATGTATGAAGAAGGGGTTATGC
CAAATAATACATACATGGAAGTGGCACGGCAGGACTTAGTAGCTCAGTATGTTGGTGGAA
CGGCTATTAAAACCGAGGAAGTATTAGAAAAAGCAGTCGGGGGTGTTTTATTTATAGATG
AAGCCTATTCACTGTATCAAGCTGATAGTTCATCTAATTGGGGGCAAGAGGCTGTTGATA
CGATTCTTAAATTTATGGAGGATCATCGTAATGACTTAATGATTATTTTTGCAGGATATC
CAAAAGAAATGCAAGATTTTATCAATATGAATCCCGGATTAGAATCTCGGATTGCTAACC
AGTTTAATTTTGAAGATTATACGCCTGAAGAAGTTGCAGAAATAGGCGTGCGATCATTGA
ATCAAAAAGAGTTTCAATTTGATGAGATGTGTTATCGGAAAGCAATAAGTAAGGCGTATC
AAGGTGATATATCTAATAGCAATGGTCGGTGGGTACGTAATTTTAATGATAAACTTCTTA
AAATTGTTGCAATGCATGCAATGACTGATGCTAACCGTGATGCCGTGACTATTTTAAACA
GTGATATTGAAGAATTAGCTGGTGGAAACAAGATAGGAAAAGAAGTAATGGTTAAGAAGC
TATTAGCACAGCTTGATGATATGATTGGATTAAATAATGTTAAAGTTTTTGTTCATAATT
TGGTGAAACAAGTCGTAGTAGGTCAAAAATTAGGAGATCAGTTAGGTGAAGACTCACAAC
CAACGTATCATATGATTTTTTCTGGTAATCCTGGAACTGGTAAAACTACGGTGGCACGAA
TTATTGGCCAATTACTATTTAATCTGGATGTCTTGCCTAAGTCCACGGTTAGCGAAGTTT
CGCGTACTGATTTAGTGGGAGCGTATGTGGGTCAAACGGAAGAAAAAACAAGTAGGGTTG
TGCGTAATGCAATGGGTGGCGTTTTGTTTATAGATGAGGCGTATCAACTTACTAGTACTG
GACAAGATAGTAACGATTACGGCCATCAAGCGGTTGAGACCTTGATTCCGGTACTTGAAA
ATGAACGAAATAAGTTTGTAGCAATCTTTGCTGGTTATACTAACGAAATGGTAAGCTTCT
TGAACGTTAATCCTGGTCTGCGTTCGCGAATTCCACTGCATGTTGAATTTGCGGACTATT
CATCACTTGAGGTTGCCAAAATCGTTGCAAAAACTGTTGAAAAGGATTTTCAGGTTAATG
ATGAGTTATTAAAACAAGTGGTCGTTGACCATTATGATGATTTGCCGGTTAGTGAACGTG
CGAATGGACGGTGGGCACGGAATTTTTCGGATAAATTAATAATGAACCATAAATTATGGT
TGAATGATCATTTAAATCAGGTTACTAATGTTAAACAAATTGATGATAGTGTTCTAAATG
ATAGTTTACAGTGGCCCGTTTAATAGATATACGGAGCGTAACGTGAGATTAAACTGAATT
ATAGAAAGGTTTGAAGTGTGATAGCAATAATACGGCGTATTTAAGGAAATACGGGTTCTC
TGATTTGTTCCATGTGGAACAAATCAGAGATGGTACTTGTATAATTAGTAATGATTACGT
GGAAGCGTTAGCGATTAAGGGGAAGGAACGGACTAGCGAGGAATTCGCTGTCGAAATTGA
TAAGCCGACTTACTTATGGCCATAGCGATATTGACCTTTGTAATCGGTGGTTCACTTGGC
TTAGCGACAGAAGTCCTAAAAAGCGCCGATACCCAGATTTTATTTGGAAATTTCACGCTG
CCACACCCGTTGATGCGGTTAGTACTGCCGAAACAGGTGTACCAGCGTTTATGATTAATG
TGGGAAGTCCGTATCATAAGTGATGCTAAAATTTGTTTTTCAATAGTTACGGATTTATTA
GGTGAATAGGAATTCTAAGCTGTTTTTGATGGTCGTATTTATAACAGTTTAGATAAGGCT
GCAAAGAATTACAGTTACCTTACTAAAGTGTAAGCAGTATATAGATATGCAATTATCATT
AAATAATGGCGAAATAAAAAAGGACGGTAGCAACGATTTTTCAGATGCTGATATTAAGGC
TAGATTGAAATAGCCTGGTTATCACTATACTCAATTGATTGATAATAGCAAAGTAAGCGG
CAGGTGCTCCTCAAAAAGGCTTGCCGTTTTTGAGTATACCCAATCCCCAAGATGCTGATT
GTAGATTCTCAGGTATATATAGCTAGTGATTTTTTGCGTACAGGTGCCACATCCATAAAA
TTTCTAATAATTTTAATTGACATTTATTAGGGATAGTTTTATATTATTAATCGAACGTTC
AATCGATTAAAAGAGGGTGCCAAACATGCGGGAAAGAGATTTAGCCAAAGAGAAGAGTAT
TATCGATGAAGTAAGTCGTATTATTCTAAAAGAGGGAATTGCGGATGTTTCGATGTCCAA
AATTGCCAAAGCGAGTGGTATTTCTTCGTCAACTATTTACGTTTATTTTTCAGATAAAGA
GGATCTTCTAAAGCAGGTCTACCTTGCTAAAAAGCGACAGTTAGCAGCATTTTTAAGTCA
AAATATCAATACCAAACCCAATAACTCAGTTAAGTTTGTCCAACAGTTTATGTATGCGTT
ATACGATTTCGGCATGCAATATTACGAAGCATTAATGATTATTGAACAATTCAATAATTC
GCCCATTCTTGATAGCTTAAAAATCAAAAAGGAGGAATCCTATCAAGGTTTCGAGCAACT
TTTTGAAGCAGTCAAACATACACCTGAATTTGTCATTTCTTCACCGGCAGTTATTTTAGG
TTTTGTTTACGCACCAATTGTTTTGTTTGTTAAAGCCTTAAAAACACGTCAAATTGATAA
TAAGACAATTATGATCGATCAAGTGGTTGTGATGTGTATGAATGCACTATTGAAAAAATA
AAATATCAGAACATGATATTTTTTTGTCTATAGTTAAACGATTGTTCGATTAAGAAGGAG
AGCTATGATGACTACAATTAATGAGATGCACCAAATTTTTAACTTGCAAAAGATACAGTA
TGACCGTGCGCAACCAATGACCTATGAAGAGCGTGTGACTGTTTTAAATCAGATTGAGGC
ATTAATTCGGGATAATATTCCAGAATTAATCACGGCACTTCAAGCAGATTTTGGGCAGCG
TGATCCGCTACAAATTTTAAGTGCTGATTTAACCGGACCACTAGCGACGATTGCATATAT
TAAGAAGCATCTTCGTAAATGGATACTACCAGCTAAGCAACGGTCGGGTTTGATGGCATT
AACTGGAACTAAACAGTATGTTTATAATGAACCATTAGGTGTAGTTGGTATCATGTCGCC
GTTTAATGCACCAATCGATCTTGCGCTAGATCCAGCGGTAGAAGCGATTGCAGCGGGGAA
TCGAGTGATGGTAAAGATCTCTGAGTATACCCCTAAGACAGCGGCACTGGTCCAGAAATT
GTCACAACAGTATTTAAATGAAAAGAACTTTGCAGTAGTGACAGGAGAAGCTGATATTGC
GGCTCAGTTTTCAGCACTGGATTGGGACAAACTAGTTTTTACAGGTGGCTCTGAAACTGG
TAAGAAGGTATTATCGGCGGCGGCTCCTAATTTAACACCGGTTGTTTTAGAACTGGGTGG
TAAAAATCCAGCCGTTGTTTTACCAGATGCTAACAAGCAAATGACAGCTGCCAAGATTGC
GCGTAGTCGTTCTGGTAATAGTGGTCAGATTTGTTTGGACACCGATTATGTGTTACTCCC
CACTGACCAGTTGGATGAATACGTGGGCTTAATCACTGCACAACTTGCGCAAGTATTTCC
AACTTACATTAATAATTCTGAATATTCTGCCATTATCAACGATCGTTCTTACGATCGGAT
TTTGGGAATGCTTACTGAAGCTCGGCAACGGGGAACTAGGCTGATAACGATTAATCCAAA
TAATGAATTGGTTCCGGACGTGAAAAGACGGCTAATTCCATTAACATTGGCGATTAATCC
TGATCGAGATTTACAGATTGCCAGAAATGAAATTTTTGGACCTATTTTATCGATCTTTAC
GTATGATTCACTTGATGAAGCCATCGCTTTTATTAACTCTCATGAAAAGCCGTTAGCCAT
GTACTTATTTGGTAGGAGTTCAAGGCATTTGAATCAAATTATTTCGCAGACATCATCTGG
CGGAGTAGATATTAATGAGTTATCCTTGCATGCGGGTTCGCATTCAATGGGTTTCGGTGG
TGTGGGTTATTCTGGAATGGGACGCTATAAAGGCGGTAAGATAGGCTTTGAGACGTTTAG
TAATCAAAAATCTGTGTACAAGCAAGGTGTTTTGGCAAAATATACCACGCGCTTAATGGT
GCCGATCCATAATAAACGTAATGAAAAGCTGCTGAAGCGAATGTTGGGACTGTGAAGTCG
TGTTTAATCTAGGGCAATAACATGGTTAGGACTTTTCTTAGTGTCTATGACTAATTGATG
TAAAATACTAGTATAAGTATGAACATTGATTAGGAGTTAATATGGATCTCTACAAAATAA
ATCAAAGTAAAAATAGTTTAAATAAGGTTAGGGTCTCAAGTTTTAATATTGAGCGTGAAT
TACAAGATTTGATTGAAAATAATTTAGAATTAGTTTTAGGGATTCAATTTATTGTCAGTG
AATTTACAGTAGGTCATTATCGGTTGGATACAGTGGCGTATGATAGTGAGGTTCGAGCTT
TCGTAATCATTGAATATAAACGAACGTCTAAGGATAGCGTAGTTGATCAGGGCACTGCCT
ATTTAAACACACTTTTGCAACATAAAGCCGATTTTACGTTAGCCTACAATGAAAAGCTTG
GTGCACGGGCGCGAGTGGCTGACTTTGACTGGACACAAACACGGGTTGTTTTTATCGCTG
GTAGTTATACTAATTATCAAAAAGATGCTATCGATAACCCCAATTTGCCAATTGAGTTAT
ATGAGGCTAGGAAAACTGAGAATGGCTATTTGACTCTGCTTCAAATTATGAATAATAGTG
AAAATAGTCGTTTTGCCAATAAGGTTAGTGCGTTATCGTCACAATCCAAAGTAATCTCGA
AAGCAGCGGATGTTGATCAGGTAAGTGATTTGAAGCCCTATACTGAGGAAATGTTCCTAG
ATAAAGCTACTGCTAATATTTGTGACTTGTATGATGAGCTTAAAGCCGCCATTTTGCTGT
GGGATTCAGAATTTGAAGTTAAACCGACCAAAGTTTACATCGGACTACGTATTAAACATC
ATAATGTGGTTGATTTGTTACCGCAAAAAAGCCAGTTAAAAATTTGGATTAACTTATCAA
AAGGAGAACTAAACGATCCCAATAATTTATTGAGAGATGTTAGCAGTATCGGCCATTGGG
GAAATGGAGATTATGAAGTAATTATAAAAGATGATACTCAGATTGAATATATTCTGAGCT
TAATCAAACAGGCATGGGAAAAGTATCGTCACTAAAACTAAAAACGAATCGCAGGTGCAT
CTATATCACAACAATCAAAGAAATTACTGAAGCTATCAAGGCTGATCCCGATAACGCTGA
ATATACGGCGAAGGGGTGGGACCCATTATTTCATGTGTTACCGACAGCCACTATTTTAGT
GATTAGTCAGGCACCGGGACGTATTGCCCAAAATACCAAGACGTATTTCAATGATGCGAG
CGGGGACCGACTTCGGGATTGGATGGGCGTGACGCGGGAGCAATTCTATCAAAGTGACCG
CATTGCAGTTATGCCACTAGATTTCTACTATCCTGGTAAGGGCAAAAGCGGTGACTTGCC
ACCGCGCAAGGGCTTCATGGATAAATGGCATGAACCGCTGCTAGCAATGATGCCTAACGT
TCAACTGACGTTACTTGTGGGCCAATATGCAATTAAGGCTTATTTAGGACGTTCACGGCA
AAAGACGTTGACTGCAACGGTTCAAAATTATCAGGATTACTTGCCTGATTATTTCCCATT
AGTGCATCCATCGCCCCTAAATTATGGCTGGCAAAAGAAGAATCCATGGTTCCAAGCGAC
CGTGGTGCCAGAGCTTCAACGACGGGTACAGATTGCATTAAAATAAGGTCTACGACAGCC
TTGTTAAGGCCAGTGTTCATAGCTTGTTGACTGTAACTTTTAAGGGCCTGATTTGGTTAA
AAACGTGGTAATACTGAGCATGAATGGCTCGGTATTACCACGTTTTTAGTTTACTGGTTT
ATGACGATGCGCTTAGCTAGCCAAGCTTTCTCACTTGAAAAAGATAGTACTATCTTTTAT
AATGATATTTATTCTCTTTGTTCATCACTATTTAAAATATAGGAGCTAAAAATTCATGGA
AACAATTAAAGCGATTCACACCCGGCATTCAGTCCGGGCTTTTAAAGACGACCCTATTGA
GCCACAGTTATTAACAATGATTGTTACGGATGCTCAGCAAACCCCCTCGTGGGGCAATTC
ACAACCATGGCAAGTCTATATTGCAACGGGGCACGCACTAACTAATATTAAACAACACTA
TGCTACTGCCGCTGAGCAAGGGATTGCGGAAGACGCTGATCTCGTCAAAGTACACCGGGG
TGATTTTTCGGCGTTTGCTAGCCAAAATATGGGGCACTGGGTCGGAACTTTTCGGCCCGT
GATCGACTCAGACCCGACCACTTATTGGGATAGTCGTGCTAATCTTTATTGCGCACCGGC
GATTGCCTATCTCGTACTCGACGCTAACCCTAATAGTTGGTCAATCTATGATTTAGGCGC
TTTTTCGCAGACGTTAATGTTGGCCGCAACTGCTCGCGGAGTACAGTCAGTACCATCTTA
TGAATTGGTTAAATATCCGGCCATTGTACGAAATGCACTCGGGATGCCTGCGAATAAAGT
AGTGGCGATGGGGATTGCTTTAGGCTATGAGAAGCCTGAAAAACCGTTAAATCAATTTCG
AACTGACCGAGTTGCTACGCCGCAAGTTTTGCATATTATCAACTAATTTAGACTCACTTT
TGCAGCAGAAAACCAGCTGTTTACCAGCAGACACTATTGCCAACCGACACCGTTTCATCT
AAGATGGAGGGTAACTTGAACCTGATAGGGGAGGCTGGGCAATGCCGACTAAACAACGAA
CGTACAAAATTAAGTCCTATGTCAACGCTAGCCATGCGGTGCGGTGGGCAACTGGCTCCG
GAAAAAAGCACACGCACACGTGGGAAATTGTTTGTGAATTGCACACGGTTGATGCGATGG
TCGCTTTTTACGATATTGAAAAAAACTTACATCAAGCGTTGGATGAATTGTCAGGTAAAT
TTTTGAACGACTTACCTGAATTTAAAACTGTTAATCCAACTGTTGAAAATGTCACGGAGT
ATTTATTTACCAAGATTGATAAGACATTGCGAGACAACGGGGCGCAACTGTTGCGAATTG
AAGTTAGTGATTCGCCAACACGCGCTTATTGTATTAGTGTCACCGAATAAGATTAATGAA
AGGGGCCACCAAGAACGACAGTTGCAGCTGTTCTTGGTGGCCCTGATTTTTATTTAATTA
TCGTTTTGGACGGACAACTGCTAAAAAGTCAGCTAAAGCCTGTGGGTTAGTCAATTGTCG
ATTACACTGATTGCTGTCACGACAAATGTAATTGCCGTTACGCGTGTAAGGTCCGAGACC
AGATGACTTGGTTGTCGACATAAAGAGTGCGACGTTGCCAATTGTTTGGCAAATGGCACA
GACGCCCTTGACTGTTTGTGGTGCTAAATCTCCCTGGATACCAATGAGACGATCATGATC
CGGGATTACTAAATACTTTTTCTGGTTACCACCATCATTCCAACCTAGGTAAGTCAATTC
GTGTAATGCTAATTGTGACCATACAGGCTGCTTCAACTTTTTGACCTTGCGAAACAACTT
GCTTAGTTGCTTTGTCGTCAAGGATGGAAACGGAATAATTAGCGGAATTAGCGTTTCAAG
TAGTTGAGGGGCCTTGGCACGGGTTAGCCGGTCCGTTTGCAAATGGGACAAGAAATTAGC
GGTGATTGGATTGTCACTAGGAAGCAGTGGCGTAATCCGCTCGATAGCTTGTGCCCGTAC
GACGGCTCTAATTTGAAGATCGTTTACGGCGAGCTCGGCGCTAATTAACTGATTGACTTG
CTGAGTAATATAACTGTATTGATAGGTGGTAATTGTTGGTTGCATAATATAATTCCTTTC
AGATTCAAACCAGACACTTCTCTGAAAGGTTCTGTCGAAAAGTGTCGCTAACGAGCAGCA
CTTTTGCGTACAGATAATGATGCCATCATCATTAATCATCTCCTTATTGTGGCCGATTAT
AGCCACAGCGATAAACAGTATAACGGATACTGCTGATTTTGGCAATAGATGGTGCCTGTG
TCTAGCTGTTAAAGTCTAGATACCCATTTTTGTCATAATATTGGTGACTTATTTGTTCGA
TGATAAGGCGACCAATGTTTTTAGCCGGTAGCCAAAAATAAAGATGGTGAATCAAACGCA
GCCAATTATGCTCACGATAGATGGACGTTAAATCGGTAGAATTCAATTCTTTTATTAAAA
GTTGGTTAGTAGTTTGTAGCCAAATACATAACTCATTATCAGTTAGCTTATGGGCAGTGA
GTGCCATTATAAGTGGATGTGCTAAGCGAGCTTCCTCGTCGGCGACAAAAACGCGGTTTT
GACGTTGAACGACAGTTTGAATTGCTGATAGTGCTCGCGATGATTGGCTGATTGGGAACT
GTGGATGACACCATGCTACACCGAGTAGGTCACTACCATGAGCAATGGCATGGGCCCAAC
CTTTATTGCGCACAAAACCACGTTGATCGTGTTCTCTTACAAGATAGGTTAATGCATCGT
CAAATAGTTGATTACGAGTCGTATCAGTAAGCCAGGGATGAGTGGTATCGCTGAGTAAGA
TTTCGGTCGTTAATAGTGCGGTGAAAGAACGTAAGAAAACTCTATCGTTTGTTGGTTCTT
CAATAGACTTAAATAACCAATGCTCTTTCAATATCGGTTGAATAATTTGCTGCTTTTGAG
AGTCAGTGAAGGCCTGACTTTCTAAACCGCGACCTAAGAGCTGATAAACTAAATCGTCGC
GAATAGCTGGATCTAAAGCACCAACATGGTTTAGTAACCAGGTAACTTGTTTATCTGTGA
AATGCAAATTAGTTTGGTTAAGCGTTGCTTGTAGTGTATTTATAATTGCTTCCATAAAAA
ATCAGCTCCTCATAGTGTCATTATACGATAATCAAATACCGTAAGTCCTAAAATGTTTCA
CGTGAAACTTTCGCCACGGGACACTAAAACATCACGCAACTCGTGAGTTACGTGATGTTC
TCAAATACATATTCGCTTTGAATTGTGCTTAATTCGTGACTGAATCTTTGACTTGTTTCA
GCGCATTTTGGACCGCTTCTTTAATAGCTCGGCTAGATGCAGAGGCACCTGAAACGGCGT
CAACGCTAGTGGAGTTGGCTGCCACAATTTCTTGTGGAATTTGATCGATAGCGGTTAAAC
CAACATCTTCACTTTCATGGTGTTGAATAACATCGACTGCTTGAATTTTATGGTCGTTGT
AAGTCACACGCACAATAACTTTGCCACCTAGCCCGGCATTAGAACTGCCGAGATATTGAT
CAGCGGCCAGTTTAACATTAGATGCTGTTTCGCCATCAACAAGGTCATTAATTCCGTTGG
CTTCGTTGGCGGTGACAGAGTCACTATCTACCTTTGGACGAGCAGCGTTTTCACCGGCTA
ACTTACCAAAGATCAAACATTCGGCTAAATTACCACCACCTTGATAGCAGTTTGCAACGA
TACCGCCTAATTCACCAGCGCCGAACAAGTGTGGAATAGGTTCGTCATTGACGTTGAGAA
TTTGGGCATTTTCATTGCGTTGTGGCCCCCCTTGCGTGTTGAGGACGTCATTGGCCGCAG
CAATGGCATAGTAAGGGCCATCGTCCAGTTGACGCATCGTTTGCGGATCACGACCAAATT
CAAAATCACGTCCCACTTCTGTGTAGTGATTAAAGTCAGTTACCGTCTGTTGTAGATTAT
TAGCAGGAACTCCCAATTTGGCGGCCAATTGTGCAATCGTTGGCGCGGAAACGAGTTTGG
TCATGAATTTCGGATACGGTAACTGACCAGCCTGACTTTCTTCTTGTTTGAAGGCATCGT
ACTGGGTTTGATCAAAAATTAAGTAGGGGTGCTGATTATTCATTGGGATTAGCCAAGAGC
CATGTGTGTAAACGTGTCCGTGACGGTGCTTAGCGTCTTCTTGGAAGTAGCGTGTCCCAT
CATCAGCGATAACGAAAATACTACCGTTCTTTAATAAAGGCCAGTGTTCAATTTGACGGC
CCCGTTCATTGGCGTCTTCTTTGAAGGTGATTCCAGGTAAGATACCGTGAGATTCATAAT
TGGTCATGTGCCACATTTTGGCATCAACTTCTTGAGCCATTTTGATACCATCACCGCGGT
TATAGAGCGTCCCAAGTGGTGTCAGATTATCACTGTGCAAGTAGGTTTGCTTTAACTCAG
GATTGTTTTCAAAACCACCCATAGCTAAAACGACGCCATTATTGGCATGGATATTAAGCA
GTCGTTCGCCCCGTTTGATTTGGACCCCTTGGATCACTTTAGTATTAGGATCTTGGATCA
AATGTTGTGCCCGTGAGTCCAACCAAACGTCAATATTGTCAGCTCGTTCAAGGACTTTTT
GCCGGAGTAGTTTCCATAATGCAGCGTCTTTATCACGTTTGTGAACGAGGGCAAAGTCAA
TCGTATCACTTCCGGCTAGTTCTGGGTATTCCGCCATGGTTTTCTTGATGGCAACGGCAT
CACCGGGTTTAATATCATGTTTCCAACTAACGGCTTTAATCCCCAGATATTTTTCAAAAT
ATGCTGGAATTTTACTCATACCGCTTAAATAGGCGTTGAGTGTCTTAGTAGGGGTACTGA
ATGGCGCGCCCAGTGCTTGATAATAAGCGGTTAGTTTATCTAAGCTTTCACCCGTAACGA
CGTGTTGGGCGGAGTAGCGGGTGTTGCCACCTTCACGGCCAAATGGTGCCGCATCAACTA
CTAGTACGTGGGCACCATTATCAGCAGCAAAACGAGCCGCTGAAGCACCGGCACCACCAA
AGCCTAAAACGATGACGTCGTAGTTACCGTGCCAGTTCACATTGAGCGCGGGCGTGCCGT
TGAGTGCCTTAACGTATTTTTCAAAGTTATCGAAGCACCGTTCCAAGAACTTGATAGAAG
GGGCATCGGTCATTTGACCATTCTGATCAAAGGCTTTAGCAGCGTAGCTTAACATGTATT
TATTGCCAGGGAGTACCTGAGCATCAACTCCGGGCGCATTGAGAATATTGCGTAAGTCAC
CTTGAGCACGGCACGTCCCCTGTACGCCAAGGGAAGTACCAACTAACATGACCGGTTTAT
TAGCAAAGGGGTGGAGCTGGTAAGAAAGCCATTCAATAACGTTCTTGAGTGCGGCCGGAA
TGGCATGATCGTATTCGGGTACCCCGATGATCACCCCATCGGCCTGGCTAATTTTATCAT
TTAAGGCTTGAACGGTCGCCGGGATATGATTTTGAGTTGGTTCATTAAAAAGGGGAATCC
CTGTAATTTCATTAACGTCAATGGTAGCCCGTTGACTAAAATGATGCTTCATAAATTGTA
ATAATTCACGGTTGTAAGACTGTTGTGCCGCCGTACCAATCAAGGCAATATATTTCATAA
TTAACATTCCTTTATTAGTTTTTAGTTGGATAAGTATACGAATTGTTTACGCTTTCAATA
TAAATAGTTACCTAGAAAAAACAACCGTTAATTTTAACGAAGCCAACAGAATGCTATTGT
GACAAGGATAACAAGCTGTGATTAATTTGACGGGTTGTCGAAACTTTAGTGAGAATTAAG
CAAGTGGCAAACTTTATTTTAGCTTTTTATAAATTCTATTTATAAAAGTGTCCGATAAAA
GGCACTAGTCGCTATGATAATTTCAGGTATTTTTAATCGCAAACAGGTCCCTGTAGGCTG
TATATAACGGGTTTTATTGCGACACCTCAAGCAACTACAACTAAATTTAAATTGACAGAC
TTATAAATTAAGTTATGGTGATATTGAAAAACGGCAAACAACCGTTAATGGCAAGATATG
TGAAAATCTTAACAATTATATGAAGATTAGGAGGAAGTGCAGATGTTGAGTGAAATAAAA
TGGAAGGGCTTTCTGTTACCGCTAATTTTTGGAATTGGGTTATGGCTAGTTACGCCACTA
CGACCAGTAGCAATTAGTATTATGGCGTGGCACTTATTTGCAATTTTTGTGGCAACGATT
ATTGCTTGTATTACCAAGCCATTACCGATGATGGCCGTCACGCTGATTGGGATTGTTGTC
GCGACGTTAACGGGTGTTTTTACGATGGACGAAGTCGCTACTGGTTTTGGTAATTCGACG
GCGTGGATGGTTGCCATGTGCATGTTCATGGCTGCTGGTTTTATTAAATCAGGACTTGGC
AAGCGGATCGCCTATCTGTTTGTCAGTTTATTTGGCAAGCGCACGCTGAGCTTAGCATAC
GCCTTATCCTTTGTTGATGCCGTATTGGCGATTGGTATTCCTAGCAATAATGCGCGGGTC
AACGGGATTATGTATCCCATTATTGATAATCTTTCTCGTGAAATGGGATCTGATCCGAAA
CAGGGCACACAGCGAAAATTAGGCTCATTTCTAGTTTTTAATGAATATGAAGTTAATAAT
ATTACATCAGGCTTGTTTTTGACCGGTTTAGCTGGCAACATGGTGGCTATTGGTTTAGCT
AAGATGCAGGGAATCACGGTAACTTGGATGCAATGGTTTATGGCTGCTTGTGTCCCAGGT
ATTTTATCGCTACTAATTATTCCATGGGTACTATATAAAGTCTATCCCCCTGAGGTGAAA
CAAACGCCAGACGCGCACCGCTGGGCAACGACGCGTTTGGCCGCACTTGGGAAAATGACA
GCTAGTGAAAAAATTATGTCAATTACCTTTATTTTAGCGATTGTTTTATGGTTGATCGGG
ACTAAAATTGGCATCGATGCGACCGAAGTAAGTTTTATTGCAGTTGTTATTTTGCTGATT
ACGGGCGTGTTAACGACTAACGATTTGCTCAATGAACATTTTGCTTGGAATATTTTAGTC
TGGTTATCGATCATCATGATGATGTCTAAGAAGCTAATGACACTAGGCTTTTTCCCATGG
TTTTCCAAAACGTTAGGTCATTTACTGAATGGTATGAACTGGATTAGCGTGCTCATTATC
CTGTTTTTAGCTTATTTTTACTTACATTACATGTTTCCGAGTGTTTCAACACAGATTTCG
GCGTTATATGCTGGCTTTTTATCCATCGCCATTGGTGCCGGTGTTCCCCATGTTTTAGCG
GCGTTACTATTGGCATTTGCTGGTTCAATCAACTTGTCAACGACGCCGTACTCGGCCGGG
CCCGCGGCATTATTGTCAAGTACAGGCTATGTGACTAGTGCGGAGTGGTGGCGATTGAGT
GCAATTATTGGGGTTATTTTTAACGTCATCTGGTTAGGTGGGGGCTTGCTGTGGACCAAG
TTATTAGGCTTTTGGTAAGACTAACTGAGCAATATAGATGCGGTAAGTCGTGATTGATCC
TGACCACGATTTGCCGCATCTTTCGTGTTAAAATTAGGTATTAAATAGATTGAATGGGGG
CGTTGACGTGAATGAACGCGATTTAAAGTACTTCTGTTCATTAGTTGAGACGGGAAATTA
CACGGCCACGGCGACCAAGTTTCACGTCACACAACCGGCTATTTCTGCAGCTTTACGACG
ATTGGAAGAAGAATACCAAGCAGTATTACTAACGCAGGCCAACCATCGGGCCCAACTAGT
AACGACGGCAGCGGGGCGGACCTTGTATATTAAGTCTAAGCAACTCTTAAAAGACGTTGC
GCAGATGGCACTGGAAGTTCATCACGCTAATGAGCAGCAAGTTCGGCTCGGATTTTCCAA
TGTTGCGGGTGGTATTTGGCTTCCCCGGGTGATAAAAAAATTTATCTCAGTTGATTTATT
AGACCAGGTCACAACGACCGTTGCTGATTCAGAACAATTGTTAGTTGACTTGCGGCAAGG
CAAGTTAGACGCAGCGGTTTTTTCAACTTTGGTCCCAGAACGTGCCACGGATTTACGGGT
GAGCATCTTAGAGGAACATCAGATGCAGGTCTTGGCCAATGTCAATAGTCCATTAAGTCA
CTTAAAAACGATTCGAGCAACTGACTTACAAGGAGTGCCTATCATCGCTCGTCCTAAACA
CGCATTACCACGGTTAGCATTAGAACAATATTGTCAGCGCGGCCACATACAGCCTAAAAT
CGTCTACGAGGCAGCTACCAACGCGTTAGTCGAAGGTCTAGTTGCTCAAAACGTTGGTGT
TGGGGTGGTCATTGCGGATTCCGTAGTGCTAAGTGATCAGGTTGTAGGGATTCCACTAGC
TGCCCAAGAGCAATTACACTGTTACATGCAACTGGCGGTGCGGAAGTCCTTTTTGCCTAA
CGCTAATCAGCAGCGGTGCATTGACGTCCTACGTCAAATTAGACGGGCTAATTAGGTCTT
CAGCACTAATCCAAAAATAGCGCTCGCATTGACTTTTTCAGTCAACGCGAGCGCCGTCAA
ATCATTATTGAGCTAACATTTTTTGAGCGAATTCCTTAACGAGTTCAATCTGCTCATCTT
TGAGCTTGCCGCCAGTACTGCCGATGATTTTCATTCCTTTGCCACCCATGACTTGGTGGA
AGTGGCCGATGACGGGAATGCCCTTTTCGGTGGCAATCTTTGTCAGGGCTTTGTCTGAAA
CCATTTCTGGTCCGCCAGAAGTTGTGAATAGGGCGATTTGTTTGATCTTAGTCGGATCAA
GGTTCTTCATAAAAGCAGATGCGGTTTTGTCGGGTTTCATAAAATAAGTACCGCCGCCAA
AAAAGAGTGTGTCAGCTTGTTCGACAGGTGTATCGATGGATTGTGCTGGAACACCTGCCA
CGCTAGCGATTTGTTCGGCAAATGCTTGTGTATTGCCATTGCGAGTTTGATAACGAATTG
CTACTGTCATGGAAAAGACCTCCGATAAATTAGTTGAAATAAGACCGTTCTCGCGATGAG
TAACTGCTCAGGGGGACTGGTTATAAGTTTAGAATAATATTGTAATATCAATTCTAGTAT
AAATCGTTTTGAAATCGATTACAAAAATATAGTGAGCGCATTCTTGAGGGTTAAGGCTAG
TTTATTCGATTGCTGGAATAGTCACAGCAATCTATCGCGGTTACGCGCATGACGATGTTG
TATCTTAATGGTTATTAGCGGAGCAAGCGGGATTCTTGCGGGCATAATATTGGTGATGAT
ACGCGATTAGTGTCGTTATCGTCAGTAATTTAGGAGGACGGCGAAATGCCAAAAATATAT
TTTTTATGTACGGGCAATGCCTGTCGCAGTCAGATGGCAGAAGGCTTTGCACAGCAATTA
TTGGGACCAAACTGGCAAGTTGCTAGTGCTGGGGTGGAGACACATGGCCTGAACCCACTA
GCTGTTCAAGTAATGAGCGAGGTGGGTATTGATATCAGTGACCAGGTTTCTAAATTAATC
GACCTGACCTATCTTAATCAGTGTGCAGTCGTGGTGACGTTGTGTGGTGATGCACGGGAT
CGCTGCCCCGTCACTCCGGCAACGGTGACCAGGCTACACTGGCCATTGCCTGATCCGGCT
CGCACGACTGGCAGTGTTAGTGACCAATTGCTAGTATTTCGACAGGTCCGAGATCAGATC
AAAGCACGAGTGATTGATCTGGCACGGACCTTGAATGTTTCGGCAACGTAGCCGTGCACA
ATGAACGGTTGCAGTATTAAGAAAATAAATCCAATTATAATGATGCGCATGTAAGCTAAG
AAGGGCTGGCATGCGTTTTTATTAGCTAATTAAAGTTGGAACCACACTTTAGTTAGTTAT
AATTGTGAACCAACACACATGTATAAAAGCTACAGTTTAATCGTCGTAAGACTAGTACTT
TTATCCATTACTCAAACAAATTTAGTGGGTTAATATGAAAGCGTAGTCAAGATAAATGAC
CGGTCATCAGGTTAATGTTTACTGATAAGTTAATAAAATCACAATTTCATCGAGGAGGAC
GCAAAACATCATGAAAGATTTTAAAGATAAAGTTATGTTTATCACGGGTGCGGCCCACGG
ATTTGGTCAAGTTATTGCTGAAGGCGCCGCGGATCGGGGTATGAAGCTCACGATTGTTGA
TATCGACGAACCAGCTTTGAAGAAAACGTACCAACATATTCTCGACAAGGGTGCCGAGGT
GTTGATGGTTACCGCTGACGTTACAAAGGAAGCTAGTGTCGACGATGCGGTTGAGCAGGC
CATGGAAAAGTTTGGGCGGATCGACCTACTGATTAATAATGCCGGGATCGCGCTACCTGG
CCGAATTTGGGAATTGCCGACTCGTGATTGGGAATGGATCATGCATATCAACTTAATGAG
TCAAGTTTATGCGATGAAGCGCGTTATCCCAATTATGATTCAACAGAAGACCCATGCGGA
TATTCTTAACGTGGCTTCGATTGCCGGCTTAGTTGATACGCCCGGAATGCCTTCTTATCA
TGCTAGCAAGTTCGCTTCTGTTGGGATGACTGAAGCGACCGCCTATGACTTACAACGGGC
TAATATTGATATCGACATGCACGTGATGTGCCCTGGCTTTGTTCAGACGGATCTCTATCA
CACTGAAAATCACCGGCCAGCGCAATACAGCGACCCAACGGACCCGTATTATCAAAGTGA
AGCGTACTTAAAGGGACAACAATTTGCGAAGTATGTCATTACCAACGGGAAACCAATTGA
TACGATTGCCGATACCGTCTTTAAAGCCTTAGAGGATAACCGTTTCTACATTTTGACCCA
TCCAGAATATAATCCACTGATTGAAGACCGAGTTAAACGGATCGTGACGGATGGCGCACC
AGACGTGCACATCATGGACGGTATCATGTAAGCTAATCACGCAAACAAAGGAGTGTTTTA
CCATGGCAAGTTTTATTGCAAGTGATCAGGATGTTAAGAACTTTTTGACAGCACCAAGCA
TGAATGACCAGGAAGGTATTGGGTTTGCTTATGCCACTGACGAAGCGGTGCTTAAGGCTT
TAATTCCAGCACCATTAAAATTAATGGCACCGGTGGTTTGCGGTTATGTCGTTCATATGG
GAAAACCGACTTTTAGTGCCCCATACCTTGAAGAAAGCCTATTTGCGTTAGTTAGCTACA
AGGATAAAATGATGGGCGCTTACCCGATTAACCTCTTACTCCACGGTCCCGGGGCGGAGA
GTGGTGTGATTGCAGGTCGGGAAGGTGCTGGGATTCCTAAGAAATTAGCGGATGACATCG
AATTGCGCCGGAATGACAACAGTGCGACAGCCACGGTCGAACGCCATGGCAAGACATTAC
TGAACGTTTCGTGGACGGCCGGTGAACTGAATGATCCGTCAATTATGAAACAATTTGCGG
GGCAGCTCGCGTTAGGTAAGGAAGCCGAAATGAATAGTTTCTTCTATAAATATGACATTG
ATCAACATGAAGATGGGACGAACCATTTCAGTAACGTCCAATTAGTTGCGACTCAGTTAC
GGTCCTTAGCTGATCAAGTTGAACCTGGGAACCTAAGTATTCAGTTGGAGTCAACCGATG
ATGATCCATTTGGCGAATTGAAGGTCTTGAAGCCACTCGGTGCCGCTTGGTTCCACTTCG
ACACGTCAGTTATGTTCAACACACTGAAGTTGGACGAAGTTGATGCTGCGACAACAATGC
CAAAGCTCTTAACGGGTCGGTATGACCGGAGTTTCTTCAATCCCAAGGCAGCGACTTACA
TTATTTAGGCGGATTACGAAAGCGAGGAATAGCTGATGTCAGAAGCAGTAAAAAATTTGG
TGAACAATGATTTAGCAGACGTAATGTTTAACCGCCATTCAGTTCGGCAGTTTGACCCGA
ACGTTAAAATTGGACGTGATGAGTTACAAAAGATGATTGCGGAAGCAGCCACCGCGCCAT
CGGCATGTAATTTACAGTCATGGCACTTTGTCGTCGTGGATACCCCCGAGGCAAAGGCTA
AGTTCAAACAAGCCGTGATGAAATTCAACTACCCACAGGTCGACAGTGCATCGGCCATCG
TCTTTATTGCCGGTGATACCCAGTCGCATTATGTTTATCGCGATGTCTGGAACAAAGTTT
ATGAGGATGGGAATATTACGAAGGAACGCTTGGATCAGATTCTGGGAACCTTCTTACCAT
TATATGAAAATGCCACACCAGATTTCTTGAAATTTGATGCGACGATTGATTGTTCCGTTG
TCGGGATGCAGTTGCTGCTAGTGGCACGGGCTCATGGGTATGATGCCAATGCGTTCTCCG
GAATTGACTTTGAAAAGATGATTCCGACGCTGGGTCTTGATCCTAAACGATACGTGCCAG
TAATGGGAATCGCAATCGGGAAAGCAGCGCAAGAACCGCTTCATACGACTCGGTACGATG
CCAAAACACAGACTGATTTCTTAGCCTAATAGGTTTATGAAAAGAGCGGGATTCCCGCTC
TTTTTTGTCCGAATACGGGCCTAAGAAAGCTGAGGACCTTTCGAGGGTGGTGGGGGGTTA
TCAGTAGGCCTCTTTACAAAAGCGCTTACATTATTTATGATGAAGGCGACAAGCGTGAAT
AAGGAGGTTACTTGAGTATGCAATTAAAGCCGTTATTGCGGCAGTTAGCCACAACGTTTG
AGGTGACTGTCGATCCAACATTTACACATAATCCCGAAGTTACTCACGTCCAATTTGTTG
ATCCGACGGAAGCGTTAGCAAGCCACCGGTTATATTTGTCCCCCGACTCGAGTCAGCTAG
TTCAACTTACTTATAGTTGGCACGGCCATCGTCAGTCGGTCGGACTAGTAAATCTGGGAA
CCGGTCTGACTACAATCATTGCGGCGCAAAATCAGTTATTGAAATTATTAATGACGCTTG
GTCAGTGTTTACACCACGATGTTCAAATTCAAGCAGCCATCAATCAGCTCGCTATCCAAG
CAATCACGGCGGATTTTGATACCACACTGGCCCAAGCAGTACGCTTATTAGAGAATCCGC
TGGCGATTATTGATCTGAACGGGGAAATTCTGACACGGTCGCATACGACGCAACTCAATG
GGACTAGTATTCACGCCGCAGTTGAGACGAATCGAGTCGGACGCTGGCTGTTAGACCACG
GATTTGCACCGGATACGCCGGATTTTTTAACGCAAGTCTATGTGGCGGAAGATCAGTTGT
CGGCGGGGCCCATGCTAATTACGCCGTTAGCAAATGGCACCGAGCCGCTCGGTTATTTGG
TGATGCCAGCACTCAATAAACCACTGAATGATCGACAAGCACTACTGATCAATTCGATTG
GTCAGGTTATCGCTGGCTCGTTAGTTAAAAATCAGATTATGCCAACAGCCGAATCGCAAC
GGGACCGGTTATTAAACTTATTATTGACGGAACATCAAGGGGGAACGTTTGCTGATCAGT
TTGCTGAACAACACGTGCAATTACCGACAGCCATGGTGTTAATCCGCTGCGAACCACTAG
CTGATCAAGCACCGATGATTTTACAGCAGCGACTACAGTACTTGATGATGCCACGATTCA
AACAAGTGTTGGTTTCGACTTATCAGCAACAATGTGTGGCACTGATCCCAATTAGTCTGG
TCGCATATAATCAGAATCAATTTAAACTAACGTTGCAGCAAATTACGAAGCAAGCGGATT
GCCGCTTGATCGTGTCTCAGCACTACGTTAATCCGGAAGATACCTTTGCCGCGTATACAG
TTTGTGAACGAACGGCGCAACTGAAGACTGGCCGTGGTCGGGTGATTTTTTGTGAAGACC
AATTCTATAACCTTGCGTTGGCACGAGTTAATCACCTTGAGATCTTACCGTTCTTTATTA
ATCCAGCCTTACGTTTGTTGTTGGCCTATGATCAGCAAAACCATACAGAACTGGTACCAA
CATTAGATGTCTACTTACGGGCGACTTGTAATTTGACCCGCACGGCTAAGCAATTATACG
TTCATCCAAATACACTGCGTAATCGACTGCACCATATCACAACACTGACCGGATGCGATT
TACGGGATGCGGAAACGTGCTTTAAATTGGCTGCTAGTTTTAAATTACGGCAATTTTTAA
CCCAGCATCAGTACCAGTATCGACCGGATATTCCAATTCCGACCCAAGATTAAGCGGGGC
ATAAAAGCGTGCAACCGTTTGTGGAAAAATGGCTGGATCAGTCATTATTAGTAAATCCGT
AAATTCAGGATGGACGGCAGTAATGGGGCCGCCATTGCGATTTGATCGGCGGGCAGGCGT
GTGATTGGCAACAATCGTCATTAAAATTGCTATGCAACCGGTTGCATTGAAACTGAAAGC
GTTTTATAATGTTAAGTGAACATTAACGGTGTGCTTCAAAACAAGACGGGTAGCCGTCAC
TCTTGGCGCATCTATTGATGATTGCGCAGTTGTCCGGTACCCAGCAATCAATTGTGCTGG
TAATTAACGAGGAGGAACCATTAATGAGTAAATTTGCAGATATTAAAGGGTTTGTATTTG
ATTTAGATGGCGTGATTGCGGATACGTCCGTTTATCACTCACAAGCTTGGCATCAATTAG
CTGACGAGTTGGGCGTTGCCTGGAGTGAAGAACTTGCCGATAATTTAAAGGGTGTTAGTC
GAATGGACTCGTTGAACTTAATCTTAAAAACGGGTGGTAAGGAAAACGACTATACGGAAG
CTGAAAAAGTGGCTTACGCAGCCAAGAAAAATACTAATTATCTGAACCTGTTGAAGGGAA
TGAATAAAACTGCAATTTTACCTGGTATCGAAGACTTCTTAGCCGATCTCGCCAAGCATG
GGTATCGTTTATCCTTGGCCTCAGCTTCTAAGAATTCACCATTGGTTCTGGAACAGTTAG
GCTTGGCGCATTACTTTGAAGCCCGGGTGGATCCCGCAACCTTGAAACACGGTAAGCCAG
ATCCAGAGATCTTCGCACGTGGCGCGGAAGTGCTTGGCTTGAAGCCTGAAGAATGTGCGG
GCGTTGAAGATGCTAAGGTCGGTATTCAGTCAATTAATGGTGCTGGTGAAACGTCGATTG
GGATTGGTGATCCTGCCATTTTGACGGGTGCGGATGTTAACTTCACTTCAACGAGCGAAT
TAACCTTAGCTAATCTAAAAGCCGCGTTAGCCTAAGTTTAAATAATACGAAAAGCTTACT
TCACAAAGTCAACTAGATTTGTGATGCAAGCTTTTTTGAGTTACTGCTTTTCTGAAAGTC
TTAATGGGCCGCTGGCAAGGTGGCAACATCGGGAGTTAGTAACTGGACGTGTGGGGTGCG
ACTAAGGACGTATTCTAACGGAACGGTCTGTTTTTCTAATAAATGATCCGTTAAGTTAAC
TTGCTGAATCACTCCCGGATTTTTGTACAGTTCTAGTGCGTACGTTTGATGATTCAAATC
CATGTAGCTACGGTACTCAGTATAGGTTGCTTGGCCGTTGGCGGCTACTTTGGCGCCCTT
GGGAATAGTCACAGCATTCAAGATGTGTTGAAGTAAGTTGACTGTATCTGTTGTTGTCGC
TGGCACTTGCGCATAGTGTTTCAAGAAGACGGTCCGTGCAAAGCGAGACATCGAAGTATA
GTCACCAGGTAGACCTAATGCGCCCGTACCAGGTCCCTGTGAACCAGGTTGGTAGTTAAT
GAATTTATTTAGTGGTCGCTCGGTGTTAGTCAGGGTGCCATACTTACTTAAGTTTTGTAG
CTGCCATTTGAGGTTTGGTGAATTGGTCAGGACGCCGACTGGGTTATTAAGCAGGCGAAG
CTCGCCGCTAGTTGGTTCCAAGACGGCGGTTTCACCGGTTTGGTCACTGATGATAAAGTG
AAGTGGTGGAATTTCGTTAATTAATTCTGCCGTGCTACTAATTAATTGAACGTCTTTGAC
GCGCTCACGTAGGTCAGCAACACTGGTGATTTTTCCGAGTACCCAGGCGACGAAATCGTG
GGGTGCGAGATCGATTTTGTCTTGGTTACTGTGAGGCTGGTAAATTGCATGATTCGGAAA
GTAGAGTGCTGCGATGCTGACACCACATTCGTTAACGCCGTCCGTGAAAATTTCATGGTT
CAGTTGGCGACCCGCGCCAATAAAGCCATAAGTCGTGGTGAAATCACCAAGGTCACCCGT
CACGCGGTAATGTCGAGGCATGAACATAATACGGGTCTCAAAGTCAACGTTAAAATCCAT
TGTACGAGCTAAGAAGTGGCCTCCATGACTATTTGTATAAGTTAGACTAGTGCACATACA
AATCGCTCCTTTATTAGATGATACCGGTAACTTATCATATGATTGCGGATAGCGGCGAAA
ATTGTGACGTTTAAATTAACGAATGGTAATCAAGTTTACTTTTGAGGGGGTAGTTCAATT
AACAAGCTGGGGAAACTCATCATGAGGCTAATGTTTCACGTGAAACATTATGCTTTTAAA
ATGACAAAATCGCTATCATAAATGATGTTAGTAGCCTAAAATAAGGGGGAAAGCTACTAA
CATAATGGACGATCTAAGATGGAGGAAGAAATGAATAAAGAGCGTAAGTCGGTGATGCCG
CTATCACAACGACATCATATGACAATTCCATGGAAGGACTTTATCCGTAATGAAGATGTT
CCCGCTAAGCATGCTAGCTTACAAGAGCGAACATCAATTGTTGGTCGAGTTGGTATTTTA
ATGTTGTCGTGTGGGACGGGAGCGTGGCGGGTTCGTGATGCGATGAATAAGATTGCTCGC
AGCCTGAATTTAACGTGCTCGGCAGATATCGGGTTGATTTCGATTCAGTACACGTGTTTT
CATCATGAACGTAGTTATACGCAAGTATTATCGATACCAAATACTGGTGTAAATACGGAT
AAACTAAATATTCTTGAACAGTTTGTCAAAGACTTTGATGCGAAATATGCACGGTTAACG
GTGGCACAAGTGCATGCAGCAATTGATGAAGTTCAGACGCGTCCTAAACAGTATTCGCCA
CTGGTTCTTGGGTTGGCAGCTGGCTTAGCCTGTAGTGGATTTATCTTCTTACTTGGTGGA
GGTATTCCCGAGATGATTTGTTCCTTTTTGGGCGCGGGCCTTGGTAACTATGTTCGGGCG
CTGATGGGTAAACGGTCGATGACGACGGTTGCCGGGATTGCGGTCAGCGTTGCGGTAGCG
TGTTTGGCTTATATGGTTAGTTTTAAGATTTTTGAATATAATTTCCAAATTCTTGCCCAG
CATGAGGCGGGGTATATAGGTGCCATGTTATTCGTGATTCCGGGTTTTCCGTTCATTACG
AGTATGTTGGATATCTCTAAGTTGGATATGCGCTCAGGACTGGAGCGCTTAGCTTACGCG
ATTATGGTTACCCTGATTGCAACTCTCGTCGGCTGGCTAGTCGCGACACTGGTGAGCTTC
AAGCCAGCTGATTTCTTACCGCTAGGACTTTCACCGTTAGCGGTACTTTTATTACGATTA
CCAGCTAGTTTTTGCGGTGTTTACGGGTTCTCAATAATGTTTAATAGCTCGCAAAAAATG
GCCATTACCGCGGGATTTATTGGGGCCATTGCGAATACATTGCGCCTTGAACTAGTTGAC
TTGACAGCAATGCCACCGGCCGCGGCCGCCTTTTGTGGGGCGCTCGTTGCCGGCTTGATC
GCATCGGTGGTTAATCGTTATAACGGCTATCCCCGGATTTCATTGACGGTACCTTCAATC
GTAATTATGGTTCCGGGATTATATATTTATCGTGCAATTTATAGTATTGGCAATAATCAA
ATTGGTGTCGGTTCACTATGGCTGACGAAGGCCGTGTTAATCATCATGTTTTTACCGCTC
GGGCTATTTGTAGCGCGTGCGTTGTTGGATCACGAATGGCGACACTTTGATTAATTGAGT
CTATCAAGTTAGCGGTTAAAAAGTCATTTAGTCACCAGCTCAGTTAGGTCTGGTGACTAA
ATGACTTTTTAAATGGCCTTTGACTGAAAATTTAACGGTGACAGTTTACAATTAAGTTAT
CAATCTAGCAGGGGGCTTGGTCATGGAAGGGATTACTAATTTACGGTCACTAGGTGGTTA
TCGCAATAAAAATCAGCAAGTAATCAAAGATGGTTTAATTTACCGGTCAGGACAATTGGA
TCAATTAACACCGGCACAGACGCAGTATCTAGCAACCACGCTTGGCATTACGCGAATCGT
GGACATGCGTAGTGCTGATGAGCGTCATCAATTTCCAGATGCGACATGGCCACACGTCCA
GTATCACGTGCTGGATGTGCTAGCACAAGTCATGACGAACGACGCAAGTTTACAATCGAT
GATTAGTAGTACGGGGGCGGTCCATGACCGCATGGTTCAGTTATATGAACAGCTAGCGTT
AGATCCTACTGCCCGTCAAAGTTATTGTCAATTTATACAGCTACTACTGGTTCCAGATCA
GCCACTACTGTTCCATTGTTTTGCCGGTAAGGATCGCACCGGCGTCGGGGCCGCCTTATT
TCTAAAAATTTTGGGTATTAGTGACGAGCAAATCATGGCTGACTATCTGCTCACAAATCA
AGCACGTGCAGCTGCTAATCAACAAATCTTGGCGACGATGGCGTCGCAATTATCTGATGA
GCAACAACGGGCCGTGAACCAGGCATTATTAGTAGACGCTGATTACCTGAGCCATTACTT
TGAAGTCATCAAAGCCCGGTACGACACATTTTCAAATTACTTGCAGACGGGTCTAGGGCT
GACCTCAGCGGAATGTCAACAGTTACGCGAATTATATTTGACTAAATAGTCAATAATATA
AAGGCGCAAAAAATCACACCAATACTCACTTAAGGACTAACCTGGGTATTGGTGTGATTA
CTTATTCATGGGTGTTTGCGTTGTCCGCTGACAATAGTCGGTCAATCATCTGATTGCCAG
CCTGTAAATCGGCGCGTTGATAATGTTGGGCACGAATACGCATTGGATCACCACCATGAT
AGTATTCGTACATCAATTGGCGCTGACCAAAGCCAGAACTTGTTAAATCGAAGGCTAAGT
TCAACAAGCGCGTGCGGGTTTTAGCGGTGGCTCGGTCCGTCGTGAGTGCCTGGTTGAGGA
TTGTCGCATTATCGCCGTCAAATTCCGCAAAACTTGGCACGCCAACCATGGAACCGGCCG
CTAAGTGTTGAGTCACGCGCAAGGCCTCGTCATAGTATTCGGGAAGGGTCGAGCGAACCG
CTTGCAAAGCTTGGAGATTGGGCGTATAGATACCGAATTCGTCCAGATGACCGTTGTCTT
CTGAACGGGTGATGGTACCCTTGATGAGTTCCAGATTAGCGGTTAACCGACCGAGTTTTT
CTTGGACACCTAAGAAACCATCTAATCCTAAGATATGAGCAATCCGAAGCGCTAAACTGG
TTGCTAACTCAAGCTTAGTAATACCTCGAACCTCATCTTGATGGGAAGTGTGGCTAAACA
TGCCTGAATCGATGAAGAAACGATTACTCATTTCAACATTATTTTCAACAAATACTTTTG
ACCACGGAATAAAGGCGTGATCAAAGACAATGTAGGCGTCAATCTCATCAAGGGCGTTGC
TGAGTGGGTAATCCGTAATGGAAGCGGTGGGATGATCTAATAATTTGCGACAAATGATCT
TGACGCCCGGATTATTGAGTGGCGTAGCAAAGGCGACAGCATAACTACTATCGCCGTTTT
CTAACAACAGTTCCGGCGGATTAAAAATCAGGAGGTCATCAGCAATTGGGGCCATCGTAT
TGACCATTTTGGCACCAGAAACGAAGATTCCATCTTGATTACGTTCAATGGTATGAACAC
CCGCGTATCCAGACGGAATGGCATTGATGGCTTTTTGACGGTTGAGTTGTGGGTTTTGAA
GCGCATGGCTAATGAAGATATCGTTAGCTTTGACCTCCTTAGCGTAATTGCGGGCATTAG
CTGCAAAATCAGTATATTGATTTTGCCCGAGGAAGGCAGCGCGTTCTGCTAAGACGGCCA
TCCCAGTATTAAGAAAATCCGGTGTGCGGCCTAACATGCCGCTGTTACTTTGCGCAATTT
CTTGATAAGCACGGTGCTTTTGTTGTAAATCAGCGACGGTGCGTGGCACTTTGAAAGCAA
TATCGTAGCGGTGACCATTTTCCTGATAAGTATGTACTTCGGGATGGTTGTGTTGCAGGT
CATAGTACTGATTATTGAGTGCTAAAGTTTTACGAAAAATGGGCACATCGGCGACATTGA
CGCGGTGACCATTTAGATAGACCGCGCGCCCGTCATTGAGTTGTTCGATAGTATGCATGT
GTCGTTCCCCCTAATGAAAGTTCTATTCCAATATACCACTAATGGAAGCGAATTCACCAG
TGCCGATTGGAACGCTATTTTTAGTGAACGGGATAAACGACGTGGAAGCGTTCCAGAACC
ATTTGTGCAGTATGGGGATCAAAGCGCTGATGCTCGCTTTGGTACTCCTGCTTGAAGAAG
GCATCATGAACACGGCGCCAATAGGCATAAGTACGATCGCCTTCACCTTCTAAGTAAGCG
TGGGTTGCATCGATGTCCAAGTAAGGCGTAATCATGACTTGATCGGTCCGGGTCACACAG
ACAGGCTGATTATGAGCATCTAAGATGACGTCATAAGCGCCCACTTTTGGCAGTGGTTCA
TCAGTTTCGTATAGGTCATAAGCGCTGGTGGTAGCCGTTTTTGTGCCAGTTAGTACGAGC
TGTGCAAGTTTATCAGGATCGCTGCCAAACTGATAAGCACTTTGTAATGGGGTACTTTGT
GTCAATTTGAGCGTCGTTTTAGCTTGTTCGAAAAAAGATTGGACGTCCATTATTATCACC
TCTAAATTATGATCGGTTTTAAGTTTAACATAAGCGCCCATGGCTCAAGTAATTAGCGTG
GTATAATGACTCTATCTTGGGTAATTGCAGGCGATACCCAGACCAAACATTGCCGTTGTG
GAAAGGACTAATCATGCGAATTAATGTGTTGCAACATACCCCCAATGAGGGCCCTGGAAT
GATTGCTGATTGGGCGCATGCCCATGGTCATACCATGTATGTCTATCACCCGTATCAATT
CGGTGTTCTCCCAACGGCGGATGAGACGGAGATGCTTGTTATCCTCGGCGGACCGATGAG
TCCCAACGATACGCTGCCATGGATCAAGCAGGAACGAGACTTGATTCAACAATTATTGGA
CCGCGATATCCCAATGTTTGGTGCGTGTTACGGCGCGCAACAAATTGCGAAGACCTTAGG
ATACCCAGTCACTAAGGCGCCAGCTAAGGAAGTAGGTTGGGCACCGATTTACCGACAGAG
TCCCGTGATTCCGGGGATTCCAGCAAAACTGTCGGTCTTGCATTGGCACGAGGAGATGTT
CACCGTTCCAGCCGAAGCAACGCTGTTGTTCTCTAGTGATCGTGTGACCAATCAGGGCTT
CGTATGGAAGCATCGGGTAGTGGGGTTACAATTTCACTTTGAGCCGGCTGCGGACAATGT
TCGTGAGATGGTCGTCAATGATTATCGGTATATTGCGGGGTCGGTCCTAAACCAAACAGC
AGCAGAAATTTTACAAACGCCGGTACCACGAGAGAATCAACAAGTTCTGAATGCAATTTT
GAATTATATTACGGCTGAATAAAGCAGTTAAGAAGAGAATAAGCAGGTTAGTAAAAATGT
CGGTAGTCCTTGACGGGGCTACCGACATTTTTATTCAGAAAACCAAACGTTAATAGAAGT
CTTGAATTTGCTGCAGTTCTTGCAGATAGGCAGTTTTTAACGCTTCCGGATAAATAATTC
TAACGTTGCGGCCAAGTCCCAGTAAATAGTCGACCATATAGGCTAATTCATCTTGATTAT
AACCACCAATGAGATAATCTTGGTCGTTCTGATGTGTTAAGTGCATATTAGGATAATTAT
TCTTTTGTACATGTTCACGGCCTGGAGGTGTTAGTGCACATTTATAACGTATATTGTGAT
GATGGTGATCGTAGGACCGTTGCCGTTGCGCGAGCTGTTTCCAAGTATACCGAGCTGGTT
GCTCACTGGTTTGAAATACTTTGATCGTGTCACAGCGATAGATGCCCCAAGCATTGTTAT
CGAGATTGACGCCACTGAAAAACCAAATGCCATGCCGATATAATAAATCAAAAATCTGAA
ACCCAGCTGTCACAGTAGTCATCGTTAACTGGACAACATTTTCATCAAGGATAGCCGTTA
ATAAATCACTTAAATGGGTTGGGGCATCCAAGTTAGGAATTGAGTAGTAGTTAACCACAC
GTTGCAATTTGGCGACCTGGCGCTGGTTGCTTAAAGATAGTGTTGCCATGAGTTTTTTGT
AAATTGTATGGTAGGACTTTTCAAAGGGGGTCGCCGACAATAAACTGAGTGCTTTGAGCG
CAAAAAAGAGCGCATTAATTTCCTGGCTGTTTAATAAGATGGGTACCCATAGTTGTTGTT
GCATGATTTGGTAGCCACCGTAACGTCCCGGTTCAACGTAAATGGACAAACCAAGTTGTT
CTAACGAGTTAACGTCGCGCAAGGCGGTCCGTTTGGAGATATTGAATTCTTGCATGAGTT
CTTTGATGTGGAATTCTTGTCGGTAACTGAGAAAGATCAATTCTTGATTAAGACGTTCAG
AGCGGTTCATATAAATAACTCCTAAAAATGATTTTAATGGTGACATGGATTGGCACCTTT
CGACTGTAGTATATAACTGTTGTCAAAAACAACCAATAAATAGATTATTAATTAAGGAGA
TATTTAAATGACTAAGACTTTGATTGTTAATGCACATCCCGATTTTCGTAATGCGGCGCA
CTACTCAGTTCAACTAGAACAAGCTTTTTTGCAACTTTTTCAGACCCGCTTTCCTAATGA
TACTGTGGATGTGCTCAATTTGTATGATACGGTGATTCCCCAAGCAACGGTACCTGAATT
GCTGGGAATCTGGGAAAAGCAAGCGCAACATGTAAATTTATCGATTGAGGAACAACGCCT
GTTTGCAATCAATCAGCAACTCCTACAACAGTTTAAAGCTCATCATCGGATTGTGATTGC
GATGCCGTTGCATAATTTCAACGTGCCGGCACGGTTAAAGGACTATATCGATAATATCTT
AGTTGCCAGGGAGACTTTTCGTTATACCGAAAATGGATCAGTGGGTTTGATGACCGATAA
TTATCGTGTCATGTTACTGCAGGCCAGTGGGTCAATCTATACTCGTAATGACCGTTATAC
ACCCATGGAATTTTCTCGGCTGTATCTTGACAAGATGTTTACTGAAATTATGGGGTTTGA
CCGGTTTGAGATTGTCCGTGCACAAGGACTGCAAACGAACGGGGTGGCGGTATCACAGGC
ATTAAAGCAAGCCAAAATGGACCTGAAGGCAGCTTTTGAGCGTTTTTATGATTAAGTCTG
AAAATGATTTTAAGGTATCGGTAGTTGTAGGCTACGGATACCTTTTTTGCGATACTGCAC
GGGAAATGGGTCACCACTACTTTAAAGTGATCGCAACTATGGAAAGTAACTAGCCTGATT
TTGGTGATTAACATTGGACTAAAACACGCCAAAATTCATGCATATTTAACGTTAGTGGCA
GACCTTTACTAGCCGTTCAGTGCTGAGAACCGGTATACTGGAAGCAGTGATTCACTAATC
GTGAAGGGAGCCCAATATGAAACGGATTGTAGCGGGAATTATTGCCCACGTCGATGCCGG
TAAAACGACGCTGTCAGAAGCATTACTATACCGGTCTGGCGCGCTACGGCAATTAGGGCG
TGTCGATAATGGCGATGCTTTTTTAGATACGGATGTGCTTGAAAAACAGCGTGGTATTAC
GATTTTTTCACACCAAGCTAATTTACAATATAAAGACATTAATTTAACACTCTTGGATAC
CCCGGGCCACGTCGATTTTGCGACCCAGACTGAACAAGTACTGTCGGTTTTGGACGTCGC
AATTTTAGTCGTTTCAGCGACTGATGGTGTGCAGGGGTACACGCGGACGTTATGGCGATT
ATTAGCCCGTTATGACGTTCCTACCATTCTGTTTGTAAATAAGATGGATGCGCCGGGGAC
GGATAGCGACCAATTGATACAACAAATTCAACAGACATTATCGCCTGGTTGTGTGGCGTT
TAACACGCCGGGAGCCGGGGACACGTTGGAAGATCGGCCAGTCATACCGACTGCGGCAGT
TGAAGATATTGCGATGCAAAATGACGAAGTGTTAACGGATTACTTAGAAACAGGGACGTT
AAGTGATGCCACGATTCGGCAGATGATTCAACGGCGGGAAGTTTTTCCGTGTTATTTTGG
CGCGGCACTTAAGCTGGACGGGGTTGATGCGCTAATGACTGGTCTTGATTATTGGACGAC
GCCACAATTAACGCGTCCTGAATTTGGCGCGCGGGTGTTCAAGATTACGCACGATGATCA
AGGTGAACGGCTTACTTGGATTCGGATGACCGGTGGCACCTTACGACCTAAAGATATCGT
GTATGATGACCAAAAAGTCAATCAGTTACGGGTTTACAACGGGACTAAGTATGCGACCAC
GTCCGCGCTGACGGCAGGATCCGTTGGTGCCATTACCGGTCTAACGGGAACGCGGCCGGG
GCAAGGATTGGGACAGGCAGCAACTAGTCTACAACCCGTCATGCAGCCCGTACTGACTTA
CGCACTTGATCCTCAGCGTGAGGAGTTACACACCTGCTTAGCAGCCTTGCGTCAACTTGA
AGATGAGGATCCACAATTACACGTGACTTGGTCAGAACCACTTCAGGAATTGCGAGTACA
GGTCATGGGAACGATTCAACTGGAAGTTTTGCAACAAATCTTGCAGGATCGTTTTCAACT
GACTGTAAAGTTTGGAACGGGGAGTATCTTGTATCAAGAGACGATTACCCAAGCTGTTGA
AGGTGTTGGGCATTTTGAACCGTTACGACACTACGCGGAAGTACATTTGTTGCTGACGCC
CGCACCGCGGGGAAGTGGGCTTCAATTTACGACCGATTGTTCATTGGAAGTGCTTGGCCG
AAATTGGCAACACCAAGTCGTGTCAAACCTACAAGCCAAAACACAAGTGGGTGTCCTGAT
TGGCGCACCACTAACGGATGTTAAGGTAACACTGGTTAGTGGTCGGGCTAGCAATGTTCA
TTCGGTTGGTGGTGACTTTCGTGAAGCGACGTGGCGCGCGTTGCGTCAAGGTTTGATGAT
GTTAAACCAACGTGGTGATTGTCAGTTATTGGAGCCGTGGTATCGGTTCCGTCTAGAAAT
TGGTCAGGAACAAGTTGGCCGGGCGATGACTGATATTCAGCGGATGAATGGTCAGTTTGA
CGCACCGGTCGCTAATACAAGCGTAGCCACGGACGGGACTGGCCTGACGACAATTACGGG
AACGGCGCCAGTAGCAGCGATGCAGGACTATTCACAGACGGTTCGAGCTTACACGCATGG
GCAGGGGCAATTGGAATGTATCGTGGATGGCTATCGGCCGTGTCATAACGAGATGGCTGT
TGTCGATAAGGCCGAATATGTTCCCACAGCAGATTTAGAAAATACACCGGACTCGGTCTT
TTGCGCACATGGTGCGGGTTATCCGGTAGCTTGGAATCAAGTGCCAGAGATGGCGCATGT
CCCGTACGTTTATTCGAATACGGAATTGGCACATTTTAAGGCGTCATCAAAATAGAAATT
GAGGAAATTCAGATGATGGATGTGACGTTTAATTCGACGTTTGCGGTAACCTTGCAACAT
GAGTTGCACCAGCCAGTATTGAGTTTGCCATTGTCGCTACAAATCGGTGATTTAACTCGA
TTGACAACTGATGATCCAGCACAGCTTGCTATCATGTCACACAGTACCGATGCCACGGTT
GTCAAGCAAGCGTTGGTAACATTAAAGTCTCAAGTTGAGCAGGGGGGCGTGCTACGAGTA
TGGTGGTCTACCATGCCCGATGATTGGTTAGGATACGACTGGTTGTGTCAGCAGTTAGCA
GACACAGACGCGCAATTGAGACAAGTGATGGTACCGCTAAGTCAAGTGATAACTCGACCA
GGTCTAGCTTTACAGACTTTGTCGGATTTATCGGAAGTATTGCCAGCGGATATTGCGCAT
TACTTACAGTTGGCACAAGACGTTTCTAAGGACGAACAACGTGCTCATAGTTATGAATGG
CAAGTGCTCGTGGTAGAAAATGCGCCGTTACGGGTCAATCTTAACGGGCACTTAGTCAGT
GTCCCAGCTGACTTTTATGACAGCTTGTTAGAACGCCAAATACAACCGGGACGCCCAATT
GTGCAAATTATTGGTGAGATGCTGATACGCTACTCACTGGGCTTGCCAGACTGGTGGTAT
CGTGCCCGGCTCCAACATATCTTGTCAACGAGAGGATGATTAATGTGAAGAAAATTGCGC
CCCTGTTCGTTGGCTTAGGGGCCATTAGTTTTGGAATTCCGGCGTCACTATTTAAAATTG
CGCGTCGGCAGGGGGTTGTCAATGGCCCATTGCTATTCTGGTCCTTTCTGAGTGCGGTTG
TGATTTTAGGTGTGATTCAAATTTTACGCCGTGCACGTTTGCGTAATCAGCAAACGAATT
GGAAGCAAATCGGACTGGTAATTGCGGCTGGAACGGCTTCGGGATTTACTAACACCTTTT
ACATACAGGCGTTAAAGCTTATCCCAGTTGCTGTGGCCGCGGTAATGTTGATGCAGGCGG
TCTGGATATCAACATTACTAGGAGCAGTGATTCATCATCGGCGTCCCTCCCGACTGCAAG
TGGTTAGCATTGTTTTGGTATTGATAGGCACGATTTTAGCTGCTGGTCTGTTTCCAATTA
CGCAGGCGCTCTCGCCGTGGGGCTTGATGTTAAGTTTTTTAGCGGCATGCTCGTATGCTT
GCACGATGCAGTTTACGGCTAGCTTAGGCAATAACTTAGACCCGTTATCGAAAACATGGT
TACTGTGTTTGGGCGCTTTCATACTCATTGCTATCGTGTGGTCACCGCAATTAGTTACGG
CACCCACCACGCCAGCAACAGTCGGCTGGGGAGTACTGATTGCACTATTCTCAATGGTTT
TCCCACTGGTTATGTATTCATTGTTTATGCCGTACTTAGAGCTTGGCATTGGCCCAATCC
TTTCTTCTTTAGAATTACCAGCCTCGATTGTTGTTGCATTTGTACTGCTTGATGAAACTA
TTGATTGGGTGCAAATGGTTGGCGTGGCCATTATTATTACGGCCGTAATTCTGCCAAACG
TGTTAAATATGCGACGAGTTCGGCCATAGTTCAGGTCAATACCAAGCTCAAAATGAACAT
GTTGTACTGGATTCATTTTTGTACTGTGTTTTTTGTTTCACGTGAAACATTCATCTAATT
GATGCTCTTTATGAATAGTTGGTGGGTACCTTATTTATATAAATGATAAAATGTGCCTCA
CTTAGGGACAACTTGAATTGAAAGGTGGTCAGGCTGATGGCACTAACATATCGGATCGTC
CGCGCTGAAGCAGACAGTGATTTTGGAAAAATTCGACAGTTATATTATGAGACCTGGCAA
TCAGCATATCGTGATTTGATGCCTGCAAGTTATTTACAGCAATTGACGCCAGCAACTTGG
CGGCCGGAACGGCGGTGGCAAAATATGTTGCTGGCAATGACGGCTGATGGTGAAGTTGTG
GGTGTTTGCACATTTGGTCCGGCCAGACATGCGAACTATGAGGGGTGGGGCGAACTGTAT
TCGCTATATGTTCACCCGAACTATCATCATCATGGCATTGGTCAGCAATTAATAATCCAG
GCCCACCGTCGCTTAAAGGCGGTCTATCCACAGAATTATCTACTTGTTCTGGCAAATAAT
GCTGTGGCCCAGCGTTTTTATCAACGTAATGGATTTCACGACACTGGTCAGATTTATGTC
GATCATGCGCCGTTTGGTGTTTTGCATGAGCGGATTTTTGAAGATTAACGCAAAAAAACG
AGCCTTGTGCTCGTTTTTTTATAGTTTAGCAATCAATTGGCGTGCGACCGCGCGTGCTGA
GAACGGATTTTGACCAGTGATCAATTGGCCGTCAGTAATTGCATATTCGCGATAAAATCG
ATGCTGACTAAAGATAGCACCGTGAGCAGTAGCTCGTTCACGGTTAAGGAACGGGACGAT
CCGTTTTTTGCCGGCAATCAGCTCTTCAGTTGCGGTAAAGCCCGTAATGGTTTTGCCAGC
AATCAAGTATTGGCCCGTTTGGTCTTTGATGTTTAGGAGGCCAGCAATTCCGTGACAAAC
GGAGGTCACATATCCACCATGTTGATAAATGGCCAGTGCGATGGCTTGTAACTCAGGGTT
GTCCGGAAAGTCCCACATCACACCGTGGCCCCCGGTATAGTAAATAGCAGTGTAATCATC
GGGATCGACCTGACTAGGCTTGAGCGTGTTCTTAAGGGCCCGATTAATGAAGTCAGAATC
TTCATACACGGCCATTGTGGCGGCATCGGTATATTTCATACTACGCGGGTCAAGGGGCAC
GAAGCCACCATTAGGACTAACATAGTCAACGGCAATTTGGGCTTGCTGCATTTCATCGAC
GAACTCAGCGGCTTCACCTAACCAAAGACCAGTCGGCTCATTAGTTCCTTGGTAACGAGT
GATATTGGTTTCGACAATTAAAACTTTTTTCATTGATCATGACTCCTTAAAAAGACTGAT
TTGAAGTATATTAGTTAGCTAATTAGGTTGAATACTGATAATGATTTTACCGGTAGCGTG
ACCGGAATGCGAATATTCTAACGCGGCGTTGATGTCGGTGAGGGGAATAATCCGATCAAC
AACCGGTTTAATAACGCCCTGTTCAATTAGTTGTCGCAGGCGCACAAGTTGCTGGCTACT
AGGTTGCATGAACAGAAACGAATAGGTAGCCTGGGCTTGTTGTTCCAGTCGACTCAGTTT
CCGCGTTGCTAGACCCAATAACCATTGTTTCCATATTGGCAGTCCGTAATCCTTACCAAA
ACGCGCGTTTGGCAGTCCGGCAATGCTGACAATCTGACCGCCTGGTTTGATAATCTGAAA
AGCGGCCTCGAGGGATTGCCCGCCACGAGTATCTAATACGGCATCGTAATGGGATAATAC
ATCAGTAAAGTCTTGCTGATGATAGTCAATGATTTTATCAGCACCTAGTGATTGAACGAG
GTCAAAATGTTTCGCACTGGTAGTGGTTGCGACGTAAGTGCCGAAATATTTAGCCAGTTG
AATGGCAATAATCCCAATGCCACCTGAACCGCCGGGAATGAAAACCTTTTGTCCCGGCTG
GATGTTCATTATATCGTGTAGCGCTTGGTAACTGGTTAAACCTACTAATGGAATTGCAGC
GGCTTCTTCAAAATTGAGATTGGCTGGTTTCAGTGCGATGGCTTGATGATCAATGGCGAT
AAATTCAGCAAAGGTTCCAATTCGATCTTTTGGTGCGCGACCGTAAACAGCATCACCAAC
TTTAAAGTCCGGTACTTGGTCGCCAACGGCAGTAATTACACCGGCAAAGTCACTGCCCAT
AATTAGTGGCATGGTGTATTGTAGTAACAATCTTAGATCGCCATCTTTGGTTTTCAAATC
GATTGGGTTGACACTGGCGGCAACGATTTTGACGAGAACATCGGTGGGAGCTATTGTCGG
AACAGGGACTTCTGTCACCATGGGGGTTATTTGCTTGTATTTAGTAATAATGGCAGCTTT
CATAGTGGACTCCTAACATATTGGTTTAAATGTTTAACATCTTGAACAAATCATGCTGTT
GATTCTAGTCGCTTACTTACAAAAAGTCAACGATTAATTCTTGACTTTCAATTTTAGCAA
GCGTTAAATGGTTTAAGAATACGAACCGTAATTGGAAAGGTGTGATTTTTTGGCAGAACG
AACGATGGCAATATTTAAGAAGGGTGTTCCGATTTTTACAATTCTTCAAGACGAAAATCG
GCAACGGATTTTGGTGATGCTGTGCCGGACTGATCAGATGACGGTTAACCAAATTACAGC
GCAAATCGCCTTATCACGACCGGCCGTATCGCACCATTTGAAGTTGATGCTGGATGCCGG
CATTTTAGCGGTTAGCAAAACAGGTACTGAACGTTATTACCGCGCTAACATGACGGCGAC
TCTAAAATTATTGAAGGCACTCACTGCGTCATTAGAAGCCGATTTAGCCCATACTCAGTC
TGTAGACGAATAAAAAAATGAATCAGAGTGAAAAAAGCTGGTACTTTTGGAATGACGCCT
CTCATTCCAAAAGTACCAGCTTTTAGTTCACTTATGCAGTTCAGCGCACTGAATCACCAG
TACCTGAAATGGATGGCGCCATTTAATGATTATCAGTGAGCTAACGACATGATATCGTTA
TTATTAATTTGAGGATGGTACTTGAATATCTTTGAAGGTGTGCCGATAAAGTAACCAGCC
AAGTAAGCACGTTAAGACATCAGCGACCGCTTGAGCCCAAATAATACCAGTTAGTCCAAA
GAACTGTGCCAGAATAACGATGGCGATACCTAGTAAGATTGCTTGCCGCGAAAGCGCCAT
GGCTAGGGCACTCAAACCCGCACCGACTGATTGAAAGACGGTCGTGAACACGAGGATGAA
GCCCACTAATGGTGTCGTAATCAACATTGCTCGCAACATTTGTGTACCCATAGTGACAAT
GACTGGTTGATTCATAAATAGTTTAATAAGTTGAGGCGCAAAAATCATTAGAATAATCGC
ACAAATGGTTGCGTAGCCACCTTCGACTTTTAAATCGAAGCGCAACGTTGCCCGTAGTCT
TTGCCAATTTTTAGCACCGTACGTGTAACCAACTAAAGGCTGGGCCCCAAAAGCAAAGCC
GACCATGACCATCATAACGACCATGTAAACTTTTTGAACAATTCCCATAGCCGCCACGGC
TTGGGCGCCGTATGCGGCTAAGTAGCTGTTTAAGATCATCATGCCAAAACTCTGGGTTAG
GTTAGTCAGTGAGGCTGGAATCCCAACCGCGACGACGGCTTTAAGGGTTGGTCGCGAGAT
ATGGGCTAACTTTGGTGCTAAGGAGAGCGTTTTGGCTCGGCGCATAAAAAAGACTAACAG
ACTGGTGTTGACCGCGTACCCCAAAACGTTGGCAAAAGCAACGCCCGAAGCACCCCAGTG
AAAGCCAAATAAGAATAAGGGATCGAGAATAATGGTCAGAACCGTCCCACTGATGGTCGC
AATCATGGAAAGTTGTGCCAGACCCTCCGTTCGGATAATGTTACCGGGAACCAGTGAAAC
AATGATAAAGGTTGATCCTAATACCAATATACGATAGAAGTCCGCAATGTAGGGACGGGT
AGCTGCAGTAGCACCTAGCAAGCCTAAAATTGGGTGTTCGAATAGTAATAATAAGGCTGT
CAGTACTAAGCTAAGTGCGATCGCAATGTAAAAACAAAAGCTACTGATACGTGCACTTTG
GTGATAATCATGACGACCAAGGACTCTTGAAATAACGGCACTCCCACCGAGGCCAAAAAT
ATCGCCAACTGCTAACATAAACGAAAATAGCGGACTGCCGAGGGCAATACCAGCAACTAA
ATCAGCATTACCAGTTTGAGCAACAAAAAATGTATCTGCTAAGTTATAAATCATGCTGGC
AACCATGCCAAGAACCACAGGAAAGGCTAAATGAAAATATGCTTTGGAAATCGGGGCCTT
CTCAAATAAATCATTCATAAAAATAAGTCACTCCTTCTCTGAACAGTCGGTCGAAGCGTG
ACTAGACGAACAGAAAGATAATATAAGTTAATGATACGCTTGACTGTCAAGCTGCTCAAG
GTGACAATCTGGGAAGGTCAGTTAGCTGGAGGAACGACAAAAAAGCATTGCCTAGTGTTA
TTAACAGCAATGCTAAAAATTAACGTGAATTTTTAAGAGATTAACGTAAGTCGATTTGGT
GAAGGTTAGCCGGCATCTGACCAACATGATGGCCGACCGTTCCTGCGTGCATCGCTTGTG
CGACATTGATAAAGTGCACACCAGTGGCTGCAATTAATCCCATTCCTAATACTGTAATAA
TACTTAATACCATCATTATTCACCCGTTTCTGATTATTTCTGCACTTCTATTGTAGCGCT
TACATCACCATTGTCATTTGAGTTGTATTAGAATGGAATTAAGTTTTTCACTTTTTCAGG
TAGACATTAATATTGGGATGGAATAAGTACCATTGTGCGAGTTAATTTGTCATCAATCAT
GATTAAAACGTGCCATTTTTTAAATTCAAAAGCAGCCAGCTTAGGTTCGCTGAGAACAGT
TCGAGTTAGCGTAAACTTGCTTAGGGTGCGCGTCCTACACCGACTTCCAGGCATTTCTGC
CAATTGCCGGAACGTGGTGGGCACAGATTTAAGCCGAAGCCCACGTCTTAAATACTGGCC
TTTCACTAACCAAGCAAAAGACGCTTGCTAAGTGAAATTTCACCACTGGGCATTGTCAGA
AACGCCTTCCAGTCGGGACAGTATTCGAATGGCAGACAGTAAGGGACCCAACTTTTGTTG
GACTCATCATTGTTCTTCATAAACAGCAATTTTGTCGAGCAACTGTCAGGTAGAAAATGA
CATTGTGATAGCTCACTATTTCGGAATCGCCATAGTAATAATCGAACGTCTCAACAAAGT
GGTTAATGTAACCCTAACGTTTCTTTTAAGGTTCCATCATCAAAATAGTCAGCGACCAAT
TGTACCAAGTTTAGTGGCCGTTCACCAGCCATTCGAGCGGCTTACCGACTGGAGGGGCTG
GGTGACAATGCTCAGTAGCCAAATTATTCTTAGTCGGAAGTGGGTTGCTTCCGGCTTAGA
ATAAGACTCGTATTTGAGACTGGGCGGGTTGTGCACGGGCTCTAATCGACGTCGGCTTAC
GTTCCAGCAATTGTCACCCAGCCCCGGAGGCCGGAATCGGACACGCATTGCTGACGAACA
GGAATCCATCTGTTTGGCACGTTTTAATCAAGGCTAATGCTAAATAGCGGCTAGCATAAC
GCATAACGCGTAACAAGTAAAAAATTAGTAACGAAAGTGAGTGATATTTTGGACGTGCAA
GAAGGATACATGCCATTTAATGGTTATCAGACGTATTATCGAATCGTAGGGGATCGGCAA
TCAAATAAGACACCGTTAGTTTTGCTACATGGTGGTCCAGGATCAACGCATAATTACTTT
GAAGGATTTGATGACCTGGCCGCTCAAACGGGACGACCAATCGTTATGTATGATCAATTA
GGCTGTGGGCGTTCATCGATACCTGATGACGATCAATTATGGCAAGCCGCAATGTGGGTG
GCAGAGTTGCGGGCGTTACGTACGTATTTAGACTTACCCGAGATTCACTTACTAGGGCAG
TCCTGGGGTGGTATGCTAGCCATTATTTATGGTTGTGACTATCGGCCGCAGGGGATTAAA
AGTTTGATTTTAGCCAGTACCTTATCTTCAGCCCTACTGTGGGCTCAGGAACAGCATCGG
ATGATTCGGTTAATGTCCCCAGTGGATCAGTCGGCTATTGCGACAGCAGAACGGTTACAG
GATTTCACAGGTGCTGCCTACCTGACTGCTAATCAACATTTTATGACGCAACATGCGTCG
GGCCCGATTACTGCTGATGATCCTGAATTCCTACGGCGATCAAAACGGGTGGGGACCACG
GCTTATAATGTAGCGTGGGGTCCCAATGAATATAATCCGACTGGTACGTTAGCGGATTAT
GAGTATACCGACCGATTACAGTATTTGCAGATGCCAACTTTAGTCACCAGTGGAACGGAT
GATTTGTGTACGCCATTAGTCGCTAAGACCATGGTCGACCAGTTACCTCATGCGACTTGG
ACGTTATTTCCCCGTAGCCGTCACATGGCGTTTATCGATGAAAACACGGCCTATATGACG
CGATTGCGTCACTGGCTAGCAGCCCATGATTAGAGAAATGAGCGTAATCATTTCCCGGGA
AATAATTTGCTGAATAGCTCGATTGAGAAGTTTATCGGCGTGATCTGATTTTGTTTGGCT
GTCACTATAATGGCTATTAAAGGGTTTAAAGTAGACAAAAGCGCCTGTGGAAGTTAGTCT
TCTGCGGGCGCTTTGGTGATTGCTGTGATGATGTTTAATGTTGATAGATAAAGACGAATC
GATTGGCCGTCGAGCGCTTTTCGTCAAATTGATAATCGGGATGGTCAAATGTGCGAATGG
CCGTCACATCATCGATTTGATGTTCAGCCAAAAAACGGACCATGGCCCCACGTGCCATCT
TAGCTAATGTGGCTTTAGTCTTGAGTTTACCGTCGATAAGGCTTGCAAAGACAATATCAA
TCATTGATTGATGCGGAGCCAGATAAGGTGCAATGGTCTTAGCATATTCTTGAGAAGCAA
GATTGATAATTGGTTCTGGCCGCGGAGTCAGTGCCTGATAGAGGCGGTTGCCCCAAAACG
CATAGAGGTTCTTGGCTTGACCAACAGCCAACCGTGCTTGCATTTCTAACCGATAAGGAA
CGATACCATCAAACGGTCGGAGAATGCCGTAAAAGCCTGACAAGATTCGTAAGTTTGTCT
GAATATAGTCAAGGGCTGGCTGGGTAAAGACGTCCGGGGCCATGTAACGGTACTGAATAC
CGCTGTAACTGAGAATAGCGGGAGTCAGATTGCGGGTCAGGTCAATTTTTTGAAGCCAAT
CATAATTAGGTTGGGCTAGTTTGTCACTGCAATGCCATAAGGTTTTGGCCTCAGGATAGG
TGAGGTGTTGCAGTTGGGCCAGTAATTGTTGCGTCTGATCAAGATAGATTGGTTCAGTTA
GGGCTGGAAAGGCATCTTGGTCGATAATCATTTTTTTTGCAGGTGCAATGATGATTTTCA
TAAGGTCACTACTTTCGAAGCGTTCAGTTTATAAATAATGTTGATAGCATTTAAAGCAAA
AACTAAGCTATAGAAATATGATAGCACATTAGACAAACGTACGTTCCTAAAACTATCAAT
TGCGGTATAATGAAATTATGATATTAATTGAGTAAAAGGAGTTTGTCGGTATGGATATTT
CACTATTAAAACAAGTGGTTCAATCAACTAATAAGATTGCTCTCAGCACGGCCGTCAATA
ATGAAGCGGATGTTAAAATTGTTAACTTTGTCTGGTACGAAGCACAACCAGATACGCTAT
ACTTCTCATCAGTTAAGACGAGTCCCGCTTTGAAGGTTTATGACCAGAATCCGGATATTG
CATTCATTACGATTCCTAATGATGGAACAGCGGGCAATCCATATCTACGAGCCCAACACG
TTAAGTTACAACGGTCAACTAAGACGATGACCGACTTGCTACCCCAATATTTAGAAACAG
TTCCGAATTATCAACAAGTCTGGGATGCTATTGGATCGACACTCGTTGTTTTTGAATTAA
AACTAACTGATCTTTTTGTTGACGCGGGTGTTGGTGGCGAGAAGCAAACACTGACTTTTA
ATTAACACTGGATTCCTATACTAAAAGCGTTTCAAGGCCGGCTTAGGTTAAGCTATGGTC
TTGAAACGCTTTTTGGTCGGGTAATTTTAGGAGCAACTATGAGGTGTTACTTCACATATG
CGGTCCGATAATTGGCGGCACTGCTGAAATTATTATAGATGACGCCCTTTAAGTGCGACT
TAACGAGCAGATGGGAACGGCCTTCATAGAGTGGGGTCACGGCCTGATCAGTTAGCGCCG
TTTTAGCGGCTTGAACTAAGTCTTGATAGCGCTTGGTCGCGTTCAAAGCATCTGGACCAT
CAGCGGCTTGCATTGCCTGGTCGTAAGCCTTGCTTTGATAGTGGCCCATGTTGGAGTTGC
TGTCGCCAGTCAAAATTGTTAATGATTGTGAAGGGTCGGCAAAATCTATACTCCAGCTAG
TTAAATTAAGCTGGAAGGCTCCCTTGGACACTTTACCTAGCATTGCGGTAAATGGCATTG
CCTTGATTGTTACCTTTAGTCCGGGGAGGTGACTGGTCAATTGTCCCTGGATGAATTCAG
CGACCTGATGTGAGTTGTCATCATCACCACAAGTAATCGTTAACGTTAGCGATTTTTTGC
CCAATTGTTGTTGTGCTTTATGATAAGCGGCTCGAGCCTGGTTGAGATTATAATTAACAG
TACCATCAACGGTCGCATCATTGACAAAATCGGTACCAGTTTTAGGATTCTTAGCCATAT
TGCGCACACCAAAGCTTTTGGCTGGAAGCGAACCATTTTCTAGAACTTTGTTGGTCAGTT
GCGACCGGTTGATTGCTAAGGATAAAGCGGTGCGGAGTTCACGGTTGGCTGCTACATGGT
CATGGTGATTGTATTGAATAAAGCTGATTTGACCACCCGCAAGTGTTTTGAGTTCTTGAT
TATTTTTATTCTGGACACTCTGCTCGCCATTAAGTGTCACACTATCTAACTTATTAGATT
GATATAAATTATAGGCAGTCGTATTGGACTTAATAACCTGATAATTGATTTGGTGCAGTT
TCACTAGTTTGTGATCGTAATAAGCTGGATTTTTCTTTAAGGTCCACGTATTATTAGTCC
CGGTCCAGCCAGTAAGCGTAAATGGCCCGTTGTAGACGGTCGTCGCGGCCGAAGTCCCGT
ACTTCTTCCCGTATTTGTTAACAGCAGGTTGATTGACCGGATAAAAGGTCGAAACAGCTA
AAATCTTTTTAAAGTAGGCGACAGGTTTGCTTAACGTGATTGTTAATTGATAGTCACCAT
TAGCTTTGACACCAAGGGTTGATGGCTTTTTCTTGCCGGCTGCAATGGCGTCAGCATTTT
TAATGTTCGTGAAGACATAGGTGAATTCAGATTTACTTTTGGGATCAAGAGTTCGTCTCC
ATGAATAGACAAAATCGTGAGCGGTCACCCTGTTACCGTTACTCCAGCGCGCATCGTGGC
GTAATTGAATGATATAGGTATGACCACCATTGGTAACAGTTGTCTTAGTAGCCAAAGCGT
TGACGGGTTGGCTCTGACTGTTCAGCCGATAGAGCCCCTCGTCAACTTGGGTGACTTGGC
TATTAGAAACGCTGTCCGTCATTTTAGCGGGATCTAAGCTCATAATTTCTGAGCCAGCTG
ATAGGTTGATAACTTGTGATTGTTTAGTCGTAGCTGGGTGTGAGTGGGCGTTGACGGTAA
AGCCGATGCCGCCAATAATGACCACGCTGCCGATTGTTAAAATTAATTTGTGTGTTCCGG
ATAAACTCATAATTAAATCCTCCAAAAGTATAATTGTATTTGGTTAGTTTGATCCATGAG
TTTTGCCATCGTTTCGTGACCATTTATTTCACCCCGTTTTTATCGTCAAAAAAACCGTCC
TTATCCAGCCAATGCTGTGTTAAGGACGGTTTGATAACCGCGGTGCCACCTTAATTGAGT
GTTCGCCAATTTAGTGATTAAATCACGCGTACACTCCTACTCCATAGGAAACTAACATTT
CCCTGACAACTGACGTATGTCGCACGTCTTTCCGTACTCTCAACTGACGTTAATTTCGGC
AAAGCCCTCGGTGGTCCATTTAATTACCTGCGTTCGGCCATACTCTCAGCAACGATGACT
CTCTGTGCGGGCACGATAATCTTGATCTCCACCTCATTGGTTTATAAGGACGATATTTTG
TTGAAGTGAGTATACCGCTTTTGAAAATCAGTTGTCAAGAGCTGGAAAAATATTGTTCAA
CTATAAATTTAGTCAAACAGAAAACGATGTTCGTAAATAAACCGAGGATTAATATAGTGT
CGAGTGGCATTGATTGCGTGGTTTTTAATAACGGCTGCAAGCATTAATTACTTTCATTAT
GCGCGAATAAAAATTATAATGACATCAATAATGTAAACGGATTCAATATTGCGGTGACAA
GATTAAGGAGGGCTAAACATGAGCTTTAGAGTTGTAGCCGGTTATTTCGGTGAATTTAGT
GATGAAGCGAAGCGGGCCAATCAAGACTTAGGTGTAATCGGCATGTCGTTTCAGTATCAA
TGTAATCTCGTTTATCCAGAAGGGGCGGGGCCAAACTTTGGTTTTCGAACCGACGCGCAA
GCGATTGATGTGTTCGATGCGTTAAAAGTTGGTTACGATGGTTTCAAAGTGCAAGCTGGC
CTGATTAAGGCGATGGGACTAGTTGATTATCAATTGGTTGGTGGTCGTTACGAACTAGTC
GGCCATGATTTCCGAGAATTACCTTTAGCTGAGATCAATGCGAACTTGGAAACGATGCCC
GGACTCTTGGCTCAGGGACCGATGCCAGTTCGATATGTGACTTATCGTCGGACGGATGAC
CCTATTGACGCGGTTGGCTTTAGTGGCAACTGGGCACTAGGAGATAGCGGTGGCTTTCGA
CAGTTAAGTGAGACGTTGGCAGAACCAATGCAAGCACCAGTGGCGGCGCTAATTAAGGCA
ATTGATCAACTTGGTTTAACGTTACAACAAATTAATCTACCCACACCGCAAAGTTCAACG
GCTTTGCCGACACATTTGAGTGATGATGTTCATCAAGCGAACGTTGACGTGTGGGTGGTG
TTAACACAACCACAAGGTGACGAGCAGCAAGTTTTGCAGACCATTCATAACGCTCAAGAG
TGTAATGAAAAATTGTGCGAAGCGCTGACTCGTGTTTATTTGAAGTAGGATGTTTCACGT
GAAACAACTGGCACTTGGCAGTCCGTTATTTTCTTTAGTGCGTTGTATGATATGATACGC
ACGAACCGTAACACATCTTCACGGGAGAAAATATGTTATTAGAAACTTATCAGCATCGTT
CATTTATCAAACAAACTGGCAATATTTCTATCGAACGTGATTGGGAAAAGCTTTTCGATG
AAGCGTGGTTGATTAAGCATCTTCGTGGCTATCGCTAAGCTCAAGACTTAGAGGGGAGTG
GTTTGATGATGACATCAACACCACGGTTATTACAAGCCATTCAACAAACGACCACCGCAA
TTTTAAAAACAAACCTTGTTGGTATTTACCTGCATGGATCCTATGTTTTAGGCTCATATA
ACGAACAGGTGAGCGATTTAGACTATCTGATCGTTGTTCGGCGTTCGTTAACATTAGCTG
AAAAACGGCAGTTAATGACAGCTACCATAACGCAATTGTGGCCATTAGCGCCACACAAGG
GATTGGAGTTTCATGTGCTGTTACTGAGTGCAACCCAGCATTTTGTGCATCCTTGCCCAT
TCGATTTTCATTTTTCAAAATACCATTATGAGGATTATCAACGGACACCGCTAGCCTACC
TAAAAGCGATGCACGGCACGGCTCCTGATCTTGCTGCCCACTTAACGATTCTCCAAGCAG
CGGGACAAGTCTTGCTTGGACCAGCCATTACAACGGTCTTTGGCCCCATTCCTGCGGTGG
CCTACTGGGACAGTATCAAGTCTGATATCGCGAATGCTGAAACGGCGATCGTTCAGTTAC
CAATGTATACGGTATTAAACCTTTGTCGAGTTCGTGCTTACCAGCAAGATCAGTTAATTA
TTTCTAAGCAGGCCGGGGGTGAATGGGGGTTACAACAGCTGCCAACACAGTGGCATCCGT
TGATCAGGCAGGCGTTAGCAGCCTATGCTGGTCAACAGGACGAACAGGTTATACGATGGT
CACGTCCAAACTTAGTGGCGTTTGCACGAATCATGTTAGCCGAGTTGGACTTAAAATCAG
AATAGTTTGTGAGTTTAACAAAAAATGCTTACTGGCGATCATCCACCAGTAAGCATTTTT
GTCACCACCAACTTAAAGTCGGCTGTTATAAATCAAGAAACTAATGTAGCAGTTATCGCC
ATCAGGTAAATCATAGCCAGTGTTTTCGTTGCTACCGTCATTTTCGTGTAAAACAACGAA
TTCACCAGAACCATAATCTTGGTCGTTTAAATACTTCACTAAACGTTCATCACATTCAGC
TAAAGTTTTACCGGTCACAACGCGCCGGTTCCAACCACGATGGATCTCAGTATTTGGATT
AAGCATCTCTTCTCAACTCCTCTTAATTATAAAGTCATCAATTGCGCTTGCCGAGCGGGT
TGCTGATCAAGATCAGCGCGCGTTAGGTCAGCGTCGACTTGGTGGGTACTGTTAAAAATA
ATGAAACGTTCACCAACGGCTTGGACTTGCTGGTAGTTATGGCTTGCCATGATGATAGTT
TTGCCGGCAGCTTGTAGCCGTTGCAGTAGGGTTAGCATTTGCTGCTGAGCGGCAATTGTT
AAGCCGTTCAGCGGTTCATCTAACAATAAAATTTCAGGGTTCAAGGCGAGAACGCTGGCT
AGTGCCACGCGCTTCTTTTCACCACCTGAAAGTTGGTAAGGGACCCGGTCTGCTAAGTTA
GCACAGTCCGTTAATTGTAAGCAGTCGGCGACGCGTTGCGCAACCATGGCTGCTGATAAA
CCGAGTTGTCGGGGACCGAAAGCGACTTCCTCAGTGACCGACGTGTTGAATAGTTGAACA
TCAGTATTTTGAAAGACCATGCCGATCCGCTGATGAAGTTGTTGTCGATTTTGGGCATCA
GCGAGATAAGTGGTCGTAATCGGCTGATCGTGAAACTGATAAGCGCCACTAGTTGGACTA
GCTAATCCACTCAATAGTCGTAAAAGGGTCGATTTACCAGATCCATTGGGCCCCATTAGA
CAGATAAAGTCGCCTGAGTTGACCGTTAAGCTGAGGTCCTTCAAGCCACACGTATCAGGA
TAATCATAGCAAATATTCACCAATTTAATCAATACCACGTTAATGCCTCCAAAAAATAAA
TAATATCCAGACAATAATCGCTGGGCTCAGGGCAAGATAATCGCGCCAATGGGTACGACG
CCCGGTTGAGCGCACGTAATGACCATTGAACCCGCGTGCTTCCATGGCAGCGTATAGTTC
TAGCGCATAAGTGTAACTTTTAAGATATAAATTACCAAATAATGCGCCGATTAAACGGTA
TGGATGAGCCGTTGGGGCGACCGTCCGTAATTCTAGGGCTTCCATCGTCAGCAATAGATG
TTGGCCGAGCATTCGTAAGTACGTGATGGCAATGGCCAAAGTCATAATTAATAGATCAGG
GCAATGGAGTGCCTTCAAGCCAGCCAATAAATCTTGAAACGGCGTGGTTAGACGGTAATA
TTGAGCGTTTGCCAGCATTAGACTGGTTTTAAGGCCAAAAAATAATAGCGTGGTGGGACC
GGCTAACCAGTAGCTCGGTAATACGAACAGCATGGCCATCCCAACACTGATTAGCCAGCT
TCCCATAAAACGGCGCAGTTGGCGTGGAGGTAACCATAATAATTGGCACCCAACTAATAG
TGCTAGGCTCCATAACAGAATGAGATTATTACTTAAAGCAATTAAAATGACGAGCAACAG
GAGCTGAATTAATTTGAATTGCGGTGCAACGCGCCAATGAGACGTTGCCGTGACTGGCGC
TGGCTGTGCTAGTCGACTGAGTAATTGGCGTAGGTGACGCTGATTACGTTGCCAAAATTT
CGCTTTAATAGCAGGTGTTGGCGTGGTGGTCGTAGTTTGCAGCCAAGCTGGAATATCAGT
GTTGGGACGTGTCGGTTTCATGTTGAAGACCTCGAATCAAAAGTAAGAAAATCAAAACAG
CGGTAATGGCCGATAAAATATAACCTACACTAACCGGTAAGCCCGCGATGGCGTAATCAC
TGAACAGGGCCTGAAAATGGAACCCGTGGACCATTCCTTGAGGCGCGTGAGTACTGATAT
GTTGTTGCGCTAGCCGTTGCTGTAATTCTTGGGGGCTCCATTCGCCCCAAGCCGTATTGC
TAGCCAACAAGCCTAATGGTGATAACACCGCTAACCCGAGTAGCAGTGCGATCCACGGCC
GCTGATTGCGCCGAGTGGGTGTCTGATAGAGGTTAGTCGGTGCGACTCGTTTTACAAATT
GAAAGACAAGCAGTGTGAAGACGACTTCGACCCAGCCGGCGACTAATAAGTGAGCCGTCA
ACATTGCGGGTACCGTAATGTTGAGGCCATATGGGCAGTAGAGCGGCGCACCACTTGCCG
TATGAGCCAGTATGGGTTGTAACCCGAGCTCGATACCAGCAACTAGCGCCGCCATATTAA
TGCCTAAGTAAGCACCAATTGCGAGCCCCAACTTTTCATGGTGCCATTTTTGACCTAGGC
GATAGCAGGCGTAGCCGACAAACGGCATAATGACCGCCATATTCAACGCGTTAGCACCAA
AGGCTAGGATACCGCCATCACCGAATAATAAGGCTTGTAGTAGTAACGTCACGGTCAGCG
CAAGACACGCCGCCCATGGGCCAATCAAGACAGCTAACAGGGTTCCCCCGACAGCGTGAG
CCGTGGTCCCACCTGGAATCGGCAAGTTGAACATCATAATTAAAAAAGCCAATGAAGCGG
CGATGCCGAGCATTGGCAGGGTTTCATGATGTTTTTTGATTTGAACTTTAACTTTTAAAA
CGGCGACGGTCCAGACGGGAGCCATCGCGGTGACCAACGTTCCGCAAGTTGCGGGACTTA
AATAATTATCCGGAATATGCACGGATGAGCACCTCACTAATTTGCAATTTGATCTAAGAG
GTAACTAACATCTTGAATAATAAATTTGTGATTTTTGACCGTAATGACGCCGTCTGTTCG
TAATTCCTTGAGCATCCGGTTGACACTGCTCCGGGAGCTAATACCACAGAAACCGGCAAT
GTCGTCATTGGTGACCACAAAGTCAATCAGAATCCCTTCGTTAACTTTTCGTCCGAACAA
ATCAACAAGACTATAGATAAAGGCACAAATGGCTCCTTTTTTACCGTTCATGACCATCCG
TTGCAGTCGAAGAATGTTTTCGGACAACTTTTTACGGTAATAATTTTTAACGTAGTTTTG
CAGTTCAGGCGTGCTGTTGACGTACTTCCAAAAAGCGACCCGGTTGACCTGGTAAAAAGT
GGCATATTCGGACTCAATACGGACGTTAAACGGTTGATCCGTAGAACGAGAAACTTCATC
ACGCAGCAGGGAGATCACGTCGGGCTTGGCAATATAAGATAAATTATATTCGCGACCGTC
TTGTAAAATAATGCTGTTTTTGATGATGCCGTCCTTTAAGACGTACGTATAGTGTTCGGC
TAAACCATGATAGGTCAGGTAAGTATGCCGCTTTTTTTTGATTGTCGGCACGTGATGGGC
TTCCAAATAACTTAGTAAATATTCAATATCAGTTAATACCATCTTAGTTTTTCAGTTCTT
TCGTGAATAATTTTTAAGGTTGAGGTCAGTAAAAATAGCGATTCTCAACAGTAATCACGA
CGATAACGCTACTTAAGCATAGCGGTTTTCATGATTGTGACAATCGCATTTAAAGTATAC
ATTTGTTAACTATTTTTGAAAACTTAAAATGTAACGGACAAGTTATCCGTCTTCTAGTAT
AACAAAACGTGCATGTAAAAATTAGTTTTTAGAGAAAGAGGATGGCTAAAAGTCATGGTT
GCAATTGATTTACCATATGACAAGCGCACAATTACGGCTCAGATTGATGATGAAAATTAC
GCCGGTAAGTTAGTGTCGCAAGCTGCAACATATCATAACAAATTATCAGAACAGGAAACG
GTCGAGAAGTCGCTGGATAATCCAATCGGCTCCGATAAGCTGGAGGAACTTGCTCGTGGG
AAGCACAATATTGTGATTATTAGTTCTGATCACACGCGCCCAGTTCCTTCACATATTATC
ACCCCGATCCTATTGCGGCGGTTACGGTCAGTGGCGCCCGATGCACGGATTCGGATCCTC
GTAGCTACTGGTTTCCATCGGCCATCAACCCACGAAGAATTGGTGAATAAGTATGGTGAA
GACATCGTCAATAACGAAGAAATCGTGATGCATGTCTCAACCGATGACAGTAGTATGGTC
AAGATTGGCCAATTACCATCTGGCGGCGATTGCATTATTAATAAGGTCGCTGCTGAAGCA
GATTTGCTAATCTCCGAAGGCTTTATCGAATCACATTTCTTTGCTGGTTTTTCAGGTGGT
CGGAAGTCCGTTTTACCTGGGATTGCTTCATACAAGACGATTATGGCGAACCATTCCGGC
GAATTTATTAACTCACCGAAGGCCCGGACCGGTAATTTAATGCATAATCCGATTCATAAG
GATATGGTGTACGCTGCTCGGACCGCTAAACTTGCCTTTATTATCAATGTTGTTTTAGAC
GAAGATAAAAAAATCATTGGGTCATTTGCCGGTGATATGGAAGCCGCCCATAAAGTGGGC
TGTGACTTTGTCAAAGAACTTTCTAGTGTACCAGCCATTGATTGTGACATTGCGATTTCG
ACGAATGGTGGTTATCCGCTTGATCAAAATATTTATCAGGCCGTTAAAGGAATGACCGCT
GCTGAAGCAACAAACAAAGAAGGCGGCACGATTATTATGGTTGCCGGTGCTCATGATGGT
CACGGTGGTGAAGGGTTTTATCACAACTTAGCTGACGTTGATGATCCTAAGGAATTCCTG
GACCAAGCAATCAACACGCCACGGCTTAAAACTATTCCTGACCAATGGACGGCCCAAATC
TTTGCTCGAATCTTAGTTCATCATCACGTGATTTTTGTGTCAGACCTCGTTGATCCTGAT
TTGATTACGAATATGCATATGGAACTAGCCAAGACGTTAGATGAAGCCATGGAAAAGGCC
TACGCACGCGAGGGTCAAGCCGCTAAAGTGACGGTTATTCCTGATGGTTTAGGCGTTATT
GTGAAGTAGTATGGCAACCACAGCAGAAATATTACAACAAGTGGCGGCAGGGCAATTAAG
TCCGACGGCGGCTGCCCAACAGTTAGAAGCGGGCAAAACAGCGGCATTAGGTTTTGCCAA
TGTCGATTTAGATCGTCAACGCCGCAATGGCTTTCCGGAGGTCATCTACGGTGCTGGTAA
GACGGCAACCCAAATTGTGGGTATCGTGCAAGCCTTGTCCCAACAGACGTTGCCGATTTT
AACGACCCGGTTATCCGCAGAAAAATTCGCGGCACTCCAACCAGCGTTACCAACGGCTGT
CTATCATGCCACTGCGCAGTGTATGACGGTCGGGGAACAACCCGCACCGAAAACACCAGG
GTACATTGCTGTGGTGACGGCGGGGACCTCCGATCAACCGGTTGCTGAAGAAGCAGCAGT
AACCGCGGAAACTTTTGGCAATCGTGTTGAACGAGTCTATGACGTGGGTGTTGCGGGAAT
CCACCGACTGTTTGCCAAGTTGGATGTGATTCGTGGTGCCCGGGTGGTCATTGTGATTGC
GGGCATGGAAGGTGCGCTGGCCAGTGTCGTTGGTGGACTAGTTGATAAGCCCGTGATTGC
AGTGCCGACCAGCGTTGGTTATGGTACTAGTTTTCAAGGTATGACCGCGCTATTGACCAT
GCTCAATAGCTGTGCGTCGGGGATTACCGTTGTCAACATTGATAACGGCTTTGGTGCCGC
CTACTCAGCTAGTATGATCAATCAAATGTAAGATTCAGTTAACTGAACAAGGAGAAGATA
AATGCAAACACTTTATTTAGACGCTTTTTCGGGGATTAGCGGTGATATGTTTCTGGGCGC
GTTACTCGATTTAGGACTTGATTTTGAGCAATTAAAAACCGAATTGGCTAAGTTACACGT
GCACGGTTATGAATTAACGCAGCAACGGGAAGCCCAGAGTAGCATCTATGGCACGAGCTT
TGATGTTCAGGTTGCGGGTGGTAAGGACCATGGTTTTGTGGAACATCACCATCATCAGCA
TGAAGCTGGGCATCATCATGATCATGAAGCGCGTCATTTAGCTGATATTGAGGCGTTAAT
TGACGGCAGTGACTTATCAGATACCGTGAAACACCACGCGAAAGCGATCTTTATGGAAAT
TGCGCAAGCGGAAGCAGCGGTTCATCACATGCCACTAGCTGAAGTTCATTTCCATGAAGT
GGGCGCGTTGGATTCGATTGTTGATATTGTGGGCTGCTGTATTGGGTTGGAATTGATGCA
GATTGATACCATCATGGCTTCACCGTTAAGTGATGGTAGTGGTTTTATTAACGTTGCCCA
TGGTCAGATGCCAGTTCCCGTACCAGCCGTGATGCAGATGCGAGTTGGTAGTGCCATTCC
GATTCAACAACGGTTGGATGTGCATACTGAATTGATTACCCCCACTGGGATGGGCTTGGT
CAAGACGCTCGTACGTGAATTCGGACCGTTACCGGAAAATGCCGTGCCAACTAGAGTTGG
TTATGGGTTTGGTAAACGGGACACGGGTGGTTTCAATGCACTGCGAGCCGTATTATTCGA
AAAAAAAAACTAAGTCAGCAAATCGTTAACCGGACGGCTGATGCTGTCTTAATGATTGAA
GCTAATCTGGATGATCAGACGGGTGAAGGACTGGGGTACGTGATGAACCAGTTATTAACG
GCGGGCGCATACGATGTGTTTTTCACGCCCATTCAGATGAAGAAAGATCGGCCGGCGACA
AAGTTAACGGTTTTGGGAAACGTTAACGATAAGGACTTACTGACTAAGTTGATTTTACAA
GAAACGACGACGATTGGTGTACGTTACCAGACGTGGCAACGTACTATTATGCAACGGCAC
TTCCTGACGGTCGCAACGCCGTACGGTGACGTTCAAGTTAAAGTGGCGACATATCAAGAT
ATTGAGAAGAAGATGCCGGAATATGCGGATTGTGCCCAGCTGGCGCAGCAATTTCATATT
CCGTTTAGAACGGTCTACCAGGCAGCCTTAGTGGCGGTAGATCAATTAGATGAGGAGGCG
TAATTTTTTGGTACATCAGTTGATTGCTGAATTTATGGGCACAGCCCTAATGATTATTTT
TGGGGTGGGTGTTCATTGTAGTTCCGTATTAAAGGGAACCAAGTATCGGGGTTCCGGTCA
TATTTTTGCCATTACAACTTGGGGTTTTGGGATTAGCGTTGCCTTATTCATTTTTGGCAA
TGTTTGCATTAACCCGGCAATGGTTTTGGCGCAGTGTCTATTAGGAAATATCGCATGGTC
TTTATTTATTCCGTATTCCGTTGCGGAAGTGCTTGGTGGGGTCGTGGGCTCAGTGATCGT
TTGGATCATGTATGCTGATCATTTTAAAGCCTCAACAGATGAGATTTCACCCATTACAAT
TCGGAACTTATTCTGTACGGCACCAGCCGTTCGTAACTTACCGCGGAATTTCTTTGTGGA
ATTATTTGATACATTTATTTTTATTTCGGGTATTTTAGCGATTTCTGAGATTAAAACGCC
GGGAATCGTGCCAATTGGCGTTGGCCTACTTGTATGGGCCATTGGGATGGGACTTGGTGG
TCCAACTGGGTTCGCAATGAACTTAGCTCGAGATATGGGGCCCCGGATTGCCCACGCCAT
CTTACCAATTGCCAATAAAGCCGATAGTGATTGGCAATACGGTATCATTGTGCCAGGAAT
TGCGCCCTTTGTCGGGGCAGCAATTGCCGCTTGGTTTATGCATGGCTTTTTTGGAATTAA
TTAAATTAAATAGAAGAAGGGTTTTATTATGGCAACATTAGCAACAAAAAAAGCAACGTT
AGTAGCAGCATTAAAGGATTTACAACGGGTCACCGTGGCCTTTTCTGGTGGGATCGACAG
TACCTTAGTTTTGAAGATGGCCCTCGATGTTTTAGGCCGTGACAATGTGACCGCTGTGGT
TGCGAACTCTGAATTATTTACGGATGAAGAATTCGATAAAGCGATGAGTTTAGCCGAAGA
ACTAGGTGCTAACGTTCAAGGAACTACGCTAGACTACTTGAGCGATGACCACATCAAGAA
CAACACGCCTGATAGCTGGTACTATGCGAAGAAGATGTTCTACAGCCGGTTGAATGACAT
TGCGGCTAATAACGGTAGTGACGCTGTCTTAGACGGTATGATCAAGAATGATGAAAATGA
TTATCGTCCTGGTTTGAAGGCCCGTAGTGAAGCGGGGGCCCGGAGCTTGTTACAAGAAGC
TGATTTCTTCAAGACTGACGTTCGGGCCTTGGCACAAGAACTCGGTTTGACGAACTGGAA
TAAAGTGGCGTCATGCTCTGTATCTTCACGGTTCCCATACGGGACGACGTTGACACATGA
CAATATTGCTCAAGTAATGGCCGCCGAAAAATATTTGCGTAGTTTAGGTTTTCCAACGGT
CCGGGTTCGTTTCCACAATGATATTGCGCGGATCGAATTACCAGAAGCGCGAATTGGTGA
TTTCTTAGTCTTTAACGACCGCGTTAACCGTCAATTACAATCACTTGGATTCCGCTACGT
TACCCTTGATTTAGGTGGCTTCCGTAGTGGTCGGATGAATGATACGTTGACCAAGGCACA
ATTGGCCACTTTCGCCTAGGCCTAATCAAATTAATGATAGTGGTGTCGGGATTAATCGGA
GATGGGCGGCTGAACGGCGGTGATCATGGTTCATTCGCCCACCCGATGATAATCGTAACC
CCAGCCGATACGCACATGTTGCGATTATCGCCTGACACCCCAAAAAGCGCAGTTCAAGGC
CGCCCTTGAGCTGCGTTTTTCGTATCTTCATTTTTAGATCAACAGGCGTCAAAAGTCACG
ACGAGTTTACCAACGACTTGACCAGCTTGGAGTTGTTGTAAACCAGTTACAAGTTGGTCA
CGGTGCAAGACCTGAGTAATTAGTGGGTCGACCTTGCCAGCTTGGACCAAAGCTAATAAG
GCGGCGGTCATTTGCCCAAGATCGGCAACTTGCGCTGGGTTACCGCTACGGTGGGCACCA
CCGAGGTCCAATTTACTGATAGTTACCACTTGATTACTTGGAAAGTGGTCCGGAGTTGCT
AATACACAGACAAGCTGGCCATTGTAAGCTAAGCGCGGTAAGTCCGCATCAGCATGACCA
ATGGTATTAATGATCAGATCAACACCGTGCTGCTGCGTTAGGTCTTGAATGCGTGTGGTC
ACATCTTCATGATGGTAATCGATTTGGGCATCGGGATGCAGCGGTGCCACGAAGGCTTGC
TTGGCCTTTGAAACGGTCGTGAAGACGGTCTTGCCAGCAGCCTTAGCGAGTTGAATAGCC
ATACTGCCTACACCGCCCGCACCTGCATGGATCAGCACAGTTTGCGCGGCATTTAAATTG
GCTTTGCGCAGGAGGGCCTGATAAGCCGTCAATCCAGCGCAGAGACTAGCGGCGGCTGCT
TCAAAGCTCACAGTCGTTGGAATCTTAGCTAGCACGGCTGCTGGTAAACTCACGTATTCG
GCAAACGTCCCATTATTGGCGAGATTAGCGTGCCCACAAACTCGTTCGCCAGGCCGAAAA
TTAGTGACCTCAGCGCCAACCGCCTCCACGATTCCAGCTGTGTCTAGTCCTAGTGTGTGT
GGATATTGCCAGGCGGCGTTACCCGCCGCAACTAATTTAAAATCTACCGGATTGAGCCCG
ACTGCTTGGGTCTTGATCAACACCTCAGTTGGCCCGAGGTTGGGCATGGGCCGTTCTTGC
CATTGAAGCTGTTCCATAGTTTGAGCGGATGGATCTGGCACAACAAGTGCTTGCATCTTC
AATCACTCTTTTCTTAAAGGCATATTTGCTTTTTATTATAACCGGTCGCGGCGGTGAATT
TAAACTTTAATGCCTAATTAATTAAGTAGCAATGAGGGTGATTCGGCTAACGGAAAGATT
GACGTTAGCGGTTACAATCGTTAGACTAAGGTTAGTAATTGAATATTTTTAAACACTAGG
GGTGTCCAAAAATGGGCTGAGATGGTGCTGTAAGTACCGATCCCTTTGAACCTGTAAGCT
CAAACTTGCGTAGGAAAGTGTCACAGCTAATGTTAGCGGCCACTGGATCAATGCATGTTG
ATTGGTGGCCGCTTTTAATTGGCGTGACGGTCAATGAGGAGGAGAATTGCTATGGAATTA
CAATTATTGAATACTTTACGGAATCACAATCCGATTGTTTTTAACATTGCCAATTTTGTT
ACGGTTCAAGACGTTGCCAATGGGCTAAACGCGTTAGGGGCCTCGCCAATTATGTCAGCT
GAAGTCCAAGAAGCGGAGACGATGGTCCAAATTGCCGGGGCTGTTTGCATTAATTTAGGA
ACCCTGACCACCACCCAGATTGATCAAATGCGGGTGGTTGGTAAGCTTGCTAATCAGTAT
CATAAGCCAGTCGTTCTTGATCCGGTGGCCGTCGGGGCGGTCCCTTATCGAAAAGAAGTC
GCGCTAGCATTACTATCTGATTTTCAAGTCGATGTTATTCGGGGCAATGCTGGTGAAATT
GCGGCATTGGCAGGCATGGATTGGCAAGCGAAGGGAATTGATGCGGGGAGCGGTCAGGGC
GACCTGGTTGAAATTGCTCAAGCTTGTGCACAGCAATTCCAATGCTGTGTCATATTGTCG
GGACCTACTGATGTTATTACGGATGGTCAGCGCGTAGTTAAAGTCGCTAATGGTACCCCG
CTCTTCCAACATCACGTGGGCTCGGGCGATTTACTTTCTAGTATCGTCTCGGCTTTTACA
GCCGTTAGTCCAACCGACGTTTACCAGGCGGCGCAAGTGGCTTGCTTAGTCTTAGCGGGA
GCGGGGGAACTTGTCGCCAGTCAGCTGACGGCCGATCGTCCCGCCACATTTGCCATTGAT
TTGATTGACCGGCTGAGCTTAGTGACAGTGTCAGAAATTCAAACAATTGCTAAAGTTGAT
TAAATATAATGAAGGGTCGCGAGATTTAATGAATGAATTTCCACAAGTGGCAACGATTGC
TGGTACGGACAGTGGTGGCGGTGCCGGTGTCATGGCCGATTTAAAAACGATGCAGGCACG
TCACGTTTTTGGTACCGCGGTAGTCGTTGCCGTGACAGCTCAAAATACATTGGGGGTCCA
AGATTTTATGGCAATGCCGACGAAGCTCATTGACGAACAATTTGCTTCGTTAGCAGCTGA
CTTAGACATTCGCGCTTGTAAAACGGGGATGCTTGCGGATGCTGAACATGTCCATGCCGT
TGTCGAGAACTTGAAACGAGTTGATTTTGGGCCGCTGACAGTTGATCCAGTCATGATTGC
GAAAGGCGGGGCGGCGTTATTAGCCGCGGATGCGATTAAAACGGTTCGCGACGAACTGCT
CCCGTTAGCGACTGTTGTGACGCCGAATTTGCCGGAAGCAGAACGATTAACCGGTCAGGC
AATCACTAGTAATCAAGCGATGGTTACAGCTGGGCATGCGCTACAGGGGTTAGGTGCTGA
CAATGTCATTATTAAAGGTGGGCATGGTGATAATCCTGATTTAGCTAATGACTTCGTATT
GTTAGCTGACGGGACCGCCTTTTGGCTTTCGGCTCCACGGATTGATACGGTGCGGACCCA
CGGCACGGGAGATACCCTGTCGGCATGTATTACCGCCGAATTAGCAAAAGGACGGTCAAT
GGCTGCGGCCATTAAAACGGCTAAGGCGTACGTTGCTGGGACGATTCAGGATGGTATCCA
GGTCGGGCATGGTCATGGCCCGTTGAATCATTGGGCAACCCCAAGTGAGCAGGTGATCGT
TCATGACGCTTAAATTTGAACCCACACAATTACGTGCTTATTTTGTGTGCGGGACACAAG
ACGTGCCGGGACAGGATCTAAATATGGTCGTCCAAACGGCCTTGGATGCAGGCGTCACGG
CATTCCAATACCGAGATAAAGGCAATAGCCAGTTGACTACGGTTGAGCGTTTTGCATTGG
GGCAGCAGCTGCGGGAACGCTGTGCGCAAGCGCACGTTCCCTTTATTGTCGATGATGATG
TCGAGCTGGCACTCGCACTGCAAGCAGATGGGATCCACGTTGGTCAAAAGGACGACTGGG
TGACACAAGTTATTCAACGGGTCGCTAATCAAATGTTTGTCGGTTTGTCTTGTTCAACCT
TAGCTGAAGTGCAGATTGCTAACCAATTGGAAGGCATTGCCTATCTTGGTAGTGGTCCCA
TCTTTCCAACGACATCTAAGGCCGATGCGGATCCAGTAGTCGGTCTGACGGGGTTGCGAC
AATTAGTCATGACTGCATCCTGTCCCGTTGTCGCCATTGGCGGAATTACTGTCGCGCAAT
TGCCAGCTATTGCGGCTACTGGTGCGGCTGGCGCTGCGGTGATCTCAATGTTAACGCGTA
GTCCCGATATGGCCGCCACGGTCAAGGCGATGCTAACGGCTACGGAGGGGCACTGATGAA
ACATGACGGGATTTTTCGGAGCCAATTTTTATTGTGGCTCGGTGCGGCTATCTCAATTGC
CGAAATCTTAACAGGTACGCTGATGGCACCACTGGGGCTGACACGCGGATTGGCTGCGAT
TGTATTGGGGCACTTGATCGGCTGTGGCCTGTTCTTGGTTCCAGCCGGCTATTTGGGGGC
TAAATTACACCAGTCCGCGTTAGCGTCAGCCCAACTGGCTTTTGGTCGCGGCGGGGTGTT
ACTAGCGTCAGGACTCAACGCCTTGCAACTCGTTGGCTGGACGGCGGTGATGATCGTCAA
TGCTCAGTTAGCCATGAACAGTATTAGTGGAAAGCTATTTGGCTTTCGAAGTCCGCTATT
AATGGCAACCATCGTGGCGATTTTGATTATTGCGTGGTTGCTCATGGGTAGTCAGTTACT
GTTCAAAATCAACAATGCCGTTGTGGGCTTGTTGGTGCTCGGGACGGTGTTAATGCTCGT
AATGGTATTTATGGCACCGACAACTAGTCAGTCGGTATCACCGACTAGTATGACGTTTGG
GCAAGCAGTGGAATTGAACGTTACGATGGTACTCTCATGGTTGCCACTAATTGGTGATTA
TACCCAGCGTGTTGATCGTCCTTTACCAGTCGCACTAGTCAGCGCGGGTGGCTATATGTT
AGGCAGTTTAGTGATGTTTGTGACGGGGCTATTAGTTGTGTTACGGACAGGGCAAACTGA
TATCACGGCATTGCTGACGCGGTCCGGTTTAGGATTGGTTGCATTGCTGATTATCGTTTT
CTCAACGGTGACGACGACATTTTTAGATACTTATTCGGCCGCCACGAGTTTGGCTAATCT
GACCGGTAGCCGCCATGTTAATCGATTAGCCGTTGGTGTGACGGTAGTTGGGCTATTGAT
TGCGCTGACGGTTGCCATGACGTATTATCAGAACTTCCTGTATTTGATTGGTTCGGTCTT
CACACCGCTATATGCTATTATCTTCGTCACGTACTTTGTGCGGCACGCTACGTTACCATA
CTGGTTGAACTTTTGCTGGTGGGTTGTGGGGATTGTCGCCTATTATCAGTTACAGGCCAT
TGATTTCATTGGTGGCACGACGCTATTAGTATTGGTTGGGCTGAGCATCGCCGTCTGGTT
GACGGGAATTATCGTCAAACCAACTGCACTCGGATATCGCGAGCTTAGTCATTGACAATT
AGATGTAAAAAGTAAATGATAATCCCATTGGTAATGCGCATGTTACCGTGGGATTTTTTT
GAGAGAGGGCGACAGAATGGTTAAACCGATAATTGGAATCGCACCAGGCGTTGTGACAGT
GAACAGCCAGATGTTCCCGGGGCGGGTCCGTGATTATGTGAATCGTGATTATTTGAAATC
AGTAACGGATAATGGCGGTGTGCCATTGGTATTACCGGTAACGACAGACGCAACGACGAT
TGAACGGTACGTTGGAATGATCGATGGTCTACTACTTTGTGGTGGTGCAGATGTGGCCCC
ATTGACGTATGGGGAGGAACCCCAGCCTAAATTGGGTGGGGTAGATCCGGAACGGGATCA
GTATGAAATTGCGCTGATTCGTGCCACCCACGCCGTTGGTAAACCGGTGCTCGGTATCTG
TCGGGGCTTACAAATCTTAAACGTGTGCTATGGTGGCAATCTTTATCAGGATATGAGTGA
ACTGCCAGCTGGTCAGGGTACCTTAAAGCACATGCAAGGACAATTGGCCGCTTACGGCAT
GCATCACGTGAAGGTCGTACCTGGTACGACCTTAGCTGAATATTTAGGCACCACTAGTGA
CGCAATCGCGATCAATTCATTTCATCATCAGGCCGTGAAACAGGTGGCAACGGGCTTTCA
GGTGGTGGCCCAAAGTGCGGATCAGGTTGTTGAAGCAATTGAGGCGACAGCTGGTGGTCT
ACAGTTGGGTGTCCAGTGGCATCCGGAAATGATGCAACAGGTAAACTCCATGCAGGCGCG
GTTATTTGCGGCGTTTGTGCGGGCTTGTGTGGCGTAGATAGCATTGACTAGCAAATTAAT
AAAATAGGCGTGGTTATTCTGAATTGTAGGATAACCACGTTTTTAATGTGCAGCCGCAAA
ACTAATGAATGTTTCACGTGAAACATCTGAAATGGTGTTGGCAACTAGATAACTAATCCA
AGATATTGTAAGCTGACGTGTAAAACAATTCGTAAAGCTGTTAATACTGGCAACGCTTTC
GTATAATGGAATAAAGTTATTGTTAAGGGGGTGACCGCTATGGAACGAATTGAAGCTGGC
ATGAGCGTAATGACGTTGAAGAAGCAGACCTATCGGGTTATCGCTGTGATTAATCAGGGG
CAAGAACTGTTAGTTCGCGCCCACGAACCAGAAACAGCTGACATTGAAATAATTCCAGTG
ACCACAGTTGTTCAAGTAACTGAACAAAATTCAACAGGCGATGCAGCCGTCGCATTGGAT
ACAGTCACGGTCGTTGGCGAACGGTATGTCGATGATATTGTGGCAACGTTAACGACGCTC
AGAGTGGGTATGGCGGTGTTGCTCCAGCGAGAAAGTGGCAATCAATACGATGATAATGCC
ATCTCAGTGTGGACGTTGCAACATGCTAAGTTAGGCTACATTGCCCGGTATCAGAACCAG
CCGTACGCGACACTGATGGATCAGGGGCAACGATTGTATGGCATCGTGACGGTATTGGAT
CAGCAAAAACAGCATCTTGAATTGATGCTATGGCGGACTACTGCAGTCCCAAGTCCGATT
GAGGCGTTGCAAATCCGCCAACGATTGGCTAAGCCGAGGACAAATTTAGGGGCGGTGCCA
ACGCATTCGTTACAGACACCGTTAGGAACAATTGTCATGATGTGCAATGGTCACCCGATT
AAGTATCAGCAGGTTCCGTTATCGCCATGGTTGACGCCCACTGATGAATTACACGTCACC
AAACGTTATCTATTAACGCCTGATTGGTCACAAGTGCCGCCGGACAGCCTCATTACTTGT
CAAGTGACGGCGAAGGCCGACGTGGTTCAGCGGTGGCAAAATGAACACATTTCAGCAGCG
GTCTTAACGAACGCTAGTAGCTTTTATGTGGTTGGTATCAGTGCTCAAACCAAGACGGGG
CTGAATGATAACTTGGTCGATGATGCTGCGCAACCCGCGGTTATTTACCGAGTTGGCCAG
GTTAGTGCACATATGCAGGCCGGCTTCATGGTCAGCTGGGCGCCGTTTGGTGATCCGCGC
GTACAACCAGCACTGAAATTAGCATTGCACTTCTCCTCACAACCGCTAGTTCCTTACCAT
CCAGTAACACCTAGTCGCACCAACGCGACGTTTACGCAGCAAGAGTTGGCAGCCTTGTTA
GTCTCCGCATTACCAAATTATCAGGGTGGTCAACGCCTAGAACCAAGTGTGACAACGATA
ACGGTAGAAAAATTGCGGCAGACGTTAGGTGATCAGACGTATCATGCGCTGGCGAATTAT
CAGCGTCATGTTCAGCTAGTTGCGGGTAGTACGGAAGGTGTCAACGAGACCTTGTTACAG
GCGTTGATTCATGCAGTCACGTATCATGAGTTGACGACCATGCACTACTACCAGCCGACT
GTAGGGATGGTCGACCAGGTTATTTATCCGATTCAATTATTTAGCACCACGACTAAGGAT
GAGGATGATGCGCAATTAGTGGGTTGCTTAGCGCTTTACAATTACGAAACGTTTGAAATC
CAACAGGTGCCGCTGACGGCAATTGCTCGTATCGCAATTATTGCCGATCCGGAGCATCCC
CAGACAACACCGGAGACGGAAAGTCCGGATTGGTTACGCATATTTTTACATGGGTGGAAT
GACGATTTTTGAACGAACAGTCAAAAATTAATTTGCTTACGACTTATAAGTATTCGTGAT
ACAAGCCAGATTGAATTCGATAAAAAATCCCGCTGAGGCTTTAAACTCAGTGGGATTTTT
GGTTAGGTTATTTGGTTGCCGAATGGGTCTGTAAATATTCCTGGGCGGCGTGAATCATAT
CTGCATTTTGTTGATTTAACAATGGCGGCAAGTTGTCGAAGTCAAAGTAGTCGAGTTTGA
GTGTTTCATCAGTGGCTTGGGTCAGAACGTGGCCGCCAATGGGTTTTACAAGAAAGAGTG
CACTGATTGTTTGAGCTACATCGCCGTTAGGATAGGCCGTCTCGCCTTTATCAAAGATGC
CGATGCGATCAACAACTTCGACATCAATGCCACTATCTTCCTTATATTCCCGCAAGCAGG
CCGTGGCATACGTCTCACCGTATTCTAGATAGCCACCGGGTAAACTCCAGTTATGCGTAT
CGGTACGAAGGTTCAGCAAGACTTGTTGCTGATCGTTGACTAAAATACCAGCGGCCGTAT
TCAAAATGATTGGTTTGTGACCAACCAAAGCCCGAATTTCTTTAATGTAATTTGCCATGA
CGAAACCTCGTTTCTAGTTTAATTACCCTTATTATACCGATAATTCTGACTGAAAGCTGT
TTGTTGATAAATTTATACGAAGCATGCTCGAACCGCGTTAGAGCAAGTACATACTGACTA
TGTGTTACTAAATCCGTTTGCGTCGGTGCACTTTTTTAGCTAAGATAAAAGCTATATACT
GTCAGCCGTGATAGTGTGAGTTCTTTGATTTTATGAAAAGAGAGTAATTTATGCAGAGAA
AATTAAGTACGGGCCAGATGCAAATGATTGCACTGGGCGGCACGATCGGAGTGGGCCTAT
TTATGGGATCCAGCTCAACGATCAAGTGGACCGGGCCGTCAGTGCTAATTGCGTACATCG
TATCAGGGGCCTTTCTATACCTGATTATGCGGGCACTAGGTGAGATGCTGTATGTCGATC
CGAATACCGGTTCGTTTGCCAAGTTTGCTTCTGAATATATTCACCCCGTTTTTGGATACT
TGACGGCTTGGAGCAACATTTTTCAGTTCGTCGTTGTTGGGATGAGTGAAATGATTGCAC
TAGGCGGCTACTGCCGGTATTGGTGGCCGAACTTGCCAGATTGGATTCCGGGCCTAATTG
CCATTGTATTCTTATGTGCGGCCAACCTTATCTCGGTTAAAATGTTTGGGACACTGGAAA
CCTGGTTCTCACTTATTAAAGTGGTGACGATTATTCTGATGATTATTGCCGGTTTAGGTC
TGATTATTTTTGGTATTGGTAACGGCGGTCATCCAATTGGAATCAGTAACCTGTGGACCC
ATGGTGGTTTCTTCACTGGTGGGGTGAAGGGCTTTGTCTTCGCACTAGCAATTGTGTTGG
CGTCGTATCAAGGGATTGAATTGATTGGAGTCACAGCTGGTGAAGCTGAAAATCCACAAA
GCACGATCGTTAAAGCGATTCGTTCAACGGTTGCCCGGATTTTAATCTTTTACGTGGGTG
CCATCTTCGTAATTGTCAGCATTTACCCCTGGGATAAGTTAAGCCAGATTGGTTCACCGT
TTGTACAGACATTTGCCAAAATTGGGATTACCGCTGCGGCTTCGATTATCAACTTCGTGG
TTATTACGGCTTCCTTATCGGGAACAAATTCTGGAATTTATAGTGCGAGTCGAATGACTT
ACACGTTGGCGGAAAGTCACCAGTTACCAAGGAAGATGACTTTATTAAATCGTCATGGAG
TACCATTTTATTCCGTTATTGCGATTGCGACTGGGATTCTAATTGGAGTCGTCTTGAATG
TTGTGTTACCAATGTTTTTCAAGGATGCTAGCGAGATTTTCGTGATGGTTTACAGTTCGA
GTGTCTTGCCCGGTATGGTACCGTGGTTTGTTATTCTAGTGAGTCAAATTGCGTTCCGTA
AGCAAAACGCAGCCAAGATGGCGAACCATCCTTTTAAAATGCCATTATCACCCTATTCAA
ATTATTTAACGTTGGCCTTCCTCGCGTTAACACTGGTCTTCATGTTTATTAATCCGGAAA
CGCGCTACTCAATTTTAGTCGGTGTTGTATTTCTGGTCATCATGACATTGATTTATTTCC
GTAAATACGCCGGTAACAAGGAAGAAACGTTGTAATCAAGAGTACTTGCCAGTAAATGGT
AAGTGCTTTTATTTTGGGCTTTTATTGCGTTAAAATTAGATATCAATATAATTATCAGGA
AAAGTGGTGGCACGATGGTCAAGCAAGGACATTATGCAAAAGTCAGTAAACAGAAACGGT
TACGACAATTAAAGCAACGACGTCAGGCCCAGGAGAAGCGGGCGGTTATGCCAGAAATGG
TTAGCGAATTTTTGCAAGTGCGTTACCATCTGACACAAGCGGCAAAACAGCGGCCGGTGA
TGCGACAGATGATGCAACGTTTTATGGCACAGTGGTTAGCCGCAGGGCAAGCAGAATTGA
GCGACAATGGTCAGACAACGTGGTCAGTAGTGGCATTGACGAAGCAAACGTTACAGACCT
TTAATCGGCAGTTACCGTGGCAGGGGTATGCCTTAGTTGACCAGGAAATGGCGCGCTGGA
CGGCTTTTCTGAACAAGGAAGTGCCAGCTGTGCCGTTAAGTGAGCGGATTACGTTAACTG
AGGCACTGTCCCCAGTGACGTGGCAGGCCTGCCTATCAGAGCAATTAGCAATCAATGCCC
TATTAGCATTAACTGGTGATTCACGACAATTGGGCCAAATAACGACTGAGCAAGTACGAC
AGCTACAAACCAGTATTCAAACAGCGACGGGGATTGATTGGGAAAAGGTTGCTCAGTTGC
TTGATTCGACAGTAATTGCCCAGAATACACTTTCCGAAGCTGGGCTGGATGACAAAACGC
ACCAATGGCTAGAAAAATTAAAGAAGCTAACGCCACAAGATTTTAACGACCATGTTGAAT
GAATAGTCAAAAAGGAGGATGGTGAAATGCGTTTTATCACGTCAGATCACGTTCAGTTAG
ATTATACGGATGAAGGCCAGGGGCAGCCAATCGTTATTTTGACGGGATTTGGTGGCGCTA
AGGATATTTGGCGCGCTCAAATCCCGGTACTGATTCAGGCGGGCTACCGGGTCATTAATT
TAGATGGGCGGTGCCAAGGTTTATCCGAGCACACGGCGAAAGGCTTACGTATGAGTCGTC
GCGCGGTGGATGCGCATGAATTGATTGAAAAATTACAACTCGAACAACCAATTTTACTCG
GTAATTCGATGGGGGCCGCGACTTGGTTTGCGTACGTGTCATTGTATGGTGATACAGGAA
TTAAGGCCCTGATCGACGTGGATCAAACGCCGCGGATGATCAATACACCGCACTGGCAAT
ATGGGTTCAAACAGGTTCAATGGCAGGATATTCCGGACTATTTTAGAATGCCGCTGGGAC
ACTCAACGTTTAAGCACATCGATGATGCGACGTATGCGCGCGTCAAGGCAGTAGAAGCGC
AGGCACCGTTCGATGCGAAATTAATGTTTCCATTGTTGGTTAACCACGCGGTTCAGGATT
GGCGGGATGTGATCCGCCAATTGACCGTACCGTTCTTGATCATTGCGGGCGCCAAGTCAC
CGTTCTTCAATCCCGACTTTGCGGCAGTGACTGCTCAAATGGCACTACGAGGACAGAGTG
TGGTCATTCCGGAAGCTGGTCATATCGTGATGGCGGAACAGTCGGCAGCATTTAATAAGG
CGTTGTTGGAATTTTTGGCGACGTGCTAAACGAAAAACACTTTTAACACCTGTATTAAAG
GTGATATTACAGTCTTGAATAGTAGTCATATCAAGCAGGTTTAGAATAACATAATGTATT
GTGTTGTCTTGAATAACGGCCACATCAAAAACAGTTTCACAATACTAAAAAAGGCTCACC
AACTAAAACAGGTTGGTGAGCCTTTTCGATTTATTGACTAATTACTAATCAATCACGCCA
TCTTTTCCCATCCATCGGAACCGAATAAACTTCCCGACCTCGGTCACAATCAAGACGACG
ATCCCACAGATAATCGGGATGCCCCAACCATACCAGAAGTTGATGCTAGTCGTATGGAAG
ACGGATTGCATGAATGGTAGGTAAATGATTCCCAGTTGTAAGAGAATCAGAATACCAATG
ATGTAGAACGCCATCTTATTTTGGAAGAAGTACTTGGAAATGACGGGGTGGTCATTCCGC
AAGTTGAAGAGGTAGAAAATCTTACCAAAGATGATGATGTTCAGTGACATGGTACTACCG
ACGACGTTTGGTAATCCAAGTGCGGTCAAGTAGTTGTAGGCGAAGATCCCCAATCCAGAA
ATTAGGAAGGAGACATAGCCGATTTCAAAGTAATCTAATTTTGACAACAACCCAGACTTA
ACATTCCGGGGACCCCGGGCCATGATGCCGGCCTCGGGTGGCTCAAAGATGAACGCAAAC
TGGATGGTCAGCGCGGACACCATATTGATCCACAGTAATTGCGTCGGATACAGCGGAAGT
TCGTGGCCCATTAAAATACTAATGATGACAACGAGGCCTTCCGCGAAACTAGTTGGGAGT
AAGAAGCGAATCGTCTTACGAATGTTATCGAAGACGTGGCGCCCTTCACGAACGGCGGCG
ACGATATCAGCAAAGTCATCATCGGCCAGGACCATATCGGCGGATTCCTTAGCAACTTCG
GTCCCCTTGATTCCCATAGCAACCCCAATATCGGCTTGCTTGAGGGCCGGGGCGTCGTTG
ACCCCATCACCAGTCATCGAAACGACGTGATTATTGGCCTGTTGGGCACGAACAATCCGT
AATTTGTTATTCGGTGTTGCCCGTGCGAAGACGTTATAATCATCGATGTGTGCTTGTAAC
TGCTGATCGTCCATCGCGTCGATTTCAGGACCAGTAATCACTTTGACATTGGCGGCCAAG
TTCAACTTGTTGGCAATTGCCATCGCCGTATCAGGGTGGTCCCCTGTAATCATTTTAACT
TGCACGCCCGCTTGCCGTAATTCGGCGATCGCGGTAGCCGCTTCTTCACGAGGCGGGTCA
ATGATTCCGACTAAGCCAGCTAAATGCAGCCCACCAATGGCTTGTGTATCAATGGTAGTC
ACGTCATCATCGACTTCTTGGTAAGCCAGCGCCACCACGCGCAAACCATCGGCGGTTAAG
TCGTCCATGGCGTCATCCCAGTATGCCGTTTGGTTAGCTTGGTCAGTTAAACGCAGGACA
GTCGCGGGTGAGCCCTTGACCATTAGTAAGCGTTGACCATCTAAGTCGGCCAGGCGAGCA
GAAAAACGGAAGGCGGAATCGAATGGTAGCGAGTCGACTTCTTCAACCTCAGGATCATGA
CCAGTCATTTTACGATACAGCGTCGTCAAGGCACCATCGGTTGGTTCACCAGTCAGTTCC
CAGCGATTATTTTCGAAGTGTAGCTCGGCGTCGGTCGTTTGGCCGGCAATCTTAACGAGC
CATTCCATCGCGTTATCTTGGTGCCAGTCGACTTTGTTGCCATTGAGCTTGAGATGGCCA
TCGAAGTTAACGCCACCATTATCATCATAACCGACCCCCGTCACGTCAAACGTATGCTCA
GGCGTCACGACCTTAGTGACCGTCATTTCATTTTTCGTCAACGTCCCAGTCTTATCGGTG
TTAACGATATCTACGGCACCTAAAGTTTCCACGGCGGGTAGTGACTTGACAATGACGTTT
TTCTTCGTCATCTGCCGGGTTCCCATGGCTAAGACCACCGAGGTGCTAGCGGGCAGTCCT
TCTGGCATAGAACCAACGACCATCGTAATAACCGCAATTAGTAAAGTTGGCAAACTATAG
GTATCCATGACCATTCCTAATAGGAATAATAGGACGGCCGCCACCACGATGGCGATGGAT
AAGCCAAACCCCAGTGAGTTCAGATTACGCATCAGTGGGGTAGTGGTTTGTTTGACGTCA
CTAACAGACTGCTGGATATGACCGATTTCGGTATCTTCGGCGGTAGCCGTTACGATTCCG
ACGGCCGAACCGCTAGTCACCGCGGTTGACGCGTAAACCATATTCTTACGGTCAGCCAAA
GCTGGCGTGGTCTCAGTCATCGGTTCTTCTTGTTTCTCCACGGGATTAGTCTCCCCTGTC
AGCACGGATTCTTGGACGTTAAAGTTATCCGCTGAGATCAAGCGCATATCGGCAGGAACC
GCGTCACCGGCTTCTAAGTTGACTAAGTCACCAACGACTAATTCGCGGGCGTCAATTTCC
AGTTTTTTTCCATCACGGATGACGAAATTCTTGGAAATCAGCATTTCACGAATCCGTTCT
AGCGCGTTGCCAGCTTGGCGTTCTTGGACATAACCAATGATGGCATTGGCAATAATAACC
AGTCCAATAACGATAGAATCGGAATAGTGGTGCATGAAGAACGTTAAAACCGCTGCTGCG
GCTAAAATGTAGATAATACTGTTATTAAACTGCTTGATGAATTGGACGAACCGAGACGTA
CGCTTGGTCTCCAGTTCGTTGCGACCGTTATGTTGTAAACGTTCGGCAGCTTCAGCAGTG
CTCAATCCATTCTCAGGATCGGTGGCGTACTTTGCGGCTAAGGCTGATTCATCAAGCTGC
CATAAGTTATCCGCATCGGGAGGGTTCTGGGTGTCGTTTTGCTCTTCATTAGAGGTTAAC
GACTGATTGTCATCTTTTATCATTCAATTCGCTCCTTAAAAATAAAGTTATTACCGGTGA
GGTTCTGTAAAATCACGACGTTTATTGCGTGTTAAATAGGCCAATTTCGCCACATCCTTT
CTTAATTAGCGTTATTATAAATAATATTATATACGAACAATCTAGGTGAAAGCCATTAAA
ATATTTGACAAATTCATGACAAATTATTGCGTTAGTTGCAATAATATATCAGATTTTGGC
TAGTTTGTCGCTGAAAATGACTGGTTTTCCTCGAATTGTTAGGTAAATTGAACTAGCTGT
GGAAAGTTTGGCCGCATATTAGCGAATAAAAAACGAGCAGTCGATGACTGTTCGTTAATA
GTGGCTAATCCTTGATGGGGTCCTTCATTAATAACCAGAGAATCAGGTAAGCGATGATAC
CAGGGAACATGGGTGTAATTGCTAAAACAACAAATAATAGCCGGGTAACGTTAGTATTCC
AGTTAAAATGTTCGGCAATTCCACCAATGACACCGGCAATCACCCGGTCCGTTGCGGAAC
GATGAATATCGATCTTCATAAGTTAATTCCCCCTTAATAATGCTAACTATAATGTAGCAG
GTTTGATTCAATAACGCTACTAATTTAATCGGTTGGAAACGGCGTAGTGGTAAGAACCGT
GGTATAGTAGGTGATTTCAGTCAAAGCTTGGTGAAGTGTATGATCGTAGCGTTTGCTCAG
GGGCGCGTTATCGATAAAGTGACCGTTACTTTGAAGGGTTTGTGGTACGTTACCAATGGG
CGTTGGTTTAGGGAGGACGACTATTCCTAATCGTTGGAGAACTGGAACTAGTGCGGCCGC
CCCAAATTGACCGCCGCGCATATTGTCAGAATATGAAATAATCTTAGCCGGTTTACGGGC
GCCTTCGAATGCCAAAAAATCGAAGGCGTTTTTCAATCCAGCTGGCATCGCGTGATTGTA
TTCGGGTGTCAGGATAATGTAACCGTCCGCACTAGCCATATCGGTGAGCCATTGCTGCTG
GTTAGCAGGTAGCTCGCGGTGCGGGTTCGCCATCGGTGGCTCGGGTTCATCGAAAAAGGG
AAGTTGATAGTTGGCCAAATCTAAAAATTGGTAGTGAATCGGAGAATGAGTCGGTAATTG
GTCAATGATTAATTTTAAATGATTAAATAAAGCGCGGCCGTTAGCCTGTGACCGGGTACT
CCCTAAGATGATTGCAATTTTAAACATAGTGGGACCTCCAGATATTTTTATTGATTCTAA
TGAATACAAAATGATAGTATAGACTTAATAATATTGGTATGCAAGTATTTATTCACTTGA
ATTAAAAAGGAGATGTTTAAATGACAACACCATTAGTTAGTCAGTTGATGACGGAACTAA
ATCAATTTTTGACGCAGGATAGCGTTGATGATCAAGAAAAACGCTGGGCCATGCAACAAA
CGACTGATCCGCAATTACAAGCGGCATTAAAACAACTATCGACGACGGATATTAAAATTA
TTGCGTATCTGGGACGGCGTGGTGCCAGTCGAGCTAAGTCGCTACCGGCACCAACGGAAC
TTTCACAGGCGACGATTTCTCGCGGTTTGACTAAATTATCCCGATTGAAATTGGCCACGA
AATATCGGGATTTGACCAATAACAAAGAAATTCTCGTGCGATTGACGACGCTGGGCGAAG
CAGTCGCTGATTTACACACGCAACTGGACGCGGCCATTGCTGCTAAAGCACAAGCCATTG
CTGATGACTATTCTGACGCGGAACTGAGACGCTTTGTTAGCCTAATGCGACGGATTCGTG
AAATTAAAATTTAGCACTCCGGTTAAATGAGTGCTAAATTGTTGCATTCCCACAAAATGG
TGTTAGTATATATATCGAAGGTCAGGAAAGGTCAAACAAGGATTTGAATTACTGACCAGT
ATTAATAGCCAAGTGAAATTTTGAAAGGGGATTGTTAGTATGGCTAATACTTTAATGAAT
CGGAACGATTTCGGCATGTTGGATCCGTTTGAACGGATGGCACGCTCCTTCTGGGCACCA
TTAGAAAACATGGATCAAGTATTGAAGACCGACATTAACGAAACTGATGATCAGTATCAA
GTGAAGGTTGATGTCCCTGGTATTGATAAGCAAGATGTGAAGTTGGATTATCGTGACAAT
GTGTTGTCTATCAAGGTTCAAAAAGATAGCTTTGTGGATCATGAAGATCAAGACCAAAAC
ATTGTGATGAATGAGCGTCATACTGGCACCTTGCAACGGCAGTATATGTTACCAAACGTT
GCGGCGGATAAAATTACGGCATCCCAAGCTGACGGTGTCTTAACGATTACGTTACCTAAG
ACCCAGCCGAGCGAGAATGACGGTCAAATCGAAATTCAATAATTAAATCATTAAATCATC
AGTAACAAGTGAGCGGCCCACCGATAATCAAATCGGTGGGCCGTTTTTGACATCAACAAT
CGGTATGAATTATGACCGCTGGTTGGTAAGCTGTTGGTTTAGCTGGATGACTTTGATGCG
GGCGAGTGCCATTTCAATTAACCATAGACCGATATAGGCTCCGGTGTAAACCAAGGTATA
GAAGCCAAACCAGCGAACGTTTAATGGAAAGCAGCCACAGAGAATCGCAAGTGGGGTCAT
CCCTAGGTAAGAACACAGACAATGAGCAATGGTTTGTTTCGTAATCGACCACGTTTCAAT
TTCGAATAGCCAGCTACTGAATGCCTAAACTTCACCAATCAGAATCCACAATAATGTCGA
AAGCTGGGTGGCGGCTAAGGGCGAGGACCAGTGGCTGACAAAAGTGGGATTAGAAGGAAA
TAAATAGGTGGTATTAAAGAAGGTTGAGAACCCCAAGGCCATTAAGTAGCCGATAACGAT
GCCTCCGATGGCGCCAATCAAAAGGGTGTGCCAAAGTCTTTTCATAATTGTGCCGCCTTT
CTAATTTGTTGGGTATAGCGTCGTGATGCGTATGTTGTTGTGCCGGTTGTTAGGTTGACT
TGAAAGCTACCCCATTTGGTTAAGGTAAAATTTTTAACACAGGCGATTCGCACAATTTCA
CTACTAGAAATACGTAGAAATTGGTGGGGTGGCAGTTGGTCCATTAAAGTGTGTAAGTGG
CTGTGAACGAGGTAAGCACCGGTGGTTGTTTCACAATAAAGTCGTTTATTGGCAGTGTAA
AAACGTGACACCGATTGAAGTGGCAGCTTAATGAGCGAGCAATCTTGAAAAACATTGATG
AATTGCTGATTAGTCAATGCTTCAATATTCCGTTGTAGTTCTTTGATTGCCGGAGTTAAC
TGCGGGCCGTGAATAGTCACGAAGACCTGATGAATCGTTTCAGAGATGGTTAACTGGACG
TGCCTCGTTGATTCCCCCTTAAATAGCGATTTTGATAAGCTTATTGTAGTGAAAATGCGG
CTTGACACTAGTGCTTATTGTTACTTGGTCAACTAAACGGGCTAACTGGTCAGGAAATAT
GACAAAAAATTTCCCGGGAAATAATTGTCACTGGTGGTCGCTAAATATGATAAGCTAATT
AACGGTATAATACTTACTGAAAATTAGTGTCAGTTAGATATGGAGATGACGAGCGTGGAT
GACGCAGAACGTGAACGCGGACCATGGCATCGTAATTTGATTGTTTTATGGTTTTGTACG
TTCGTTGCGGGAATGGCATTTAGCGAAATTATGCCATTTCTTTCATTATTTGTTAGTCAG
TTGGGTGATTTCACGAAGGCCCAGATTACATTTTATAGCGGGTTAGCTTTTGCAGCTGAT
TACGCGATTTCAGCAATTTCGGCACCACTGTGGGGCATCATTGCTGATAAAAAAGGTCGT
AAGATCATGCTATTGCGCGCGTCCCTAGGGATGGCAGTTGCGATGGGGTTAATGGGTTTT
GTAACGAATGTCTGGCAACTAGTTGCCTTGCGCGCGCTACAAGGTGTGTTTGCGGGCTTT
ATTTCTAATGCCCAAGCCTTAGTCGCGTCCCAAACGCCACGTAAATATAGTGGACGGGCG
TTGAGCACTTTGATCACTGGTGCCGTTAGTGGTCAATTGTTTGGCCCAGTGATTGGGGGC
TTGCTAGCCCAATTGTTTTCGATTCGAAACACGTTTTTTATTACGGCCGGATTATTAATG
GTGGCGTTTTTGTTGAGTCTGTTCTTTGTACAGGAACACTTCAAACCAGTCGCACATCAT
CGTGAACCAGGTGACAGTCGCAATCCTTTAGCAGCGTTTCAAAATCCGCGCTTGATTATT
GTGATGTTATGTTCGACGGCCATCGTCCAATTTGGAAACGCCTCGATTGCACCAATCATT
AGTTTATACGTTCGTGAATTGATGCATTACCGTGGCCCGATTACGGTTGTGGCCGGAATT
ATCGCAGCTTTACCGGGTATTTCAAACATCTTTTCAGCACCGCGCCTTGGACGTTATGGT
GATCAGCACGGTTCTGGTAAGGTATTGTTATTTGGCTATATTTTTGCGGTGATTATGTAT
TTCCCACAAGGCATTGTTACGAGCGTCGTGGCCCTCGGTATTTTGCGGTTTGCCATTGGG
ATTTCCGATGGCGCACTATATCCAGAGATTCAAACGGTTTTGACTAAGAATACGCCAGTA
CATCTTACCTCAACGATTTTTAGCTATAATCAATCTTTTCAAGCTATTGGCAATATGTTC
GGCGCCTTGCTCGGTGGTTTGGTGGCTGGTTGGTTCAATTACAACGCGGTATTCATTATG
ACGGCGTTACTTTTGTTAATTAACCTAGGTTTAATTTTGTGGTTAGTTCCTGATATTTGG
AAGAACGGCAAACGGGCAGTTTCCTAGGTGTTTGGTAGTTAGTCTATTAAATTGGCTAGC
TGCCTTTTTTGTTACTTGTCCTTGAACATGATGTTAATTCAGTGTATTGTTAGTTTCATG
AATATCGAAATAAGCAAACAAGATCAGGCTGATCAGCAACGAGTGGCGATTTTCAAAGCA
CTGGCCGATGCTAACCGATTACGGATTATCCGGGTGCTCTATCAAGCACAACGGGAAATG
ACTTGCAGCGAAGTGGGGGCGCAATTAAATATCAGCAAGTCAACCGTCTCTTATCACTTT
AAGACCTTGCGGTTAGTGGGTCTCACCAATACGCGACGAAAGGCACAGACGAAGTATCTA
TCCTTACAATTAGCGACCTTTGACCGGTTTTTACCGGGGTTCTTAGCAACGCTTTAGTTT
TTTTGCTTTTTAGTTCGACAATTATCGAACTAAAATCTTGGAAAGAAGATGTCAACTACT
TATGACCACAACACATCAACATAGCCGCTATTTAACACTTGGAATGATGTTAGCGGCAAC
GAATATGCGTTTACCAATTACAATGATGCCGGGATTAATCAGTTCTTTGAAACGGACACT
GGGTTTGCCGAGCTCGATGGCGGGATTACTGACCACGATCCCATTATTGACGTTTGCCAT
TATGTCCCCATTGATTGCACATTGGGGGCGGCGATTTGGCAACGAACTGACAATTTATGT
CATGTTGATCTTTCTAGCCGTTGGGAGTTATCTGCGGGTCATCCCAACGATTGCTGCCCT
TTTCATTGGGACGTTACTAGTCGGGATTGGCGCGGACGGTGGCAATGTCTTGATTCCAGC
GATTATTAAAGATAATTTTCCGACGAAGATTCCAGTCGCAACTAGTCAATACACGCTCTC
AATGCTATTAGTCGGTTCACTGGGAACGGGACTTTCGGGAGTGTTGGCGGCACACTGGTC
GTTACCACTAACGATGGCGGTGCTATCGGTGATTGGACTAATTAATTTGGTTGTCTGGTT
GCCAAACTTGAAATACAATCATCGCGCACCAACAGTTGCGATGACCGCGAGTGATGGGCA
GTCAACGGCAACTCACGGGAGTGTTTGGCGGCGGCCGTTAGCGTGGGTCGTTACGGCCTT
TTTCGGCTTGCAAGCACTAGTCTACTATTCATTACTGACTTGGTTACCAACGGTATTTGT
TGCCCATGGCTTCTCCTTGATTGTGGCTGGCAATTTAGTTACGGTCATGCAATTGAGCGG
CCTACCGATGTCATATTTAGTGCCAGCGACTTCTGGTCATCGGCGCGGCGTTTGGGCAAT
GATTATGGTGGTAGGTGTCGGTTTTATTGCGGGAATTGGTGGTATCTTACTTTCCGGAAC
GAATTTTTGGGTGGCAGCACTATCCTGCGTCTTGCTAGGATTAGGATCTGGAGCAGCCTT
CAGTTTGGCAGTCGTCTTCTTTACGCAAAAAACGACCAATGGGTTTGAAACGGCTGACTT
ATCTGGTATGGCCCAATCCGCGGGCTATTTGTTAGCTGCAGTGGGGCCCGTACTATTCGG
CTGGTTAGGCGGTCAATTAGGCTGGGGACCAGTACTCTGGTTAGCTATCATTCTTTCCGC
GTTACTAGCATTATCCGGCAGCATCATTTTCCAGCATGCAACGATTTATGAGTAATTAAT
ATCACAATAATGCAGAACGAGATTGGCCCAAGTCAATTTCGTTCTTTTTTTGAAACTTTA
TCTTTGCCTTAGAGTTACTCTAAGGGACTACACTAATCTCTATTCAATTAAGGAGGCCAC
AGTAATATGGCGGTTATTCAAATTCTAACGGTCGTCGGCGTGGCGATCATCGGGGCAAGC
CTTGTAGGTGATCCCACTCAGCAACGACAGTCAAAACCAGTAAAGGAGCAAAAATAAGAT
GACAGTGTTAGCAACGATGTATCAACTAGCAAATGGTGTCAACATTCCCAAAGTCGCATT
CGGAACTTGGCAGATACCTGGTGGTGAGGCAACGTATCAAGCCGTTCGTGCGGCCTTAGC
AGCGGGATACCGGCATATTGATACTGCACTGGCCTATCAAAATGAAGCAAGCGTTGGCCA
GGCGATTCGTGATTCTGGCATTCCGCGTAAGCAAATCTTTGTGACGACTAAATTACCGGC
CGAAACGAAGTCATATCAAGGTGCACTGAATGATTTCAATCGTTCGCTGAAAAATTTGGG
CTTAGATTACGTGGATCTCTATTTGGTGCACGCACCTTGGCCATGGGGGCAAGCCGGTCG
AGTTTACGATGAAGCTAACCTCGATGTTTGGCAGGCAATGGAAGCCATTTATCAAAGTGA
CCGGGCGAAAGCGATTGGTGTCTCTAACTTTGCTGTTCGGGATTTGAAGAATATTCTTAA
CCAGGCGACGGTACCACCAATGGTCAATCAAATTCAATATTACTTGGGCTTCACGGAACC
TAAGATTACCAAGTTTTCTGAGGAACATGCCATGCTTGTAGAAGCATACTCGCCGTTAGC
GACGGGCGGGGTCCTCGATAATCCGCAAGTACAGGCCTATGCTGATAAATACGGCGTCAG
TGTGGCGCAGTTAGCGCTACGCTTCATTTTGCAAAATGGGGTCTTGCCATTGCCCAAGGC
TGTTAATCCGGTCCATATTGAGGCGAATACGCAATTGGACTTCACAATTAGTGCGGCCGA
TATGCAAGCCTTAAACGACTTACCAGATGCGGCTGGTTCTTACATGCACAACCCGACCCA
AGGTTAACGAACAAAATGTTTGACCGCACTTGGGTTGATAGGAGTAAACTGAATATAATT
AATGAACGATAAGGAGCGATTTGATGACAACGATTAATGCAGCTAACGCGGGTACTTACG
CGTTTGATGATCAATTCAAAGTTAACCGGATGGGTTATGGCGTCATGCAGTTAACGGGTC
CTGGGACATGGGGACCATACGCTGATCCTGAAAATGGGGTCAAGGTAGTTAAGAAAGCAC
TGGAATATGGCGTTAATTTCTTTGATACGGCTGATTCATACGGTCCATGGTTTGCTGACC
GGTACTTAGCGGCGGGCTTGAAGGATGCCGCTAATCGTGATCAGATCTTCATTTCTGATA
AGGTCGGTCAAACGAGGCAAGGACCGAATGTGTGGACGCCACTTGGTGAGCCACGGTATC
TGCGTCAGCAAGTAGAAGTTTCAATGATGACACTGGGGATTGACCATGAAGACCTAGTAT
TCTTACATCGAATTGACCCTCATTACTCGATTGCGGATCAAGTCGGTGAACTCAAAAAGC
TTCAGGATGAAGGTAAAATCAAGCATATCGGTCTGAGTCAAGTAACTGTTGATCAAATCA
AGGAAGCGCAGCAAGTCGCTAAGATTGATGCCATTGAAAATCTCTATAATGTCGCCAATC
ACGGTGATGATGACGTTGTTGACTACGCGGCCTCACAAAAGATGGCTTTTCTGCCATGGT
TCCCATTAGCAACGGGTGAACTGGCTCAGGCTGGGAGTGTCCTCAGCACGATGGCCCAAA
AGTATCAGGTGAGCCCAGCGCAAATTGCCTTGGCTTGGCTATTGAAGCGGTCTGATAATA
TCATACCGATTCCAGGAACAAGTTCTATTGAGCATTTACGGGACAATGTGGCAGCCGCCA
ACGTTGATTTAACAACGGCCGATTTTAATGGATTAAGTCAATTAAGTGTTAAATGAGTAT
TTAGGTCGGGAATTCCCGACCTTTTTGTTTGCCTAAAACGAGCTAAACGACGCTTGAAAT
TCATGGGGTTGACGGTTAAAATGAATAAACATTGAATGAGAAAGAGGATTGAGCAAATGA
GTACGCGTTTGATGAGTGATGAGCCAACAATTTATTTAGCAGGACCTTGGTTTACTGAGG
GCCAACCAGAACGGCTAGCTAAGATCGAAAAATTAATGGACGAGTTAGAATTGACTTATT
ACAGTCCACGGCTAGACGGCATCGATTTGACGCCGGATGCGACCGAAGCTGATCGAAACG
CGGTATTTACGGACAATGTGGACCATTTAAAACGGGCCAAGTTAGTTGTCGCCGTGGTTG
ATGGCTTTGACACGGGAACTATTTGGGAAACTGGAACAGCATATGGTTTAGATATCCCCG
TTGCTTACTATGGTGAAACATTAGCTGATGGCACGTTTAATGTGATGCTGGCTAAGTCCG
GCAAAGCGGTTATTGAGAACATGACTGATTTGAAGGCTTTTCTACAAGATCCCACTGCCG
ATGATTTTCAATATACAGGAACTATTCGTTAATTTGAACGGTTAGTCAAAATAAAAAGCG
AGCCGTCTGCATTTGTCAAGGCTCGCTTTTTGCATACATAAATGGCAGAACTTGTGGTGG
GAATGAGCCGCTTGAAAAAATGTAATATTTGTTAAAGGCAATGTGTTTAATTGGAGAAAA
GTCATCAAATGGTGTTACGCTATGGGCAGAAATTGGTTGACTAGCGCAAATATTAAGAAA
GCGGCAAGAAAACAAAAAAGTTCAGTTCAAACTAGACAATCACTATCCAAGTTGTATAAT
GTACTTGTAAGCGTTATCAGAACCTAATTACCTATTTTGGGGGCGTTATTTATGGTTAAA
AGTAAAGCAATTATGATTGGTGCCGGGCTATCAAATATGGCTGCGGCGGTCTACTTGATT
CAAGATGGTCATTGGGATGGTAAGGACATCACATTCTATGGTGTTGATATGCACGGTGCG
AATGATGGTGGTGCCACGACTGATTTTACCAATGAGTATTGGAATAAGAATCATCCGATG
GCTAACACGACTGGGTATGTTGCCCGGGGTGGTCGGATGCTGAATTACCGGACGTACGTT
GACTTAATGGATTTATTGGACCGGATTCCATCGGTAACTGAACCGGGGATGACGGCGGCC
GAAGATACGCGTGATTTTGATGCGAAACATCGGACGTATGATATTGCCCGCTTGATGCAG
GGTGGTAAAGGCATTATTAATGCTGGTAAGTTAGGATTCAATAATAAGGATCGGACTTTG
CTGACTAAGTTGATCATGATGCCAGATAGTGAAGAAACGAAGCTCGACAACGTTTCGATT
GCTGAGTACTTCAAGGATGATCCGCATATGTTCCAAACGAATTTCTGGTATATGTGGGAA
ACAACCTTTGCCTTTAGAACGCAAAGCTCTGCTCAAGAACTGCGGCGTTACATGCATCAA
ATGATTTATGAATTTACACAAATTGAACACTTAGTTGGTGTCAACCGGACGCGTTACAAT
CAATTCGAAAGCATGATTTTGCCATTAATTAAGTACTTGCAAGGGCAAGGTGTGACTTTC
ATTGATAATAAGATTGTTAAGGATTGGCAATTTAAAGACACGCCAATGCAAGACGAAATT
ACGGTGACTGGCTTAGTCATTGAGGATGCGCAGACTGGCGAAACGGAAGAAGTTGAAGTT
GATGAGGACACAGCGGTGATCTTCACTAACGGTTCAATTACCGATTCTGCAACGATGGGT
GATTACAACACGCCTGCTCCTGAAAATATGGATTATGGTGTTAGTGCTAGTTTGTGGAAG
AAGGCTACTGAGCGGTTCTATAACTTAGGGACGCCAGATAAGTTCTTCAACGATCGGAAT
GCTAGCGAATGGGTCAGCTTCACGTTGACGACTAAGAATCATTTATTCTTAAATGAAATC
GTTCGGATCACCACCCAGGAACCCGGGAATGCGTTGAACTCCTTCTTATCAACTACGCCA
ATTACGCCGTTGAACCAAAAGGATGTTAATATGTCGATCGTGGTGCACCACCAACCACAC
TTTACGACACAGCAACCAAACGAAACAGTTCTGTGGGGCTACTTCTTGTATCCACGGCGT
CAAGGTGAGTTTGTTAACAAGCCGTATATCAAGATGACGGGTAAGGAAATGGCTCAAGAA
TTAATTGGTCAACTTTCCAAAGTAGATCCGGGTCCAGGCAATATTAAGGACAAGGAAAAG
GAAATTTTAGACAGTATCGTGAACAATATTCCGGTATACATGCCATATGCTTCCGCACTC
TTTAATAACCGGGCTAAGTCTGATCGGCCAGAAGTCTTACCAAAGCACTCAACGAACCTA
GCCTTTACGGGTGAATTTGCGGAACAACCATACCAGATGATCTTCACGGAACAGAGTGCG
GTCCGCTCTGGTGAGATTGCCGCTTATCACTTTGCTGGGGTCCCAATGGATAACTTGGTC
AAGACACCACGGTACGATAAGGATCCAAAGACCTTGCTCAAGGCAACTAAGAAGATGTTT
GATTAATTAAATGCTGGCCTGTCAGTGGTTAATGCTGATGATGGCATGATGTAAAAACGC
TCCCCATGAAAGATGACTTTCATAGGGAGCGTTTTAGTGTGCATCACGATCAGTAGTAAC
GGCTCGTTGAGACGCCGTCATTAACAGGATCAGGTTGCTAAGCAATTTAGTGGTTGATCA
AATTTTAGCAGCTGCTTTAGGTGTTAATTTAGACGGTGTGTGTTTAGTAGTGGTTTTGAC
CGTGAGATGCTTTTTGGTTGCAAGTTTGGGTGCCTTTTTAGCGTTTTGCTTGGCGGTCTT
TTTGATTAATTGTGGTGCCATCTTCTTAGTTTTCGTTGGTTGGGCTAACGTTTTTTTAGT
GGCGAGAGTCGTTACCTTTTTAGTTGGTTTGATACTTGCCTTAGGGTGCTTGATCGTTAG
CTTCGTTGATTTTGCCTTGGTGGTCGTCTGCTTTGTCAATTTGATTACCTTTTTAGAGGC
TTTGATTTTAGGCGTTGCTTTCTTAGCACTGGTGGCTTTAGGTCCAGCCTGCTTGGTGGT
CTTCTTAGTAATTGTCAACTTAGTCTTCGGGGTTTTCTTGGTCGCTTTTAATTTAGCGGT
CGGGGCGTTCCCTTTAATCATCGTGGTGGCTTTAGCCCAGCCGAGGGCCTTACCGTGTTC
GCTAATGAGATAATATGTGGCCGACGTATGCTTGCCGGTTGCTAAAGTAATCGTCTTAGT
TACCGTGTAAGTCTTTTTAGTGCTGAGTTTTGCTTTGGCCGGGCTAACAAAGGCGATTGC
CCGATCGGCGGCAAAGTGAATTGTATTCAAAGTCGTGGCGGCCTTCGCGTGCATTGTGAT
GGCGGGGAAGTGGGTCGCTTTAGTGAGTGCATGGGTAGTGGCTTTTGGGGTTACCGTGGC
GGCATTAGCCGTGGTGGTCATGGCAAACGGGCTGGCAGCCAATGGTAATGCCAAAGCAAG
TGTTGCAACGACTGATGTTAATTTTTTCATTTCAAAATCCCCCTTAAAGTGAATCTTTTT
TGATTCGAAGATAGTTTAGCACCTTGACTGCTTTGCAACAATCGTAATATCAATAAAATT
ATCAAAAAGTGGGTGAATTTGAATGCAATCAATAAAGGCTTGATAACAAACGAACCGCGG
TGGGAGTAACCGTTGGGTTAATGAGAGTGACCGAGATTTTAGAACTAACGTTCGCACTGA
ATGGGAAAGTTATGGTATGCTAGAACGGTATTTTTACTGAAAGGGGTGGGCGGCATTGCC
GGCAGCAACAACTTTAATAACCCCCGCTGAAAATCGTTTCTTTCTGTTAAGTGAACGAGC
TCGACGGCGGACCACGCTCCAACAAATTAGTGCGTTATTACGCGCACACGTAACGGTAAA
GGCTGACAGTGATTTCTTGAAACCGACTGTCCGTAACTTGATTTTACAAGATCATGCACA
GTGGTTGACCGACTGTAGTCATGAGTGGCAACTTTTGGCGAGTCTGCCGTACGTTGTTAA
CCCGAATGAAAGCCGACAAGCATGGCATCATTGCGAATTGTGTCATAAGCCGGTTCGTTA
TGAGTACCATGTTCAAAACAAGCATAATCATCGTGAGTTGATTGTCGGTTCTGAATGCGT
CAAAAAGTTCATGAACGCCGAAACGCGTTACTTGATGGTGATTACAACAGAAGATAACTT
TTATGCGGTGGCCCAGTATCAGACGCTGACTACCGCTGTACCAACAGTGCCAACGATCAT
GTTTGCTCAGCCGTGGCTACCACAATTACCGGCTGAGCAAGCGCCCCAAGCGCGCAAGTT
GCGACAAACAACGACGCAAACCGTCACGACGTACCTAAAACGTCGTACCAAGCAGCTACC
ATTACAGGAACTAAAGCCCGCTGAACAAACCTATCAGCGGTTAGTCCATGATGAACAAAC
GGTGATTGAAGCGGCTGAGCGGGCGGCCCGTCAAGCAATTGTGACTAATCAACAACAACG
CCAGGCACAAGCGCAGCAAAGTGCTGTGAAGGCCGAGCAAACCTTGCGCCAGAGTCACGC
CTATCAATGTTATTTACAGCAGCTGGCGGCCATTATTGTGATGCGTCCGGAACGACCGAT
GGCGAAGCAACAGTTTGAAAAAATCACGCCACCAGCGACCGAACGCCCTTTGGTGAACTC
TTATCAATTCGGGCAAATGGTGACTGAATATCGACAGACTGGGAAGATTCAAGTTCGGCG
CCTAGCCATGCTTGATCATCAGTTCGTTGCCGCACTTAATCAGGTGACTCAACAGCTAGA
TGAACAACAAACGACGCGTTTTTATGACGATGTCTTCAATAGTTGTTGGGGCTGGCAGTA
TCATCAGCAGGCGACCCAACGTGCGGATTGGGAGCACTTATTGACGACCCGGTGGGGCCA
ATCATTGTCGCTGGCTTGGTTTGAACAATTAGCCATGCAAACGACAATGCCACAAACTCA
ACAGTGGCTTGCGGACAATGCGGATGCCGGTATGCAAGCAGCACTACAGCAACGTTTGGC
TGCGCATGAAGACCGCCAACCGATTGCCCGTGACCGGATGACTAGATCGGAATTACGACA
GTTTTGTTTGCGTGAACAGCCAGCTGCGCCGACATTAGAAGCATTTGAACAGGTCTTTGA
CCAACAGTATCAATTGCCCGTCGACCGGCAAGCAACGGCCCATGAAACGTTAGCCTATTA
CTATATTGCGCGTCAATATCAAGGTGACCATCAGCGTGCGTTACAACAACTGAATTGGTT
ATTGAAAGTCTAAATGTTTCACGTGAAACATAAAAACGCCCACTTATTTTTTCAGTGGAC
GTTTTTAATTCGGCTGACAGGTTAACTATTAATGACGCTGTGATAGCGCGAGGCTGCAAA
TTCATACAGCGGCCGGCTAAGTGGTGTGACCTCAACGGCTTCTTCAAATGGTGCCGTAAC
CATGGTGTCGTCAGCGTTTTTAGCGAGTTTTACGGCCCAAGTTGGATCATAAAGTAATTG
TTGGCCCACTGCGACTAGTTCGGCAGTTTGTAACACAGTCTTGACATCGTCGCGGGTCCG
GACGCCACCAACACCAACTAGCGGCAATTTACCTTGTAACGCTTCATGCACATAGGTCAT
GATGGATTTATCTTGATACTGCGGGTCTCGTGAAACACGGTCATAGTTGTTGAGTGAGAC
ATGAACGTAATCTAATCGACTTTCCCGTAGTTGTGAGAGTAACCAAAGGGTATCTTCAAA
ACGAATACCTGGTTCTTCGAATTCTTCTGGTGAGAAACGATAGCCAACGATGAAGGGCCG
GTCCGCATATTGGTCAACAGCTGCAAAGACGGCCTTTAATAATTCATCAATAAAGCGGAA
CCGTTCTTGTGGCGTGCGACCACCGTATTCATCGGTGCGGTGATTACTATGTGGTGAGAA
GAACTGTTGGATCAAATAGGTATTGGCACCGTGTAATTCAATCCCATCAAAGCCGGCTTG
AATCGCGCGCCGAGTTGCTTCACCGAATGCCGCAATCGTTGCGTGGATCTCGTCAATCGA
CATTGCGCGTGGGGTCTCCGCATCGTCACGAAGGGCCGCAACGGCACTGGCAGAGACAAT
CTGTTCGCCATTTAAGACGGCTCGATGCGTCATTCGACCGGCGTGGAAGATTTGAACGAT
AGCTTTGGCACCTTGACTTTGAATGCCATGAGCAAGTGCACTTAGACCGGGCAGCATCGT
GTCATGCGCGATACTAAGCTCGCCATGCCAACCCTTACCGAGATCTTCGACGTTGGCAGC
ACCCGTAATCACGGCACCTAAGCCAGTAGCTCGTTGTGTGTAGTAGTCGATTTCGTCATG
GGTGATACTACCATTGTAAAAGCTTTGAGTCGTCGTCATGGGCGACATCATTAGGCGGTT
GCGTAGTGTAACGCCAGATTTGAATTTGAGTGGTTCGTTAAAACTAGTCACAATAAAACA
TCCTTTCAAGCTAGTTTTGCTTACTTTTTGTAAGATCTAGTTTCAGTTTAGCGGTTGAAA
TTTGTTTTTTCAATTTTAAAGTCGCTGGTTTTAGTTAATCTTGGCATAACAGGATGGTGC
GTGTGGAATAAGGGGATTGTTGCTGTTGTTAAGTCAGGTGAGGCTTGATAGGTAGATGCA
AACAAAAAACTTCATCGATAAGCATGGTCGACGAAGTTTTTTGGAAAATTATGATGCAAC
GTTATGCCTTAAACGGATTCCAGAAACGGCCACCGTTGACCTTAAAGAGGGCGATGCCGA
GGATGATCAGCAGAGCAACTAACGTTAACGCCAGATAGTCGTTACGTTTAAAGCGTTGGG
CCATGTACCATGTGCGCCGTTTTCCCTTACCGAAGCGCCGCAATTCCATCGCCTGACTAA
TGGTTTCGATTCGATCTAAGCTTGAAAAAATCAATGGAAGCAGAATTTGGATGCCGCCAC
GAATACGGGTCATAAAATGCGCTTTTTTCGACATTTCAAACCCCCGAGCCTGTTGTGCCA
GACTGATAGTACGGTAATCAGCTTGAACGTCTGGAATGTAACGTAGTGCAATCGCTACGG
AATAGCTGATACGATAGGAAATACCAATCTTATTGAGACTCGCAGCAAATTCGCTGGGAT
TAGTCGTCATGAGAAAAATCAGGGCGAGTGGCACGGCAAACGTGTACTTTAATAACAAAT
TAAATTCATAAAAAAGTTGTTCGGCTGTCAAGTTAAAATAGTGATCAGCAGATCCCAGTA
GTAAGTGTTCGGTACCATAAATCGAGACGCCGTAATGAGGCGCAAAGACGTACACCATCA
CTAAGTTTAAAACGGAAAAACCAATAATAACGTTAAGCACGAACGCGATATCGCGGTAAT
GAATTTTTGAAAAGCGGAATAGAATCAGTGAAAAAATCATCACCCCGATTAAGTAACGCG
TGTCGTAAGTCATCATCCCGATAACTGATAAGCCAACAAAGCAGAGTAGTTTAGTGCTAC
CGCTAAGCCGGTTTAAAAAAGTATGACGGTCGTTGTACCCGATCAATAATTCATGTTGCA
TCTTAGCGCGCCTCCCGTTCAGCCTGAACAAATTTTGCGACGAATTCTGTCGGGTTTAAA
TGGTGCGCTTCCGCCAGGGTGTATAAACTTGTCTTGGCTAAGGAAGCTTGCTGAATAATG
GATGCGTTGGTCAACACATCGGCTGGGCGAGCATCCATCAAAATGTTGCCGTGGCCCAAC
ACAATCGTGCGATCCGTGTATTCTAGCATTAGGTGCATATCATGCGTGATCAACATAATC
GTCATGTGTTGTTCCTGATTGATCTTAGTTAAGAAGGTCATCATTTCAGTATAGTGTTGC
AAGTCTTGGCCCGCAGTAGGCTCATCAAGAATTAGCATGGCTGGTTCTAATACGAGGATG
GCCGCAATCGTGACCCGTTTCTTTTGACCGAAACTGAGCGCAGAAATAGGCCAGTGGCGA
AACTCATAGAGACCACAGACCTTCAGAACGGCCTGGACCCGGCGCTTTACTTCATCGTCA
GCGACACCTCGGAGGACCAAACCGGCAGCAACTTCATCAAAAATCATCGTTTTAGAGATC
ATTTGATTGGGGTCCTGAAGGATATAACCAATTTGGTCGGCACGTTCTTTGACTGATTGG
TCAGCTAGGGAATGACCGTTAAATCGCATTTTGCCGGACTGTGGCATCAAAAACCCAGTA
ATCAGATTGCTTAATGTTGACTTACCAGTCCCGTTTTGACCCACTAGACTAATCATTTCA
CCCTGATGAAGTGTGACGGTGATATCGTTGATGATTGGTTTGGCGGGATCGTACCCGAAT
GTCAGATGCTCAATTGCGAGTAACGGTTGGTCATGAACGGTGGGCGACTGTAGTTGTACG
CCGGCGGTCCAGTTTTGCAACGTCGCGGTGAGGTCGGGTACTTGTAAGGCTTGGAGGTTA
TCCAAGTGTTGGCAAGTTGCTAGATCAACACCGGCTAGTTTGAGCGCTGAAAGGTATAAT
GGTTCGCGTAGCCCGAGTTGAGTCATGAGTGATTGCCGCAAAATCGTTTCCGGCCGGTCG
TTAGCGACGATCGCGCCGTCTTGCATGACAATCAGCCGGTCGATTGGTTGCTGTAACACG
TCCTCAATGCGGTGCTCAATAATGATGACGGTCAGGTCCTGCGTATGAGTCAGCTGATCA
ATGAGTGCCATCGAGGCTTTACCCGATGCCGGATCAAGACTCGCTAGCGGTTCATCAAAT
AATAGGATTTTACTATTGTCGATCAGAACACCAGCCATGGCGACCCGTTGCTTTTGCCCA
CCAGATAATTCCTGCGGGCGGTGAGTCAATAAGTCCTGGAGGTCTAAAGTTTGGGCCCAC
TGTTCAGTTGCTTGTCGCATGGCCGGTTGGGTCTGCTGATCATTTTCCAATGAGAAAGCC
ATATCTTCGACGACAGTCAAACCGACGAACTGACTATCAGGATCTTGCAGTACCGTACCG
ACGTCTTGGGATAATGCAAAAATGGAGCTCTCAGTAATGGTTTGACCAGCAATCCTTGCT
TGGCCCGTCACTGTTCCTGGATAGGACTGCGGAATCAAGCCGTTCAAACACCGGCCTAAT
GTAGATTTACCGGAGCCAGAAGGTCCAGCAATCAACACTTTTTCACCGGGGTAAATATCC
AGATTAATATCACGTAAAGTTGGTTCCGTTTGGCTATTATATTGAAAAGAAAAATTTTTA
AAGCTAATGATGGGTGCGCTCATGTTATTAACGTTCCTTTGTTAAGCTCCCACGTTGGGT
CCGCGTCCGGGCGTACAAGACTAGTAGGATGGTCCCAATGATGGCAACTGAGATGGAATC
GGCGATCCAAGTAATGACACCTTGAAGGTAAACTTTGTTGGCCGGTTCATGATAAATAAT
AATATCACCAGTTGGTGCTAAAAGCACCCAACCAATAAAGTTGACGATGATTTGGTAAAT
GTTAAACCAGACTAATTTTGCCGTTCCTAGTACGCCATTTTCAATCTTGAGCCGATTTTT
AGCTAGTCCGAAGGCAACCCCAATCAGACCATCAACGATGACCCAGGTCCACCAAGGCGA
ACCATAAGTTACGAAGTCGTTTAAGGCGTGACCGATGAACACGGCTAAACCAGCTGCAAC
GGGACCAAAGATGGCTCCTAGTAAGGCTAAAAACCCCATCGCGACGTTAACCTGGGTATT
CGGCACACCCGTTGGAATGGCGACAAATTTCATGAGAACAAAAATAACGGCGGCGCCGAT
CCCGGTAGCCACGACGGTACGAATTGAATTGGATTGCTTGTTTTGCATAGTGTAACACTC
CTTAAGTATTGAGAATGAATAAGTTCTAATAACCATTAATAAAAGCGAACAGGCGTTAAT
TTCAGATCAGTTATGGTCATAAAAAAACGCGCCTAAAAGCGAATGCTTTCTAGGACGCGT
TTGCGTGTTACCACCGAGATTTTCCCACAGGGACTTATCATGATCGTAACGGATCGCTCC
GACTGAGATGGCCCCAGTAGCTTCTTCAAGACCATCTTCAACTAACCACGTCATCGTTTT
GCACCAAAAATACGACTCTCTAAGCACGAGAATTAGCTTACTCATCTTGTCACAGCTTTT
TCTAATCTGAATTTAACTATTAAAGCATACGCCAAAGTCTGTGGGGGTGCAAGTAAAACC
GAACGGATGTAGCCGGTTACATCGAGATTGAACGGGAAAATCGGGAACAGCTGATTAAAT
GGTGGTCAAATGCGCTGATTCATTCGGCTATACGGTCAGTGACGGATGCTGATGATTAGT
TGGATTGGTCGTTAATTAAACAAAGCCAATAAAAGTATATACAAATGATTTCAATTAGCT
ACTAAAAGGGGTAAACTAGTTGACAAGACCAAATGATGAAGGGGATGTGAGTAGTTTGGC
TTATAAGTATGAAACGATTGCGGATAGTCTGCGACAAGACATTAAATCCGGTAAATATAC
GCCGGGCGAATTGATGCCTGACCAGAATAAATTAGCTGAAACTTTTGATACGACACGAAT
TACGATTCACAAAGCCATTCAATTACTGATTATTGAAGGGATGGTTTACTCCAAGCGTGG
CGCGGGGACCTTTGTTCGCAAGGACTTTGGCTTGACTGAACGGCGCCAAGAAACGCTGGT
AGACAAGCCACTGGGAACAACGCAAACGAATGCCGGTAAAAAGGTGACGAGTAAGGTGTT
GGAATTACAAGCTCGCTTGCCTACTAAGCGGGAAGCGGAACAGTTGTTAATCGATGAGAT
GGATCCGGTGTACGTTATTCGGCGGACCCGCTACGTTGATGGCAAGGTGTGGGCGTATGA
GCATACGATTATGCCAACGAGTATCGTGACGTTGACGAAGCAAGTCCTCGAAGGCTCGGT
CTACGGTTATTTAGAGCAACATAGTGGCAAGAAAATCGCGGGTTCACACCGTATTATCTC
GGCAGCCCGAGTGACGGCTGATGACGTTGCCGCAATGGGCGCGACTCTGAATGATCCCGT
GTTGGTAATTAATCAGATTAGTTACATGGATGATGGTCAACCCTTTGAAGTCTCCGAATC
ACATTTCCCATACGAGACAAGTACGGTCGTAGCGGATGTTCAAATTCATTAAAGCAATCG
GTAACCGCGTTAATCAGTGGCTACCGATTTTTTGTGGAAATTATTCTGGGGAGTTGCATT
CAAGAAAACGGTGGCCCATAATTAAATTGATTGAAAAAGAAAGCGCTTCAATAATCTGAT
TAAGGGGGATGAAAATATGCCAGCTAACTTTTATCAACGATTAATTGATAAGTATGAACC
AATGATGGAAGCAGCGTTCTTAGTGTTAGTCAGTGTTCGCCAGCCGATTACCAGTGAAGC
GATTCCGGCAAAAATCGCTGAAATGACCAATAATCAACTACAGCTAGGATTAGGAACCTT
ATTTACGAATTTGCATGCCATGACGAAGGATTATTTAATGACGGAACGAGTCGACGAAAA
TGACGTGCATACCTATGAAATCACGGGGAGTGGTGAATCGGTTTTGGCGGCTGAACGAAA
ACGACTGCAATTATTGAATCAGATTTGTGAGCAGGCGGGATTGTAACGGGTTAATTTAAC
GGGGAAGTGAGTATATGTGGCGTTATCAAATGGCGGTCAAAGGCTCAGAGCAGGAATTGC
GGTGGCTCAATCAGCAGGCACAACGCGGGCAATTACTGCGGCGTATCAGGGGGAACTGGT
ATCAATTTCAAAAAACGGCGACGCGGTATCAAGTCTTTAGTGAATATGTGAGCGGTAATG
TTGCAACTGAAATCGACGACCAGCACACACCGTTCGAATTGTTAACACGGCTACAATTGA
CGAAACCAGCCGTACAGGTGATTTATACGGGCACGGCTCAGACTGAGTTGCAGGGGGCGC
GAGTGGATCGTCAGGACGCACCGTTGCAGTTGAAAATTGCACTGGCGCAACGGGGACACT
TGTTAAATGTTATGAATATTAGGTTAGTGGTTGGTCTGATACTGGCCGTGATCGTGATTA
GCCTGAATGTGAGTGATAACGTGGCCAGTTGGGGAATGCTAGCATGGTTGCTATTTACCT
TCTATCCTGCATGGCAAGCAAGTCGGCTGCATAAACAGGCGAATGCGCTGCGAGTCATCA
CGCAACAATATGATGATGCTTGGCGGCCAACGATGCACGTTTTCTTGAAAAACATGTCCA
CCGAGCTGGATACAGAAAAAGTGGCTGGTCTAGGGGCGTGGGCTTACGTCGGTAAAGATC
ATCACGGGATGTACTGGTACGACTTGAAGACGCTGGCAAGTGCTGCGGAAATCAAGCAAT
CGCTACAGCCAATTGTGGGAGATAGCGTTTCTGTATCGATTGTAAGTTGGCTGGGATTGG
CACCAATTGGATTTGTTTAAACTTTTAAAATGGAAGTGGTAGGTATGTGGCGGCATCGAT
TTTTGATCAAAGGTTCTGAACAGGAGTTGGCATGGCTGAATGCGCAAGCGCAGCGACGCT
ATTTATTGATGGCTATTCATGGAAATTGGTATCAGTTTAAAAAAGTGCCGACGATTTATC
GGGTCTTTAGTGAGTATGTGCCGCAAGCAATCGCGGCTGACATGAGCAACAGTAACAGCG
CGTTTCAAGTTCTCGCCCAAGTGCAAGTACAGCAACCAGATGTTAAGATTGTGTATACCG
GCAGCGACCAACCAGCATTACAGCAAACGACAATGGCACCAACTGATCCTAAGGTTCGTT
TGCAAGTAGCTTTGCAGTTACGTGATCAGGCGATGAATACGATCAACCTCAGTCTTTATG
CAGGGGTTGTGGTATGGGGATTGTTTTTGATACTGATCCTTCATCAGGGTGATACAGATT
TAATAGGCGTCTGGATGCTAATGCTGTTAGTAGGACTTCTCGCGGTATTAGGACTGTATC
GGACGGCACATCGTTTGCAGAATCAAATCAGCCAGTTACGGCGTGACACTGAACAGTACG
ACGAGGCCTGGATGCCGACGATGCACGTTTTTGTGAGCGCATTGACTGCTGATCTTGACA
CTGAGAAACCGGCATTAAAGTCGTTAGGTCGGTGGACCTTAGTTGGTCATAGTAAAAAGG
GCCAGTATTGGTATGATCTACAAACGCTAGCCAACGCGGCAGAAATCAAACAGACTTTAC
GACCGTTCATTGCGACTGACACTAACGTCAACGTTCTGAGCTGGTTAGGGCTCGCGCCAC
TGGGCTGGTTTGTGTGATTGGCAATAATTGTTTGTACAATTAACATATAAAACGTTAGAC
TATTCTGAGACTAACGTTTTTTTTGTGTTTACCGGTCTGATGATAATATAAATGATAAAA
AGTGACATATAATCATAATAGTAGTATTCTAAATAAAAGACAAAGCTGGAATAGGTTGAG
TGTTAGTTAATCAGCTGGAAATTAATGGATATTGCGCGAATTTTACTATAAAAGTTTTTT
TATTCGTCACAAATATTTCATATAATCGGGTTAACTTAAATAGTACAAGCTCGATTGTGT
TGAAGACAATTGAGCTGATTACACAGAAAGCTTAGTGAGGTGATTTTGATGCGACTTAAG
GATTTAACTGGTGAGACTTTCAGCCGTTTGACCGTTATCGAACGGGCTGAAAGTGCGCCG
AATGGTAATGCACGGTGGTTGTGTCAGTGTTCATGTGGACGACAAGTAGTTGTCGATAGT
TATCGGTTACGGAAAGGGATTACGAAGAGCTGTGGCTGTTTACGGGCAGATGTTAGTCGA
AAGAATATTTTTGAAAATCCGCAAACCCGTAAAAATATGGGACGTAGTGATAACTTACCG
CTTTATCAAGGAACTTCGGTCGATCGATTGAAACCGAATAGCCGGAATCGGAGCGGGGTC
ATTGGTGTTTCCTTTGACCGATGCTCACAGAAGTGGGTCGCACGGTTAATGTATCGGGGC
CGCTTAGTTTTGAATCAGCAGTTTGCTGATATGGATGATGCCATCATGGCACGTAAGCAA
GCAGAACAACGCTACGTTATGCCAGTGTTAGAAGAATATGCGAAATCAAGCGCGGATTAA
GATGCGTACATAATTAGCATGCCAGGAGACTGGTGTGCTTTTTTGCGATTATTACCCGGG
AAATAAACGAGTTAGATTAATACCCGTGAGGACCGATTATTTGTGTTTATTGATCAAACT
AGTTAGACTTAACGAGCAATTTAAATTAGAACGGAGGAACTTTGAGCATGGAAATGGGAT
TAGCAGGGAAACGGGTCTTGGTCACTGGTTCGACTAAGGGAATCGGACGGGCAATTGCGG
TAGCATTTGCCAAGGAAGGCGCGGATGTGGTCATTAATGGTCGCCGCACAGATACGGTGG
CAGCGGTTGTGGATGAACTCGCAGCGGCATACCCAACAACTCATCCAGTGGCGGCACCGT
ATGATATTAGTGATCCGCAGCAAGCTGACAAAATGTTTCAACAAATTCCAACGGTTGACG
TATTGGTCAACAATATGGGAATCTTTGGGCCAATGGCTTACGATGAGATTGACGATGCAA
CTTGGGAACGCTTCTTTAAAGTGAACGTGTTGTCTGGCAATCGGTTGGCAAAACATTATT
TACCTGCAATGTTAGCCCAAGATTTTGGACGCATTATCTTTATTGCGAGTGAAGAAGCAG
TTATGCCTTCGGGGGAAATGCCCCAATATTCGATGACTAAATCGATGAACCTTTCTTTAG
CGAAGAGTCTGTCGAAGTTAACAGTTGGTAGCCACGTAACGGTTAACACGGTTATGCCTG
GCTCGACATTAACAGAAGGTGTTCAGAAAATGTTAGATGATATGTATGCTGATTCAGATT
TACCAAAGGATCAGTGGGAGCATGACTTTATGATTAATCATCGACCACTATCACAAATTC
AGCGTTTGATTCGGCCGGAAGAAATTGGTCGGTTAGCAGTGTTTGTCGCTAGTCCGTTTG
CTAGCAGTTTTTCTGGTGAAGCATTGCGGGCGGATGGTGGGTTAGTCCCCACTATCTTCT
AGTGGCTAATGAAGACGATATATCTTTCTGGTTCTGCCATCGAAATTCAGATGTCAAAAA
ACTGTTTTAGCGAGTAAAGTTTATCGCCAAAACAGTTTTTTTGTTGACTTGACTAGCCTA
AGAAGCCAGTTTCAAGCGGATTAGATGTTTAAAATGAAATTTTTAACTGATTGACTGGCT
AGTCATTGACTTATCAGTCAACGGCGCCTATGATTGCAGCATCAACAATAAGATGCTCGA
ATTTGAAGGATGGGAGTGAGTCATATGGATAAAGAACCGTTATTAAGGATTAGTCACTTG
CAAAAGCATTTCGGGAAGTTTCAGGCTCTCAAGGATATTAATTTTGAAATCAACGCGGGG
GAAGTTTTTGGCTTTATCGGTCCGAATGGTGCTGGTAAATCAACTACTATTCGGGTACTA
CTTGGAATTTTAAAAGCTAGTGGTGGGCAGGCGACGATTTTTGGTCGCGATGTCTGGCAG
GATAGTGTGGCGATTCATAAGCGAATTGCTTATTTGCCAGGCGATGTTTATTTATGGCCT
AATCTAAGTGGTGGGGAAATTATTGACTTGTTTCTTAAACTAAACGGTGGTCAGCATACG
GCTAAGACGGACGCGCTAATTAAACAATTCGAACTGGATCCGCGTAAAAAAGCGCGCACT
TATTCTAAAGGTAATCGGCAAAAGGTGGCCTTGATTGCGGCACTCTCAACGGATGCTGAT
CTATATATTTTTGACGAACCAACGTCCGGACTGGATCCGCTAAATGAGCAGACGTTTCAA
AATGAAGTATTGGCTTTAAAACGGCGAGAGAAGAGCGTCCTGTTATCTAGTCATATTCTG
TCAGAAGTGGAAAAAATGTGTGATCGCATCGGTATTATCCGTGAGGGACAGATTGTTGAA
ACGGGGTCGTTAGCTGAGATGCGGCACTTGACCCGAACCACGGTCGATGTGCAAACACGA
CTGCCTTTGACCGACTTGACCACCCTAGCTGGTGTTCACGGGGTCACAGCGCGCCACGGA
GATAACCACGTCAGTCTGGCCGTCGATGCTGACCAATTGACGCCGGTAGTGCAGTACTTG
GCGAGTCGGAAACTGATCAGCTTAACAACGACCCCACCAACGTTAGAAGATTTATTCATG
CGCTATTACACGACCGAACAACAACCGGTGAAGGGGAAGTGATGCTGATGGCAACACAAC
TATTTGCTCGTACCGGATTACTGATACGGTTCAACTTACGACGAGATTGGAAAAAGTTGC
TCATTTGGGTCGTCGTGTTGACGGGGCTATTCACGGCCATCGCCGCGAAGTTTGATGGTA
TTTATGGCACTCAGATGGCACTGAATGAAATTGTCAAAACGCTTAAAACGCCCGCGATGA
TTTCCTTATTTGGTGCGTTTTCGGCCAAATCGCCATATACGACGGCCAAGGTGTTTGCAA
CTGAAATGGTGGTTTTTATGGCCATCGTCATGATTGTGATGAATATCATGGTGGCCGTGG
TTACGACGCGCGGGGATGAAGATGATGGCCTTCTAGAGCTAGTGCGTGCCCACGCGGTCG
GTCGGTTAGCACCACTATTCGCCGGGGCAGCTGAGTTAACGGCGCTAAATGGTTTGATTG
GTTTTCTTTTTGCCCTCGGGCTGACCGTCGCCAAGCTTCCGGGAGCGACGACGCCAGGTA
ATTGGTTAATTGGTCTGGGCTTAGGGGGCTTAGGCTGGGCTTTTGGAATGTTGACGCTGT
TACTTGCACAGGTAATGACTAGTGCGAGTGATACGACGATGCTGAGCTATTTGCTACTGG
GCGTCATGTACGTTGCACGAATGGGCACGGATGTTAACCGTCCAGACCTGACTTGGTGGA
TCCCCTTTGGTTGGATTGAAAAATTAGATGCGTATCAAACCAATGATTGGTTACCAATCG
GTCTGTATGTATTACTGGGTCTTGGTTGTTTAAGTTTGGCTGCAGCTCTTAATGCTTATC
GGGACTTGGGCGCGGGCTTAGTCGAATCACGGCGCGGTCGGCGACAGGCTAGCGGTTTGT
TGCGGGGTCCCGTGACCCTATTATGGCGGCAGGCACATGGTCTGATTATTGCATGGCTAC
TAGGGAACTTTATCTTAGGTGCCGCGTATGCGTCCGTCTTTAATACGATTGGCGATCTGG
CAAAGAGCAATCCAATGATCAAACAACTGCTAGGTGCGTTAGCTTTAGCAGCAGCGAATC
GCTTGATCGTCAAAAATTTCATTGCTGTGTTGGCTATCGTCATGGTGATCGTTGCACTGG
TTCCAGCAGTACAGTTAATGCTCAAACTGGTCAATGATGAACAAAAAGGCTATCTACATC
AAGTTTATGCGACGGCCACATCACGGTGGCACGTGTGGGCAAGCTATACCGGCTGGGCAA
TCGTAACGGGACTGCTCGTTTTACTTGCCGGTCTAAGTGGTATGTATTTGATGGGCCTGA
CGAGTATGGTCAAGCCCATCAGTTGGGTGACCTATTGGCACGTGTTTGCGGCCTATGCAC
CGGCGATGTTAGTGATGGTAGCGGTGACGAGTGCCTTAGCGGGCTGGCGACCTAAATGGC
GGTATGCTGCGTGGATCTGGGTATTTTACGCCTTCTTCTCATTGTATCTTGGTAATTTGA
TTGATTTGCCAAAATGGGCACGCCGTTTAACGCCCCTTGGCTTTGTTAACAAGGTACCAA
TCAAGCCCTTAGATGGAACGACAAGTAGCTGGTGCCTGTTATTAACTGTGCTAATATTAG
TAGTAGCAGCACTAAGTTATCGGCGGCGTGATCTAGCTCAGTAAACGAAAGGAGTGCGTG
ACATGGCAGTAAAACAACCTGTTCCTAAAGACCCGGCGAAGGTCGAGCGTATTATGCACG
CGGCCATGCACACCTTTGCCGTCAGTGACTATCGAGATGCTAAAACGGATGTGATTGCGT
CCGCGGCAACGGTGTCTAAGGGCCTATTATTTCATTATTACGGTAGCAAACAGCGCTTGT
ATTTGGCCACTGTTCAGCTTGCTACTGACACGATTATTGCCACCATTAATCAACAAGTTT
TTGATGTTCCAGATGACCTAGTCACGTTGATGGTGCGGAGTGCGCGTTACAAGGCGGCGT
TTGGTAAAGACCACCCGGATGAAATGAAGGTCTTGATTGACGCGTATGGCGCGCTGGAGC
GCTTGCCGGTAAAGATACAGGCACAAATGAAGATCCTGTATACTAAGTCGATGACTATTT
CCCGGGAAATGATCAGTCAGGTGCTGGATAAAATGACGCTGCGTGCGGATGTTGATCGTG
ATGCAACGATTGCTTTGATTATGGGTGTTTACAATCAGATTTTTATGGAATTTCAGACCT
ATATGCGTGAGAATCATCAAGTTGAATCGATGGCCGATATCGAATGGGTGGTCAGTCGCG
CAAAAAACTACATGGCGATTTTAGAACATGGGTTTATGGCGGCAGATTTAGATGACCAGC
AGTAATAATACGTATTTCAACAGTCGACGGATGTTTAATCCGGACGACTGTTTTTCGACC
GGTGGATTCGGCAGCGTTCAATAGTGATAATGTTTATTCGCTTTTTTCGTTAGCAGGCTA
AAAATGTGGTAAGTTAGACTTAATAGATGACGGATGAAGTGAGGGATCGGAATGGAATTA
CATTTAACGGCACGACAGACGGGACTGTGGCAGCGGTTGATGGCACTGGCGCGTGAGCAA
CTGATGGGACTCGCCATGCAGATGGAGTCGACTGGGAAAGTCGATCGACCGACACTGACA
ACGCTTGCCCAGCAATTGGCTTTGGACGATCCGCTACCAGATGACCGCTTGAGCCAACGG
GTTTTGAGTGCATTAGCACTGGCGCAAAGTTCAGCTGGGCTCGCTATGAGTTTTGCCAGT
AGTTGGCAAGTTGAGGATGCAATATTAACGTTTGGAACCCCGCAACAACGCCAACGGTAT
TGTGCACAATCAGGTGTTTTTGGACTCGCGGCATTACCGGAACAAGTCATGGCTAGTAGT
ACCGTCAAAGCAATGCCGGTAACAGCTGGCTGGCAACTGTCCGGTACGGTTAAAGCGGTA
TTGAATGTTACACAGGCAACTGAGTATTTAGTTCTCGCACAGACACCACCGAATGCTACG
GGGGCCTTTGTTATTAGTGCTGATCAACCAGGCGTCACGGTCAGCCAACCAATAACCCCT
TTAGGGTTACACGGATTGACCATCGCGGATGTTCAACTCACCGATGTCCCGGTTACGGCC
GCTGATCAAATCGGTCAATTGGGACAAGGACAACGAGTGATGCAACGGGCGCAAAGCTTG
GGGCAATTATTTGCCGGGGCGATTACAGCGGGAATATGGCAACATGCCACAGACCAGGCA
CGACAGTTAGCGCTGACAGAACAGCCGCCGTTAACTGCCTTGGCGCCAGCAATGGCGATT
ACGGCCGCCTTACAGACTAGTGTCTACAATGCGGCCCAACAGGCCGATGATGAGCGCCCA
TTTACAGACGCAGCGCAATTGGCGGCAATGTTTGCCAGCCAAAATGCCTTGGCGCCGTTT
AAAATTTTGATGCCATTGATCGGTGATCTAGCCTATACGCAACACTCGCCGTTAAGTGCC
TTGCAAAATGACGTGGCGACACTACCGTTGATTGTTGGCACGGATACGCAATTGGCGTTG
ACTTTTGCCACGACGAGCCTGAATGACGAAGTGGCCGATGTCCCGACAACGGGACCCCAC
ACAGCTCCTGAGCACCTAGTCGTGGCCGACCTACATCGGGTCGTAAAACGCTTGAATTTG
ACTAGGGATGTGCCAGTCAATGTCGGCAGTATTGCTACGGCGAAACGCGTCGTGGCATTA
GGTCGAGGCGCGATGGAACCGGCAGTATTGCTTCAAGCCCAACAATTGGCCAAGTGGATT
GGTGCAGCATTGGCTGTTACCCAGCCGCTAACGGCTATGGAACAATTTAGCATTGAGCAA
CAAATTGGTGCCTCAGCAGTGACGGTTGCGCCAGAAGTCTTGATCAACATTGGCGTCGCT
GGTGATGATGATTACTTGGCTGGCATGGCTGGTGCGCAACACGTTCTTTCTGTGAATACG
GATGAACAAGCGCCAATCTTCAAGCATTCACAACAAATTTTCGTGGGCGGTGCCGCTGAA
TTTTTGGCCGGAATGGTGGCAGCATTAAATTAATACGAAGTCGAGTTCGGCACTGTTGGT
AGGTCTGACGGGGTCGTATGACAATCAATTGTTTGCACAAAAACTAAGGGTCACAGCAAT
GTACTGTGGCCCTTGGTTTTTTACTTAGCTTTAAATTAAGTACCACCAGTCATTACTTAA
TTAACGAAATAATTAATGACCACCGTCACTTAAAACGTGCGGTGAGCTGGTTCAGAATCG
GAATCTTAAATAGGGCAATCAAGATAACTGAGTAGCAGACGTAGGTTATGACTTCTTGTA
TCATGCGCGTTGTTAGCAAAACGGACCATGGTGTTAAGTACATGAGATGAAGCCAGAGGC
TGTTTAGAAACAAATTGAGAATAAAGACGACGATAAAGTTAGCGACGAGAACGCGTGTCA
GTGAAGTTTGATGTTGAAAGGCGTATCCAAAGACTAACCCGGTCAGAAAAGCGGTTAGGA
TAAAACCAGGAAAAAAGGTGAACTTTGGGAAGAGCAGCATTCCGAGTAGGGAGGAAATCG
CGCTACTGCCGGCTGTAACTAGTGGTGAAAATAAACGGGCCGTTAAACCAATAATAATAA
ACGCGAAGGATATCTTGGTTAGCAATAGTTGAATTGACAGTAAACTTCCTAAGATAAGTT
GCATGGCAATTAAAGCACCGAGTAACGGGATACGCCGAACCGTGAGTGATGATGTCATAA
TAATTGAAGCCCCCTAAGTGTGTTGAATGTATTTTAGGGGAATTTGTTGAGAATTACTAG
ACCTGAAATTATTGGTTATAAGTAATATAAAAATATCGCTAGGAGAAACGCTATGACGTT
ATGTAGCGTTTCTCCTAGCGATCAATTAATCCGGAATATGGCTCCCGTTGGACATGGGTT
GCAGTTATCGCTACAATGTTGATAAAAGGCAGTATGGAGGCGTTTGAATGGCATACATTA
CAAAAAAGAAAATTGCACAAGCCTTTCATGACGTCGTCCTAGTGAGGGGCTTTAGCCGAA
CTTCCGTGACGGCAATTATGAGCACCGCCGATTTTAGACGGCAAACATTTTATGATTATT
TTCAAGATAAATATGAATTATTAACCTGGTTTATTGATGACACCCTGACTGAAACGGTTG
AACATAATCTGAATTATTTGCCTTGGATCGACATTATTAAACTAGTTTGTTACGAGTTAG
ATGCGAATCGTCAATTTTATGCAGAATGTATTAACACGCAGCATGAAATTGACGTGACGG
CACTTGTCGGTAACCACTTAGCCACGTTATTGACTGAACTAACGCACGCCAATACAACAG
AAACGGCGGCCCTAATCTGGTTGCTGTGCTTGGGAATCGCACAATCGTTAACGCATAATA
TCGTTGCGAATCATCCTGAAGATTATGAGGTGCTTTCTCAGCACGCTATTGCGGCCATCG
AAATGACACTCGAAATTTTGAACTAGTTAGGCCAAGCAGCAGTTTTGACGGGTCGGTTTA
GAGCAGTTAACCAGTCAGGGTCGGCTAGGCTGAGTAAGGTTAATGACAACCCATGCATCC
CGTTAGCAGTTAAAAAAGTTCCCACTTTGTTGAAGTCGATTGTTAGTGCGGCTAAGGTGA
GTAATTCGTGAACATCATTATTGAACACCATGAGTTCCATGGGCGTTGTCCCACCGAGGG
AGTTAACGAAAACGGCGTAATGGTCGTCAGCATGCCACTTAAAGTTGAGACGTAATTTAC
TAATTAATTCCTGTGCGAGTCGTTCTGACGATTGAAAAGGTTCACGCCGATAACCGGGTT
CCCCGTGAATACCGATACCGTAATAAATTTCACCAGGATTCAAGTTAAACGATGCCGTTG
ACTGTCCTGGAATGCGGGCGCCGCTAGCAGCAACCCCAATCGTGTGAATGTTTGGCACTA
GGGCGGCAGCGATGTGGGTCAATTCAGCGATAGAGGCCCCCTGAGCTGCAGCGGCACCAA
GAATTTTATGCACTAAAATCGTGCCAGCAACTCCTCGTCGGCGCTGTTTTAAAGATTCAT
GATCCACGGAAATATCGTCTGCCACAATACATAGACCAGTTTGCCAATGTTCCTTTTGCA
GTTGTTGTTGAGCAGCCGTAAACGCACTAACATCTGCTGGAAAATTTTTAACAATGAAAA
AAACGCGACGCTGGCGTGTCACCTGTTTTGTGACTTTAACGATTTCTTGAGATGTAGGGG
GTTGAAAAACCGTTCCCATGATTGCGGCAGTTAACATACCAGGCCCAACATAACCCCAGT
GTGCCGGATCGTGACCGCTGCCCCCACCAGCAATTAACGGAATCTGATCATCTTGAAAGT
TGCTGTCGTAACATCCGAATGTATTTGGTACCCATGTTAAATTTGGATAGGCCCATTGAA
TGCCCTGAGTTGCTTGACTCAGGGCATTTTGAGGTTCATTAATGATTTGCATGGGAACAC
CTTCTTATATTGTTAATTTGATTTTATTATAACGCATTCGAATGACCATGCTTGTCAGAA
GCTGGCGGACAAAATAACGAAACTGTCCATTATTTTTGAAAGCGGATTCATTTACAATTA
ACGTGTTAATTCGAGAAAGGAAGGACAACAAAAATGAAAAAAATAATTAATGATCCCAAG
AATGTCGTCGACGAAATGGTTGATGGGTTAGTACGTGCCTATCCTCAGTATTTAACTAAA
TTACCGGATACCGAAGCAATGGTTCGTAGTGATCAAGATTCAATGCAGGGAAAAGTTGGA
ATTGTTAGTGGTGGCGGGAGTGGTCATGAGCCCGCCCACGCCGGCTTTGTTGGCCCTGGC
ATGCTCAGCGCTGCCGTGGCAGGACAGGTTTTCACCTCACCGACGCCAGACCAAATTTAT
GCGGCAATTAAGGCTGTCGATCAAGGTAAGGGCGTTTTCTTAGTCGTGAAGAATTATTCT
GGTGATGTCATGAATTTCGATATGGCGAAAGATATGGCTGAATTAGATGATATTCAAGTT
AAATCGATTGTCGTTGATGATGACATTGCTGTTAAGGATAGTTTATATACTCAGGGTCGT
CGCGGGGTTGCCGGCACTATCTTTATGCATAAGATACTTGGGGCGGCCGCGGATCAAGGC
GCTGATTTGGATGATTTAGAAAGTTTAGCAACGCATGTTTTACCACGGATTAAAACGATT
GCGGTCGCATTATCCGCAGCGACGGTGCCGGAAGTCGGCAAACCTGGCTTTGAATTGGCA
GATGATGAAATCGAGTTTGGCGTCGGAATCCATAGCGAACCAGGTTATCGGCGCGAAAAA
ATCAAGCCATCCAAACAACTTGTTCAGGAATTGCTAGGTAAATTAGATGATGAATTACAC
CTACAGTCAGATCATCAGTATGCGTTCTTGGTTAATGGTATGGGAGCGACGCCATTGATG
GATCAGTATGTCTTTTGCCATGACTTGTTGGATGAACTGGCAACACGGCACATTCAACCG
GCCTTTATGAAGGTTGGTAATTATATGACTTCGATTGATATGGCCGGTATTTCACTGACG
ATATTCGATGTTGCTGAATCTCAATGGCTAGATTACTTACAGTACCCGGTCAAAACAATC
GCGTGGTCATAAGGAGGAATTGAGAATGTTAACAGTTGAGAACACAACAGTATGGCTGAA
TAAGTTTGCTGATCAGATTGAACAACACCAAAGTTACCTAAGTGAATTAGATACGCCGAT
TGGCGATGGTGACCACGGGGGTAATATGGCTCGGGGCCTAGCAGCAGTTAAGGCAGCACT
TGCCACGCAACCAGCAGACATAACTAAACTATTTCAAGCAACGGCGATGGCATTGATTAG
CAAAGTCGGTGGTGCTTCTGGACCATTGTACGGAACAGCTTTCTTAGAAATGGCAAAGCA
AAGTAAGATTGATAGCGATTTAGGTGGATTGTTGGCCGCTGCATTAGCTGGGATTGAAAA
GCGGGGTGGCGCGACAACCGGCGATAAGACGCTGATTGATGTGTGGGCACCGGTTGTTCA
GGCGGTCCAAGCGGGCGAATTGACGCAGGATGTTATCGATGATGCAGTTGCTAGCACCGA
ACCGATGGTGGCTAAAAAAGGGCGAGCATCCTATCTAGGTGAACGTTCAGTGGGACACCT
TGATCCAGGTGCTGTCTCGAGTGGTTATTTATTTACAACGTTACTGGATACGGAGGGAAT
CTTATGAGTTTAGGAATTGTAGTTGTTTCACACGTCCCAGAAATTGCCGCAGGTATTCAG
CGTTTGTTAGGGCAAGTTGCCCAGGACGTTTCGATTACGATTGCTGGTGGTACGGATGAC
AATCAAGTCGGAACCAGCCTGACCAAAATTACACAAGCGTTTGATGCAAACCATGCGGAT
GAACTCTTGGCCTTTTATGATCTTGGTAGTGCCAAAATGAATCTGGAAATGGCCATTGAA
ATGAGTGATAAAACGGTCCATTTATATGATACGGCACTCATTGAGAGTGCCTACACGGCC
GCATCGCTATTACAGGCGGCTGTGCCACTTGCGGATGTCGAAGCTCAATTAGCGCCATTA
AAAATCAAGTAGGATGGTGACGAAACATGCACGGTTTTTTAGGTGAATTTTTAGGTACCA
TGGTGTTAATTGTATTTGGGGTTGGTAGTGGTGCCGCCATGAATTTAAAGGGTAATTATG
CACGCCATCAGAATTGGACGTTTATTTGCTTGGCGTGGGGCCTAGCCGTTACGTTTGGGG
TCTATGTTGCCGGACAATTTGGTTCGGATGGTCATCTAAATCCAGCGGTGACAGTTGGTT
TTGCGTTATTCGGTTATTTGCCAATGGCTAACGTTTGGCCGTACTTATTAGGCCAGTTCT
TAGGGGCCTTTATCGGCGCGGTAATCGTTATTATTCAGTACTACCCACACTTTCAAGCTG
CCAAAACGGCGGCAGATGGCAATCAAGTTGGCATTTTTGCAACTGGTCCAGCCATCAGTA
ACCCGGTATTTAATTTTCTAAGCGAAACGATTGCGACCTTCTTCTTTATCTTCGTGTTGT
TGAATCTCGGTAACTTTACCCAGGGATTAAAGCCATTGATGGTGGGGCTGCTCATTGTTG
TCGTTGGTCAGACCTTGGGTGGAACCACAGGCTTTGCGATTAATCCGGCGCGTGATTGGG
CACCACGATTAGCCTACACGATTCTCCCGGTTCCTAATAAAGGGTTGGCTAATTGGGGTT
ATGCCTGGGTTCCAATGTTTGGTCCATTGCTTGGTGGTATTTTGGCAGCTGGTCTGGAAA
CAATTATTAGTTAAATACTCACAACTGTGCCGATTTTGTTGGGCACAGTTTTTTGTTATA
AAGTATAATTAAATAAATAATGCAAGTTTATGCAATCGCTTGCAATAACGATGAAAACGT
TTTATATTTAATGAGATGGATTCAAATAGATCGGAGGGATCATGATGGCAACGATCAAAG
ATGTTGCCCAGCGCGCAGGTGTTTCGCCTTCAACAGCGTCACGTGCAATGCATGGTAGCA
AGATTATCAGTAAGCCAACACGTGACAAGGTCATTAAAGCGGCGCGGGAGTTAAATTACG
CGCCGGATTTTAATGCGCAGAATTTAGCAACTAAGGCTAGTAATACAATCGGGGTGGTAC
TACCAGTAGATCATCACGAAATCTTTTCTAACCCATTTTTCTTAGAGATGATTCGGGGTA
TCAATGAAGTTTGTAGTAAGAATGGCGCAATGACAACGCTAGCAACGGGGATTTCAAGTG
ATGAACTGGTGCATAATATTGATGTCATGATTGCACAAGGCCATATCAAAACTTTTATTT
TACTGTATTCTGAAAAAAATGACCCAGTTGTTGAGCGCTTGAAGCAATTTGATGTCCAAT
ACGTTGTGATTGGTAAACCTTACCAAGACGTCAATAAAACATCGTATGTTGATAATGATA
ATATCCAAGCCGGAACGGATGCAGCCCAATATCTAATTGATCATGGACACCGGCGCATTG
GGTTTTTGTATTCGGATTTATCACGGATGGTGCAAAGTGATCGGATGCTTGGCTATCAAC
GTGTAATGATGCAAAATCAGTTACCAAATATTATGTTGGAAGAACGGTTTGAGACTCATG
CGGCGGGTGTTAAAACACTACATAAGTTTTTTGAACAGTATCCAGATGTTACCGGGTTTG
TGGCCGTAGATGATATGTTGGCGTTGAAATTACAACAGGTTCTCCATAATGATCCGAACT
GGAAAGTTAAACAATTCTCACTGATTGGTTTTAATAACTCCATTTTTTCTGATTTAGCGC
ACCCGATGCTGACATCGATTGCGGTCTTTCCACAGCGTTTAGGTGAAGAAGCGGCCAAGA
TTGCGATGGCTGACCATCCTGCTGATGAATTATCAACGGCGGTAATTGTGCCTCATCAAA
TTGTTAAACGCCATTCCGTCCACCAAATCAAGTCCTTACAGTAGTAAGTTAGGGGGGTAT
TTTGATTATGATAACGCTAAACGATGTCGCGAAAAAAGCTAATGTCTCAAAAATGACAGT
TTCACGAGTCATTAATCATCCGGAACAGGTTCGTCCTGAGCTTCGAGAGATGATTTTAAA
TGTGATGACACAGCTAGACTATCATCCGAATGCGGCAGCGCGAGCGCTAGTAGGGCGGAG
AACCCGGGTTGTAAAATTAACGATTTTTGAAGACATGGACACGACGGAACCCTATTACAT
GATGTTGCTCGCGGGGATTGCGAATGAATTGAATCAACATCAATACGCCTTGCAGATTGC
GACGCGCAATAGCTATGAGGTTGGCGAATGTGATGGCTATATTTTGACTGGTATTCGGCA
AGCCGATTACGCATGGGTCGAACGTCTTAATCAGCCAGTCGTCTTTGTTGGTAGCAATCG
TCAGGGATACGACTACGTTGATACTAATAATTATCAGGCGGTCTGGGAAAGTACACGTTA
TGCCGCGGAACAGGGCTATACGCATCTTGTCTTTATTGGTATCGCTATTGCCGAACCGTT
TGAGCTAGATCGTGAACGAGGTTTTCGAGAGTACGTCACGACACATCATATTAGCGCTCA
GATTATTCGATTAGCCAATCATTCACACGTTGCAACTGCGTATGTGAAGAGCCATTGGTC
TGGTTTTCCACGTAATACGGCGTTTATTTGTGCAAGTGATCGGTTGGCGATCGGCGTTGA
AACGGCAATTATTAATCAAGGTGGTCGCGTTCCCATAGAATATGGCATTATCGGTTTTGA
TGGCGTGTTATTAAATCAGATTGCAGCCAAACGGTTGACAACGATGAAGCAACCGCTTGA
AGCAATGGGACGAGCTGCTGCACGGCTATTATTGGCTAATATCAACCATACTGATCGTTC
TCGCGGGCGGCATGATCAAGAAAAAATCATCATTAATTCACGGTTGTCGGTGGCTGAATC
GACCCGTTAAAGAGGAGTCTGGATAAATGAGCAAGCATTGGTATGATCAACAAACGATTT
ATCAAATATATCCTAAGAGTTTTAACGATAGTAATCACGATGGCATTGGTGATATTCCGG
GAATTACCGCGAAGATTCCCTATTTGAAGCAACTTGGGATTACCACGATATGGTTAAACC
CAATTTATCAATCACCCCAGGTTGATAATGGCTACGATGTTTCGGATTACTACCAAGTTG
ATTCGAGCTTAGGGACCATGACGGACGTTGAGACGCTCATTAAAACGGTCCATGAGCACG
GCATGTATCTTATCTTTGACTTTGTCTTGAATCATACTTCAGATCAGCATCCATGGTTCA
AGCAAGCTCTCGCTGATCCACAGAGTAAGTATCGGGACTACTATTTATGGCAAGATCCCG
CAGCCGATGGTGGGCGCCCAAACAACTGGGGCTCATTTTTCGGTGGCAGTGTTTGGGCGA
AGGATCCGGCAGGCGGCTCACAGTATTATTTCCACTTGTTTGATAAACGGATGCCGGATC
TCAATTGGAAGAATCCGGCAGTGCAACAGGCGATGCGTGATGTTGCTGAGTTTTGGGTTG
AAAAGGGGATTGATGGTCTCCGGTTAGATGCGTTTATTCATCTGGCTAAAGCAGATTTTC
GCCAAACTTATCCAAATCGGACTGGTGATTCGACACCCATCATTAGCGATATGTTTTATG
CCCACTTACCGAAAGTGCATCAGTACTTACACGACTTTGTCGCCGTAATCAAAGCTAAGC
ACCCGGATACGTACGTCGTCGGTGAAGCGTCATCCGCTGACCCCCATTTGATGGTCGACT
ATACGACACCAGGTACGGATGAGTGTGATCAAGTGATTACGTTCAGAACTTTTGCGGACG
ACAATACCCAGGATGATCCGAGCTTCTCCGACACATTTCAGCCCCGACCGATGGATGTGA
CGGCCTATAAGCAAAATACGGTCGGTATTCAAGCGGCTTTAGCAGACACCAGTCTACCAA
CACTTTACTGGAATAATCATGATATGGCTCGGGTCGCCACGCGTTACGGTGATCCTGATT
ATCCGCAAGCAAGTGCCAAGGCGTTAGCGACGGCCCTGTATTTGCAGCGTGGCATTCCCA
TTATTTATTATGGGGAAGAATTAGGATTAACAAATATCCGTTATCATGATATTGCGGACT
TTGAAGACCAGACGGTACCCACCTTTGTTGCGAGCGCTCAAGCTGCTGGTAAGTCTAAGG
TGGAAATCATGCGGATGTTGAATCAAACTCATAAAATGGCTGGGCGCGGCCCCATGCAAT
GGGACAATACGGTTTATCATGGTTTCTCTGACCACTTACCATGGAAACATGGTGATACTG
ATGGCATGAATGCGCAAGCAGAAATCGCTGACCCCGACAGTATTTATCACTATTATCAAC
AGTTGCTGCAGCTAAAGCAGTGCGCACCCTTTACTAATGGTCAGTTCATTATGCTCGGAA
GTGCTGAACAACTCTTTACCTACCTCATTGATGATGGTCAAAAACAAGCAGCGATAGTTT
GTAATTTAAGTGCGCAAGCGCAAACGTATCTGTTGCCGTTTGTTGGTGGTAAAGTGTTGC
TTGTACAGGGTGGTGCAACATATAGGGGACGCCAAGTGACGTTACCAGCTTGGAGTAGCT
TAGTCGTTAAATCGGCATAAGCAATGTGAGTGCATGATTATCCTAAAATTGGTATATATA
AATCATGTGATGTATTTTAATTAACTTATCAATCTTTATATAAATTGGTATAAAGGTTGA
TGGACCAATAAATCCTAACGTTTTTAAGCGTTAGGATTTATTTTTGGTATGATTCTGTTA
ACGTTAACATTACGAAAACGCTTGCGAAAGCGCTTGCACAGTTGCATAATAAATTATGGT
AAATGAATTAAGATACTTCGCAAGGAGGAAGCACTATGAGTACTTGGAAAAAGTTGGGGA
TGGGTGCCCTAGCCACTGGTTTAGCACTCACGCTCGTAGGTTGTGGTAATAGTAAATCTT
CATCTAGTAGTTCAAAGATGGACAAGACGTTAAAGGTTTCAGCGGATCCTTCATATAAGT
CATACATGAAATCGGTGATTCCAAAGTTTGAAAAGAAGTACAACGTTAAGGTTAAGGTTT
CATACAAGGCCATGCTTGATGAAGACGATGCTTTGAAGCTGGATGGTCCTTCCGGCAAGG
GTCCTGATGTTTTAATGGCACCATACGACCGGGTTGGTCAAATGGCGTCACAAGGTCAAC
TATCAACAGTCAAGTTGACCAGTGGTCGTTACAACGCAACGGGGAAGAAATCTGTTACTT
ATAAGAATAAGGTTTATGCAGCGCCTGTAACGATCGAATCTGACGTTCTGTACTACAACA
AGAAGCTAATCAAGACTGCACCTAAGAACTTCAAGGAACTTGAAAAGTTAGCTTCTGACA
AGAAGTATGCTTACGCTAATGATAAGACTAAGTCAGTTGCCTTCTTGACTCAATGGACAA
ACTTCTACAATGCCTTTGGTGTCATCAAAGGTTATGGTGGTTACGTCTTTGCTGATGGCA
ATACGAACGCCAAGAAGATGGGCTTGAACAATTCTGGCGCCGTTGAAGGTTTAACTTACA
TGACGAAGTGGTTTACGAAGTACTGGCCAAGTGGGATGCAAAATGTCACTTCTAACGAAA
ACTTTGTGACCTCACAATTTACGTCTAATAAGACTGCTGCTGTTATTGATGGCCCTTGGA
TGGCTGCAACTTACAAGAAGTCTAATATCGATTATGGTGTTGCTGTTTTACCTAAGTTGA
ATAACGGCAAAGATTATCAAGCGTTTGCCGGTGGTAAAGCTTGGGCAATCTCAAACTACT
CTAAGCATAAGACTGCTGCACAAGCTTGGTTAGACTTCATCTCTAACAAGACTAACCAAA
ACAAGCTTTACAAGTCTGCTAGTGAAATTCCAGCAAACACAGCTGCTCGTAAGGAAGCTG
TAAGTACTGGCGATGACATGGCTACGGCCGTTTCAAAGCAATACGACAAGGATGTTCCTT
TGATCAACTTACCACAAATGTCAGAAGTTTGGACACCAGCACAAACGATGGTTACCAATG
CTGCTAGCGGCAAGATGACACCAAAGCAAGCTGCTAATAAAGCGCAAAAGACGATCTTAA
CTAATATCTCACAAAAGTATGATAAGTAATTAAAATTGTAATTTAAGGGGGCTGAAACAA
AATTCGTTTTGTCTCAGCCTTTTTAAAAGGAAAAATGCACGATATTTAGAATTTATTTAG
GAAAGGGGTGCGGGCGACATGCAAGTCAAGGATGTAAAGAAAGCGCAACGCCTGTCAATT
ATTCCCGGGCTCGGTCAGCTGTATAACGGTCAGACCATAAAAGGTGTTGGCTTCATTATT
ATTCTATTGGGATTTATTGCTGAGTTCATCTTCGGGGGCTTTAGCGCATTTGCCAATTTA
GTCACATTGGGTTCAGTCTCAATGGAAGACAACTCTTTGTTCATGATGATCTATGGGACG
TTGCAGATTCTATTGACAATTGTGTTTATCGTATTTTATATTGCAAACCTTTACGATGCG
AAACACGTTGCACAGTTAATTAATAATGGTAAAAAGGTCTCCCATACGTTTAAAGAGTTA
GGTGCGAGTTTAGTAGATGGTGGCTTTGCTTATTTATTAACCACACCGGCCTATATTTTA
ATGGTTTTTACGATTGTGTTCCCAGTATTGGTTACACTACTGATGGCTTTTACGAACTAT
GATTTTGCGCATATTCCACCAGCTATGTTATTGGATTGGATTGGGTTCAAAAACTTCACA
TCAATGTTCTTCTTGAGTAGTTACCGGGCAACCTTCAACGCTGTTTTTGGTTGGACCGTT
ATTTGGACCGTATGTGCAACCACGTTACAAATTATTATTGGGATTGCCACCGCAGTAATT
GCTAACCAAAACTTCATCAAAGGTAAGCGCTTCTTCGGAGTGATCTTCTTGCTTCCTTGG
GCGATTCCAGCGTTTGTATCAATTATGAGTTTTTCAAACATTTTTAATGATTCAGCTGGT
GCGATCAATGTGCAGGTCATCGGCTTATGGAATACGTTAGTTCCATTTGCTCACATTGCG
CCGATCCACTGGATGACGGATACGTTCTGGACTAAAGTTGCTATTATTATGATTCAAGGT
TGGTTAGGATTCCCGTACATTTACGTTATGATTACTGGTATCCTGCAAGCGATTCCAGAA
GATCTCTACGAAGCCGCAACGCTAGATGGTGCGACAGTAATGCAAAAGTTCAACAAGATT
ACGTTGCCAACGATTTTTGCTATTGCAGCGCCAATCTTTGTGACGCAGTATACGTTTAAC
TTCAATAACTTCTCGATGATCTATCTGTTTAACCAAGGTGGCCCTGGTGATGTCGGTGCT
AACGCCGGTGGGACGGATATCCTGATCTCATGGATCTACAAGTTAACAACGGGGACGTCA
CCACAGTATTCATTGGCCGCGGCCGTTACGTTGATTATTTCCGTCTTAGTTATCGGGATC
TCATTGATTGTCTTCAAGAAGACCCACGCGTTTGAAATGGGGGACTAGTGTTATGGATAA
TGCACAAGCAGTGGCACCTAAGAATGCCAATTCAAAGCAAAATAGCGCGCGTCGGCACCG
TTTCTGGAAAGAATTCTTTACGTATCTGTATATGGTCATTCTCGGAATTATTATTATTTA
TCCCGTTTTGATCACATTCATCACGGCGTTTAAGGATGCTAACGTGCAAGCCTTCGTCCT
TGATTTTGGTGGTAAGTGGACGTTGGTTAACTTTAAGAACTTATTTACGCAAACCCTGTA
TGGTAGCTGGTATTTGAATACCATGATTATTTCAGTCTCATGTATGGTCATTCAAGTCAT
CGTTGTGACGTTAGCCGGCTATGTTTATAGTCGTTACCGTTTTGCTGGTAAAAAGTTCAG
TCTAACGTTTTTCATCGTAATTCAAATGGTACCAACCATGGCCGCTTTGACTGCTTACTA
CGTCTTAGCTAACATGTTGAACGCTTTGGACCATTACTGGTTCTTGACCGCAATTTACAT
TGGTGGTGGGATCCCACAGAACACTTGGCTGATGAAAGGTTACTTTGACAATGTTCCGTA
TGATTTGGATGAATCAGCTAAGTTGGATGGTGCTGGTAATTTCAAGATTTTCTGGTCAAT
TGTCTTACCATTAGTTAAACCAATGATTGCGGTTCAAGCGTTATGGGCCTTCATGTCACC
AGTTCAAGATTACCTGATGGCGAAGTTCTTATTGACGTCTGAATCACATTATACGGTTGC
CGTAGGGCTCCAGACATTCATTAATAACGCTCAAAATCAACAAGTTGTGCTCTTCTCAGC
GGGGGCAATCTTAGTCGCGTTACCAATTGCTGCCTTGTTCTTCTACTTACAGCGGTTCTT
CGTTTCAGGATTGCTCGCTGGTGGCAGCAAGGGTTAACTCAAATATTAGTAGGGGTGAAA
TTAGATGCAGAGTACGAAAAACAAAACAACCGCCTTTCCGGTCCGGTTTTTTGGCAGCCT
TTTCTCACCTCGAAGAATGTTTGCCAACCGTGATCAGTTTAATTGGTTACAGATTATTGT
TTTATTTATCTTTTTGACCGCGGTAATGGTCATGCCGATTCCGTTTTACTATAATCACCA
AACGAATTTTAATCTGTCACCATTTTTACCACACATTGATAAAATGATGGCCAGTGATCA
GATGCAAACGGCAATGAAAACTGCGAACTACCGTGATCAGCGGTTCAAGGATGTCAAACA
TCAAATCATTATTAAAACTAAGGATAATGTTGCTGGCTTCGATCTCACGAACGATGATAT
GGCAGGACGCAAGAATGTCATTAATTTACATGCTAGTACGTTTCAAGTGAAATCGGTCGG
TAGTGAATTTAAAGCCAAGTATGTGCCAGGCCATAACTTAAAGACAAACGCTCATGCGTT
TCTGGTTAATTCTTGGTATCAAAGCAATAAAGTGATGATTGGTCTATTTATGCTCATGGC
ACTTGGATTAATTATTGTGGGGGTCAACCTGATCCTCGTAAATGGGGCGGCGTTCTTCTT
ATTCTTGTCACGACATAATAAGATCACGCATATTCGGAATTTCCGCGAAGGCGTTAACTT
AACGTTGATGATGATGGGGATTGGGAGTCTGTTAGCGATGGTGATTGGCTTAATTCATTT
TGATGTCACCATCGAATTGACCGTGCAGTCCCTCAGCTTGGCCTTCGTTGTGTTGTGGGT
ATATCTGAAAACAAAATTCAAAGATCCGGAAGTTGACCAAACCATGTTGCTTTAGGTCAA
TTAGTAAGCATAGAAATGAGGAAGATTAATGGCACGCGATACGCAAACGCAATTACGCAA
TGAGATGATTTACTCAGTCTTTGTTAGAAACTACTCAGAAGCTGGTAATTTTGCTGGCGT
AACTGCTGACTTACAACGAATTAAGGATTTAGGAACCGATATTTTGTGGCTACTGCCCAT
CAATCCGATCGGTGAGGTCAACCGTAAGGGGACACTTGGTTCGCCATATGCAATCAAGGA
CTACCGTGGGATCAATCCGGAATACGGGACTTTAGCTGACTTTAAAGCACTCACGGATAG
GGCGCATGAATTAGGAATGAAAGTGATGTTAGACATTGTCTATAATCACACTTCGCCTGA
TTCAGTCTTAGCAACCGAACATCCAGAGTGGTTTTATCACGACGCGGATGGTCAGTTGAC
GAATAAGGTCGGCGACTGGAGTGACGTTAAAGACTTAGACTATGGTCACCATGAGTTGTG
GCAGTATCAAATCGACACACTCTTGTATTGGAGCCAGTTTGTGGACGGTTACCGTTGTGA
TGTTGCGCCATTAGTGCCACTTGATTTCTGGCTTGAAGCGCGGAAACAGGTTAATGCGAA
GTACCCGGAAACGTTATGGTTAGCGGAGTCAGCCGGCAGTGGTTTTATTGAGGAACTGCG
GTCACAAGGCTACACGGGTCTGTCTGACAGTGAACTTTATCAAGCTTTTGATATGACATA
CGATTACGACGTCTTCGGTGATTTTAAAGATTACTGGCAAGGACGCAGTACGGTCGAACG
GTATGTTGACTTGTTACAACGCCAAGATGCCACTTTCCCTAGTAATTATGTCAAGATGCG
CTTCTTGGAAAATCATGATAATGCACGCATGATGAGCTTGATGCACAGCAAAGCTGAAGC
CGTTAATAACTTGACCTGGATCTTCATGCAACGTGGTATTCCGTTAATCTATAACGGGCA
AGAATTTTTGGCCGAACACCAACCATCATTGTTCGATCGGGACACCATGGTTGCAGATCG
TCATGGGGACGTGACATCACTGATTCAAAAGCTAGTGACTATTAAGCAACTACCATTACT
GCGTGCTGCGGACTACCAATTGGCAGTCGTAGAAGAAGGTATCGTTAAGATTACTTACCG
TGCGGCTGGCGAAGCGTTAACAGCCTGGATTCCGTTAAAAGGTCAGGTCACAGCAGTTGC
GACTAAGCTAGCAGCTGGTAGCTATCAAAATCTGTTAACAGATGGTCCTACTGAAGTTGT
GGATGGCAAGCTGACAGTTGATGGTCAACCAGTATTAATTAAATATGCCACTAATACGGC
GGTAACTAAAGTTGCTGACCAGTCCAATTAGCTGATTAATAGCTTTGAGTAATCGATCAA
AAAGCAACCGTTTGCGGGCGATTGCACGTGTAATAGTAGTTTAGAAGTGAGAAAACAAGG
GAGTGGATTTCGATGGTTGAAATGAATCTCGATCACATTTACAAAAAATATGAGGGTAAC
GATAAATATTCAGTTACCGATATGAATCTTGATATTAAAGATGGGGAGTTCATCTTCTTC
ATTGGCCCATCTGGCTGTGGTAAGTCAACGACATTACGGATGATTGCTGGCTTGGAAGAC
ATCACTAAGGGTGACTTCAAGATGAACGGTCAAGTCATGAATGACGTGGAACCAAAAAAT
CGTGATATCGCGATGGTTTTCCAAACTTATGCACTATACCCGAACATGTCAGTCTTTGAC
AATATGGCCTTTGGATTGAAGATTCGGAAAACTTACAGTAATACTGAAATCAAAAAGCGA
GTGGATAACGCTGCTGAGCAATTGGGCTTAACCGATTATCTACAACGGAAACCAGCCAAT
TTATCTGGTGGTCAACGGCAACGGGTTGCTTTAGGACGGGCCATCGTCCGGGACGCGGGG
ACGTTCCTATTGGACGAACCGTTATCTAACTTGGATGCTAAGCTACGGGTCGATATGCGG
ACTACGATTGCTCAAATGCATCAACGCTTGAAGACCAACATGATCTATGTCACCCATGAT
CAAATTGAAGCGATGACGATGGCTGATCGGATCGTCATTATGAATGACGGTAAGATCATG
CAAGTTGGGACACCGCACGAATTGTATAACGAACCGGTTAATCAATTTGTGGCTGGCTTC
ATGGGATCACCTTCAATGAACTTCTTCAATGCCACCTTACATGATGGTCGGGTAACTGAT
GGTGAGGGACTCGACGTAGCTGTCCCGGAAGGTCAATTGAAAGTTTTAAAGGCTCAAGGC
TATGACCAGAAAAAGATGATTGTGGGTATCCGACCAGAGGACATTCATGCTGAGCAAATT
GCGCTTGAAGCGATGTCAGATTCAATTGTTAAGACGAAGGTCGTCGTTTCTGAATTCTTA
GGTGCCGAAAGCATGTTATATTGTACAGCTGGCAAATCTAAATTTACTGCCCAAGTGGAT
GCACGTGATTATCATAACCCGGGTGAGAATGTGGAAGTTGCTTTTGAAATGTCGAAGGCC
CACTTCTTTGATTCTGAAACTAAAGATGTTATTCGGTAATTTCGAACGACGGAGGAGCAA
CAACAATGAAACGTATTTTTGAAGTAGATCCGTGGCACGTCATTAGTCATGAACTCGTAC
CGACGGATAAGCGATTGCAGGAAAGCATGACCAGTATTGGTAACGGCTACATGGGTATGC
GGGGAATGTTTGAAGAGCACTATTCTAACGATACCCTCAAAGGGATTTATATCGGTGGGG
TCTGGTATCCCGATAAAACCCGGGTCGGCTGGTGGAAGAACGGTTATCCCGATTATTTCG
GTAAGGTGATCAATTCGGTCAATTTCATCAAAGTCAATATCACGATTGATGGTGATCAAG
TTGATTTGGCGAAGGACACAGTCAGTGACTTTACGTTGGATCTTGATATGCATACGGGAA
TTTTACGGCGTTCATTTATTATTACCAAGGGTGAAAAGCGCGTCCAATTCATGATTGATC
GGTTCGTCAGCGTTGCACAAAAAGAGTTATTTGATGTGCACTATAGTGTTCACAATTTGG
GTGCGGAACCGGTCCAAATTGGATTTATTTCACAAATTGATGCGGACGTCTTCAATGAAG
ATGCGAACTATGATGAGCAGTTCTGGCAAGTGCTAGACAAGAGTCATGCGATTACTGGTG
GCAGCATGTTTGCAGAAACGAAGCCGAATAACTTCGGAACACCGCGCTTTACGCTCGGCA
TGCAGATGCTTCATGAAACGGCTTTTCGAGGTATTAACGCCCCAGAAACCGAAAAGGCAG
TTACAAATATCTTCCGGGGAACGTTAGCACCGGATGAAACCAAGAATTTTGAAAAACGAG
TCCTCGTGGTGACTTCACGGGATTACGCGGACATGGCGGCGATGCGGACTGGCTTAGCCG
AATTAAGTGAAACGGTCAGCACACAGTCATATGAGGACTTACGGCAGGCCCATGTTGATG
GTTGGGCTAAACGCTGGCAGTTATCTGACGTGTTGATTGACGGTGACGATGCGGCACAAC
AAGGCATTCGCTTCAACTTATTCCAGTTATTCTCGACCTACTATGGCGAAGATAAGCGCC
TGAACCTGGGGCCAAAAGGCTTTACTGGTGAAAAGTATGGTGGTGCGACGTATTGGGATA
CCGAAGCGTTCGGAGTACCGTTCTACCTCTCATTGGCGAAACCAGAAGTAACGGAGAACT
TACTGGAATACCGGTATAATCAGCTTGCTGGAGCTTTCCATAATGCTAAAATGCAGGGCT
TGGCCGGTGCCTTGTACCCGATGGTGACCTTCAACGGAATTGAGTGCCATAACGAATGGG
AGATTACGTTCGAAGAGATTCATCGAAATGGGTCTATTGCGTATGCCATCTTCAATTACA
CACGTTATACCGGTGATGAGATCTACTTGAAGACTAAAGGAATCGACGTTTTGACGGGGA
TTTCACGTTTTTGGGCTGATCGGGTCCACTTCTCAGAACGGAAACAACAGTATATGATTC
ACGGTGTCACTGGTCCTAATGAGTATGAAAACAACGTGAATAACAATTGGTATACGAACT
TTATGGCGCGCTGGACGTTAGAATACACGTTAGCGAGTTTGAAGAAAGTGGATGCCGCTA
AGCGTGCAGCACTTCAAATCACGGATGCTGAGCTTGCAAAGTGGCAAGATATTGTTGACC
GGATGTACTTCCCGTATGATGAAAAATTGGGAATCTTCGTTCAACAAGATGGCTTCCTTG
ATAAGGACGTCAAGCCAGTTTCAAGTATTCCTGCTGATCAACGGCCAATCAATCAACACT
GGTCATGGGATCGTATTCTACGGTCACCGTATATCAAGCAGGCGGATGTCTTGCAAGGAA
TCTATTACTTCATGGATAAATTCACGGCGGAACAGAAGAAACGTAACTTTGATTTCTATG
AACCGTTGACCGTCCATGAATCCAGTCTTTCACCAGCCGTCCATGCCATTCTAGCAGCGG
ACTTGCATTATGAGGATAAGGCCGTGGAAATGTATGAACGGACAGCCCGTCTTGATCTTG
ATAATTATAATAATGATACGGTCGACGGCTTGCATATTACGTCGATGACCGGTTCATGGC
TCGCAATCGTTCAAGGCTTTGCTGGTATGCGAGTTAAGGATGATATCTTAGCCTTTGCAC
CGTTTGTGCCTAAAGCGTGGACCCATTATCAATTCCACGTTAACTTCCGCGGTCGCTTGA
TTAAAGTGGATGTCGATCAACAGGGTACGACCGTTGAACTGGTTAGTGGGGAACCACTGA
CTATCGAACTTAATGGGCAAGCTATCGAGGTCGCTAGCACCGTAACAACTAAGTAAATAT
GAACGCTTGATTGTGGTCTGACCGTAACTGGCCACAATCAAGTTTCCAACCTAAGAATGA
GCTCAATTCATTCCAACCTAACTTCTAAATCGGTCCGTATCAGCTGATACGGGCCTTTTT
AGTGTCTGGACATAAAAGAGTCCCTCACTTGGAAATATCGATTTCCAAGTGAGGGGCTCG
GCTGTTCTATTCAAATAGCATCGGTAGGGTTATTTGAGTGTTTGCGTCAATCCTAGCACG
TCCATTTCGTAAATCCGAACGGCGGTGTCAGCAACTTGGGTTGGTTTATCGACGACTAAC
CGGACGTAGCGCGCCGAAGTAGCCGCGAAAGTATTGAGACTAGTGGCTTGCGTGTTATTG
TAGGTCCGGGCAACGTCCGTGTAGCGTTTGCCATCAGTGCTGACCTGAATGGTCCAAGCG
CGGGTGTTCATATCAGCACCTTCGCCACCAGCTTTGGCATGCGCTAATTTAACCGCACTC
ACAGTCGTTTGACGGCCTAAATCCAGCGTCAAGGTATGCGGTGCCTTACCGGTTGCACAC
CATTTAGTATCGAGTTTCCCATCCACCGCCATTTTAGGTGCTTCACTACTATTCGTGTAT
CCGGAGGCACTGGTCTTGGCGTTCTTGGATAGTAAGGTTAAAGCGCCTTGAGCTTTCGGT
GTAATCGTAATGAGCTTTTTCATTGTAACGTGTCGTTGGCCATCCTTATTTTTAGCGGTT
AATGTGACGTTATAAGTGCCAGCCTTACGGTAAGTGACCGTGGGGTTTTTGGCGGTGCTG
GTCGTCTTTGTGGCACCGTCAAATTCCCATTTATAGCTGGTTGCGTTTTTGGATGAGGCA
TTTGTAAACTTGATCGTGTTACCGGGAGCTGCCAGGGTGCGGTTAACCGTAAATGCCGCT
TTAGGTTTACGATTATCCGGCCATTTTAAGGTAACTTGGTCAGAAGCATCGCCACGTTGG
TTCCAAATATCAACTGGAACGACCATCAGATTGGTCTCGTTGTGCTGCCCATTCCGTTTC
AACGCGTTTAAATAGAAATTAGTCGTGTTAGTGGCCCCCAGAAATGAGCGAGAACCGTCA
TTGTTAACCTGATAAATTTCGTAATGATCCAGCTTATTTTTAGTGGTGGCTTGCCAACTC
AGATTGACACCAGCGTACTTGCCTTCTTCGTCGAAGGTCCGATTATCAATGGTGACCTGG
TTGACCTTTTTCGGCGCGGCCTGCTGCTTGCCGGTAATTGCGAGGCGACCTAATTGAACG
CTGTAGCTAGCATCAGTCTCGGCGGCACTGATTTTGAGGCTAAGGCCTTTGATTGTTTTT
TTTGTTAACTGACTAACGTCATAGCTAACGGTCGTCCAGTGCTTGCTGAGTGTCCGGTCA
CCCGCGATGGTCTTAGTGCGGCCGTCCTTTAAGGTCACCACTAGTTTAGCTGTAGATTTA
CCAGATGCCTTAGCGGTTAAACTAACCTGGGTATCGGCAGTGACGTCTAGGTCCGTGGTG
TAGAGTTTGATTGTGCTAGCGGTGTCCTTACGCATTTTGCCGGCTAACTTGATATCATTG
CCACCTTCGTAGGCGTCAGTGTAGTCAAAGCTGGCCTTTAACGCATTACCATTGCCATTA
TTGATTAACCAGCGGTAAGTCGGATTGACTGCTTGCAGTGAGCGATTGTTCCAATCACGT
AGCGAAACATTTTTCCCCTTAATGAAGTAGTTATAGCCATTGCCTAAGCTGAAATTAGTG
ACAAAGGGCTGTTTCGTAATGGCACTTTGTTCAACCGCGTATGTTGAAACACCCGGCCAA
TGTGTTGAAGTAGTTGACGGAATGCTACGGGACGGATCATTTTGATCATTGACCCACAGA
GCACCTTCTTTGGCTTGAAATTCGTCAACCGTATCGGAAGAAGCGTGTGTCCAGTCCGGT
GCGTACAATCCTAGCGACGTGTATGGCACATGTTGTTTATTAGCGAATAGATTCCAACGA
ACGGGGGTAGCGGTTCCGTCAGCTTGAACATCGATTCCTGCAAAGAGGTTGTAAGGGCTA
ATCCCAAGCTTTTCGGCGCGTTCGTGTGACTTTTTGAGTAATTCTTGACTGGCGAGACGC
TTCTTCGTCCACCAGAAGTTAAGAAACATCGAGTCAGCAACTGGTTTCATATTGGCATCG
ACTAGATAAGATTGGTTTTCTTTGGTCAATGCGTTTTGCCAATCCATTTTACCATCCTTC
GTCATCGAGTCATACCACATCAGGTCTAGCTTGGAGCCGGCCTTTTGTTTGTATTCTTTG
ATTAACTGTTGCATTAGTTGGGCGTGCTTTTTGCTCAGCCCATTACTAGTTGAGCTGGTT
GCGGTCTTTCCGGTGGAAGCCGAATCAAAACTTTTAACTTCGGGGTCGGTCTCTTGGTTG
ATGAACCAGCCGTCAAACCCGTAAGCTTTCGCAACCGCGACTAGTTTATCAGCCATCGGA
AAATGTCCGTCAGCATCTTGTTTTAAGAAGTCATTGAGCCACTTTAACTTCCCACCACTA
ACCACTCGTGGAAAGAAAACGGTTCCAAGAACGGGCACGCCGTTTTTATGAGCAGAATCG
ATGACATCTGCGGTCGGTGGCACAATCAAACCTTCGCCTGCCGAACCGCCCCAGTAGACG
AGTTGGTCAATATACTGCCAGTTGGAGAAGACATTCGCATCGAACGTATTAATCCCGCGA
GGCGCGTTGCCACTAGTTGAACTATTCATAATGGATAACGCGACGACCTTCATCTTTGGG
TCCTGGGTCTTGTTAACCGTCGGCAGTTGCCATTTATCGATCCGTTTGGCTAGTGGAACC
GAGGCGGTGTTGTACTTGGCTGCTTTATCCTTGCTCAACTGCCATTTCAGCAGTTGTTTT
GGAAACCAGTACGGTGCTTCGGGTTGATTATCCATCCCCTTATCAAGGGTGGCCTCAGCC
GTTTGACGGTAACTGATCTGCTGATTAGCTGACTGTTTCGAACAAGCTACTAAACCTACA
GCAGTCGTTATCAAAGCTAGTGTGCCAACAATGTAGCGATATTGTCCATGTCTCATAGCG
ATATCCTCCTGTGAACTAAGCAAAATTGACATATCCGCGTTATGTGAGCGCTGATTGCAT
GAATCGTAATTAAAACGTGGCCTCGACTTAGATTTTTGACTACCGCGCTCTGGCAATTGG
CAGAAATGCCTGGAGGTCGGTGTAGGGTGAACTAAGCATGTTTACGCTAACCCGAACTCT
TTCCAGCGAGCCTAAGCTGACTGCTTTTGACGTTAATTATTTTGCCTACTTTAATCATGA
CTCATGACAAATTAGCTAGCACAACGCGTAAAATACAAAAATCTATATATTGCTGGTATG
TATGATATCGGTTTCAGTGACAGATGAGTATAGCTAAATTAAGGGAATTCTTCCACAAAT
TAAACTAATTGATAGGGTCAATCAATTTTGATGTAAGGGGAATGCTGGGTTTCAACTTGC
GCGCAACGTGCGAATAGTTGAGGATTGTTGCGGTGCCGATACAATTTAACGAACGCGAAT
TTTTGCGTGATGAGTGGTATGTAGTATAATAACTAGCTAGGAAGGTGATTATTTATTAAG
TATAAAGTTGATAATGGTGAATATCCCAGTGGTAAGGACGCTGTGGATCCCAAGCGAGTT
AAATATCTGAAATTGATTAGTAAGTTAGCGACATTTACGTGTATTGCGATGTACGTGTCG
TATATTCCACAAATTATTTCGAATTTCTCAGGTGACCCAGTATCGCCGCTACAACCACTC
GTGGCAATGATTAATGGGATACTATGGACTGGTTACGGCTGGTTCAAGACTTATAAGGAT
TGGCCCGTTATTATTTCAAATGTTCCCGGGGTGATTTTTGGATTTATCACTGTTTTAACC
GTATATATTCATTAACCGAATGACAAATTGACTGTAAACTAAAAGTCCGCTGATACGTTT
AAACGCGTATCGGCGGACTCTTTTGCAAGGTGTTAAGCGTTCTTTAAAGCAGCCTGAGCT
AACAATAGGCCACCGGCAATGCCAGAATTGTTACCCAGTCCAGCGGGAACGATATAGTCA
TCCAGTGGTGGGACTTCTTCGTAGCCATTTAGATAGGCGGCAAACTTTTCACGAATCATG
GGAAAGAGCTGCCGTTGATTCATAACACCACCGTTAAGAATAATTTTATCAGGTGCGAAG
GCGACGGTGAGGTTGACACATGCCTGTGCGATGTAGTCAGCGATGATTGGCCAGACCGGA
TCGTCGACGGGAATATCTTTCCCAGCTTTCCCCGTTCGTTTTCCCACTGCTGGCCCAGCA
GCTAAACCTTCTAAACAGATGTCATGGTAGGGGCAGTTGGACTTGAAATCGTCCCCAGGT
AACCGGTTGAGTCGTATGTGACCAAGTTCAGTATGAGTGCGACCATTAAAAATGTGGTTC
TGACTAATGACGCCAGCGCCAACACCGGTACCAATCGTCATGTAGATGCTGTTAGGGACG
TCCTTAGCGATTCCAATCATTGATTCGCCATAAGCGGCTTCGTTAACATCAGTGGTCCAG
TAGAGTGGGATGTTGAAGCGACTTTTAAGATGGCCTAAAAAATCGAAGTCACCCCAGCCG
GGTTTGGGAGTCGTGGTAATGTAACCATATTTCGGATCATCGGGATTAACGCCGATGGGG
CCAAATGAACCGATACCAATCGCGTCAACGGGATGAGTCGTAAAATAGTCGTCTACCGCA
GTCATGGTTTCAGCGGGGGTTGTCGTGGGGATCGAAATTCGGTCGCTAACTTGCCCGTTT
TCAGCGCCCGTGGCACAAACAAATTTTGTACCACCAGCTTCAATTGCACCTAAAAGCATA
GTGTGCCTCCTGTAGTTAAAAATGTAGTCTTATTTATTAATAGTATACTCTTAATTAGAA
ATTTTGTTAACGATTACATTAACTTTGACGTAAATAAATTAGCTGACTAGTGAAATCAGC
GTTGGTGGGCTTAAGTGGAATTCCCATCGTGTTTAACTGATGCCCCGTATAGCTATTACC
TGATGAATCGCTATAAGTTAATTCAGCATCGAGATAGTGTAATGGTAATGGGTGCTGAGT
TTTGACAGCAGAATTAAGCCCATTTAAGTAACAGCAAATTGCCTGCTTTTTATCTGCCGT
TACTAACAACCACGCAACAACGTGTCTTGTTGTCGGTAGACGATAAAAGTGGGCCTTGAT
AAAAGTAGATTTCAGTTGCTGATATTTAATCAAGGCTCCTCGAAGAAGTTGCTGTTCACT
AGGAGCAAGTTGTTTAGGATTAAGTTCCAATCCTAGTTGCCCGATGCAGGCTAATTGTAA
TCGAGTTTCAAATGGTGTTATTCGGCCATTTTGCGCATTGGGTGATGCGGTTATATGGTT
GCTGAATATCCGTGGTGGAAATAGATAACTAAATCCGTTCTCGATGGTTGCTCGGTCGAC
TGGATCAGTCAAATCGCTTATCCACGTCTGATTGGTGTATGGTAGCATACCAAAATCAAA
CCGGCCACCACCAGCTGAACAATTTTCGATAATCAGCTTGGGGCAGGCGCGCTTCAAGCG
TGTGAGAATATCATAAAGTCCACAGACGTAGCGATAATACAGTTCCCCCTGTTGTGCAGC
CGGTAAGCGTGTGCTGCCAACCTGTGTAAGATGGCGATTCATATCCCATTTAAAATAATC
GAGTTGGTTATTTTGAACCAAGTTCGTCAGAGTAGTGACTAAGTGGTCACGGACAGCAGC
CTGCGAAAGATCTAAGACTAGCTGGTGGCGAGCTGTGATGGGTGTCCGATCAACATATTG
TAATACCCAGTCAGGATGTTGTTGGTAAAGCTGGCTGTTAGTGGTGATCATTTCTGGTTC
CACCCAGAGACCGAATTTCATTCGATGATGATGGGCTTGTTGGGCAAGGGGTTTCAGACC
ATTAGGAAACTTAATGGGGTCAACATACCAGTCACCTAATTGCCCATTTTCACCGTTACG
GTTGACAAACCAGCCGTCGTCTAAGACAAGCATTTGTAAGCCTAACTGGTGGGCGTGTTC
GATTAAGTGTTGAACTTTAGACTCTGAAACGGCAAATGTCAGTGTTTCCCAAGTGTTAAG
CACACTTGGAATGTTAGTCTGGGAGGGCATCAGCTGATGGCTAAAGTCGTGAAATACTTG
TGACATGCCGTTAAAACCAGTATTTGTCCAAGTTAGCACGGCTTCAGGAGTCTGAAAACT
GCTATTTGGTTTGAGCTGCCATTCGAATGTATCTGGTTCAAGACCGATTGTTAGGCGGCT
ATGTTGATATTGGTCAACTTCGACAGTACTGTCGAAGTTACCACTCCATGCTAGTGCACA
ACCAATAACAGTCCCAGCTAATTCTGTCGTGTTAGGTTCTGCTAGAGCCATGAACGGTTG
GTGTTGTGGTCCACTAGTGCCGCGCAGACTGCGAACCGTTTGTAACCCTGGGTGTAAACG
GTTAAACGATGGATTAGCTTCATGTGCATGGGTACCGCTTAATGTCAGCGCAGTATATTG
GTCAGTTGGTAGATCTAGTTGAGCGCTGGATAGGGCTGTTACTTGCAAATTAGTAGTGCC
GTGATGGCGCAGAGTTGTGCTTCGCAAGATAAGCGGCTGATTTTCAAAAATAGTGTAGTT
AAGATCCATCTGTAACTTGGTCACTGAATCGGCCAAATGAATGACTAGGGTTGTTACAGG
CGTGTGTTTGCTAACGGTGGGTGGCAATTGGCGCGAGTTGATTGGCTGATCATTCACAGA
AAAACCGGTATATTCTAAAATTGGCAGTAATTGATTGTTAGCATCCTTAATAACGTAAGC
TGGCTGGCGATAGTCACCACTGCCAATAGTGGAATATTCGAGTGGCAGTGAAGTCACGGA
ATATGGAAAGCGTTCTGTTGGGTCATTAGCAAAAGCATGGCTACCGGATGGCATCGGCTC
AAAGTACGGTTGTTTTGAAAAGTAACGTCCAAAATATCGATGCACTGGGTAACGATGGGC
TAAAATTTGAATAACATAGCTAATTTGGTCATTATGAAGATTGATTAAGCCGGTTTTGGG
GTCATATTCAACAGGCATGACGTCCTCCTAATAAAGTTTAGACAGTTGTAGCAGCAACTG
AGCTAGCTGCCGGTTCAGTCAGCGCAACGAGCTGTTCACCAGCTTGGACATTCGTGACTT
TGAGTCGTTCAACATTAGCGTAATTGGCCGTATTTGTGACGACTAGCATGACGGTTGGAT
CATAGTTAGCGGCTTTTAAGGCAGCGACGTCAAACGTTCCAAGTAGATCACCTTGATGAA
CGGTATCGCCCTTCTGAACGTTAGTAGTGAAGTGTTCACCATTTAAATTGACCGTATCTA
ATCCTAAGTGAATCAGAATTTCGGCACCAGCAGTTGTTTTGATGCCATAAGCATGATGGC
TATCATAAGTGACAGTGATGACCCCGTCAGCTGGTGCGACGACCTGATCAGCGCTTGGCA
CGATTGCGGCGCCTTTACCCATGATTTCGGCTGAGAAAACTTGGTCGTTAACTTGTTTGA
GACTTTCGCTAGTCCCCGTTACTGGTGCACTGATAATCTCATCATTAACATTGATGACGG
TACTCGTTGGTGCTGGTGATTTTACTTGATCACGATCGTCACCGAGTGTTCGTTTGGCAT
AGATAAAAGTTGGAATAAATGCGACGACGAACGAGATGACAGCACTGAGCATGAATGCTG
GAATCGACTTTGAAGCAATCGAAATGAACCCGATGACTGATGCGGGACCCATCGCCACGG
ACAGAACGTGGAATAGTCCTAAGAAAGCTGAAGCAATTCCTGAGGCAATCGCTGCAAAGA
CAAATGGAAATTTCATCTTGAGGTTGACCCCGAAAATAGCAGGTTCCGTAATTCCGAGTA
ACGCTGAGACCCCGGCTGAAGAAGTCAGGGCTTTTTGCTTTTGGCTCTTAGTGGCAAAGA
AAATAGCTAAAGTGGCGGCACCTTGCCCAATGTTGGCCATCGAGGCGACTGGGAAGATAA
AAGAACCTCCCGTTTTGGCGACGTTAGCCAATAACTGGGTTTCAATAGCCGGGAAGGTTT
GGTGGAGCCCAGTAATGACAATGGCCGAGTAGAGAAGGCCAAAAATGCCCATGCCAATCC
AACCAGTCGTGTTATATAAGCCTACTAAACCGTTAGTTAATGCGTCGCTCACCGTTCGTA
AGACAGGACCGACGATTGTGAAAGTTAGAAAGCCAGTGATGACAATTGCAAACATTGGCG
TGAACGTAAAGTCAAATGCACCCTTGATATGTTTGTGGAAGAACTTCTCCAAAGTAGCCA
AAATATAAGCAACGGCCAAAACAGGGAGCACTTGGCCTTGATAGCCTGCTTGTGCAACGT
GTAAACCAAAGACGTTCCAGTAAACCATCTTGCCGGCAGCCATGGTCGTTGCAACGCTAT
AGCCGTTAACTAGTGATGGTAAGACCATGATCATGCCCATCGTAGCACCCAGATAGGGGT
TGCCACCGAAGCGCTTCGTTGCTGAAAATCCTAAGAGGATTGGCAAGAAAGTAAACGGCG
CACTAGCCATCGCGTTAATCATTTCGGCGATACCTTTGAGGCCAGGGTAAACTTCAACAA
CTGACTTCGCCATAAAAAGATGCTCGGCAGTCAAAACGTTGTTTAGTGCCATTAATAGAC
CCCCAGCAACTAGTGCAGGGACGATTGGAATAAAAATATCAGATAAGACTTTGAGGAAGT
CCATTAATGGATTTTTCTTTTGACCCGCAGCGGCAACTGCCTTGATGTCATCGGGGGTCG
CTTCTTTAAGACCTGTTTTGGCGATTAAGGCGTCATAGACTTTATCGACATCGCCAGGGC
CAATAATGATTTGGTATTGGCCGTTAGTTTCAAAGGTCCCCTTAACGTCCGCGTCGTCAT
CTAAGGCTTGTTGATCAATCTTGGATTCATCCTTGATGACCAAACGGAGGCGTGTCGCAC
AGTGGGCGGCGGCTTGAATGTTGTTTTTACCAATTGCATTAAGTACGCGGTCGGCAACTT
CTTGATGATTCATAATAATTCACTCCCTGAGTCTAAAATTATTTTTAATTTAATAATGCA
AGCGCTTTACAGACCCAATAATAACAAGTTTGGAAAATATGTCAAGCGTTTGATACAAAA
TTGAATTGCTTGATAATCTTGTTAAAAAGCCGAATTTGAAACGCTGACATGAAAATATAA
TATAAAAATGTCAAACGATTGACATATCGGTGTAAGCGGTTTTATAATAGTGACAATTAA
GTCGAACGTTAAAAAGGAGCTTATCATCATGATATGGAATCGTAAAACCCGTTATACCCC
TTATGAACAGTGGCCAGCAACTAAGCTACCACAGCTCGTTGCCCAGGCACGCCAGTCTAA
GTGGCGGATGCAACATCATATTCAGCCTACATCAGGTTTGTTAAATGACCCCAATGGCTT
TTCATACTTTGATGGTCAGTGGCACCTGTTCTACCAAGTCTTTCCGTTCGGTCCGGTACA
CGGACTGAAGTCATGGCAACACGTGACCTCTAAGAACTTGGTGGATTGGCATGATGAGGG
CTTAGCGATTCGACCAGATACGCCGTACGACTCACACGGCGCGTACACGGGTACAGCACT
ACCAATTGATGATCAGTTATTTATTATGTATACGGGTAATGTCCGTACTGCCGACTGGCA
ACGTGAATCGTATCAATTAGGTGCCTGGATGGACACGGATAATCACATTAAAAAGCTGTC
CCGGCCACTAATTGCGCATGCTCCGGCTGGGTACACGAGTTCGTTTCGTGATCCGGACTT
GATCCGGACTGACCCCGGCTACTACGCGCTGATCGGTGCGCAGACGACTACTGAGATCGG
TGCTATCTTGGTTTATTTCTCAAAGGATCTGACCACCTGGACGTGTCAAGGCGAGTTGAA
CGTTCCCGCAAATGCGCGGGGTTATATGATTGAGTGTCCAAATCTGGTCTGGATCGATCA
ACAGCCCGTCTTATTGTTCTGTCCCCAAGGGTTATCACAAACAACGACCCCGTATCAGAA
TATTTATCCGAACATGTACCTAGTTGCCGATCAATTGGATCTGGCTCAGGCACAATTCAC
TGAACCCCACGCCCTGACGCAATTGGATGACGGCTTTGACGTGTATGCCACGCAGGCAAT
CAATGCGCCGGATGGCCGCGCGTTAGCCGTCAGCTGGATTGGGTTACCTGAAATTTCCTA
TCCAACTGATTGTGAAAATTGGGCCCATTGTTTGAGCTTAGTTAAGGAACTAACGCTTAA
AGATGGGCACCTCTATCAAAATCCAGTGGCAGCGGTGGATGATTTGCGGACGACGGCGCA
TGACCTAGTCTTTGAGCAACAACGGGCGACGGTGGCCGCTTTGAATGGCAGCTTTGAACT
CTTACTGACGGTTCCCGCTGATAAAACGGTCACGGTTAACATTGCTGATCAGCAGGAAAG
TGGCCAGCTGCAGGTGACTGTTGATGCCAACCATGGTCAGGTCATGATTGATCGGCGGCA
TACGGGAAATTCGTTTGCTGAAGATTATGGTCAGACCCGTCAAGTGGAGTTACCGGCCCA
TAAGACGATAAAAATCCGGCTAATCATAGATGTGTCAGTCTTTGAATGCTATATTGATAA
TGGCTATTCCGTGATGACCGGCCGTTTCTTCTTAAACGCTACCCCGAGTCGCCTTAACGT
TCAAGGTGACACTACGGCAGTTACCGGTAAAGTCTGGGAATGGCGCCAATCAGAGCATAC
TGGAGTCGATAACAATGAAACCAAAATTAAATGATGTTGCGAAGCTAGCGGGGGTCTCAG
CGACAACCGTTTCTCGGGTTATTAATAACCATGGCTACCTGAGTAGTCAGACTAAAGAAA
AAGTTTTCGCGGCGATGCGAGAACTGCATTATCAGCCGAATAATATGGCACGCTCACTGC
AAGGAAAGAATACGCGCTTAATTGGTGTCATCTTTTCAGATATTAGTAATCCGTTCTTTG
GTGAACTGGTGTCCCGGATTGAAAAAATCTTATTTGCTAAAAATTATAAGGTGATTTTAT
GTAATAGTGCGGATGATCCGCAAAAAGAACGCGACTACCTACAAATGTTGATGGCTAATC
AGGTCGATGGGATTATTGCTGGTGCCCACAATTTAGGTATTGAAGAATATCAACAATACG
GCCTTCCGATTATTTCATTTGACCGGTACTTATCCGACAATATTCCCATCGTTAGTTCGG
ATAATTACCAGGGGGGCTGGCTAGCAACCCAGACATTGCATCAGGCGGGGGCGACTAACG
TGGCTATTTTTACTGGTAAGTCACACGCTGGTTCGCCAACGAATGGTCGCCGTGAAGGAT
ATGAAGCCTACTTGACTGCCCAACAGCTAACACCCCATGTCCATGAATTACCGTTTGAAT
TGACCCCCGCGCTGAAGATGATGGAAATTAAGACGATTATGACACAACATCAGTATGATG
GTATTTTTTGTAGTGATGATTTGACCGCTTTACTAGTGCTCAACGTCGCGCGACAACTGT
CATTAACGGTTCCTGAGCAATTACGCGTTGTTGGTTATGATGGCACGGCGCTCATACGTG
ATTATCATTCTGAATTAACAACAGTAGAACAACCGTTAGCGGATATTAGCACGTTACTGG
TTTCTCTACTATTGCAGCGGATTGAGGATGCGAATTGTACACTGGAATCAAAATATACGT
TACCAGTTAAGCTCATCAAGGGCCTTACCGCGTAACTAAGGAGTTAATCGTAATTATGGC
AGCAACAATCAAGTGGTGGCAACAAGCCGTTATCTATCAGGTCTATCCACGGAGTTTTCA
AGATACCAATCATGATGGTATTGGTGACTTAAAGGGGATCACGGCCCACCTAGACTACTT
AAAGCAATTAGGAATCGACGTCATTTGGCTCAATCCCATTTATCGTTCACCCAACGATGA
TAATGGTTATGATATTAGTGATTATCAACAAATTGCGGCCGACTTTGGCACTATGGCTGA
TTTTGATGAATTATTGCAAGCCGCCCATGACCGGGGCTTAAAGATCATCATGGACTTGGT
TGTTAACCATACCTCTGATGAGCATCCATGGTTCAAACGCAGTCGCCAGGACCGCACCAA
TCAATATCGTGATTTCTACTTTTGGCGCTCAGGTAACGGCAAAAAGGCGCCCAATAATTG
GGATGCGGCTTTTGGTGGTTCAGCATGGCAATATGATGAGCAGACCCAGCAGTATTATTT
ACACACGTTTTCAACAAAACAACCTGATTTAAACTGGGAGAATCCGACCTTACGAGAGTC
AGTTTATACGATGATGACCTGGTGGCTGAACAAGGGTGTTGACGGTTTTCGAATGGACGT
CATTAACCAAATCTCTAAGTTACCCGGGTTACCAAATGGTCCACTGAAACCGCACAGTCA
GTTTGGCGATGCTCGAGTAACGAACGGACCGCGAGTTCATGAATTCTTGCAAGAAATGAA
CCAAGAAGTGTTGTCACAGTTTGATATCATGACGGTTGGTGAGACCCACGGGGTGACACC
AGCGGATGCGCTGAAGTATGCGGGCGCTGATCGGCACGAATTAGATATGGTTTTTGAATT
TCAACATCTGCGACTTGATAATAGTCAGCATGGTCTTGGTAAGTGGAGTACGCGTAAGAC
ACCGTTAGTGGCGCTAAAGAAAGTCATTAGTGACTGGCAAGTCGGACTTGAAGGGCGGGC
TTGGAACAGCCTGTTTTGGAACAATCATGATACGCCACGAGCGGTCTCACGTTTTGGTGA
TGACCGACCAGCATATCGGGTACGTTCGGCTAAAATGCTCGCAACGTGTTTACACCTCTT
GCAGGGAACCCCGTATATTTATCAAGGTGAGGAACTGGGGATGACTGACGCTCATTTTAC
TGAACTAGCCAGTTACCGAGATATTGAATCGCTCAATGCCTATCGTGATTTAGTGACTGA
GCGCCAGCTGCTATCACCGGCAGATATGATGGCCCGATTAGCGGCGCGTTCTCGGGACAA
CTCGCGAACGCCGATGCAATGGGACACGGAGGTTAACGCGGGTTTTAGTGACGCGGCGCC
ATGGCTCACGGTCAATCCCAACTATCGCCAAATCAATGCTACCGCAGCTTTGGCTGATCC
GGATTCAGTGTGGTACTATTACCAGCACTTGATTCAATTACGACATCAATACCCCTTAGT
GACGTTAGGTTCGTTTGAGCTCTTGTGGGCTGATGATCCGCAGGTGTTCTTATATGCACG
GCAATGGGAAGGGCGGACCTGGCTAGTTTGTTGCAATTTCACAGCCGAGACACTGTCCCG
ACCACTGGATCAATATCTGACGCCCACGGCCAAATGCTTGATTAGTAATTATGGCGAGCA
GCAGCCAAATAAATTACGGCCTTATGAGGCTTGGGTCTACCAACTCGCATAGGTATCCAG
GACTTGGCTAATTGAGGCGGTCTTTGAAATATACCCAATCGTTACGATTAGTGTGAATTG
GGTTGCTCAAAATTCTGCGATGGTCTTAATAAGCGACCACCTGACTAAAAAAACTGCTTT
CAAAAGGATAACTTTTGAAAGCAGTTTTTTTAGCGCACGACGACCACTTGACCCACGTGA
GGCTCATCTAGTCGTTGGTGACCTTGAATGAAGCCCGTGAGGTTAAACGGTAGTTGTTCA
TCGATCGTCGTGGTCAATTGACCAGTATCTAGCAACTTGAATAGTAATTGTAAGGCGGCT
TGATCAGAAATCACTTCGGTCGGTTGGATTGCTTGGAAACGAATTGATTTACTGGTGGCT
GGCAAGTGACGGGCAAATGAAGCGATGGTCGCATCAAATTTGGCCATTGCTAAGTCATCT
TTGCCACCAACGCCATCGATAGCGACATTGATTACGACGTCACCGCGGTCGGCTAACACG
TGAACTGGATTTTGATGCTGATAGTCGACGAATTGGTCGACTCCCAGTGTCGCAATCAAT
TTAGCATAACGGTCACTAGCAATCGCGATAACGTGGGCACCTAATCGTTTGGCTAACTGA
ATAATTAACAAGCCGACTGGGCTGCCAGCGCCTTTGACAATCACCGTTTGGTCGGCCTGG
ATGTCCGCAAAGTAGCGCACCGTTTTGTAAGCGACAATCCCTGGAGTGACTAAGCTGACG
GCGGTGACCGGATCAAGATTAGTTGGCATGGTCACCGCTAGATCACTATCTAAACAAACC
TGGTCCGCGTAAGTATGGTTCGTGCGGGCAGCCACCACTGTCCCAACGTCCAAGTCAGTG
ACAGCGGCGCCAACTTGAATGATTTTCCCAATGACATCATGCCCAGGAATATGCGGTAGT
GCGACGCTTTGGATAGTACCTAGCCGTTCTAAGCGGTCTTCCTCGGTTAGGTTAACGGCT
AAAGTTTTGATTAATAATTGATTATCTGTTGGAATCAGCTGTGATTGTGGTAGTTCTTCA
AATACGGTAGGTCCCCCAAATTTTTGATACCCGTATGCAAGCATTGTAATCCCCCTCCTC
ATATCTAAGTTCGTTAGTTGACGTGGTGCCGGGATGTGACTTATTAGTAAATAAATCATG
CAGTATCAATTGACGAATTGTTAGATTGATCCAAAACATGCTCTTGTCTAATTGTAGCCA
GCAGTGGGGGCGAATCACAAGCAGTAACAATTATATTCCGGGATTGGTTCGGTCACCGAT
TAAATTAAACAACCTAGTTTTAAATTAACCGGCTTCGTTGGCTGGCTGATGCTTCAGGCC
CCAGCCAGTGAAACCACTGATAATTGAGAATACCGGTGATAGTAAGCTGAAGAAACAAAA
TGGCAGGTAAGCTAAGGTTGATACCCCGAGCGTGTTAGCGGCAAAGGCCCCGGCAACGCC
CCACGGAATCAGGTAATTGATGACAGTTCCACCGTCTTCAAGGACTCGACTGAGGGCTAA
GTTAGCCAATCCTCGCTGATTGAAGGTCGTTTTGAACGCTTTACCAGGCAAGATAACGGA
AAGGTACTGTTCACCGACAAAGATGTTGACACCGATTCCCGCTAAAATCGCAGCCGTAAC
AGTTGCCCCGGCACCTTTCAATCGCTTAGTTAGCGGCACCATTGCTGTCTGAATGAGGTT
GAATTTCATTAGTAAACCGCCTAACGACAGGGTTAATAGGATTAAGGAGACCGTGCTCAT
CATGGCACTGATACCGCCACGTGAGAGTAAGGCGTCCACCCCGGCGTTGCCAGTTTTGGC
TACAAAGCCGGTTTCGATCATCGTGGCGATCTTAGTTAAGGCAATATGAGGTTGCTCGAT
AAAAATCATGACGATGGCAAGACCGATATTCATCAACAAGGTTGCAATGGCTGGAATTTT
AAGTAGGGCACAGGCAAACATGACGACGAGTGGCAAGGCCGCCCACCAGCTGATGGTAAA
GTTATTATTGAGGACGGTCAACGTCGTTTGAATCTTGCCCAAATGGCTTTGTGTTGCGGC
TCCGGCACCTAAAACGGCGTAGAGTACTAGTGATAAGACAAAAGCAGGAATCGTAGACCA
CATCAGATTACGAATGTGGTCGAATAAATCTGCTTCGGCAATGGCTGCGGCCAGGTTGGT
CGAATCTGACAACGGTGAAGTCTTATCTCCAAAAATGGCTCCTGAGATGATAGCTCCGGC
AATCAAAGCTGGGTTGATGCCCATCGTTGTCCCGATTCCAAAGAGGGCAATCCCAATCGT
TGAGATAATCGTGAAGGCACTCCCGATGGAAGTTCCAATAATTGCACAAACGAGAAAAAC
GGATGGAACGAACCACTGCGCAGAGATCAGATGAAACCCAAAGACCATCATTGAAGGAAT
GATGCCAGCTGCAATCCAAACGCTGATGAGTGCCCCGATGAGTAGAAAAATAAAAATTGG
GATAATCCCAGTTTTAATACCATCGATGATGCCACCATGAATGTCATCCCAGTGGGCACC
GCGAATTCGGGCCCATAAAATGATGAGGGCGATAACGAGAATAACGGGGGTCTGTGGTGA
CAGGCCGAACTTAATAACGCCAAGTCCCATAATTGCAAGCATAATGAGTAAAACGAGTAG
GGCTTCTGGTAACTGAACTGAACGCCATTTCTTTGAATTAGGCATAATAATTAACTCCTT
TGAGGTCGTTAAACCAGCAGTGAATAGCCCGACACGGACTGCTTCAACAGCGGTTGTACG
CCGATAATAGTGGGTGAATATAAAAAATCGTCCCTGTTGCATTATTATGCAACAGGGACG
ATTGATTAGACCGTGGTACCACCCAGCTTGAGCCACAATATGACTCCACTCACTAGCAGT
TAACGGCTCTAGTTGTTATCCGCCGGGCGTACCCGGACCTCTCCTACCGTATTTCATCGA
GATTAACCTGATCGGTTCGCAGCACCCACCGACTTCCTGACGCACAGTTAATTCGCTACT
TGAAAGTAAGATTATCGTTCGTTATTTGAATATAAGCGATAATAGCATGGCGTTTTTGAT
TCGTCAACTAAGATATGGCTAGAAACGTGTTAGGCTAACAAATAAATAGCGATAAGTGGG
TACGCTCAAATGACCGACAATGGTAGAATGGTTAGTGTTGTAAGCGGTGCCTTTTATGGT
TGACCGTGACAAGTTTTTTAAAGCAAACTTTTTTAGGGGGATAATCATATATGGCTAATC
AATGGTGGCAATCAGCGGTTGTTTATCAGGTTTATCCACGGTCGTTTCAGGATTCAAATG
GTGATGGAATCGGTGATTTGCCAGGAATTACACAACGGTTAGATTATATTAAACAGCTCG
GCGCGGATGTGATTTGGCTCAACCCAATTTACCGTTCACCCGGTGTCGATAATGGCTATG
ATATTAGTGATTATTACGATATTAATCCAGAATTCGGGACGATGGCTGATTTTGATCAAT
TATTAACAACGGCCCATGCGAAAGGGTTAAAAATCATGATGGACATTGTTGTCAACCATT
CATCTGATCAAAATAAGTGGTTTACGACGAGTGCGCAAAGTAAGGATAATCCGTACTCGG
ACTATTATATTTGGCGTGATCCTGTTGATGGGCATGAACCTAACAACTGGGGTGGCTTTT
TCGGTGGCTCTGCTTGGAAATATGTTGCCAGCCGTGATCAGTATTACTTACATTCATTTG
CGGTTGAACAGCCAGATTTGAACTGGGATAATTCGCAACTACGGCAAGCAGTCTATGACA
TGATGAATTTCTGGGTCAATAAGGGCGTGGACGGTTTCCGCTTGGATGTCATTAACTTGA
TTTCCAAGCCTGATAGCTTTGCAGACGGGCAGCCAGAAGCTGGGGAACCATACGCGGCAA
TCGGTGGAATTATTGCCAATGGTCCGCATCTCCATGAATACTTACAAGAAATGAATCAGC
AAGTGTTTGCAGGCCATCAACTGATGACGGTCGGCGAAACGCCTGGGGCTACGGTTGCTG
ATGCTAAGCAACTGGCAAGCGGCCAAGGTCAGGAATTAAACATGGTGTTTGAATTTGAAC
ACATGGGCCTGGATGGTAATCCAGATCCGGCGCTAGGTAAGTGGAATGACCAGCCCGTCC
GACTGGTTGACCTAAAGCAGAGCTTGTCTAAGTGGCAAATGGGCTTACAAGGGACAGCCT
GGAATAGTCTCTATTGGAATAATCATGACCAACCGCGAATTGTGTCACGATTCGGGGATG
AACGGCCAGCTTATCGGGAACGTTCAGCCAAAATGCTAGCGACCCTATTGCACTTTCTTC
AAGGGACACCCTACATCTACGAAGGTGAGGAGCTAGGCATGACGAATGCCCATTTTACCA
AGTTAACCGACTATCAAGACTTGGAATCACTGAATGCGTATCATCACTTTGTTGATGACG
AACAGGTCGTTCAACCTGAACAGATGTTAGGTTATCTCGCCCATATGTCGCGGGATAATG
CGCGTACACCGATGCAGTGGGATGATAGTCAGAATGCTGGGTTTTCAACGGCAACACCGT
GGCTAGCGGTTAATGCCAATTATCCGCGGATCAACGCGCAACTCGCGCAACGAACGCCCG
GTTCAGTTCTGAGCTATTATCAGCGGCTGATTAAGCTCCGGCACCATTTACCAGTCATAA
CGACGGGAACTTATCACCTATTATCACCTGATGATGCGGCCGTTTATGCCTATGTGCGGC
ATATGGGGTCGCAGCACCTGCTAGTAATTTGTAACTTTACTGCGGCAACCCAGACGCGAC
ACTTTGCAGAATTACCCGCTGATGCGCATCTGTTGATCAGTAACTACGATGAAGATCATC
AAGACGTATTACGAGCGTACGAAGCGAAAGTTTACCAGTTTTAGGTCACAATTAGCTTCG
CTGCTGGAGTCGTGAATGTGATTTTTAACGGCGGTTGTGTGATTACGAGCACGAGTTGGT
CGTGTAAATTTAATCGTGATGACTTAACCAAAAATGCGCCCCAATAAGAACGCCCAACCT
ATCATTCTAGATAAGTTGGGTATTTTTATTGGAGCGCATGTATGATTATGATCAAGTTTG
TGGTTAAGATTTTTGTTCGGCATTGTCAGCCGCAAATGTTTTTTCAATAATGTCGATAAC
TTGTTTGACCAAGCCAATTGGAAATTGGTGGGCCCGACGAATCAAGTTGATATGCACGCT
AGGAACCTGAACGTCGTCGAACGGAATCTCAACGAGACCATCGTCTTCACCATCGTTGGG
GGTCGTGATGTCGGAAATGAAGCCTAGTGCCAGGTTCTCTTTAACTAATCCCTTGATCAA
GGTGCTACTATCAGATTCGAAGAGAACTTGGGGTTCAATCGAAAGTTGTTCAGCAAGTTG
CCGGAAGACTAGTTTATTTAAGTAAGTTGCATTAAGCAGTACAAAAGGCGATTTTAGCGC
TTCTGCAAAAGTCGGATGCTCAGCCTTTGCTAAGGGGTGCGCAACATTAGCGAGAATGCG
AAATTTAAAAGGCCGTAATGGCGTTACTGCTAGCCGTTCATCCAATGTTTGATCCAAGTT
ACCACTGATGGCTAAGTCGAGTTGGCCGGCTAAAACCTGTTTGACGAGTTGATTAGCCCC
CATTTCAACCGTGTGGACGCTACTAAGCAAATCTTGCTCGATGATTGGTTTTGTTAATGC
CGGTAAATAATGTTCACTGACGGATGGTTCGATACCAAACCGCAGTGTATGTTGACGCAA
ATGACTGATTGATTCATTGACATGCTGCCAGTTGTTGATAATGTCGTTGGCTGCGAGCAA
TAGTTGCTGGCCACTAGGTGTTAACACCAGCGCCTTGGTCTTTGCTTGGCGAAAGAACAG
TGTCACTTGAAAATGACGTTCTAGTCGTTTAATTGCTTGGGAGATTGTGGGTTGGCTAAC
GTGAAAATCAGCAGCCGTTTGCGTATAACTCTGAGTGCTGATTAAGCGTTGGAAGTAATA
CAAGTCTTTAATGTTCATGAAAAATGTAGTCTCCATAAAATATTAATGTTGGTTGCGCAA
TTAATAGTCGCAGGTAAGCAGGCTCCGACTGATTGATTAAAGCTGGTTATTATACGTCAT
GTTAATCATACCATTGTTATAACGAATAGTGTCAGGATAATTAGTGAAAATTAATTTACA
AAATAGTTAACGCGCTTAAACTATAATGATTATTAATAAGAATGTTAGTGCTGATTGGTA
CAGATGTAGTGTTGCTGGTAAATTAAGTTTTGAGTCATTATATAATTTTATCAGTTAAAG
GGCTGCCACATCGTTTTGATTATCATGACGTGTCGGTTGGTCTGATTAATCACCGGAAAA
AAAGTTGCATTGCTTAAGTGGGAGTCGTTAGAAATAAAGGTTAAAGTGTTAAAGCGATAA
GTAAACATTATGCAGATTAAAAAGCATACAAGTTAATGGCAAACTATTAGTAATAAAGCT
ATAAAAAATACTTATCAGTTAAGGTGCTGTTATATATCGCTCGATAAATCAATAATTGGT
CTACGTGTCATCGGTAGCGCCAGTCTGCCCCGTTTCTCGACGTAATTAGTTGACAAGCAA
CTAAAGCAGTTAATGGGTTTAAATTATAAATGAAACGAATGACATCATTTTTACTGATTG
CAATCAGTTAAATCCATATTAATCAGCATAAATTATTTTAATTAGCTAACAACTGTCACG
AACTCGTCAAAATTGATGGCATACAACTTTTGTATAAAATATTATAATACTAATTATGAT
TAATGTCTTTAAAATGTTGATATATCGGTAAATTAATTAAGTGTACATAAATAAAAATTA
TATAGACGTAATGAGCCTTTTGAACAAATATTGCTGGTATGTAACTGCTATCTGTGAGCG
ACGAATTTTGACAAAAAGTGTCTTCAAATTTGCGGAATGTGGTTTATAATTAAGGCGTGT
AATCGGTTTAAAAGTTTTAACTTATATAAGAAAGGGGGGGATATCATGCGATTAATCGAT
TTCAAAACTTGGATAATGGGAACGGCCGCCATGTTGACATTGATTGTGACAAATCAAACA
GTGAGTGCGGCGGACACGGCTACCACTGCCACTGAAACGACGCAGACTTCTGGCTCGAGT
ACACTTGCTAATCAAGTGGTGTTGCGACAAACTACGAGCAGTAGCAGTAGCAGTAGCAGT
AGCAGTAGCAGTAGCAGTAGCAGTAGCACGAAAGCATCGGCAACTGGTGCTGCGACCGAA
ACGGCGACTAGCAAAGCGGTCACCGCGTCTGAGTCATCAAACCAATCATCTAGCACAACG
GCTACTAGCCAAACGACTTCAGGTGTGACAGCCGCTCAAGCAACAACGGACAGTACTAAT
ACGACAGCGACGTCCCGGGCGACGGCTAATGCCAAAGCGGATCAACGAGCGGCTAGTGCG
AAGGCGAACAACGAGCAAGCAACGACCCAGAATCAGCAACAAACGACTAATATGTACAGT
GGTGTCGTTACCAGTCAAAAAGACTCGGCGAGAACGGCAACTACGACGGATCAAGCAACT
GCATCTGTCGCGACACTGTCCAGAATGAGCCGGGCCAGTCTTCGCAGTTTAGCACAACGG
GCAACGGTTGCGGTTCAGGGGCTCGATGCTACTGACGCAACGGTGACTGACGATGATGGT
GTCACGTATAGCGCTACGGATGTATTGAGTCTGTATGCAAACTATATCGCGAAGTATCAT
TGGTCAATAGCCGATGATGTTAGCGTAGCTGCTGGCAGTACAGCAACGGTGACCTTACCC
GAGAATGTTGTCTTTACCAATGGTACGCAGCATATTGATGTCCAAAAATCAGATGGAACG
GTCGTCGGGACTTTTACGGCCGAGACCGGTAGTCAAACCGGAACACTAACTTTTAATGAT
TATTATGCGACTAGTGATCGTTATAATCGTCAAGGAGACTTAACGTTTTATGTTACTGGG
ACTAGCGCAACCACTGGCAGTAGTACGACTGGGATTAATAAGGTTGGCTGGGCCGACAGT
AATAGTTTAGATGCTGATGGTAATCCCACCAAAATGATCTGGCAAGTTGTCGCAAACATT
AATAGTGAAAAGTGGCAGCAAGTTGCGATTGTTGATCAGCTAGGCCTTTATCAAACGCAC
GAAGGTACCATGACGATGGAAACTGGTCATTATACTGACGGTGCCTTTGTTAAAGACGCG
GCACTGGGCACTTATGATTTTGCAACGCAGCAGTTTATCTACGCTGATGGGGTATCAACA
CCACAAGTAACCGTGACGGTTGTGGGTCAGCAGATGACAATTAATATTGACCAATTAGAT
GTAGCGGTCAATATATTTTATGAAGTTGGTCTGACAGTAGGACATACGTACACCAATAAT
GCGGGTGTAACGTATGCACCTGTCATTGGAGATGCGACTGATCCAAATGAGGGCAGTTCG
ACAGGCGAACCAAAGAGTGAACAATCGAACGTGGCCGTTAGATTTGGTGGTTCCGGAACT
GCTAGTGATGACATTCAGAGTTACAGTTTGGTCATTAATAAAACTGATGGTGACGGCCAG
TCAGTTGCTGGTGCCACTTATCAGTTAGAGGATAGTACGGGTACGGTACTTCGGACCGAT
TTGGTGACTGATTCAGTTGGACAGTTACGCATCGGTAACTTGTCGGCTGGGACGTACATG
CTGGTTGAGACGGCGGCTCCGAGTGGCTACCAAATCGACACGGCCAAGCACGTCTTCACG
GTATCCGCAGCGCAAGCAACGGCTAACGTGGTCACAGGTAGTGTGGTTGACAAACGAATT
GCTAAGACGGCGCTGACTGTTAACAAAGTTTGGGCTGACGTGCCAGCTGGAGTGCAAACG
CCGACCGTTGAAGTGACGTTGCAACGCAATGGTCAAGCTTATCAGACCTTGCAACTAACG
TCAGCAAATGGCTATACGGGCACTTTCAGTGATTTGGATGTGACGGATGTTTATGGCAAT
GCGTACACTTATACGGTGATTGAAACGGCCATTGCTGGCTATATCAGTAGTCAAACAACT
AGTGGTGAGACGGTGACATTAACGAATACGTATCAAACCGGGAAATTGACGGTGATTAAG
ACGGATTCGAGTGGCGCCAATCGCTTGGCCGGGGCGGTTTTTGCCGTGAAAAATGCTGCC
GGAACGCTGGTTGCTCAGTTGACAACTGATGCGACTGGTCAAGCACAGCTTACAGGTCTA
ACGCAAGGCGCTTATACGGTTAGCGAAATTCAAGCACCGGACGGTTACTTGATCAATACA
CAGGCGCAAGTGCTTGTGTTGAATGAGCAAAGCGCTTATCAAGGCCAATTAGTTTTTGCC
GATGAGGTCGAACCAAGTGAACCGAGCGAACCAAGCGAACCGAGTGAACCGAGCGAACCA
AGTGAACCAAGTGAACCGAGCGAACCAAGCGAACCGAGTGAGCCGAGCGAACCGAGCGAA
CCAAGCGAACCGAGCGAACCAAGCGAACCGAGTGAACCCAGTGAGCCGAGCGAACCAAGT
GAACCGAGTGAACCAAGTGAACCAAGTGAACCAAGCGAACCAAGCGAACCGAGTGAACCG
AGTGAACCGAGTGAACCAAGTGAACCAAGTGAACCAAGCGAACCAAGTGAGCCGAGCGAA
CCGAGCGAACCAAGTGAACCAAGTGAACCGGTGCTACCAGGACACGCTGACGAGGATAGT
GATTCAGATCAGGTTGTCACAACGAAGACTGAGACAGCTAAGTTAGTCAAGCAAACTAAT
TTAGTAACCACGACTCGGCCAACGAAATTGTTAGGACAGCCAATAAAATTAGTAGCAACT
TCTAAACCAGTTGTTAAAGTTACAAAAGCAACTAATCGCAAGTCGGCGCAACAATTGCCA
CAGACTAGTGAACAATCAATGGATTGGCTAATGATTTTGGGCTGGTTCTTGCTAGGGCTA
ACAGTTGTTAGTCGTCAACGGCGATTTAATTAAACAAAAAGGCTACTGGAATTTCGCTTC
CAGTAGCCTTTATTTATATCATAGATAAGTGTCGCCACATTATCGACGATTTTGAGATGT
GCGTTGGTCATGCTTAATTCTGACTGGTTGGGCAGCGGGAACACGGGCGCCAGCCACGAC
GCCGGCAACGGCAGCTAGTCCGGCTGCGGCCAATAAACCTGCTAATAACATGGGCAAGAC
CTCCTCAATAGTTGTAAAAACTCGTCTTTTAATACTTGCAGTTTAGGCGACTTATTAACA
AAAATCAATTATTTAACCGTAAATTAGTGAGAATCTGAATAACTTGAAATATTCTTAAGT
AATTGCCGGTTATTGTTCATTCTGGCAAGGGCGGCCGCATCATTTAAATATTCATGAATT
TGATCCGGTTCATCGGATAATTGAGCCTGTAAGAATTTGATCCGCGCTGCGTAATAGGTA
ACGTGGAATCGCGCACAAATCTCAATCCCGTAGTTTAATAACTGCAAACTCCGCGGTGTA
TCATTAATGTTAGCGTAAAAAGCCCCCGTGTAATAAGCTAAGTTAATCACGCGCCAAACA
CTAGCGGTCGTTTCTAGCGGTAAGTTCGGTAGGGCGTGGCGTACTTTTTCAAAATAGTAC
TGGGCTTTATCGTTATCCTGGTTCTGCTGATAAGCAATCCCGATACCACAGTAGGCCAGC
TGTGTATAGATTGTGATGTGAGCCTCGTCCAAATCGGTGATGATTTGGTCAAAATTAAAG
ATGACATCACTGATCGGGTGGTGGTTAAGGGCAGCAACATAGCCTTTTAGATAACAATAT
TGTAATTTGGTTTCGCGGTCATGTCGCGGCATATCCGCAGCCTTTTCAAGTTGTACTTCG
GCATCTTGATATTCAGTTGTAATGAGGTCGAACTCGACCTGTTCCAAAATCTTCAAAACA
GCGGCATCAGCGACGCGTTCGGTTGGAAAGACATCTTCCAATTGTAGGTTGAGTCGCTGA
CAAAGTTGGGCAACGATTCGTATGGCAGGTGCTTTGCCATTGTTCTCGAACTTACTTAGT
GTCGCCTGAGTACAAATACCATCTGCTAGGGCCTTTTGTGAAAGTCCTAGGGCTTTGCGG
CGGGCGATGAAAAGCTCAATGTTCATACCATCAACGCTTCCTTTACATATTTAAGTCATA
ATTGAAACAGCTTTCATTTACCCTAATTAAAAACTTTTTATATAATTTTGTCAATATTTA
AACATAATCTTGCATATTCTAAAAATATATCTTGACTATATAAAAAACGCTCGCTAGTCT
TTGCTAGTGAGCGTCTGTGAGTTATCTGATGGTTTATTTTGCCATATAGGCGTCTTTGAA
GTTATAGTTGGTACCAGAAGTGTTATAAATCAGGCCCTTTAACTTAGGGTTGACCATCTG
TGCCAGCGTTGTTTGAGTTAATGGTGCAACGCCTTCATCCGTCCCAATAATTTTTTCAGC
TTTGCCTAGAGCAGTCCAGCGTACTGTCGGATCAGTTGATTGCTCGGCCTGCTTGACAGC
AGCGTCATAATCAGCATTTTTCCACTTACCAAAGTTGTAATCATTCGTGGAAGTGAGAAT
GCCTAGGTCAGAGATGGGGTCGGCGAAGTCAGCTTGCCAGCCAGAAATAGCGAGTTGGAA
ATTACCCGATGTTTCACGTGCAAGTCGGTTTTTGAATGGCAAGGTAATATCGGTAATCTT
CAAACCGGGTAGTTCCTTTTCTAGCTGTCCCTGAACATATTCGGCCGTCTCTTTGGTTTG
GTCAATATTATCGTGCGTAAGCGTTAAGGTTAATGACTTTTTGCCGGTTTCTTTTAATCC
TTCTGCCCACAGTTTCTTGGCCTTAGCGGTGTCTTGAGTTGTCGCCGCACTAACTGCATT
TTCAGTAGCGAAATCTTCACCAGTCGTTGGATCGGTTGCGAGCCCGGTGGTGACAAAGCC
CTTTGGAACTGCTGAGCCATCCGCTAGTACGTCCGTGACAAGTTGGTGCCGGTCAATAGT
TAAGGACATCGCTTGCCGGAGCTTGGCATTAGCTAGCGCGGGCACCTTTTTCTGATTAAA
CTCGAGGTAGTTCAGACGGGATGTCTTACGGAGCACTAACTTGGGATTATTCTTTTCGTT
TTTGACTTGTTCGCCGCTCAGGGTGGCCATGTCGAGTTTGTTGCTCTGGAATAAGTTGAA
TCCGGTCGTGGTTGACTTAACGACTTGGTCATTGATCTTTTCTAAGTAAACGTGTTTTTT
ATCCCAATATTTAGGATTGCGGTTCAGGGACCATGTCGTATTAGTGCCTTTCCAGCCCTT
CATGGTAAACGGCCCATCGTAGACCATCTTGGTGGCCGTTGTCCCATAGTCCTTGCCGTA
TTTCTGTACGGCGTGTTGGTTCTGCGGGAAGAAGATGGCAAAGCCCATTAGGAGTTTAAA
ATAAGCCATGGGTTTATCAAGTGTCACGGTTAGCTTGTATTTACCGTCAGCTTTAATTCC
TAAACTATTGGCTTTAGCTTTACCATTGGTGATTTGGTCGGCATTCTTGATACCAGAATA
AAGATAAGCATATTGCGAAGCGGTCTTGGGATCGATGGTTCGCCGCCAACTATAAACGAA
ATCTTGAGCGGTTACGGGATCGCCGTTGCTCCACTTGGCGTCTTTGCGCAATGTGAACGT
ATAAGTTTTTTTATCTTTGGAAATGACAGTATGGGTCGCAATGCCCGGTGTGATTTTATT
ATTATTGCCAATACGGTAGAGGCCCTCCATCGTGTTATTGATCATATTGGCACTGATCGA
ATCGGTGACTAGCGAAGTATCCAAAGTCGTTAGTTCGGAGCCATTTTCTGACCAGTTCAA
GACTTGCTTTTGTGCCATTCCCGCGCGTAAGTTCCCCGCATTATCTGACTTGGACTGACC
TTGACTACAGGCAGCTAACAAAAGGCCGGTCGATGCGGCCGCAGTAGCAGTTGTCAACAT
TACTTTCCATTTCATAGTAAAACTTCCCCCCAACTTGAATGGTCACGAGAATACATTAAA
GCAAGATTAAAATCAATGCTTTGATTCTAATAATTAAAGTAATTAACAGCCGCAAAATGT
GTCAAGAAACACAAAAAAAGTACCGTAGTTTGTTGCTACGATACCTTTTATTGTGCGATT
TAAGGGTAGTTTGACGTGAGGCGATGCTAGTTAGGTCACCTTATTTGGCCATATAGGCAC
TCTTGAAGTTATAGTTAATGCCCGCCGTGTTGTAGACTAGGCCTTTCAGCTTAGGGTTGA
CCATTTGTGCGATGACGTTTTGTGAGAGCGGTGCGACCCCTTGATCCGTCGCCATCGTCT
TTTCAGCGGTTGCGAGAGCTTGCCAACGCTTCGTTGTACTGGTTGTACTATTTGCTGTGT
TGATAGCACTATCGAAAGTCTTGTTGGTCCACTTACCAAAGTTGTAATCGTTAGTTGATG
TCATGATACCGAGGTCTGAAACTGGATCAGCAAAGTCGGCTTGCCATGCGGAGATGACCA
GCTGGAAATTACCCGCAATTTCTCGGGAAATTCTCGTCTTATAAGGAACGGTGACACTTT
GCACTTTAAGTCCCGGTAACTCTTTTTCCAATTGTCCCTGAACGTATTCAGCGAGGGCCT
TCATCTGATCTGTATCGTCATGAGTTAACGTTAAGGTAACCGACTTCTTGCCGGTTTCTT
TTAGTCCTTGTTTCCAGAGCTTTTTAGCTTTGGTGGTGTCCTGAGTAACAGCTGATTTAA
CCGTATTTTCGGTGGCAAAGTCCTTACCAGTCGTTGGATCAGTAGCAAGTCCGGTCGTAA
CAAAGCCCTTTGGAGTGACGGAACCATCGCCGAGGACATCGTTGACCAACTGCTTACGAT
TCAAAGTCAGTGACATTGCTTGACGAATCTTCTTATTGGCGAGTAACTTCACCTTCTTTT
GATTGAATTCCAAGTAATTTAGACGTGAAGACTTACGGATGACCAGTTTGTTATTATTCT
TTTCGTTCTTGACTTGTTGTCCAGATAACGTTGCCATGTCGAGCTTATTACTCTGGAAGA
GGTTAAAGGCTGTCGTCGTCGACTTCACGACTTGGTCTTTGATCTTAGTTAAGTAAACGT
GTTTTTTATCCCAGTAATTAGGATTGCGCTTAAGTGTCCAGGTTGAGTTGGTCCCTTTCC
AACCAGTCATCTTGAATGGCCCGTTGTAAACCATCTTGCTGGAACTGGTCCCGTAGTCCT
TTCCGTATTTTTCCACCGCGTGCTGGTTTTGCGGGAAGAAGACCACGAAACCCATCAATA
ATTTGAAATACTGCATGGGCTTTTCAAGTTTGACGGTCAGCTTATACTTACCATCGGCCT
TGATGCCCAAGGTACTAGTCTTGGCTTTGCCGCTGACGATTTTGTCAGCATTTTTGATAC
CGGAATATAAGTAGGCGTATTGGGAAGCCGTCTTCGGATTAACTGTACGACGCCAGCCAT
ACACAAAGTCTTGTGCGGTCACTTGATCGCCATTACTCCATTTGGCATTTTTACGCAGGG
TAAAAGTATAAGTCTTTTTATCTTTGGACACGGTCGTTTTAGTGGCAATACCTGGTGTGA
CCTTACTGTTTTTACCTAATCGATACAAACCTTCTTGCGAATTACTGATCATCGTCCCAC
TGATAACATCAGTGGCTAAGGACGGGTCAAGGGTGGTCAAATCCTGGCCGTTTTCCGACC
AATTGAGGACTTGAGTCTTGGCCATTTTGGCCGTTGTGTTGCCGGCATTGCTTGAACTGG
ATGAGGACTGACCACAGCCGACGAGTAAAACGCCGGTCGTTGCCGTTAACGTGGCAACTG
TGGCAAATAATTTCCATTGCATATATGTACCCCCTGCTTCAAATGATTATGATATGTAGA
TGAGAATACATTAAAGTTAGATTAAATACAATATTATTTTTTTAATCATTAATATTATTA
AGCAAATAAAGCCAGTACGACTCGTTAAGAATCGTACTGGCTTAATTAAGAAAACTAACG
TTGCCATTGCATCGTATATTCTGATTGCTGGGTTGCTTGGTCACTAGCCTGATCAATGAC
ACGGAAACCGTGATAGTGATAAAAGGCAATGGCTGGGCGATTAGCAACATAGACGTTTAA
TTGTAATTGATGATGGTCAGCTTGGGCAGTCGCCAATAGCGCCGTCCCCAGACCTTGATG
TTGAGCATCATTGCAAATGAAAATTCCGGCAATGTAATCGTTTTGTAAGCCTATAAAGCC
CAGAATATAAGCTTCAGGTCCGTCGGTCAGTCCGACGATGAGTTCGGCTGATTGTAATGC
TTCACGTACTAAGGGGGCTTGTTGACGCCAGTAGTCGGCACTGACAAAGTCATGGGCCGT
TAAATTACCACTTAACCAGATTGTCATTAACTGATCGAGTTGGTGAGTTGTCGGGTGTTG
TAAGTGTTCAATCTTCATTCGACGCTACCCCGTTTTAATAGTCGAACGCGACTCACTGCC
GGAATTTTAGACAGTTCAGCTATTAGGTCGGCTTGTTGTGGCTGCTGTAGGTCGTCGACG
TCAATGATGGTGTAAGCAATCTGGTGCTTAGCGGCGTTAGCCATGGTAGTGATGTTGAGG
TTGGCCGCTGCTAGTTTGGCCGTGATTTGACTCACCATGTTAGGCACATTTTCGTGAATG
ACTGTAAAGCGGTAAGCCGCGTTGAACGGGACGTTTAAGTCTGGCAGATTGATGGCCGCA
TGAACGTTACCGGTTTCCAAATAAGTCATGATAGTGCGCGCAGCTTGTGTGGCACCGTTG
ATTTCAGCCTCGATAGTCGAGCCGCCGATATGGGGTGTCACGGTAACCGCGGATTGGTTG
GCAAGCTGGGGTTCGCCAAAATCGGTGTAGTAGTGGGCAACTTGTCCCGTGGCTAACGCA
TTCATGACGGCAGTATTGTCAACGATGCCCAGCCGTGAATAATTAAATAATTGAACGCCT
GTTGGCATGGCGGCTAACGCATCTTTATTAATCAGATGAAGTGTGTCGGCATTTTTAGGA
ACGTGGACGGTGACAAAATCAGCTTGTTTGACTGCATCTGGCAGCGTGGCCGCTCGCTGG
ACTTGTTTGGCAATGTTCCAAGCGGCATCTGCAGATAGATAGGGGTCGTAACCAATTACA
TTCATGCCTAGACTCAATGCTGCATTGGCAACGAGAGCGCCAACATGGCCGAGTCCGATG
ACGGCCAAGGTCTTACCCGTTAATTCAATACCATTAAATTGCGTCTTGTCGTGTTCTGTG
CGTTGAGAAATATCAGCTTCGGTATGCTGGGCCGAATAGGTCGTTGCAGCTATTAGATTA
CGGGATGCCATAATGAGCAGGCCGATGATGAGTTCCTTAACGGCATTAGCGTTACTTCCC
GGGGTGTTGAAAACTGCAGTCCCGTTGGCGGTTGCCTGATCGATAGGAATGTTGTTAACG
CCGGCACCAGCGCGCACAATGACTTTCAACGATGACGGTAATGTCTCGGTATGTAGGTTG
ACCGAGCGAATTAAGTAAGCATCCGGATGCTCAGATTGATTGAGCGTGTAATCAGCAGTA
AACGTGTTGAGGCCGGCTGGGGCGATGGCGTTATAGGTTTTAACTTGATACATAAATATC
CTCCTTGATTAACGATGGTGTGCTTCAAAAGCGGCTAGATAGTCAACTAATGCCTGAACA
CCGGCTAACGGCATGGCGTTATAGAGGCTGGCACGCATACCGCCAACTAAGCGGTGACCC
TTTAGGTTTAATAACCCGTGCTCACGGGCGCCTTGAATGACTGCGGCATCGAGGTCGGCC
TGACCTGTGATGAATGGAACGTTCATGGTCGAACGGTCGCTGGTCTTGACTGGATTAGTA
AATAGTTGTGACTGGTCTAAGAAATCATAGAGTAAGGCGGCTTTAGCGTGATTGCGAGCA
GTCATTGTGCTGAGCCCGCCTTGGGCCTTTAGCCACTTGAGTACGAGACCCGCGGCGTAA
ATAGCAAAAACAGGCGGCGTGTTGAACATCGAATCTTTAGCCGCGAATAGCTGGTAATCC
AGCATGCTTGGCAGGTTGGCGACTTGACCAATTAAATCATCACGGACAATGACGATTGTC
AAACCAGCGGGACCCAGATTCTTCTGAGCACCAGCAAAGATGAGCCCAAAATCGCTGACT
TGGTAAGGTTCACCTAAAAAGTTTGATGACATGTCGGCTACCAGTGGTACTTGACCCGTA
ACTGGCAGGCGCGTCATCATGGTTCCTTCAACAGTATTATTAGTTGTAAGATGAATATAA
TCGAGGGATTGATCGATGGGCTGGACGACCGTTGGCAGTTGGTTAAAATGGTTGGCAGCG
CTACTCCCCAGTATCGTGACTTTAGTACCGACCCGTTTAGCTTCATCGGCGGCGCGTTGT
GCCCAGTGACCGCTGTCAAGCAACCCGATACGATGATGAGGCGCCAGATTTAGTGGCGCA
GCTGTGAACTGTAGCGTGCCCCCGCCTTGAAAGAAGAGCACGTGATAGTTGTCAGGAATG
GCCATTAAATCGCGAAGATCTTGTTCGGCATCTTGAAGGACTTGCGCAAATAAATCGGAG
CGATGCGAGATCTCTAAAATGCTCATGCCGGAGTCTCGAAATGATGGTAGCTCCGCTTGA
ATTTGAGTGATGACTGGTTGTGGTAGAACGGCTGGCCCAGCAGAAAAATTATAAATTGGC
ATGAAAAATCCTCGCTTTCAGTAGTTTAATCAAGGTAATAAAAAAGTCCTCGCAGTCGGT
TTCGACTACCAGGACGGATAATAACGAGATTAAGCAATTCCACCTGGTAGCGAATGTCTT
AGCATCCGTGCTCAGGCTGATTTGCGTACGCAAAATTAGGCCGACACAGATGGGTGTGTA
GACCAGGAGGAACTGATATGATGATTGATAGGATTAGTTAGAACCATCAGTTGGACACTC
CTTCGTTAAACTGGTGTTAGCACCAGTCGGTTAATTGCGTTGGTATTAATTTAGCAAGCA
CGTAACCATTTGTCAAGCTAGATAATGAGAAAAGGCTGTGGCACAATTAGTATTATTAAT
AATAATTTAATCTTGGAGGCGCACGATGACAACCTTTTACGTGGTACGACATGGACAAAC
AGCGGCCAACGCCCAAAATTTAAAACAAGGCACGATTAATACAGCTGTCACGCATTTGAA
TTCGGTTGGCAAGCAGCAAGCGCAAACGTTGCACGATACGTTTGATATTAGCTTCGCGGA
TCGGTTGATTTGTAGCCCGCTTGACCGGACCCAGGCCACGGCGGCGATTTTGAATCAAGG
CCGGCAACTACCTGTTAGCCAGGACGAGCGGTTATTGGAAATTTCATACGGCCAGTGGGA
TGGACAGGATAATGATCAGTTGCTAGCGGCCTATCCGCAGTACTTTGATCCACTTTTACA
GGACGTTTTGCCAAGCTACGTGGAGGTTGCGACGGATGGCGAGACTTTTGAGCACGTGCA
ACAACGGGTAGCAGCATTTTTGAAGACAACAGCACAAGCCCATCCAGACGAGCAGATCAT
TGTCGTGACCCATGGTTTTACCGTCAAAGCCATGGCCTTAGCGATACTAAAGCCGACCGA
TCCGATGAGCTTACCGGAGCCAGCTAATACGAGCGTCACTAAAGTAATGGTGGATGCTGT
CCATGGTCGCCAATATTTAGCATATTATAACCGCCTACCTCAATTCTGACGCGCAATGAC
TTAACGAACGGGCGATTCCGGGCTACAATAGATGGTGGTTTGAAATAGCCACGCACTGTT
GAACCTTATTTCAAATCAAAGTCTAATTAGGCAGCAACAGCAGACATCACATATAAACTC
CTAAGTGAGGTGGTCCTAGCATTTGGCGAGGATCGCCCTTTTGTATCCGCTTAAGCGTTT
GATCAGTACCAATATTACAGGCGCGGTATAATATAAATAGTATTCAAAAATTAGATGAGG
TGAGTAATGATGACATATTCAGCAGCAGCAACACGCTATGACGAATTACCGATTCGACGC
GTGGGTAAGACGGGGCTACAGTTACCCGTTGTCTCGTTAGGGCTATGGCGAAATTTTGGG
GATGAAGCGCCGTTTGCCAATTCACGAAAAGTGGTTCTAGATGCCTTTGATCATGGCGTT
TTTAGCTTTGATTTAGCAAATAATTATGGACCATCGAAGGGATCGGCAGAGCGGACGTTC
GGACAAATTATGCAACGAGATTTAAAGCCGTATCGTGATGAGCTCGTCATCACGACTAAA
GCCGGATATCCGGCCTGGTCAGGGCCGTATGGGGCTTTCGGCTCACGCAAAACGTTGATC
AGTTCATTGGATCGTAGTCTTAAGCAAATGCATTTAGATTACGTCGACATTTTCTACTCA
CATCGTCCAGACCCTAACATCGATTTGTATGAAACTGCCGCGGCCCTTGACCAGTTGGTT
CGTCAGGGGAAGGCGTTGTATGTCGGAATTTCAAATTATGATCGCGACCAAACGGCAACG
ATGGTTAAGTATTTTAATGAGATGCACACGCCGTTTACGGTTAATCAGTACTCATATAAC
ATGTTGAATCAACAGGCTCAAACAACGGGCCTGATTGACTATCTCGGCCAGCATAATGCG
GGCTTGGTGGCATATGGTCCATTAGCTGAAGGATTATTGACGCAGCGCTACTTACAAGGA
ATTCCAGCCGATTTTCCGATTCATCGAACGAATAAATATTTATTTGATCAGGGGACTGCA
GCCGTTGTCAATCAGTTGAATGCCCTGAACAGAATCGCTGAGCAACGGGGACAAACCTTG
GCCCAAATGGCTTTGGCTTGGCTACTACGGTCACAGGTCGTCACGAGCGTCATCATTGGT
ACGACCAATGTCGACCACTTGCACGCTAATCTTGAAGCAACGCACAATTTAACCTTTAGT
GATGATGAAGTAAAAGCTATTACCGCGATTCTAAAGTAAATTGCATTAAAGGCCACTCCC
CCAATATGCCGGGGAGTGGCCTTTTTATTAGCGCGTCCTGTTTATTAAGGTCAAAAATAG
CTCACTCTTAGGCTCGTTAGGTAGACTCCTGTTCTTCAGCAATAATCGCCTTATTCCGAC
CTCCGGGGCGGAGCGACAATTGCTGGAACGTAAACCGACATCGATTTGAGCCCGAACCCG
CCCAGTCTCAAATACGAGACTTCTTCTAAGCTGGCGGCTTTTGAATTTAATGACGGTCAT
GTTTTGAACTGAGCCATAGCCGTGCGCTAACTTCAACTGACCGAATCCGGGCAATTTTAA
AATAATTTGGGCGAATGTTCGGTAACCTCGGTAGTTAACGGCATAATTAGTTAGCTGGTG
AAATTACTGATTGGTACAAGTGACCGGTTTATCAACGTCATCAAAATGTAATAGTTTTTA
TCGAACGTACGTTCTAAAAATGTGCTATGATGGAGCTACTATTTCGATGAGGTGATCTAA
TGGAACAGCTGAAACCAATTGAAGCGTCGTTATTGCAAGCTTATGAGTTAAACTGCGTGG
TTCGGTTAACTTTAAGTGATGGTCATCAGCCGAGTGGCTTAATTGCGGCTGTGGACGACC
AGCAGCTTTTTTTGAATCAACAAGCGGGAGTCGTTAAGCCGATTGCGTTGAGTGACGTAA
CCGCCATTGATTTTCTTAAACAGTCTTGGTGGCAGCGGTAATCCTAAAGGTCGTATTTCG
CTATGATTTCGTGACGACGGAATTCGGTAATAGCAGTAATCAATTCAAGTGGTAGGGGCT
GATCCAGCGGAAACTGGATGGCCCCTTTGCTTGTTTTATAGGTGATTAATTGATCATGAA
AAGTCTCGATTGCACTTGGCGTTGGGTACAAGCCAAAGTGATGTTTGAATAAAGCAAAAT
GGATGACGTTTTCGTGCCAATAGAAGGTCGGCATCTGGTACTTTAACTGCTCTTGCGCCT
CTGGTAAGACCGTTGCAATGGTTTGCTGTAAGGCTATTAATTGCGATTGATAGGCTTGTG
GTGTGTTAGCAATATAGGCCTCAATCGGCGTCATGGTGAATATCTTCCTGGTCACGTAAG
TCAGCGGCTAAAGTAGCATCAGGGACAACGGTGATCGTGCGTGCAGGACCACGAAAGGTG
ACAAGCCCAGCCTTAGCACCCTTGGGTTTACGCATCTGGCCAACGGTGAGCACATCAACA
GGTACGCGGTTCATCTGACGACCCTTACTGTAATAGGCCGTCAGTACGGCCGCTTCCTGC
AAGGTTTGTTCACTCGGATGATTACTGTGAATAACCACGTGTGAACCGGGAATTTCACCA
CCCGCGTGCATCCAGTAGTAATCTTTACGGGCCGTCAATGTTAGGTGGTCGTTTTGACGA
CTATTTTTACCAACTTCAACCAGCACGTGGTCGTGCGTGTAAAAGCGGCGGGGATGGGCG
GGTGTTGGGGCCTTAGACGAGTGTAAAACGTGGGTATGAATCGCGCCCGCAGCAATCAGT
GTTTGCTTAAGCGCGGCGACCGCTTGTGGATCATTAGGGTCGAAAGCTGCTTGAGTTGCT
AATTGCTGGTATAGTTCGGTCTTGGCCGTCGTCAAATTTTGTTGAACGGTCGCTTGACCG
CGTTTGCTTTTGTGATAATGATGAAAATAATCCTCGGCATTTTCAATAATTGATTTTTTA
ATATCGAGTTTAATACTGAGTTGGTGGCCTTGATAGTCGGGCAATTCGACGAAATGATGG
TGCCCTTCGATCTGGCTAGCATACGTCTTCAATAACGTGCCCTTGAGTTGCAAATCACTG
ACATCAGGCAGGTGGTCTAATGCTTTAGTTAATGATTCGATTTGTTTACGCGTGTGGTGA
ATTAAGTGCGCTAATCCAGTTTGGACTAGGTCGACATCGGTTGTGGTCGTCATTAATGGG
TTCCTCTAATCTGTAAAAGTTAACGTCTTAATAATAACATGTTCTGGTTAGTTAATAGTG
GAAGATTGGGACTAGCGAATGAATTAAGATGTCAAATGACACGATTGAAAAAAGTTGAGC
AATTTTCAGAAAAGTTCGGTATTCTATTACATGGGAGTTGATTGAGAAATGCAAAAAACA
TTAATTATTAACGCAGGTAGTTCATCATTGAAATGGCAATTATTTGCTATGCCTGCTGAA
ACGGTGGTTGCTAGTGGTCTCGTTGAACGGATTAGTATGCCCGGTTCAATTTTCACCATC
AAGTATGGTGACCATCAAAAGTTTGAAACGACAGTCGATAATTTAGATCAAAATCATGCG
GCGCAGATGTTATTGGCTGAATTACAGCGATTAGCAATTATTGACTCATTAACGGAAATT
ACGGCAGTTGCTCACCGAGTCGTTGCGGGTGGCGAAACGTTCAAGCAAGCAGTTGAAGTG
ACGCCAGCGGTACTCGAGGCCATTAAGGGGCTTAGTGACTTTGCACCATTGCATAATCCG
ATGGAGGCACGTGGTATTGAGACGATGGCTCAGGCTTTACCGACCGTTAAACAGTACGCG
GTATTTGATAGTCAATTCTTTACCGATTTACCAGAAATGAATGCAATTTACAGTTTGCCA
TATGAATTGACCCAAAAATACCATATTCGCCGTTACGGTGAACATGGTATCTCGCATGGT
TACTTAACCGGTCGGGCTGCAGAACTGCTGGCTAAGCCGAAAGATGACCTCAACCTGGTG
ACGTTACACTTAGGTAGTGGCGCGTCATTAGCTGCCGTAAAAAATGGCCGGGCCTTCGAC
ACATCGATGGGCTTTACGCCATTAACGGGTGTCACAATGGGAACGCGCGCGGGTGACGTT
GATCCGGCCGTATTGCCATTCCTCATGAAAGCTTTAAAGATCGATGATCCGAATGAAATC
ATGATGATGCTTAACAATCAGTCTGGGTTGTTAGGAATCTCAGGAATTTCACCAGATATG
CGTGAAATCCGTGCGCAAGAAGCCACGAATCCCCAAGCCCAACTAGCTGTTGAAATTTTT
GTCAATCGGATTGTTAAGTATGCCGGTAGCTATTTGACAGAATTAAAACGGGCGGATGCG
CTGATTTTTGCGGGCGGCATTGGCGAGCATAATGCGACCTTGCGCCAGCAAATTATTGAT
GAACTGAGCATCTTTGGTGTGACCCTGGATCCGAAATTAAATGAAGCGGGTCAAGAAGGA
CTCATCAGTGGCGCAGATTCCAAGATTAAAGTGATGTTGATCCCAACTAACGAAGAATTA
GCGCTGGTGCGACAAGTTGCGGCGTTGCAAAATTAAGCTTCTCTTAATTTACGACTGCAA
TCAGTCTGCCGCTGTATAGCGCGTGCTATACTAACTGGCAAGGTACCCATGATGGGACTT
GTAAGGAGGGAAGCTCTCTTCGCAGAGCGCATAGATGATCGGTTTATTGATTGCTTTAGT
AATTGGTTTATGGTTGCTCAAAGTTATCTTTAAAATTGGTTTTAAAATTATCGGTTGGGT
GTTCATGATTGTGATTGGGTTGTTTTTATTTAAAATCGCATTATGGTTAGGCCTGATCGT
CGTGGCGATTGCCGGCGTTGCATTATTCGGAAATGCCACCACGTAATTTGAAAGATAAAG
ATGAGCGTTGTTAAAACTAGTGTCATCGGCACGCTAGCCGTAAAGGCGGCTTGTTGGAAC
TAAATAGTCATTGAACAAAAACAGGAAATCTCAGTTAGTTTTGTGAGACTTCCTGTTTTT
TGAGTTAGATTAAAGTTCCGAGATAAACCATGACTAGGCCACCGACGAGACTCAAGCCAA
AGTATTCCCAGGCGACCCGTTGATGGTGGTTACGGCCGAGCAACACGAGTTCGTTGATCA
TTGTTGAAAAAGTCGTATAGCCACCCATAATCCCAGTTCCTAGAAAAATCTGCCAGTTGG
GCGGTAATGAGCTGGTTAAAATCCAACCGAGCAATAAAGCGCCGGTTAGATTGATAAATA
ACGTGGCAATTGGTAACGGCCATCGATTGAGAGGTAGTGCTAAGCGCATGATGCCGTAAC
GACTTAAGGCCCCTACAGCTGCGCCGGCACCGGCCAATCCGACTAGGACTAACATTAAAA
TTCCTCCTTTGGTAGCCAATAGGTGCTAAGGAAGTTTCCAGCTAGCCCCGCTAGCAAACC
CAACCCTAAGCTAGCAGCGACATAACTTAAAGCTAAAACGCTATGACCACTTTGAAACGA
TTGTAGCGTTTCAAAAGTGAAGGTGGAAAAAGTAGTAAAGCTACCAACGAACCCGACACT
CATACCGATAACAATATCTTCAGAGACGGGTAACCGCGCTGGTAACAAGTTAGTAATCAG
GCTAAGAACAAATGCTCCCACAATATTAATCAGACACGTTATCCAGAAATGCTGTGGCCA
AGTGACGAGCAAACTAAGCCCCTCCCGGAGACCACCACCTAGCATTGCGAAGCCGGTAAT
TGCAATGATCTTTTTCAAGCTGACACCTGCTTTCTGAAAGTAATTTTAGTTTACTGAAAA
AACTTTTAAAAAACAATGGTTCTTGCAAATTGAAATTAAACATGCTAATCTACAAAGTAA
CTTATAAAACACGAGGTATTCAGCCAATGCGCAACTAATTAATTCTAGTAACTGAACAGA
GCCATGCCTAGCGATAGGGGTGGACTGTCCGTTTTGGGATTAATTAGGGTGCTGGTGGAA
TCAATTGCCAGCGTTCTCATTTTGAGGACGTTTTTTTGTGCCATAAATTAGTCCCTGCAA
CTAAGGGGATGCTTATTAATGACAATGATTAATTTAAAAAATATTCAAAAAGATATGGCG
GGACGGCCACTATTTACAATTGACCGATTAGTCGCCAATGCCGGGGATAAAATCGGCGTG
GTTGGGCGGAACGGTGCTGGTAAATCAACACTGGCCCATTTACTGACGGGTACTGATCGT
GATTATACGGGACAAATTATGGTGGACGAGCCAGTCAGCTATGTTGCCCAAATCGCACCG
ACTTTTGACCAAAGTGGTGGTCAAGCTATGCTAACCAGAATTCAGCAGGCTTTGAGCGCC
CGGCCAACAATTTTAATTCTAGATGAACCGTCATCTAATTTGGATGAAACACATCAGCAA
TGGCTTATTAATCAGTTACAACGTTTTCGTGGGTTGCTGTTGTTGATTTCACATGATCGG
CAATTATTAAATGCTGTGACGACACAGACTTGGGCGGTTGAACACCAAAAATTCACCGCA
TATGCAGGCAATTACGCATATTATCAGACGGTAAAAGCGCAGCAAATCGCAACTCAGGAA
GCCGCGTATCAGCGCCAAAACACTCATCAGCGTGAGTTACTAGCAGCGCAGCGTCAACGT
AATGAAAAAGCCCAGCGGATTCGAAAAGGCAATCGGCGAATGTCGCAAGTAGAGCGTGCC
AAGACGAAAGCGACTAGGGAAGCTACTGCGGCCAAGATGGAACGAACGGCTAAACGCATG
GTCGCCCGAGGACAACGGGAACCGCAAGTTGCTAAGCCCTTTACGACTTCAGGCTTTAAG
TTAGTCGCGACAGATTTTCCGACGTTTACAGGTAAGACCGTGGTAACTGGTCTTAATGTC
ACATTGGCTGAATATGGAAAAACGTTGTTAGCACACGCTGACTTTCAAATCAGGCCACAT
GATCGGGTCGCTATCGTGGGGCCCAACGGTAGCGGTAAGACCACATTACTGCGTGCAATT
TTAGGTGGCCGGGTGTCAGGATTACGATTGGCTCCGGCGGCACGAGTCGGAGTATTCAAC
CAAGATATGACAGTGCTCGACGGTAAACAGTCAGTGTGGCAAACGGTGCGGCAAGTCAGT
CAGCTACCGGATCAAACGATCCGTAACGTCATGGGCGCGTTGGGCCTGCCAGCACGCTTT
TATCCGCAACTGGTATCGGCGTTAAGTGGTGGTGAACTAGTTAAATTACAGCTAATTCGT
ATTTTAGTCGGTCAATATAACGTTTTAATGTTAGATGAACCAACCAATTATTTGGATGTG
GACGCGCTGGATGCGTTGGCTGATTACTTACAAAATTATCCTGGAACCGTAATTTTTGTT
TCACATGATGAACCGTTTCGCCAGGCCGTTGCTACTCGGGTGTTGCAATTCGAGACGCAC
CAATTAGTTGATCCTGACAAAGTTGTTAAAGCGCCGCAACCGGTAGAAGCTGACTTAGCA
GTACTTCAGTTCAAGTATGATCAATTAATGGCAGACCCGACGTCTTCTACAGCTGCTATT
CAGGCGCTACGGCAACAAATTGATCGGCTGAAAGCATGAATTAAGGTCAACTTGTTATTG
TTGTGACCCGACCTAAGTGGGGAATATTACCCAAAAACAGGTTTTCTCATAATTGGGAAA
ACCTGTTTTAATTTAGTGTTTATTCAGTGAATGAGACCACTAGCGCCACGGAATGACGAA
GGCGCCGACTTGTAAAAGCAAGACGCCACTAATCACAATGGTCCAATCCAACTTAGTCAG
TGGAATCTGACGATAGTGAGTGCGGGGTGCATCTTCGACAAAACCATGGGAGCGCATGGC
CTGGGCAAGGTTCTGCGACCAATTGATAGAGACCAAAATTGCTTTAAAGTAGAGCTGTGG
CGACCAGAAGGACAGGACCTGCCCACGCATCAGACCAGCAGCCCGAATCATTTGAACTTC
GTGCTGAATCCGTGGTACCAAGTTATACGCGGCGAGGACGCCATATGCAAATTTGGCGGG
TAAATGCCAGTTTTGCTCAAGCGAATCGGTTAATTGTAAGACGTCAGTCGTGAGCGTAAA
AGTAGCGCCCGTAAAAACAAACGCATAGATCCGTGTGAACAGGACCCAGGCCATCAAAGT
CTTGTCACCGCTACCGTTAATGTACTGGGTACTCCAAAGTCCAATTGCTGGTAGCAACGG
AATGAGTAGCAACCACCCTAATGTTCGAAGCCGAGTTCGGTGACCGAGCAGGTAAATCAG
TGCCAGAATAATCAGTGCCACGTTCAAACTTACAATTGTCGTGAATGAAATTTCTAGCGC
AATGATGAGTAGTAATAATAATTTCATGCTAGGATTCATGATCGCACCACCCAATCTAAA
TGGTGATTTTCAAAGTGTAGCTGATAGTCAATCAATGGCATCAGGCCGGTTAACTGGTGA
CTAATAATAATCAGCGTCTGCTTAGTTGCCGCTTGGGTGGTCTGTAATAACGCGACCAGG
GCATTGATCGAATGCAAATCTAGCCCTTTTAAGGGTTCATCCATGAGTAGAACTGGTGAC
TGCATGATTAACATGAGCAGAATTTGTAGTTTCTTTTTCTGTCCCTCACTCAAAGTATAG
ATGACTTGTTCATCACGACCGGATAAGTTGAGTTGCACTAAGGCCGTTTGAATACGGTCT
GCGGTAAAGTAGTCGCCATACGCATAGCGTTTACTTTGAGCCAGTTCTTCAGCGACCGTG
ATGTTTAAAAACTGGGTCTCAGCGTCCTGAAAAAGCAAGGCGACGTGGCGAGCATAGCGT
TTGCGTTTTAGCTTGTCGATAGGTGTCCCTTCGTAACGAATTTCGCCAGTATAGGGGTGC
AGACGGACGAGGGCTTCAAATAACGTGGATTTACCGCTACCGTTAGGACCCGTGATCAGC
GTATTGTGTTGTGCTAACAATTGACGCGTTGTCGGTACTAATAGTTGACGATCACCTGCC
TGTAAAGTGACGTGATCAAGTTGAAAACAAGGGCGTTCAACGCGTTGCGGTGCTGACCAT
GACCGTTGTGGCTGCTCAGTAAAGGCTGCAAATAACTCAGACCAGGTGGTGCGATCAATG
AGCTGTAAGTGCTGGTCCTTGATTTGGACGACTTGATCGACGAGCTGTTCGTAACCTGAT
AGGTCATGATCCGCCAAGATGATTGTCTTCCCATGTTGATTGCGTAGTTCCACGAGTCGG
TCTAACAAGACGGCTCGTGCGGTCGGATCGACACTGGCAAAGGGCTCATCTAGTAGGATG
ACATCGCTATCCATAGCGACAATGATTGCAAGGGCCACTTTCTGTTTCTCGCCACCGGAT
AAATGATTTAATAGTCGTGACTGTAAATTTCGGATACCAACAAAGTCAAGCGCACTAAGT
AAGCGGGCCGGTATTTGGTCACGGGGCACTTGTAAGTTCTCAAGTGCGAAAATTAGTTCA
TTTTCAACGGTATCCATGGCAAACTGCTGATTAGGATTCTGAAACATCATGGCAACGTGC
TGAGCGCGCTGATTAGCGGTGCTAGCAGTTAATGACTGACCATCAAAGGTAATGGTGCCG
TAATCTGGAGTCAGGGGTAGTAAGCCTGCAATCAGCTTTAGGAGCGTCGACTTACCTGTT
CCCGATGGCCCTGTCAATAGGATGAAGCTTTGCCGTGGTAGTGTTAGGTTAACGCGATCC
AGAATGGGTGTCGACGCCTGTGGATAGGTGTAAGTTAAATTATTCAGCGCGATACTAGCC
ATTCGAGAAAGCCTCCATTTTATAAAGTGTATTAATGCGTTGATTTTAAAACATGACTGC
GATCAAGTAGGTCCGTGATGGTTTTAGTTAACAGACCCCCGAAAACAAACATCGAAATAA
AGCGAACGACCACGTATAAAACCAAGAGCCATAGCTGTAATTTATAGTAACCATTACGGG
CAAGGTCCCAGCCAAAGGTGACCACAGTAGTTGTTGCGGCCGCAGCCGTTAAGCCTAACC
AGTCATAGTGTTTGTAGCCAGTGACGATATAACCTAGTTCGGCCCCAAATCCTTGCACGA
CACCAGAAATCAATGTGGTGATTCCCCATTGACCACCGAAAAACATTTCGACGGTTGCTG
CGAGGAGCTCACCTAGCGTTGCCGAACCCTTTAGTCGAATGAGGTAGCCAGCTAACATGC
CGGGCATGCACCATAAGCCAAGTAGTAGTTCATTAGCCAGACCGCTTAGACCAAATGGTG
TCAGGGCCGCACTTAAAATGTTATAAACAAAATTAGTCCCCATAAAGATGGCACCAAAGA
AAATACCAATTAGTGCCAGTAAAATAATATCGTTCAAGTACCATGATTTAACCCATTTCA
TTGTTAAATCCTCCCAAAAGTAGTTTGTCATTCACGCATCCAAGCGACAAAAAACGCCTA
CCACGATTATCGGTGGCAGGCGGCTAAGTCTGAATTGATGGTTCCCCAAATAAAAGCATT
GCTCCCTGCGCTGGCATTGTCCAGATTCAGGTTCAATGGGTATTATCTCAGCCGTGATGG
CACCCCAGTTGCTATGAATGATACGTTTAGTGTAACGGATAATGACATTCAGTGCAATCA
ATTTTCCGGAAACTAAAGCAAAGTATGATGAAAAGTCACAATTTTGTGGTTTACTATGGA
TAAAGCAATGTATTTGGTTAATATTCTTAGGAGGGATCTCGATGGCAGAATCAGTGTATG
ATTTTACAGAAACTGAGATGAGTGGTGCGCCACTTGACTTGTCACAATATCGCGGTCAGG
TCTTGCTAATCGTGAATACGGCTAGCAACTGTGGCCTGGCGCCACAGTTTAAAGGATTAG
AAGAACTTTATCAGAAGTATCAGCAGGAGGGCCTAGTGGTCTTGGGATTGCCATCCAATC
AATTTCATCAAGAAAAGGCGGATGACGATGAGACCCATGACTATTGTCAACGGCACTACG
GGGTAACGTTCCCCATGACCAAACGGGTGATGGTTAATGGTGATGACGCTGATCCGTTAT
TTACTTACCTCAAACAGGCGGCGGGACATGGCCGAATCAAGTGGAATTTCACAAAATTCC
TGATTGGTCGTGATGGCCGTGTGCTCGAACGCTATGCCCCAACGACACGGCCGGCAACAT
TTGAAGCAGCGATTCGTGATGCCTTGGCTGATCGTTTAATTTAAAAGAAAGAAGTGGCTT
AAGTTGGAAACTTATACGTTACGTGATGGTTTAACAGTACCTAAAATTGGCTTTGGAACA
TATAAACTGAATGGTGCTCATGGTGTGCAAGTGATCGACTCAGCGATTGATCGCGGCTAC
CGATTATTAGATACGGCCTTTAACTATGAAAATGAAGGTGCTGTTGGTGAAGCGGTTCGG
CGTTCGTCAGTACCGCGTTCGGAACTCTTGATTTCATCAAAACTTCCTGGTCGCCACCAC
ACCTACACGGAAGCTATCAATACGATTCAAGAATCATTATATCGAGCTGGCCTGGATTAT
TATGATTTATATTTGATTCATTGGCCTAATCCTAAGGAGGATCATTATGTTGAAGCTTGG
CAGGCACTGATTGATGCCCAGAAGTTAGGCTTGATTCGTTCGATTGGGGTCTCGAATTTC
TTACCAGAACATTTAGAACGATTAAACAAAGAAACGGGTGTTTTACCCGTCATTAATCAG
GTCGAATTACATCCGTACTTTAACCAGCAGGCACAACGGGATTATGATCAAGCACACGGT
ATTTTGACGCAAGATTGGAGTCCCCTTGGCCGGGCCAGTGAGATGCTTCAAAATGAGACG
CTCAAAGAGATTGCAGCGCACTACCATAAAAATGTTGGTCAGTTGATTTTACGGTGGGAA
CTACAGTTAGGGACCTTGCCGATTCCAAAGTCGTCAACGCCGAGCCGTCAAGCAGGTAAT
ATGGACGTGTTTGATTTTGAAATCAGTGCAGCTGATATGGCAACAATTAATGGTTTGAGC
CAAGTGGATGGTCGCTTGAATAATCAAGATCCAGCAGTGTACCAGGAATTTTAATTTGAA
TGATATAAAAAGATAGCGACGTTGTGATGATAACTCGTCGCTATCTTTTTATGGGCAACT
GCTTGTTGATGATTGGTTTGTGATATCAGCGTAATCGCAATACATGGTGCAGTAGCGATT
GGCTGTTTTCATCTTGAAAGGTCGTGGTAGTATGACAAATACGTTTCCCACACTAGGAAA
GGTTTTCAGCCGTGGTCACTCTACCTGTTCGGTTTGCTTTCTTGCAAATCATTTTGAGCA
TCGCACTAGCGATGTATCAGGTATGGAACTCCAGAAACAAAAAATAGCCACCCCAAAACT
TTGGCCGGTATTGGGTGACTGTTCTTTGATTATCTAAATTTAAAGCCAACTGCTCTTAGA
GCGGGCCTTGATTCAAGTCGGTATTAACGTATCGGCTTTTTTACTGCCTTTATTTAACAC
GTATGCGCTTCAGAAAGTGTATTTTTGATTCAAAAAAATAAAGATAAGCTTCCAATCGAT
TGGCATAACTATTTTATTACGCGCGCTTAACCGCGATTACCTTAACTTGATAAGCCCCGT
TCGGTGCGTTCACAGTGACCACATCGTCAACAGTATGATTAGCGAGCGCTTGACCGATGG
GAGATGTGAATGAGATTTTTTGTTGTTCGAGATTGGCTTCCTGTTTTCCAACTAATTGAT
AGGTGATTTGGTCATGATCATCCAGAAATTCGATGGTCACGAATTTACCGATATCGAGTT
GATTGTTGTCAGCTGGTTGAACGATTTGGGCGTATTGCAACTGCTTGTTGAGATAACGCA
GGCGGCTTTCTAAGCGACCTAAGTCCCGTTTGGCACTACTATATTCGGCATTCTCAGAAC
GGTCCCCTAGTGCCGCAGCCGCAGCCAGAATTCTGATTCGCTCGGGCCGTTGTTGCTTTA
AGTCTTCAATTTCCTGTTCGATGGCATGGTAACCAGTCGAAGTCATTTTGTTAAAAGTTG
GTTCCATAGCAAAAACCTCGTGTCCGTTGAATTTCTGGGAATAGTTTACCGCAAATGTGA
TTAGAATGGTACCGTCTAGGTGATATCTGATGTTAATCACGATCGCGCAGGTGGTTGCTA
TACAGCATGATACCGCTAGTGACGGTGGTCAGGGCGATACCAGCGATCAGACTAATGAAC
GGCTGATTTATCGCAATCAGGAAGTAGAATAGGGCGGTGAAACCGATTAGTTCAATGAGT
GCCCACAGGCCAAGGTAGCGCCATGACCGTTTGGGTTTGTCTTCTATTGGGGTGCTGACA
TTAACAGACAAAATGATCATGGTAAAAACGGCAATCATCAGGACAATATACAACGGATTG
TCGTACGTAAAGGCTTTCTGAAGATTGTTTTTTTGCCAGCCTTGCCAAAATAAAATCAGT
AAGATAGCACTATTTTCAATTAACAACGTGGTACGGATGTTCTTGAAATTTTGTAAAATT
AAACGTTCGTCACGAATCTTTTTCATGGCAGGGATCTCCTAACTGGGTTCGACCCAAAAG
ACAGTATCGAGTGTTTGGTTGAGTGCGTGACAGAGGTTGAGGCAGAGTTTCAGTGATGGG
TTATAGGTGCCCTTTTCAATCAAACTCAGGGTTTGACGGGTGATGCCAGTCTTGCTGGCG
AGTTCTTTTTGTGAGAATCCGGCCATTAACCGGTATTGCTTGACATGATTCGCGGTTAAC
ATCTCCCTTTATGTAATATATATCTTCCATACAAAGCTAATTTTAGCAGTTACCAATTGA
AATGTAAATGTTGGATAGTTTGATTGAAATGTGAACAAATAAATGGTTGGCGTAGAGGTA
TGAGCGCAAAAAAATAGCCAATGACTTTGCAGCCTTGGCTAGTCGTGGAATTTCTCACGT
TCCACGGAGTTACGAACATGTTAAGTATAGGCAAAATTATCGAAAAATACAATTAATTTA
TTAAAGGAGTTTGGCTTGACAGTTTAACAATGATAACGATTGCAAAAAATAAAAGTGAAA
TATTTCAGACAAACCTCTTGAATTTTAGTCTAGACCAATATACAATTGGACTATACCAAA
CAAAGAGGGAGTCAGTTAATTATGAAAGTTATCGTAGTAAAGGATCAAGCTGCCGGCGGA
AAAGAAGGTTTCAAAGTATTTAAGAATGCTTTAGACAATGGTGCGAAAGTATTTGGGTTG
GCAACTGGTTCGACACCCGTTACAACTTACAAAGAAATCGTTAATAGTGACTTAGATTTC
AGTGACTGCACATCCGTTAACTTGGATGAATACGTTGGGATTGCACCAGACAACGACCAA
AGTTATAAATACTTCATGCAAACTCATTTATTCAATGACAAGCCATTTAAGGAATCATTC
TTGCCAAACGGTTTAGCTTCAGATCCAGAAGCTGAAGTTAAGCGTTACGACAAAGTGATT
GACGAACACCCAATTGACTTACAAATCTTAGGGATTGGCCGTAATGGTCACATTGGTTTT
AACGAACCAGGTACTCCTCGCGATATTACGACGCACGTGGTTGATTTAACTGAATCAACG
ATTGAAGCTAACGCGCGGTTCTTCGCCAGCGAAAATGATGTTCCTAAGCAAGCCTTCTCA
ATGGGCTTAGCTTCCATCATGAAGAGCAAGCACTTATTGCTCGAAGCATTCGGCGAAAAC
AAGGCTGATGCGGTCAAGGGTATGATTGAAGGCCCAGATACCCCTGAATTACCAGCAAGT
ATCTTGCAAAACCATCCAGACGTTACCGTTATCATTGACGAAGCGGCTGCTAGCAAGTTA
AGCAAGAAGTATTAATTTTAATTAAGTTAAAAATGAACTGAAAGCCGTGCTTCATAACGA
TTGCGTTGTGAAGCACGGCTTTTTAATAAGTACTCATGTAAAGTAAAAAATGATTCGACT
ACTAGGATAGTTAGCAGTTGAATCATTTTTGGCTTATTCATAGATTTTGTCCTTTTTTCC
AAGTTGTTTTCGATAACAACAGCCCTTGCTTAACTAAAGTATCAAACAACGCATGGGTCC
GGTTGGAAATTTCGGCGGCGGTTTCGCTATTGGCTTTGGTCAAGAAATCGGTCGGATTGC
CGGTAATGGCTGCGTCGGTTGCGGCAACCCGGCCACGGGCATATGATTGGCACCCGTCGC
GATAGGCATTGACCGTTTCAGAAAATTCATGCCAGTGTGGTTCAATCAAGACGGAGAGCG
TTTTTGATAACCAGTAGACGTTATCAACGCTGACCGTGCTAGTTGTATTGCGATAATCAA
TCGGCGTGTCATTGATGTTGGTAAAGAAGGGCACGTATGGGGCGTAAGCGAAGAAACCTA
GTGCGATCCATTGAATGGCGGCTTGCTTAGCAGGCACGTCATTCCGGATTTGCAGAATAG
ATGAGCACTGATTGCGATCCATCGCGATAGACCGGTAACGTGTTTGTTCACGGGCGTTAC
CAGAAGCGAAAGTGCCAAATGGATCGTAAGGCGTCCCGTTATAGTGTGAAGATAAGAAGA
ACTGGACGTCTTCAATAGCCAATTTTTTGCTTGGTTGTCGGAATAGCGGCATGTTTTGAT
CAGTGGGATTCTGTTCGATTTCGGGATTAAATAGTTTTTGACCATACCATGTTCGCGGAG
TGTTGTAATAAGCATCCGCCTCACTTTGGGTACCGAAGATTTCACGGAAATTAAAGTGAC
CGGGTGTTGGGTTGAGGTGATACTTTTCAACGAAGTCCACTAAATCACTGGCACCTAGGA
AATTGTCGGTATCGTTGAGATCCATCTCTTGCACCACGGTTTGGTTGGGAACAATTGCGT
AGGTGTCTTCGGGCATCCGAACTGCCCCCCAATGGTGACCACCAGCGGTTTCGAACAACC
AGATATCGTCGTGATCGTTAAAGGCGATACTGTTGCTTTCACCAGTTCCGTATTTTTCAA
TTAGGGCACCTAAGCGTTGGACACCTTCCTTAGCACTTTTAATGTAGGGTAAAACGAGGG
TGACCATGGCTTCTTCATCTACGCCATCATGGACGAGCGGATCATAACCGAGTACGCGGG
CATTGGTGGCAGTGGTTTCAGTTGCGCTCATCCCGACATTTAATTCGTTGATCCCAGCTT
CCTCGTACTGCCCATCGCTTTGATCGGCTTGGGGGGTTGCGGTGTAGCGGTAGGCATGGT
CAGGCAGCGGAACGGTGACGCCGGTAGTTACGGAAGTGTAGCTGGCGTTAGTTTGGTCGT
GGGCTTCGTGCACAATAAACTTAATCGGATTAATTGGGCCGTAGCCATCTTCGTTGCGGG
CAACGATGGTCGAACCATCCATGCTAGCAGCTTTCCCAACCAATATTTCGGTACAATCAG
TGTCTTTTTTCATTACATAGGTCACTCCTTAGTTAATTATAAGTATAGGAGCTTGCGGGG
GGATTTCAACGTTAAATCGTATTCGTAATCATTTAAATAATAAAATGATGAGAGAATTGC
CAGGTGTTTTCTGCATAAAATGTTGAATTTAATTGTGAAAATGAAATCATAGCTGACGAA
ACAAGTTTAATTAGTCTGCTGGTATTGCCGATATAAAAGTGTTTATCGATACTGTGCCAA
ATTTTGACTTTGTGAATTAGTGAGTTTAATTGTGGCACAGTTTCCTGTGCCACGGGTCTA
ACTAGAAGTTCTTGAAACCGCTTACCACGATGGATATGATTAAGTTGTTAAGAAAAAGGA
AGGAGCTTTACCTAATGAGTGAAAATGTAAATACGAATGCAACCCAAAGCGCTCCTGTTG
CGAAAAAGAAACTGGGCGTTAAGGCACGCGTTCAAAAATTTGGGAGTGCACTAAGTAATA
TGGTTATGCCGAACATCGGCGCCTTCATTGCTTGGGGCTTAATTACCGCCATCTTTATGG
CTGGTGGTTGGTGGCCTAATGCTGGATTAGCTAAGATGATTCAACCAATGGTCCATTATT
TATTGCCATTATTGATAGCGTTTACTGGTGGGACTTTGTTTGCCGGTCATCGTGGTGGGG
TCGTTGGTGCGATTGCCACTATGGGGGTCATCGTTGGTTCTTCAATCCCAATGTTTATCG
GTGCCATGATTATGGGGCCTTTAGGCGGTTGGTGCATTAAGAAGTGGGATGACGCCATTT
CCGATAAGATTAAGAGCGGGTTTGAAATGTTGGTTAACAACTTCTCCGCTGGGATTATCG
GGATGTTACTAGCAATCCTGGGTTACTTTGCAATCGGCCCATTGGTTGCTGGTGCAAGTG
CTGCTATGGCTGCCGGTGTTGACTGGATCATTAAGATGAAGCTATTGCCATTAGCCAACG
TCTTCATTGAACCAGCCAAGATTTTATTCTTAAACAATGCGATTAACCAAGGTATCTTAA
CACCGCTTGGGATTCAGGCTGCATCTAGTGCGGGTAAGTCAATTCTGTTCTTGCTAGAAC
CAGATCCAGGTCCAGGTCTTGGGGTCTTATTAGCCTTTGCCTTGTTTGGTAAAGGGACTG
CTAAGGCTTCTGCACCCAGTGCGATTATTATTCATTTTCTTGGTGGGATTCATGAAATTT
ATTTCCCATACGTATTAATGAAGCCAGCATTGTTCCTAGCTGTTATCGCTGGTGGGGTTA
CTGGGACAGCCACATTCAGTTTACTAAACGTTGGTTTACGTTCAACACCTTCACCTGGTT
CCATTATTTCATTACTATTAATGTCACCAAAGAGTATTTCTAACTACATTGGTTTAATTA
TCGGGGTAACGTTAGCAACCTTAGCATCATTTATCGTTGCCGCAATTGTCTTGAAACGTG
ACAAGTCGACCGGTGATGATGACTTAGCCGCTGCTCAAGGTAAAATGAGCGACATGAAGA
GTGGCAATGCTGAAGCTGCTAGTGCGACTGACGCTGAACCAGCTGATGTGATTGCTTCAT
ACAAAGATGTTGACCATATTATTTTTGCCTGTGATGCCGGAATGGGATCATCCGCAATGG
GGGCTTCCTTATTACGGGATAAAGTCAAGAAGGCTGGCATTAGCATGTCCGTCACCAACA
CGGCGATTAGCAATTTGAAAGACGAACCTGGTTTATTAGTGATTACGCAAAACGAATTAG
CTGATCGGGCGGCTCAAAAAGCACCACACGCCTTACGGTTAGCCGTTGACAACTTCTTGA
GTAGTCCAAAGTATGACCAAGTTGTGGTTAACTTAAAGGCTCGTGATCAAGTTAGCGATG
CTGCACCTGCATCCGCAGCACCACAAGCAACGACGGCTGCACCCGACGACCTACCAGCTA
ACTTAGATTTGAGTGTTGTTGATGAAATTGTCTTTGTTCACCACGATGGTCATTTAGGAA
CAGCCACAATGGCAACGTCCTTGATGAAGGATCGGGTCAAGAAAGCCAACAAGCATGTGA
GTGTTAAGAACTTAGGAATTGACGAATTGGCTGATAATAATAGTTTATTAGTTGTTTCAA
GTGCAGAAGCAGCTAAAAACTTAAAGACCCGTTACACGCAGGTCCAAGTATTAATTACTG
ACGATCTATTGAGTTCACCTAAATATGATAAGATGGTATCAGAATTGAAATAAAATGATA
TTATTACCATTATCGTATGAGGTGGCATCATGGTTAAGTTTACACAACGTCAAGATGAGT
TGCTACAGCTGCTACTAGCGAATCCCGCCGGCCTTTCAATGAGTCAGATTGAAACCGGTC
TCAATAGTAGTCGCCGAACAATTTATCGCGAGTTCAGTAATTTGGAATTGGTATTAGCCA
ATGCTGATTTGAAAATTGTTAATGAGAAGCATCACTTTCAACTAAGTGGATCGCAGACGG
CCCTGGCCAAGTTTCAAAGCCAATTGACAGCAGAGCGGAAGATTGCACCGGCGTTTGACT
CACAAACGCGGCAAAACGCCCTAGCTTGTCGGTTACTGATGACGGGCCATTCCGTAAAAT
TAAAAGAACTTGCGCTTGACTTTGATGTGAGCGTTGCAACGATTTCAAACGATTTGACGG
CATTAGCAACACCATTCGCTGACTACGACTTATCAATTGAACGGTTGAAGTCCCGGGGGA
TTCAGGTGGCTGGGACTGAGGGTAGTATTCGCAATCTGTTTGCCACCATTTTGAATAATG
AAATCAACGACTACGAGTTTTTTAAAACAATCGGGAAGTTGAACCAAGGCTTAGCAATAT
CAGCAAGTGATGAGCAATCGTATTTTTTGAACTTACTGGACGCCCAAACGTTGATTATCT
GTTATCAAGCAGTGCGAAGTTTGAAGAAAAAGTACTTTTCTTCGGTGCCGGATGGTCAGC
TACAACAGTTGATCATCACGTTGACGACGGGAGTAATGCGGTTACAGCATGAACGTCGGG
TCACGTATTTGCGCGGGATCAATCGGGATGATTTCTTGAAATATCAACGGATTGCTCTGG
CAATTATGACCCAACTACCCGCTGAGATTAAGACGGTGGTGACGGGAGCTGAAATTGATT
TTCTCGCCCAGCAAATTAAGGGCTTGACGTTTCGAATCGATCAAGACGCGTCGCTATCGA
ATTATGATTTGCAACTAACGTATCGGGTCAAAAAGTTTATTGACGCGGTTGCGACTAACT
TTAACTGGTCGTTTGGGACGGATGACCGCTTGTTGAATAACTTGACGGCGCATATGCAAA
TTGCCCTACAACGTAACGGTGTTAATGGTCCCGTGCCGCCAACCACTGAGTTACAAGAGG
TCCGTGAACAGTATCCTAAGCTGTATTCGGCGGTGGTGCGCGGCTTCGCAACGATTTTTA
AAGACCAGGATTTTACAACTGATGAGTTGACGTACTTGTTGATTCACTTTGCTAGTACGT
ATGAGCAACAGTTGAGTCACCAAGCACTCAAGGTTTTGGTCCTGTGCCCGAATGGGATGA
CGACGGCGCGAATTTTGAAAACGCGACTGATGCGGTTAGTACCTGAAATCACGGCTATCG
AGGTTGCGCGGATTGGTAATTTAGGCCAAGTTAATTTACAAGACTTTGACATGATTTTAT
CCACGACAACGTTACCGGGATTTAAGTTGAATTACCGCGTTGTCAGCCCACTGTTACTAG
AAAACGAAGTCACTGCCTTACGGGAATATATTCATCAGTATTTTCCAAGCACCAAAGTGA
TCGATTCACCGGTTGATGAGCCGACGAAAATCAACTTGGATTTTGACACCGTTTACCAAC
AGATGACGATTGCTAAACAGATCTTAGACCGTTTCACTATCACGCCGATTCGCAACGATG
ATGAGACGGTGGCCGAGATGCTGGTTAAGATCACGCGGCATATTGATTCGAACTTGATTC
ATGATCCGCTAGAAGTTGCGGGCCGGTTGTTACACCGCTTAGGACTGGCGCCGGTCGGTA
TTCCCAATACGAACTTGGCGTTGGTGCATACGTTAAGTCAGGAAGTCACCGCACCATATT
GTGCGATTTTCGAACTTAACCAGCCATTACCATTTAAGAGTATGGACAACCAATCGATTC
GGTTGCAGCGAATCGTCCTAATGCTCGGGCCCGCCAATATCAGCGATTTTGAAAATCGGT
TGATGGGTAAGTTAAGCGCACTAGTCATTGAAAGTCAGGCCAATACGCAGACGTTTATGA
CTGGCGATCGCCAGCAACTTTATCAATTAATTAGTAAAGCATTTTTGAACGAACTAACGA
AATAGCGTAGGTGAAAACAATGGAAGCTTTAGATAAGAAAATGATTGCGTTGAACCAGCA
AGTGGCTACGCAAGAAGAAGGCATCCGCTTAGCCGGTCAACTATTGGTCGATGGCGGTTG
TGTCGAACCAGAATACATTGATGCAATGCAGGCTCGTAATCAGGATGTCTCCGTATATAT
GGGTAATTTCATTGCCATCCCCCATGGTACTGAAGATGGCATGAAGTATATTAAAAAGAC
CGGGATTTCCGTGGTCCAAGTACCAATGGGTGTGAGCTGGGGTAATCCAGATGATAACGA
TGATGATAAGACTGTAACGGTTATCTTCGGGATCGCTGGGTTGAACGGTGAACACTTGAA
CCTCTTGTCTCAGATTGCCATATACTGCAGCGACGTTGCCAACGTTGCTAAGTTAGCGGA
CGCTCAATCTGAAGATGAAATCATAAATCTATTAAAGGAAGTTGATTAGCATGTTAGACG
TACATTTTGGCGCAGGGAATATTGGTCGGGGCTTCATTGGCGAAACCTTGGCTGACAACG
GGTTTAAGATTACTTTCGTTGATGTTAATGATACTTTGATTGACGAATTAAACAAACGGA
ATGGTTATACCATTGAATTGGCTGCAGAAGGTCAAAAACATATTGAAGTTCACGATGTTA
AGGGTATTAACAACGGTAAGGATCCTAAGGCGGTTGCTGAAGAAATTGCCCAAGCCGATA
TGGTTACGACTGCGATTGGACCTAAGATCTTGAAGTTCATCGCGCCATTAATTGCTGACG
GGTTAAAGTTACGGCAAGCTAACAACAATACGACACCAATTGATATCATTGCTTGTGAAA
ACATGATTGGCGGGAGTCAGTCATTAAAGAAATCCGTTTATGAATCATTAAATGAAGACG
AACAAGCTTGGGCTGACCAAAATGCGGGCTTCCCTAATGCCGCTGTTGACCGGATCGTAC
CGCTTCAAAAGCATGATGATCCATTGTTCGTTTCAGTTGAACCATTCAAGGAATGGGTTA
TCGACAAGTCCCAGATGAAAAACCCTAAGATTCAATTAAAGGGTGTTGATTATGCTGACG
ACTTGGAACCATACATTGAACGGAAACTCTTCTCCGTTAATACTGGTCATGCCACCGTAG
CCTATACTGGTAACATGAAGGGCTACAAGACGATTGGCGAAGCGGTCAAGGATGACAGTG
TTGTTGACCAAGCTAAGCACGTTTTAGGTGAAACCGGCGACTTGTTGATTCAAAAGTGGG
GCTTTGATCCTGAAGTACACCATGCTTATCAAAAGAAGATTTTGAGTCGGTTTGAAAACC
CATATATCTCTGATGATATTGAACGGGTCGGCCGGACACCAATTCGGAAATTAGGTTTCA
ACGAACGTTTCATTCGCCCAATTCGGGAATTGAAGGAACGTGGTCGCGATTACAGCGCCT
TAGTTGATACAGTTGGTGAAATGTTCTTCTTCAACTATCCTAATGATAGTGAAAGTGTTA
AGTTACAACAATTATTGAAGGATGAACCAATCGAACAAGTCATTCGCGAAACAACTGACT
TGAAAGATGAAGATTTAGTTAATGAAATCAAAGCTGCGTACGAAAAGCACTTAGCTGCAA
CAAAGTAGTTCGATAAAAAAACTAATTACTAACCGCCATGGTAATTAGCTGCAAAAGGCG
CCCAGAAATTTAATTCTGGGCGCCTTTTGCGTCTTGCCTGACAAAAAAACACTTGATAGC
AGCCATCGCTGGGCGAGTTAACTGGAACGATGAACGTGTAGGTAGCTTATTTTTAAGACT
GGCAGCACACGTTAATTTGGATGGTAGGTAATGCTAACTGTTGCCCTACCGAAGTAAGTC
TAATGAGCAAGTATGTTGACCAGCATACGGCTACTTTTCCCAGAAATGCCACCAAGGTTT
GGCCGCTTGACTGGCTTGTTGATCAAGTTGGTCAAGGACTTGGTTTAAGCGGTCACTGAG
TGAATCTAAGCGCCGGATGATCATTTCTTGCTGCTTATAGAGCTCAGCATTAGTCGGGCC
ATCTGGCTTGGCCGCTGGTGCCATTTTGCTGGGATCGACGGTGGTTGTCGTGGTGAGGGG
CGACTTGGTGGTAGTTGCAGGCGCTGATTTCTCAGACTGAGTCGTCGTTGCCGCCGGTTG
TTTGGATGTCGGGACCTTAGCACCAAACGCCCGTCCTAGCGCAGTGGCTAACGTTGTGCC
CTGTTCAGCGAGTTCGATGGCCGCCTGAAAAGTTTTTAAATCAGCGGCTGTATATAAGCG
ATGACTGTTATCGGCCGGGCGGAAGCGATTTTCATCGTTAAGCTGTTTTTCAACCATGGT
GCTATATTTGCGCAACGTCACGGCTTTAATACCGAGTTGTTCAGCGGCGACGGAAGCGAC
TAATTCGGAGTCCTGTTCGGGACTGATTGTTTGTGTGGACACAAAAATTCCTCCTTTAGG
TTATATCGTTTCTATAACGCTATTATATCGAATTTTTGATTGGTAGAACACCGATATACC
AAGATTTTGTGACCTATGTACGTGATTCAGACCCGGAAGTCATAATTTTGTGGGAAAACA
TGCTATGATAGAACGAAAATCAATTGGAAATGAGGATTAGATATGATCGAACCAGTCGAT
AAGACGACTTTTGCGACGGTGGCTGATGGTACCGCGTTAACTGTGGTTGATTTTTGGGCG
GATTGGTGTGGCCCTTGCAAGATGCAGGAACCAGTGCTTGAAGCGTTAGATGAACTGTAC
GATGGGCAAGTGAAATTTGCTTCGCTCGACGTTGATCAACATCAGGAAATTGCGCAACAA
TTTGAGATTATGAGTATTCCGGCGTTAGTGATATTCAAGAATGGCCAGCCCGCTGAAAAG
GTGGTTGGTTTTCATCCCCAAGCAGCATTGAAGAAATATCTGGATCAAAAACTAGCCGAA
GTGAAGCCTGCCTAACGAGCGTTATTTAACGGTAGCTGTTGAAGCAATCAATAAGTCCCC
CCAGAAACGGTTACCGCATCTGGGGGACTTATTTTTCTTGGTGAGTAATTTACGCGTTAT
GACGTAATTGATAAGCTGCCCATGTGCTGAAAATGGCAATGCCAAGAATTGCGAGGTTAA
TGAGAATCGTTTCTGTCAGTGGCTGGGTTGATGGGGAGAAATACCATTGTTCTAGTAAAA
AAGTGTACAAAAACACGGGTGCGTAGAAGAAGCGGAGCCATCGTTGCTGGCGGTGTAACC
ACACCAGCGTAATTCCCGACAACCATATCAGTACTGATATAACAACCGTTGTCAGTGGAC
TAACTAGCATCGTCAGTGTGGCGATTATGGCTAGCAGATAGGGTGTTGTCATAAGTGGGT
TCTTGAATGAGTTCATCAGTAGTGCCTCCTTATTGAAAAAGCTAATGCTCGTCTAAGTAT
ATCGCGATAATCAAAGTGTTTGTATTGCCATCATAAAATAAAATATTTAAATAGTGATTT
TGACAATAAATCAGTTTAGCTGTCAAGTTAGAAATCGTTAATAGTTTAAGGGGAAGCGCA
ACTAGAAATGGCGAGTTGGTGCGACTGCCCTATTAATAATTAAATTATTACCAGCTTTGC
CAATATAATTAGCTAAGACCATGTTAAATTAAGTAGCGTAATTATGGTAAAGTGGGGGCT
AATCATTGAAAAAATTGATTTGGGCATTACGGGTCGGTATCGTCCTCTTTGGTGCTTGTT
TGGTGTGGGAACAAGTGCAGCTTGAACGGCATACAAGCCAGCGCCGGACCTATCATCAAC
GTCGGCTGCAGCGTAGTACCGCAGCAACGTTTAAGGCAATCCGTCAGCCACAACTTAGTG
ATTTTCCGGCAGCTAAGGTGGAAGCCGCACAAGTTTGGCTACACCTGAAGGGGACTCGGG
TCATCAACGAGGCAACCCCGTTACATATCCGCAAAATTGCGGCCGGACAGCGAATTCAGC
CAGACGATCCGCACAGCGCGGTCTATCATCACCAAATGACCCAGATTTATAGTGATGATT
TACAAGATGCTACTAATAGTGTGATATACGCGCGGAATGCGGATAATACTGTATTGGTTG
CGCATAGTCGTTCGGGGCAACGCTCGCAAGTGGGTCCGGTTGCCCAAAATGTTCACACAG
CAATGCCAGCCGTTCAAAAGATGAAGATTCCGGCTAAACCATCCGCGACACTGCTTAAAG
TCGTTCAACTGATCATTTAATATGGGGCAATTTAAAAGGCTAACCCACACGGTGGGTTAG
CCTTTGGTGCGTGATGCTGGCCAGCTAATAGTGGTCATAGAGTTGCTCAATTAAGTCATC
ACTATTGGTAATGAGCTGGCGATTTAGTGAAATCAGATAGTCTGGTTGTGCTGGGTGAAC
GGCGTTGTAGAGCGTGTCTTCAATGAGACAGCCAGTCAGCGTGAACGACCGCTGCCGACC
TTGAACAATGATGGTGAAGGAACGTCCACGACTAGTTACGATGACATTCAATCCCATTAA
GTGGGTTAGGTTCAAACCTAACGTTGCAGTTGAATCAATTAATCCTGGTGTGCCAGTACG
TTTAATCAAGACTAGGCATTCATCAATTCGTCGTAGCGAATTAAACATCGAAAATTTACT
GGTGTTGCGCGGGTCCGATTTGACAGCCCGCGGCCGCCGTACATATGGTCCAACGACTAT
GTTCATAATGATTCCCCCAAACCATTTAGTTGATTGGTTTAATCATAACTAGTGCGAACG
ATTAGTGCGAAAATTTCGGCGCGTGTTGGCAGTTAGTTGGGCCAGTTTACGGGTTATCTT
TGGAAGCTTTACTAACGTTGTGACGGAAAACATCCAGTGTATACAAATTCGCAATTACTG
GACGCAATGGCGTTCAGACCATTGATCAGTAATTGCGAATTGCGTAATCGTGATGTTAAA
AATGAAGCTAGGCTTTTACTTTGTTGTCTGCTTTTCGTGCTTTAACGGCTAATTCGGGGA
ACCAAATTGCAATTTCGTGATGCGCATTTTCACGGCTATCTGAGGTATGGATAACATTTC
GTAAAATACCGTCTGGATATTCATGAGAGAAATCCCCCCGAATTGTGCCAGGTTGTGCTT
CGGCAGGCCGGGTGCTACCAGCTAAACGATGCACCGCTTTGACGACGCCAGTACCACTTA
CGATAATGGCGACGAGTGGACCTTCCATCATGTAGGTCTCGATTTCCTTAAAGTAAGGCT
TACCAACCTTCTCACTGTAATGTTGTTGAAGTTGCTCCGCGGTTGCTTTAATAACCTTTA
AGGCGGCAATTTGATAACCCTTGCGTTCTAACCGGGTGATAACCTCACCAATGTGTCCTT
CACTGACACCATCGGGTTTAACTAGGACCAATGTTTTTTCAGAATTTGCCATAATACGTG
ACCTCCTCGCTTTTTGAAAGCGGTATCATTTATAACTTAAATTGTAGGTGACTTTGAGGG
GTACGTCAACTAGAATCGCCGTTTTATCATGAAAATTGCTTGTAAATTGGCGTCAGCTGG
TCAATAATTGGGACGCGAGAAGCGGGCTCAACTAGCTGAATTATTTTCTATCGTTGGAAG
ATATCGCTATAATAAAATTAGTAAATCATAAAAGGATTTGATACTCATGCCACCACTTGA
TTTAACTCATATTCGACAACATCATACGGTTGCTGAATTAATTGCGCTAGGAAAAGCGCG
GCGCCAAGTCACCCCATTTGAAAAATTAGGGACATTTACACCGGTGAAACGAAACGCCAG
TGATTATCTGAAACATGTGCGGGAGATGCTGGTACCAGAACTATTGCCATTGCGGCGTGA
ACGAATGTCTGCTTCGGCTTTTGCATTCTTCCGGGGATCAGTTGAGTTAATGGATTACGA
TTTGGATTACCAGTCGTCCACTGAAATTCCCGCCGTAGTTTGTGGCGATGCCCATATTGG
TAACTTTGGATTCTATGCGTCACCAGAACGGCGACTGGTATTTGACTTAAATGACTTTGA
CGAAGCTGGCGTTCATCCGTGGGAATGGGATTTACGTCGGTTATTAGTTAGTGTGTTGCT
AGCTGCTCGTGATTCTAACTTTAAACCAAAAAAGGTCGAAAAATTGATACAGGCGGCGAG
TGCGAGTTATCGGGAAGCACTCAAACGGATGTTTGATCAGACGACGTTAGACCGTTTTTA
TCGCGATAACGAAGTTCAGGCTGTCTTGAACTTCGGTGGTGCTCCCGAAGATACGGCCGA
TTTAATTGCATCCTTGGTTAAAAAGGCTCAAAAACGTAATTCAGAACAAGTTGTGCGTAA
GTTTACGGTCACTAATAGTCGCGGTGAACGGCAATTTAAGGAGAACGCGCCCCGTTCTGT
CCATATTGATCGGCAAACTTATCAAGGGCTAAAGGCCGGAATTAGCGAGTATTTATTGAA
CGTACGGACCGATGTCGCTTTGCTGTTGTCGCAATATGAAGTTACTGATATTATTCGGCA
TAGTGTGGGCGTCGGGAGTTTTGGGTCACTATGTTACTTGGTTCTTCTGACGAGTACGGA
TGGTAGCCATATGGTGTTACAAATCAAGGAAGCTTTACCAACGCGGAAAGTCGGGAGCCA
GTCGCGGCCAGCGTTAACGGCCGCCATGGAATTGACGGAAGGGCAACGGATCGTCAGTTC
GCAACGCATTTTACAAGCAACCTCGGATGCGTTCCTGGGCTATTTCCAAATGGAAAATAA
AAGTTTTTATGTCCGTCAATTTCGGGATATGAAGGAATCCATCGATATTCCAACCCTAGA
CTGGGGTCAATTCCAAGCCTATGCAAATACGTGCGCAATGATTTTGGCAAAGGCTCATGC
GCAAAGTCCAACGGCGGCCATGATTCGGGGATACGTTGGTAATTCGGCGAAGTTTGATGA
AGCCATGGCTAAATGGGCCACGGCGTATGTTGAACAAGTTGATAATGATTATCAAGATTT
CTTAGATGTTTGATGGTTTAAACGAAGAGTTGATCAAATATCGCGCTGAAACGCGTGACG
ATTAGACGTGTATTGAAAATAAAGAAAGGGTCATCGGAATCATTGATACTCCGATGACCT
TTTCTGTCGGTAATTAGACATAGACTAAAATATTTTTCTGGAGCGTAAGTCTTGATTTAA
CAACGTTTTTTGGCGATTGAACAAGTGATTTTGAAAATTGATAGGCTAAAATGGTTGCAC
TTTTTCAACAACTTGATATACTTACTATTAGTAAGCGAAACGAAGAAATTAGTTTTGAAA
GGATTGTTTGATATGACAAAATATGGTGTAATTGTAGGTTCTATTCGTAAAAATTCTTAT
TCTAAAGGGGTCGCTGAAGCCATCGTTGCTGGGTTACCAGACGACGCTGAAGTAACGTAC
TTAAATATTGCTAAGTTGCCACTATATAACCAAGACTACGATGCGGATTCACCCGTAGAA
TATACAGAATTTCGTCAGGCCGTTGCGGCTCAAGATGCGTTCATCTTTGTCACACCTGAA
CATAACCGTAGCATCCCAGCAGCCTTGAAGAATGCTTTGGACGTTGCTTCACGTCCATGG
GGTCAAAGTGTTTGGGGCGGCAAGCCTGCTTTGGTTGCTTCCCAATCGATCTCTGGTATC
TCTGGCGTCTTAGCACACCATGTTTTACGTCAATCCTTGGTCTTCTTAGACATGCCAACG
ATGCAACAACCAGAATTGTACATCGGTAATACTGATAAGTTGGCTGATGAAAATGGTCAT
ATCACAAATGAAGGCACCCAATCATTCTTAGCTGGTGCTGGTAAGCAATTCAGCGAATTT
GCAGCGAAGTTTGTCAAATAATTGTGGATAATAAATAAATTTTCAAAGTAACGTAAAAAC
GTACTTATAAAATCAATTTTGATTTTATAAGTACGTTTTATTGTCGACACAATAACTGAT
ACGAGCAAACGGTTATTCTAAGCCGCAGTTTTGATAAGAATCAAGCTTGATTGCTGGTTG
TTTCATGATAAGCATGCAATTGAGTGGCAACTAGATGGGCCGGGTTACCGACCGCAGTAA
CGTGGGCGGTAACGCTATCTAAAACAATCGCACCAGCACCAATTTTACTGTTGGCGCCAA
TCGTAATAGGGCCCAAGAGTTGGGCGTGGGCACCAATGAAAGCACCGCGACAAACATAGG
GATGCCGGCGCCCAGCTTGTTCGGTTTTACGTGCGCCTAAAGTGACGCCGTGTAAAATTG
TAACGTCGTCTTCAATGACCGCCGTTGCACCAATGACAGTACCAATACCATGGTCAAAGA
AGACCCGGTGACCAATTTGCGCGGCCGGGTGAATCAGAATCCCGGTACGCCGGGCCGCAT
GTTGGCTCAGCAAGGCGGCCAATAATGGTAAACGGTGTGTTTCAAAATAATGGGCAACCC
GGTACCAGGCGAGCGCGTGAATACCAGGATAGGTCAACATAACTGTCCGCAAATTGATCG
CGGCGGGGTCACGATTGAGAATGGCACGAGCCGTCTGAAACACCAGCTTAATCTGCCTGA
ATGCTAGCGAACCCGCGCTCAAGGTCTGCTAACAAATCGTCACTGGCTTCAACACCGACT
GATAAGCGAATCAGCTCGTCTTTGATGCCATTCTGTAGCCGAATTGTGCGTGGGATGGCA
CCGTGAGTCATTAAGGCTGGAATTTCAATTAAACTTTCCAATGCTCCGAGACTTTCGGCG
AGCGTGATGACTTGTAAATGTTCAACGAAGGTCTGGGGGTTCATTCCTGGTTGTAATTCA
AACGAGATCATTGCGCCGAAGCCATTCATCTGTTGCTTGGCAATCGAAAAATCGGGATTA
TCAGGATCGCCTGGATAGTAAATCTTAGTAACTGCTGGGTGAGACTTTAAGTAAGTAAAG
ATTTTAGCGGCATTATTCAGGTGGGCTTGCATGCGCAATGCCAGAGTCTTCATACCACGT
TGTAATAGCCAGCTTTCTTGCGGGGCCAAAATACTACCGATGGCATTTTGCAAGTAGCCG
ATTTTTTCGCCAAGTGCTGGCGTCTTGGTGACAACCAAGCCACCGATAACATCACTGTGA
CCACCGAGATACTTGGAAGCACTGTGTAAAACAATGTCAACGCCTAAATCCAGGGGCTTC
TGGACGTATGGGGAGGCGAAGGTGTTGTCGATGATACTCAGTAAATCGTGTGCTTGCGCG
AGCTTCGCAATGGCAGCAATATCCGTAATGTGTAATAACGGGTTCGTCGGTGTTTCCAAA
TAAATCGCCTTAGTTGTGGGGGTAATTGCGGCTTCAACGGCGGCCAAGTCACACGTATCT
ACGGCTGTAAAAGTCATGCCAAAGTGTTTCAAAACGGCGTCGATCAAGCGGAAGGTGCCA
CCGTAGACATCATTTCCCACAATAATGTGATCACCAGCCGAGAATAGTGAGAAGACGGTA
TTAATGGCAGCGGAGCCAGAAGCAAATGCGAAGCCAGCGCTGCCATGTTCGAGGGTGGCA
ATTAATGCTTCGACGGCGGCCCGGGTTGGATTTCCCGTCCGTGAATATTCGTATTGATTT
TGACCGATTTTTGTTTGGCGGAAGGTCGAGGCCATGTAGATGGGTACCGAAGTCGCGCCA
GTAGTGGCGTCCTCACTGATACCACCGTGAATTAATTGGGTTTCAAATTTCATTGTTAAA
GTCCTCATTTCGTATAGATTTTTTGGCTCAGATAACGCTCACTACTGTCTGGAAAGATGG
TCACGATATGACTATTGGCAGGCAGGTTGGTGGCAAGTTGTAAACTAGCGGCTAGCGCAG
CGCCGCTAGAACTGCCAATCAGTAAACCGTGGTCACGGGCTAGGTGTCGAACTTGGGCAA
AGGCATCATTGTCCGCGATGGTCAGTGTCTGGTCGATGCGAACCTGATCGAAAAATGGTG
GGATGAATTCGACGCCGATTCCCTCGGTACGATGTGCGTGAGCTGGTCCACCATTTAAAA
TGGAACCTTCTGGCTCAACGACTACGGCTTTGGTTGCTGAATCTTGGGCTTGAAGATAAG
CCGCTACTCCGGCAAATGTCCCACCGCTACCGGCTCCAGCGACGAAGGCGGTTATAGGTG
CAGGCATGTCCGCCAGAATTTCTGGTGCCAGTGTGTGGTAATAAGCCGCGGGATTAGCCG
GATTCTTGAATTGCATGGGGACGTAACTGTTGGAAATCGTTGCGGCTAGTGCCTCAGCTT
TGCGAATGGCACCTTTGATTCCTTCCTCGCTAGGTGTATGAACAATTTCAGCACCCAATG
CTTGCATTAAAACTTGTTTTTCCATACTGAACTTTTCTGGGACGACTAAGATGGTACGTA
GGTGGTGCGCTTGAGTTGCTAAGGCTAAACCAATTCCGGTGTTACCAGCAGTTGGTTCAA
TAATCGTTGTCTTGGCGTTAACCCGGCCCCGTTGCAAGCCGTCTTCAATCAGATAGGCTC
CCAGCCGGTCCTTAATACTGCCGCCGGGGTTGAACATTTCAAGCTTGGCATAGATGTGAC
TGTGATTTGGAACCTCGATGGGTAACGCCATCAGGGGGGTGTGGCCGATAAGTTCTTGAA
CGTGCTGAATGAGCATATAAATTCCTCCAATCGCTGCGGTGGGGTGCCAAAAGCGACAAA
AAAGGCGCGAGAATTCGAATGAATTCCTCGCGCCCAGTACAATATCCAGCCATGCTGGAC
ATTGATTTTTAGGATGACACTCCTCAAAAAGTCAATGCTTAACAGGCCGAACATCGCGAT
AAGCGCGCAGTTCGGCAACAACAGTTATTCAAAGCACTACTTGTTAATTGAGTCATGTCT
GATCCTCCTCTGGATTGATTGGGACTAACTATACAAGATGATTTTGAGCGCGTCAAGTGG
TGAATGACGATTTGCAATAAGCGGTAAAAGATGAAGATTGGCTGAGAACGTTATTGAATC
AGCGTTAGTTTTGCCAAACGGTTGTCATTAAAATAAATATATTAGGTGGTTGAATCAGTT
GATTGTGACCGAGGATAAAGATGTTAAAATTTATCCAATATCAGTTTTTCATGTCTTATA
ATCAAGACGTTTTCCAAGACACATATAACTAGTTTTATTCTGACAATAGCTAGTGAACGT
GCTGTTGATAATAACTAAAACAATCCCACCCTGATTAGCAAGTGACTAAACTAGGGTGGG
ATTGTTCGTGATTATAATTTAAATGATATTACTTATTCCATAAGTATTTAGCATCAAAAT
CATTATCGAATGATGATAAAATCTTAGGACCGTCATCGGTAACGACAAGGGTGTGCTCGT
ATTGGCAGCTAAGACTGCCATCTAAAGTGCGAACAGTCCAACCGTCATCGGCAGTTTCGC
CAGAACGCCAGTCACCAATATTGACCATTGGTTCGATAGTAATGGTCATACCAGCTTTTA
GACGGGTGCCGTGACCAGCTTCGCCATAATGTGGAACATCAGGCTTTTCGTGCATCGTCG
GTCCAATACCATGACCAATGTATTCGCGTACAACGCCGTAACCCATTTCGTTTTCAGCGT
AATTCTGAATAGCCCAGCCGATATCACCAATTCGGTTGCCAACAACGGCTTGGTCAATAC
CGAGGTATAGCGCTTTATGGGTCACTTCCATGAGCTTTTTAACTTCGGGTGATGGTGTAC
CAGCAACAAAGGCGTGGCAAGAGTCACTAAGGTAGCCATGGTAGTTAATAACGGTATCAA
CTTTTAATAAGTCTCCATCTTTGACCAAGATATCTTTACTAGGACAGCCGTGACAAATCA
TGTCATTGACGCTGACACAAGTTGAGTACTTATAACCTTCAAAGTTGAGTTCGCCAGGAG
TAGCGTCGTGTGCAACGATGTATTCGTAGGCAAAGTGGTCAACATCCCAAGTCGTAATTC
CGGGCTTGATGTAGTCTTCAAGGGCGTGAAACAGGCCAACCATGATGTCACCGGCAGCTT
GCATCCCTTTGATTTCGCGATCTGATTTAAGCGTAATCATGAGGTTCCTCCAAAAAAATT
AATTATATTGTGATGCTAAAAGTTTGTTCCTCTCCAGTATACTGCAAGCATTGTATTGCG
ACAAAACGCATTGTTTTGACCTGATATTGACAACGCTATCAGTAGGCCGAAATCAAAAAA
ATATAAAAAAATCAGCACGCCAAAAATACCAAATTGCCGGGGCGCAGTTGGATTAATTGT
AAACAATTCAATATAAATTTGGAATTTTACCCTTTTCATCGGCCAAGATAATGATACAAT
ATATTGTGTTGTTTTAAACGGAAACACTACATGTAGTAGTGTGACGTGACTGGTTGGCCA
ACTAGACACCTACAACCGCATATGAAAACGGAAAGAGGAGCATGATTTTGAGTAATTATT
TTAAATTCTTATCACACCAACTAAAAGGTTGGCCACAACAGAACTACTATCTATTCTATT
TTAGCCTAGGATGTCAAGTAATGACGTTAGTAAGTGCGCCAATTACAGCATTGTCTATTT
TAACATTTATTGGGACCACTTTGGGTGTTCTTTGTGTGTTAGCCATTAATGCGGCTAAGT
CAGTCAATGGATTATTAGGCGTCATCTCCGCCGCTTGCTTCATCGTAGTTGGTTTTTCAG
CTAAGAACTATTTAAGCATTGGGGAACAATTAGCCTACGTCGTAACGCTTGATATTCCAG
TACTATTAAGTGCTAATTGGAACGTCAACATGGTTTCAAAGATTCGGAAGTTTACGGGTA
AGACGTGGATCGTCGCAATTGTCGCAACTTTAGTTGTTTATGCCATCTCCGGCTATCTTA
TTGGTGCCTTAACTGATGATCCCCGGCCATGGGTCGATGCCATTAGTTTTGCGATTTGTT
TAACGGCCGGCGTTATTTGCTTCCTCCGTTACAACAACCAGTATTTCTGGTGGATTGCCT
CTGGTTTAGCACAAATGGTCCTCTGGTTCATCTCGTTCCGTCAAGGTTCGGCGACACTAG
CAATGTTCATTAATAGTTCCGTTTATCTGATGAACGATGTCTTGGCTTTCACTGTTTCAC
CTTGGTATAACAAACATGAACGCGCTCGGTTGATGGCCGAAGAACAAGCAGCTAGTGATG
CAGCTAGCGCGGATGCTAGTGATAATCAGGCATTTGGATTGAATCACTAAAGGTCAGCTA
ATAAATTTACTGAGACTAGTAGCGTTAATATTCTAAATAAGGCGAGTACTGTAATTCTTT
TGGATTAGAGTACTCGTCTTTATTTGAATAGCTCCGGATTGTATCAGTTATCAAATATAT
GATTTTTTATTGACATTATAATAAACAATGTTAAAGTTTAATAAACAATATTAAAAAAGA
GGGATGCTATGGACTGGTTTGTGAATTTAGAACGTGAGGATCAGGAATTTGTTAAACAAT
TGGTTATTGCCTCAGGTTCTCTAAAACAACTCGCTAAGATTTATCAAGTGAGTTATCCAA
CCGTGCGAATGCGGTTAAACACGATTATTCAAAAAATTAACTTTATTGAGGACAACGGTG
CAAATACGTTTGAAACGAAGGTTATGAAATTGGTAATCGATGAGAAATTATCGTTAGAGG
TAGCAAAACAGATTATTACTGACTTTAGGGAGGAACAACATGAGTGATTTTAAAGGAATT
CTGATTGGTATGTTGGTCGTTGCAGTGCTCTATATGTTAGATCGATACTTACCAAGGTGG
TTTGGGGCAATTCCGGGAGCTGGCTTTTTAGGCTTTATTATTTACATTGTTTTTACAAAA
GAGGTCTCTTTATTATCAATAGTAACCGTATTGTTAGTTGGCGAAGCCGTGCTGAATGGT
ATCTGGATAGATGCACTCATGAACCGAAAGAGAAAAATGAAAAAAGAAGTAGCAACAATG
AAAGCGAAAGATTTATTGCGAAAATAGTAATATTAATGAAATCATCAGATATAGAATCGA
CATTGGTTGGAGATTGCTGTTAGCGCTCTGCGAATGTCGATTTTTTATTGTGGTGCGGAC
TATCCTGCTAGTTCAACCAATACTGTATAGGTGTTGGCACTTATTATGAAGCAGTTATTG
AATACTGAAATATAAGCTCGGATTTTGTGAACTCTAGACATGTCTAGACTTGATCTAGCT
GGTATAATCTACAAATTTAATTGGGTTATTACTTAAATATTGACAACTTGTCTAAACAGG
TCTATATTCATAAATGAAAACGATAACAAAGGGGTGGTTGCCGTGAATAAAGCGGCCTTA
GTTTATCAAGATTTGCTCCAGAAAATTGATGCGGAGGTTTACCCGATCGGGAGTTATTTG
CCGAGTGAACATCAACTTTGTGAGCTATATGGGATTTCACGTGAGACTGGGCGCAAAGCA
TTAGCGACATTGGCTGAGGATGGCTATATTCAAAAAATTCGTGGTAAAGGGTCCATTGTG
ATTGAGCATCGACAGTATGAATTTCCAGTTTCTGGCATTGTGAGTTATAAAGAGTTAGCC
GAAAAGTTACACATTAAGACGCAAAATATTGTTTATGACTATCAACCGGATGCAACGTTA
CCGGTTGCTGACTTTACGTCACTTGGTACCGAATTGACGGAAGCGCCAGTGACGGCCATC
AAACGAGTCCGAGTGATCGATGGCGAACCAGCTATTATTGATAAGGATTATATTTTGAAA
TCGATCGTTCCGAAAGTTCCCAAGCAAGCGGCGGAAGACTCACTGTACGCGTATTTTGAA
AATCAGCTTGGGTTGACGATCGGTTACGCGACGAAGGAAATTACGATGGCGCCGGCAACT
GATGAGGACCGCGAACACCTCGCTATTAGTAAGGGCGCCTATGTGGCAGTTGTTCGAAGC
GTGACGAGCCTCACGGATGCGCGAGCGTTCCAGTATACGGAATCACGACACCGGGCGGAC
CGCTTTAGTTTCCGCGATTTTGCTCGGCGAACTAAGAAATAAGATGTGGCATGAGAGGGA
TAGCGCATGAAATTATCAGAACAAGTGATTTATCAGATTTATCCGAAGTCGTTTTACGAC
AGCAATGGCGATGGCGTCGGTGATTTACGAGGTGTTATTGAAAAGATCGACTACCTCAAA
AAGTTGAATATTGACATGATTTGGTTTAATCCGTTTTTTGTCTCACCACAAAATGATAAC
GGTTACGATATTGCAGATTACTACCATATTGACCCCATGTTTGGCACGATGGCTGATTTT
GAAGAACTCGTTGCAAAGCTGAAGGCAAATGGTATCGGGGTCATGTTGGATATGGTTCTT
AATCATACTTCAACTGAACACGAGTGGTTTCAAAAGGCTTTGGCGGGTGATGAGAAGTAT
CAGAAGTTTTACTATCTCCGTCCTCCCAAGGCTGATGGTAGTCTACCGACCAATTGGGAA
TCTAAATTTGGTGGTCCGGCCTGGGCGCCGTTTGGTGATACTGGTTTGTACTATTTACAT
TTATATGATCCGACTCAGGCCGATTTGGATTGGCATAATCCGGCCGTACGACAAGCGTGT
GCCGCCGTTGTCAATTTCTGGCGGCAAAAGGGCGTGCAGGGTTTTCGTTTCGATGTCATC
AACGTTACCGGTAAAGCTGAGAAGTTGGTGGACGCACCTAAGGGGGTCCCTAGCAAGACG
TTGTATACTGACACCCCCGTTGTTCATGATTATTTAAAGGAATTGAACGCGGCAAGCTTC
GGCCAGGATGTAAATAGCGTCACAGTGGGGGAGATGTCTTCAACAACCGTTGCAAACAGT
GTTGGTTATACTAATCCGGCTAATCACGAACTCTCAATGGTCTTTAATTTCCATCATTTG
AAGACGGATTATGTTGATGGCCGGAAGTGGTCCCGAATGGCCTTCGACTTCCCACGATTG
AAGCAATTATTAGATAGTTGGGCCAGTGGAATGGCAGCTGGTGGTGGCTGGCAGGCTTTG
TTTTGGAATAATCATGATCAGCCACGAGCGCTGAATCGCTTTGGTGACGCCGGTCGTTAT
CGTGTCAAGTCCGCTGAAATGCTGGCGACGGTCATTCACCTCTTGCGTGGAACACCGTTT
ATCTATATGGGTGAGGAACTCGGCATGACTGATCCGGACTATGACAATATGGCTGATTAC
GTGGACATTGAGGCATTAAATGCTTATCGGGCTTTAATTCGTAGTGGGTACAGTCATCAC
GATGCGTTTACGATCGTTAAGACCAAGGCGCGCGATAACTCGCGGACGCCGATGCAATGG
GATGATAGTGCCAAGGCTGGTTTCACTACTGGTAAACCGTGGTTGACACCGACTAATCAG
GCGACGATTAACGTGGCCCATGAATTGGCTAGTGGCGAGATTTTTGACTATTATCAACGG
CTCATTAAGCTAAGAAAAACGATGCCGATCGTCGCGGATGGTGGCTATCAATCGTGGCGC
TTAGATGATCCGCAAGTCTTCGGCTATTGGCGGACATATCGCCAACAAAAGTTATTAGTG
CTTAATAATTTTTATGGTCAGTCAACAACGGTGACACTTCCGGAAGAAATGGTCGGTGCA
CAGGTGTTACTTTCCAATTATCAAGATGTTAATGTCACAGCACAATTGACGATGCAACCC
TATCAAGCGGTTGCGCTGTTGTTAGGTTAAGAATGGAGGAATGGGTATGGCAAAGGCACA
AACAGTAACAATTTTGTCGCCGGTCAATGGGGACGTTATTGCGTTAAATAAGGTTAAAGA
CCCGGTCTTTTCAGCCGGTATGATGGGACTGGGCTTTGGCGTTCAACCTTCAAGTGGAGA
AGTTGTTGCACCAGTCAGTGGTCAGGTCACGATGGTGGCTGAGACGAAACACGCGATTGG
GTTCACAACGCCTGATGATCATTTGGAAGTATTAGTGCATCTCGGAATCGACACGGTCGA
CTTAAAGGGTGCCCCGTTCACGGTCAAAGTGGCCGCGGGCGATGATGTTCAGGCGGGGGA
CGTGATTGCCACCATGGATTTAGCTGCTATTCAAGCCGCTAATCGTCAGACCACAGTGAT
TTTAGCAGTGACTAACACTAGTGATAAATTGGAATCGTTGGACGTCGTTACGGGGGCAAA
AGCTGCCGGTGACGTGACAGCTACGGGCCGTCTGAACGCCAACACATTTAATGCTAAGCG
GCAGAATCGATTACCAAAAGCGGGTAAATATGATCAGTTAGCCGCGGACATCGTGGCTAA
TGTTGGTGGTGTCGAGAATGTTAGTAGTTTGATTCACTGCATTACTCGCTTGCGTTTTTA
TTTGAAAGATGAGAGTAAAGCCAATGATGACGTCGTGCGGGACTTAAAAGGGGTCATCGA
CGTAGCAAAAGCGGGCGGTCAATATCAGGTCGTGATTGGTCCTGCTGTCACGGATGTCTA
TGATGCGATCATCAAGCAAATCGGACCGGGATTTTCAAATGATTCGGAGACGGCTAAAGC
TGTTGCTGAGACTGCCGCAGCAGCTCAGCGGCCAACGACGCCGTGGGGCAAAGTTAAATG
GGGTATCAGTAATTTAATTGGTGTTATCACGGGTTCAATGATTCCCGTCATTGGATTATT
AGCAGCCTCTGGTATTTTAAAAGGAATTCTTGCGTTACTTACCACGTTTAATTTAGTTAG
CCCGACCGCACCAACGTACGTGATTATTAATGCGATGGGCGACTCGGTCTTTTACTTCCT
GCCAATCTTCGTCGGTTTTACGGCTGGTAAAAAGTTAGGGGCAGATCCGGTGATTATGGG
AATCATCGGTGGGGTGCTGACTTATCCAGCTATTGTAACGATGGCAAGTGGTAAAGCGAC
GAGTACGCTTTTAGGAATGGGGATCAACGCGAACTTCTTTGGCTTGCCGGTACACGTTGC
CTCGTATACGTATTCAATTTTCCCGATGATTGCGGGGGCCTGGCTAGCAAGTAAGCTGGA
ACCATGGCTAAAACGGGTGATTCCAACGGTATTACGAATGATTTTTGTGCCATTATTTGA
AGTTGTGATTGTTTCCGGTGCGATTCTATTATTCCTTGGTCCAATTATTACTGTGCTTTC
AACGGGATTGGCAAATATTATTGTGTGGGTCTACAATTTGAGCCCTGCGATTTCTGGCTT
AATCATTGGTGGCTTCTATCAAGTATTGGTGATCTTCGGGTTGCACTGGGCGGTTATTCC
GATTGTGGCCAACGATATTGCAACGACGGGTCACAGTTACTTGAACGCGATTGTTTCAGC
GACGATGGTTGCCCAGGGGGGCGCAGTATTCGCAATCGCCTTAAAGTCAAAGCTGGCTAA
CATTCAAGAACTTGCTTGGCCAGCAACGATTTCAGCCTTCTGTGGTGTTACCGAACCAGC
CATGTACGGGATCAACTTGAAATATGGTCGGGCCTTTGTGACTGCCAGTATTGGGGCGGC
AGTTGGTGGCTTCTTGACCGGCTTGATGAATGTCAATATGTGGGGCTTTACGGGTTCACT
GATTGGCTTCACGTCCTTTGTTAATCCGAAGGGCTTGGACTTTAGTTTTTATGGTTTCTT
GATTGCATCCGCAGCCACGATTGTCGTGTCCTTCGCCTTAACTTGGATGTTTGGTTTTAA
GGATGAGGATGCAAATGCAGTTAAAGTAGCGCCTAAAAAGCGACACTTAGGTGCAACCGC
CTAGTTAATGGCGACGTCAAATAATTAATCAACGTTAGGATAAACAAGTATTTTTCCGAT
TCGGAAAAATACTTGTTTTTGATATTTAGTCGCCCTAACGAAGTGATGGTAAGTGATGGA
GATTGGTCTAATTGTGATGATAGAATTTTAATGGATCATGATTGGACGTGAGACGGTCGT
CTTAAGGATTTTTGAAGGTTAGGTTAAGGGTTTTACATGGGGGATGACGATTATGGGAAA
AATCGATGAAGTATCCATTTTAGCACCAGTTACTGGTCAAGTATTGTCATTGGCAACGGT
TCCGGATCCTGTTTTTGCGGCGGGAAGGGTAGGGCCGGGATTTGGTGTTCAGCCGACAGC
TGGTCACATCTTGGCACCAGTTAGTGGTCGAATCACAGTAGTCGCAACAACCAAACATGC
AATTGGCATGGTGACTACGACTGGCCTCGAAGTGTTGGTACATCTGGGTGTCGATACGGT
GGCACTCAATGGGGCACCGTTTGAAGTTCACGTGAAGGTCGGTGATGAGGTGACGGCTGG
CACACTACTAGTCGACATGGATTTAGCTGCTATCGAGCAGGCCCACAAACCGACCACGGT
GATCATTGTCGTGACGAACGCTCAGCGGGTACTCACTGACTTGACGCTAGCCCCACTGCC
ACAAGCTGTCGCGGCCGGTGCAGTCGTCGCAACGGCTCACTTGATAACAGTGACAACAAC
CGCGTCACCGGTAGTGGCAGCGGTGCCGCAGTCAACGATGCGTTACTCGGCATTAGCCAC
GGCAATTGTAGCCAATGTGGGCGGGCAACAAAATATTAATAGCGTGATTCATTGTATAAC
ACGGTTGCGATTTTATTTGAAGGATGAAACACTAGCGCACGATTCGGTTATTGCGAACTT
GGACGGCGTCATTGATGTTGCGAAGGCCGGTGGTCAGTATCAAGTTGTGATTGGTCCGGC
AGTCAACGATGTTTTTGATGCAGTGATCGCACAACTAGGGCCTGAATTTGCGGACGGAGT
GCCAGTACCACCGGTTCAGGAGGCATCAAGTGACGTTAATTGGCTAAGCCACGTGCGTAA
TGGCATTAGTGGTGTCATTGGTGTTATGACCGCGGCAATGATTCCGGTGATTGGCATTTT
GGCAGGTTCAGGGATTTTAAAAGGAATCTTGGCCGCGTTAACGGGCTTCAAAGTCTTGGC
GGTCACGAGTGGGACGTATATGGTATTTAACGCGGTAGCTGATGCAACGTTTTACTTTTT
ACCAGTTGTCCTAGGCTTTACTGCTGCCAAAAAGTTAGGTTCAGATCCAATCGTGCTGGC
GATTGTCGGTGCTGTTCTTATCTATCCAAGTCTGATAACGGCAGCTAGTAAGGGAACCAC
GGCTCAAATCACGTTCTTAGGTGTTCCGACGCATTTAATGTCGTATTCGGCATCCGTGTT
CCCGATGATTGTGGCTGCATGGCTAGGCGTGTACGTTGAGCGGGGGTTAAAACGAGTTGT
TCCGCTGTATTTACGGAGCGTCTTTATTCCGATTATCGAAGCCCTGATTTTGGCGGTAGT
GGTATTAGTGGTGGTCGGTCCCTTAATTACGATTATAAGTAAGGGCTTGGCCAACGGTTT
GGTCGCCGTCTATAATTTTAGCCCGGCCTTATCAGGATTGGTTATTGGCGGTTTATACCA
GACGATGGTCATTTTCGGGCTCCACTGGGGCATTATTCCCATTGTGATCAATGACATTGC
GACGAATGGACACAGTTATTTGAATGCAATCCTCTCGATTACCATGGTCGCTCAGGGTGG
TGCGGTGTTAGCCGTCTTCTTAAAGCCTAAGGATAAGCACCTAAAGGAGATCTCACTGGC
AGCTGCAATTTCAGCCTTTTGTGGTGTTACCGAGCCGGCGCTATACGGAGTCAACTTGAA
ATACAAACGGGTCTTTGTCGTTGCTAGTATTGCGAGTGGTCTAGGTGGCTTACTGACCGG
CCTGTTGCGCGTTAATAACTATGCTTTGTCAGGGTCGTTGATCGGTTTCCCCGCGTTTAT
CACCCCGGGTGTCGGCATCGGGTCAAACTTTTATGGTTATTTGATATCCCATTACGGGAC
ACTAGTGATTGCAACGATGTTAGTTTATGTATTTGGCTTTTCGGATAAGTTGTTAGGTCC
TAAGGAAAACTTAAAAGCGACTAATAATCAGTAACTAAAATAAGGCTCCTGCTGAACGTA
GCGGGGGTCTTATTTTTATGAACTAATCGCTTGCAAGCGTGCTTGTTGTCGAATCGCTTC
AACATAAATGCGGACAAAGTCGGTGCCATACAGGACTGCTAGTTGCTGTTCCAGATTTGG
TGTGGGTGGCAACACCTTTAGCAAGGGTCGAATCCATTGATTGGTGGGCAATAGTCGCAA
TAGATGGTGGCTGGTGAACTGTGAGAATAGGAGATTGCGGCCGAAGTATTGTCCAAGATG
ATTTTGGAAAGCTGGTTGCTTAACTGGCACCAGTTGGAGACTACTGTTATTCATGTTGCC
TAGTAACAATTTGGCCTGACCAAAGTCGTCACGAAGGTCAAAATGCTGATTCTTGTAGGC
CTTAGCGATTTCAGGTGCTAATTGGACCAACCAAATGAGCTGATGTTGTTCCAAATGCAG
AATCAAGCGCAGTGTCATAATATCAGTTGTCGTGAGTTGATAACTGTATTGTTGCAGAGT
GGCTGGTGTTAATTCTTGACGCAAGGTCCGTTGAACGGCGTCAAAATTACCAGCCTCCCA
ACTAATGGTTAATTGATCATGGTTCGTCAGCCATAGCAAATGATCCGCGATCCGCAAGGT
CAAAAAGCGCGGGGCAGCCGTCCCCGGCATCTTTAGCATTAGTAGCCAGTAAGAGCTGGC
ACTAGAACGCGCAAAATTGCGTGCTAAGACGTGCGCACAGGTTGGCAAGGCTAATTGGAC
AGCCAATTGTAAGCGTCGCCGGTCAGTAGCAGTATTAACAAACTGGTGTGGGTCGTGTGT
GATTCGTCGTTTTGCCATAGACATCCCTCCCTCATTAATACACTACCTTAATTATAGGCC
AAAAAACGTGGTGTGGCGCATTGAATGTTTGGTTTTAATGATAAATCAAATGTTATTAGA
GTCGTTTGATTCGCTGATATTCCAGTTAAGAATATTAACCAGTCAAAACTCGATTTGTTT
CAACCAATCGCGCAGGTTAAGATAAAGATGAAGGCTTAATTGAATCATAATATCATTAAT
CTACAGAAACGGGGCGATGTTGTCATGAAACGAATTGTTGTGGGAATCACGGGAGCGTCC
GGTACGATTTACGCGGTCGACTTATTAGAAAAGTTACATCAGCGGCCAGATGTTGACGTT
CACCTGGTAATGAGTGCGTGGGCTAAAAAAAACTTGGAGTTAGAGACTGATTACTCGCTC
GCGCAGCTGACGGCGCTCGCGGATGCTACTTATCGGGCTAATGACCAAGGCGCAGCGATT
GCCAGCGGTTCGTTTTTGAATGACGGAATGGTCATTGTCCCAGCTAGTATGAAGACGGTA
GCGGGGATTGCGTACGGCTTCGGTGATAATTTAATATCGCGGGCTGCTGATGTCACGATT
AAAGAACAACGTAAACTTGTGATTGTTCCACGTGAAACACCGTTAAGCGTGATTCATTTA
GAAAATCTAACGAAGTTGGCAAAACTCGGTGCCCAAATTATTCCACCGATTCCCGCGTTT
TATAATCATCCGCAATCCATTCAGGATCTGGTCAATCATCAAACCATGAAAATTTTAGAT
GCGTTTCATATTCATAATGAAACTGATCGCCGTTGGGAGGGGGATTAAGTATGGCAACTT
TTACGACTGAGCAGGCCGGGTATCAAATGCAAGCAACACTCCAAGTGATTGGATATGACT
TGTTGATCGTCGTTACCGGTGGGACCAATCCCCATATTGGTGACGTGACCATACTAACTG
CCAGCACGGTTCCCGAAACGGTTAAGTTTCCCAGCCATGATGGTCGCTTCCATAAAGATA
ACTTTATTTCGGAACGAATGGCCAAGCGGATTCAGCGTTATCTAGCTGGAAGCTGTACAA
TTACTGCGGGAATTCATGTCAACCAAATTACTAAAGCACAAATAGCAGCTGCGGCACCAA
TGACGGATGACCTCAGCCGCCAGATTATTAGCTGGTTACAGGCCCATCCCGTCCAGGCTG
AAAAGCCGGAATATTATGGACAAGATGAGCAACCGCGGTAGATTCGTGACGCATGGGGTG
TCGAAAACAGCGCAATATTGTCTTTGCGCCCTATTGCTGGATAATATGCACCGAGCTGGC
CGTTTATTGTTATTAAAGTTGTACTAGATGAAATAATTCAACAAAAAAATTGCGCTTCAG
ATGTTGATTCTGAAGTGCAATTTTTTGTCCAAGTTAGGCATAAACATACTAGCATGTTTG
TATTTAAACGGAGTGGCTTGCAGGGTGAATTATTTAGTATCGACATGCGCGCTGGCTTCC
GCAATCGCACACCGTCAGCTAATCTGGCAGCTTATTTGTGGGCATCTTTCTTTGCTTGTT
CCACTAAAATGTTATCGACCACGTCTTGTAAGCTAGTCTTAGCTAACCGTGCTTCGGCCG
CCGTTTGCGCGTCTTGATAGTATTGTTTCAGAACGGTTTGAATATTGCCACCAACAATAC
AATCCGGATTGGTCTTAGGATCGACGGCGAGTAGTGGCTTATCGCCTTCAATTGCGTAGA
AGACGCTGAGCAGTGAAATTTGACTTAAAGGTTTGGCGAGTGCCGGTTGAGCAGTACCGG
GCGTTGTTGTGATTAGTCCGGCTTGTCGAAGCTTGCTCATCAATCGGCGAACAACGACTG
GACTAGTTTCAATGCTACGGGCAATGGCGTCACTTGTTAATTTAGTATCTGCGTAAATTT
TAATGTAGGCTAGTAAATGGATCGAGTCGCTAAAGCGGGTTGAAACACGCATATAATCAC
TTCCTGTAACTTAATTGGTTACTATGATTATAAATAAATCCACTTATAAAAGCAATTAAC
GAGTTTAGTAAAGCTAATGATGTAACTTTTATAAAGATGGTTGTTTTGGGGGACCGAATC
AGTTATGATGTAAATGCCAAAATTGAGCAGTTACTGCAAAAAAGGAGCTTATCATCATGA
GTGAAATTGAAACCATCCAGGCCTATTATGCGGCTTCATTGGGGAAGGATGGTCGTATTA
CCCGGACCCAACGGCAAATTTTAGCCGCCGCGCTCGACTTATTTGCAGAAAAAGGTTATG
AAGAAGTTGGCACTCGGGAGATTGCAGAGCGGGCCGGTGTCGCTGAAGGAACTTTATTTC
ATAATTTTGTTAATAAGAACGGTATTCTGGACGCCATTATGCAGCCGATTGTGCAGAATA
TTTTGCCAACGATGTTGAACACTTTGGACCAGGCAGTTTTAGATAGTCCTAACCAGACTT
TGCAAGCATTTGTTGTCGCCCTTGTGCGCGATCGGGTCGCATTTGTCACACGTAACCGGG
CCTCCTTAGCCGTCATTTTGTCCCAATTTTTCAATAATGCTCAGGATCGAGCGGCCGTCT
TAGGGATGGTCTCACCTAGCATTTTGGCGCAGGCAAATGAAGCGATGGATCGCTTGAAAG
CCGCTCGAGAATTAGTTGATTGGCCGAATCGCATGATTTTACAATTGGTGTTTTCAACCA
TTGGGGGATATTTAGTCGAACAGGTTCTCTACCCACAACTGGATGATTTGAGTGATGAGC
AATTGATTCACTATCTCAGTGATTTTTTAGTTAATGGTTTGAGCCCACGGAGAATCCCCT
TACAAGATGATAATACCGCGTCATAACAAGCTTTAGGGATGCCAAAGTAATAATTAATAA
TAGTTGACTAATAGGTTAATGGTGCTATACTACCAATTGGAATTAAAGTGAGTGCTCAAT
TAAGGGGACGCACTGTTGAGGATCACGTAGTAGTCCACAACCTGAATTCTAAACCAATAG
AAGAGAGGGTTTCATAATGAAATCAGCAAAAACGAAGGATCACGCTAAGATGAAAGCTGC
CGAAGAAAAGGCGATTCATTCAACGGGTGCCGATAGTAAGAGCTTGGACGAAGTCAATGG
GAGTGTCCGGGTCCCTAAGGATGCCAGCTTCTGGCGAACTTTAATTGCCTACACTGGACC
GGGTGCACTAGTTGCAGTTGGGTACATGGATCCTGGGAACTGGATCACATCAATCGCAGG
TGGATCACAGTACAAATATGCATTACTTTCTGTGATCCTGTTATCAAGTTTAATTGCCAT
GTTGCTACAAGCCATGGCCGCTCGTCTGGGAATTGTGACGGGTAAAGATTTAGCACAATT
GACGCGGGAACGAACGTCAAAAGGAATGGGGATTTTTCTCTGGATTATTACTGAACTAGC
GATTATGGCGACCGATGTTGCTGAAATCATTGGTTCTGGGATTGCTTTGAAGTTATTATT
CGGATTTCCATTAATTGTCGGTATTTTGATTACCACTGCCGATGTCTTAATTCTGTTATT
ATTAATGAAACTTGGTTTCCGGAAAATCGAAGCAATTGTGGCAACGCTGGTTGCCGTGAT
TCTCTTCGTCTTCCTGTATGAAGTTATTATTTCACAACCTAATATTCCAGAAATGTTAAA
AGGGTATGTCCCAACTAGTCGGATTGTCAGCAACCGTTCTATGCTATTCCTAGCACTCGG
AATTGTTGGGGCAACCGTTATGCCGCATAACTTGTACTTGGGATCATCAATCTCACAAAC
ACGTCAAGTTGACCGGAGTGACGAAAAAGAAGTTGCCAAGGCTGTTAAGTTCACGACAAT
CGACTCCAATATTCAATTGTCAGTCGCGTTCGTTGTTAATAGTTTGCTATTAATTCTTGG
CGCCGCACTGTTCTTTGGAACTAAGGGGGATCTTGGCCGGTTCGTTGACTTGTACAATGC
ACTTGGCGATAGTAAGGTCGTTGGCTCGATTGCGAGTCCGTTACTCAGTATGCTCTTTGC
CATTGCGCTGTTGTCTTCTGGTCAAAGTTCTACGATTACGGGGACGTTATCTGGTCAGAT
TATCATGGAAGGGTTTATCCGTTTGAAGATGCCACTCTGGGCACAACGGTTACTAACTCG
GTTAATCTCGGTTACACCAGTGTTGGCTTTTGCGATTTATTATCATGGCAATGAAGCGAA
AATTGAAGATCTGCTGACGATGTCGCAAGTCTTCCTGAGTATCGCGTTACCATTTGCCAT
GATTCCGCTAGTCATGTTCACGAGTAATCGGGCGCTGATGGGGAACTTCACCAACCGTGT
CTGGGTTAAGTGGACGGCTTGGATCGTGACGGTGATTCTAATCATCTTAAACATTTACCT
TATTTTACAGACTATCGGTCTGGTTAAATAATCAAACATTAAAATGAGCTTTCCAGGGAT
TGCAAAGAATTCCTGGAAAGCTCATTTTGTGTTTTGGGAACAGCTGCAATGCAAGATACC
GATTCAAAGCGCCAAGTGCTAATACGTACCAGTAATTGGCGATTAACCGACTTTGGATGG
CCAGTCTTGCTTAGTTGGTATGATGGTAAACGGGGTCGCAGTGATGAGGTCCGTGAGGCA
GGGGAGCAATCCGGTCTCAAGGTTATATAAATCGTGAACGTGTGCGCTAGTTTGACCGTG
CTCAGCCATCTTAAGTAGTTGAGGCTGGGTGAACTGGAGTTGACTGGCTGGTAGAATCAG
GTCCGGTTGGCTGCGGCGTGTCAACGGTTGGGCGTGGTCGTGAACCAGGTAAGCAAAATT
AGGCGCCGTATTGAGAATTAGCGTTAAAACGCTGATTTCATGGGGATCTAATTTGGTTGC
TAACTGGTTCGTTTGACTAGGGGAATAAACCATGGCGGCGTAGATTTGAGGCGCCAGCTC
GGGTAATTGGCGGCTAGGCGGTGTCAGGGTGACCGTCAGTCCCAATTGCCAGCTGGCGAG
CAACAATCCCGGAATCGTTACGACTTGTGCGGGGCTCAGTAGAATGGCTTGTCCGGCATG
CACGTTCTGTTGTTGCAGACTAGTTTCACACAGTGCGAGGTCTTCTAAAACATCGGCCCC
GGTATACCAGTTGCCATTTAGATCTTTCAGAACTGGTTCGGCATATTGACGTTGTAATTG
GCGGGTAATGGCCTTAGTCAGCTGACTCATCGCGGGGCCTCCTTTAAGGGTTTAAGTGAC
GGGGCGGAAATTAAGGGTGGCAGTACTACTTTGCGTTAGTGAGATACTTCATCTTAGTGA
TACTCTGGCTACTAGCGTCAATGGTTGCTAACACTTGATTTTGGGTGGATTTAACGACAA
GCTTAGTTGGCTGTGGTGTTAAATCATGTTTCGGCTGGTGGGTCGTGGTACCCGTTGCGA
GTTTAGTATCACGAGTAACTTTGTTGACGAGTGTGGTGGATGTCACTTCAGGATTTGTTG
TCGTCGTGTCAGCAGAGGCGGAAACGGAAGTCGCAAAGAGGGTTCCGGCAGCCATTAGAG
TAAGGGTTAGTTTTTTGAATGTGTTTTTCATAATAATCGAACTCCTTTTAGTTGTTATTA
TTAGTGAATGATTATTGGGCAGCTGGCATTAACCAGTCGTTAGAGAGTAGTTGATGGAAG
TGACGACCAAGTGGGACCCATAATTGCGAACGGCGGATGTTTTTTAACGTGTCCCAGAAT
AATGGATCTTGTAGTTGTTCATCACTAAGTTTGACTTTAACGAATTCGCCCTCTTCAGTT
TTCGCAATCACCAGTGGGTAGGTCACCTTAACCAATTGAACGGCGGTGATATTTTTAATT
TTTGGATCAGTATCTAATAACATATCTACATAGCTCCTTAGTTGTTGTGAGTCATTCTAT
TTTTATGAGTTAATTTTTAAAGTTGGTTTGTTTAATTGAATGACTATAGTTTACCGGCAT
ATCGCCGTGGGAACTATCGACTTTCCATAAACTTTATCTAAGAAATTCTTAGATTCAGAC
TTAGAATATAAAAAATACCATGAAAATTGAATCTGAGCAGGTAATACTTTGGCAGGATCA
AGTACTAGTTAAATTAACAACCGTTTCAAGACTGTTAATGTCCTTAAAACGGTTGTTAAG
AGTTTATTTGTAAATGAATTAGCTTAGTGTGCAGGGCGGTTAATAATACTAATGGCAAAG
CCTAATAAAGCACAAATAAGAGAAACACTAAAGGACCAGGTTAAACCATGGGCAAACCAA
GCAGGATGTGCTGGCAAGTAAGTACTAACTCGATATCCAGCATCGATGCTCATTGTTGTA
AATAGTGCAAGAGAACCAAGTGCGACGCCTAAAATATTGCCAATATTATTTCCCAAAGAC
TGTAGAGAACCCGCTACTCCTAGCTGATTTTGTGGGACGACTGACATTAGTAATGTGTTA
TTTGGTGCAATGAAAAATCCAGTGCCGATACCGTTGGAAATTAACAAAGAAATAATGAGG
GTTAATGAAGTATGTGAATCTAGGAATAAGAAGCCAATTTGCGTAATTATAATTAGGACT
AGGCCGGTTAGTAGAACAAGCTGTTGAGAGAAAAGATCACTCAACCAGCCACCAAGTGGG
GCAGCAATAGCCATAATAAGTGGAAAAATCAGCATTAATATTCCAGTAGTACCAACTGAC
CAGTTCAAATAATCTTGGAGATAGAGTGGGAATATAAAGCTGAACAGTGCATTAATAAGT
GGTATCAGCATTCCGACTAGCAATGCTAAGCTGAAGGTACGATTCTTAAAAATGGATAGT
GGTAATAGCGCATTTTTTCGATGCTTTTCCAAATAAATAAAGTATAGTGTAAGTGCTAAT
GTGATAATGAAGCCAATGATAATTAGCGGCTGCCTGAAACCAATAGTCTGCCCTGCTTCT
AATACAACAAAGAATAGTGTGATGATAATGAATAGAATCCCTGCGCCCCAACCATCAAGT
TTAGTGGCTTGTTGCCGGCCATGATTTTTGGGAAGAAATAGGTGGCCTAAAATAATGGCA
ATGATTCCAAGTGGAATGTTAATCATAAAAATAGCATTCCAAGCAAACTGCTGTAGTAAA
AAGCCACCTAAGGCAGGTCCGGCAACAAAACCAGCGGAAATAAACATTGTATTGATACCC
ATGGCAGTTCCCCGGGTGTGATTATCAAACAGTTCCGAAATTAAACCATAGCTGTTTGAA
AGCGTTGCGGCAGCGCCAACTGCTTGCACAAAACGAGCCAATAGTAGAAACTCAAAGCCG
AAGTTGACACTGGCCATTAGTGAGCCGATAGTAAAGCTATACATACCTAAAGTAAAGATT
CTACCTTTACCCCAAATATCACCAAGTTTACCGAATGTTACCAGTAAGCCTGATAGAATG
ACCATATAACCCATCACGGTATATGTGATCTGACTAATTGGAACCGCAAGTGATTTTGAC
ATGATAGGTAGTGCGATATTAATGATTGATGCATCGAGATTAGCCATAATTGTAAAAATA
CCGATGACAATCATTGCTAACCAAGAACGAGTTGTTGTTTTCATGATAAAAATTCAACCT
CCTATTTTTTGAACATTTGAAAGTATAACAAGTTCGTGTTACACTAACGCAAGCAAAATT
TAGGAGGATACGAGTATGTTTACAATTACGGCGACCGCTCAGAAATATGGTGTGTCGAAT
AATGCACTACGTTACTATGAAAGTGTTGGTCTAATTGGCCCGATTAAGCGTGATCAAAAT
GGTATCCGACAATTTTCGGCTAGTGATCAAGAGATGGTTAACCGAATTGTACATCTCCGG
CAATTAGGCGCGTCAATTAAAGAGATTCAGCAATACAGTTTCCGTCCTGAAGAAGTAACA
CTAGAACGTACAGTTGCACTAAAAAAATTTCTGTTACGTTTAAACGGAGATCTAGAAGCA
CAAGAGGCGCAAATTAAAATAGAAAAACAATATTTAAAAGCAAAAATAGAACATTTGGAT
GGTGATATTTTGAGTATGAAATCTCATAAAACCACGCAGATGGGTTAGTAGTAATTAGTT
TCTGAATATCAATTCAGAATAGTCTTGGAGGTATCTTTGTGATTGGGTGGCACAAGACCA
AAAGCGAGTCCTAGATTTTTCTAGTGACTCGCTTTTTTATGAGAGTAATTATTAGAAAAT
AAAATAATAGTACTTGTTACTATAGTTGCCAGCTGACCGTAAAGATACTCCCGGATGGCT
GGTTGTCGGTAATTTTAATGTTGGTCTGATTCAATGTGACTAACTGTTGAACGATTGCTA
AGCCTAGGCCACTGCCTTCGATTGCTTGTGACCGAGATTGGTCAACGCGGTAAAAACGCT
GAAAGACAGCCTGTTTTTGGTCGTCTGGAATTCCCTCACCATGGTCGGCTACAGCTAGTT
CGACTGCTTGATCAGTCTGGTGCAAACTCAAGGTAATCGGTTGATCATGTGGCGAGTATT
TATGGGCATTATCGAGTAAGGCCACAACGATTTGTTGTAACATTTCCGCATTACCTTGAA
CGTGGATGTTCGGATCAATTGCGAGCGTCAATGGTTGATCAATTGATGGCTGGTAATGTT
CAGCCAGTGACAACATTAATAGTGATAGGTCTTGGTCAGTTAAGACTAGCTTAGCGCGAT
CAGCTCGTGAAAGGTGAAGTAGGTTCTCAATCAGATGTTGCATTCTTAGTGATTCTTCAT
CAATAAACTGTAATGATTCTGGAATCACTTCGGGGTGGGCGTCACCCCGCCGCTTGATTA
GACTGAGATTACCGCGAATCGCAGCAATCGGGGTTCGCAGTTCGTGCGAAGCATCAGAAA
TAAATTGACGCTCATGCTGCAATCGTTGATTTTGCGTGACCAACAGTTCATTAAAGGCCC
GACCGAGGTCGTTGATCTCGCGGGGGCTAGCAGGCACGTCTAAGGTGGGCTGGTCGCTAT
CCGGATTGTTCGATGTGTACTTGGTTGCGTGTAACAGTTTAATGGTTGGGTCACTCAGTC
GCAGTGCTAAACGATGGGCCCACCAAGTCCCCAATGCCAGGGCGGCACAAGTGACAGCCA
GCATGAGCAGAATCAAAATAAGCAGACTGTTGAACAATCGCCTTAAGCTGACCCATAGTT
GGTAAGTGTTATGCCCATCTTTTTCACTATAAGATAAGAAGAAACCAAATCCGTGAACGT
AGACTAACGGCCCTACTAGCTTAGTCTGTTGCTTGGTGAAAAACGATTTGGACGATGGGG
TAGTGATGATCGTCCGCTTCGTTTTAGTGGCGGTCGTCAAGGTTGCTTTCTTGGTGGTTA
CCCGGATAAATGCCGGTTGTTTCGTATTGCGTGTCGTCGTATTGTTCCATTGAATAAAAC
TGGGGACGTCTTTGATATTCGCCTGGTTAAGACTGCTCATCAAGTCACGGGCTTCCCTAG
TCGTATTGATTGTTTGCTGAGTGCCGACCATCAGAAGGGTGATCAAGCTAACCAACAACG
TAATTGTCAGCATTAGTCGGCGGATGGCCTTATTGATCAGCTGTTCATAGGTCGGAGTGG
TGTTATTTTTGGGCATCAGACATCGGCTCCCTTAGTTTATACCCGACGCCGCGCACTGTT
TGAATGAGTGGGGAGGCGCCGGTTGTCGTGATTTTATTACGTAAATAACCGACATAAACG
TCAACGACATTTTGCTGACCGAGAAAGTCGGCTCCCCAGACTTGGTCAAGCAAGTCATCA
CGGGTAAAGACTTCGTCGGGATGAGCGAGGAAGAATTGCAGCAAATCATATTCACGGTGA
GTTAAGGTAACTTCTTCCTGCCCGTTAGTAACGCGGTGGGCTTTGGTATCTAGCTGGATA
TCATCCAGTTGGTAGACTTGATTGGGTTCAACTTGATTTTCAATGCGTCGTTGGATAACC
CGGATTCGGGCCAATAATTCTTCGATTTCAAATGGTTTGGTGATATAGTCGTCGGCACCA
TTATCTAACCCGGCGACTTTATCACCGACATAATCTCTAGCGGTCATAATAATGACTGGT
ACTTGATCGTGTTTGCGAATGCGGCGAAGAACTTCCATACCGTCAAGTTTTGGCAACATC
CAGTCTAGCAGGATGAGGAGCAACTCGTTTTGATGCGCTTGGTAGGTTTCCATAGCTGCC
AAACCGTTAGCCGCTACCAAAACGTTGAAATCCTCAAATTGTAGTTCTTTAGTCAAGTAG
CCAGATAGACTGCCTTCATCCTCAACAATTAAAATCGTGTTTTTCAATGTTATGCTCCTC
TCAATAACCCTGGTTTATGTCTAATTATAGCGAATAATTATGACGCTTTTCCGATATTTT
GACTTATTTTTATGGATTTGTGTGAACTAAATGAAAGCGTCACCGGACTTATGCTAAAAT
TGGACTATGAAAATGGAAGGTAAGTGAGTGACATGGGACTTTTTCGTGACGCCATGCAGG
CACTGTATCACAGTGGTCATTATGGTTACAACATCAATGTAAAGAAGTCGGCTCCCGCCG
TTGATCCGAAGGAAGTACCAGCGATTGCGGCGTTAGGACGTATTAATCGAACGCCCAACT
TTAAGACGTGGTCCGTTGATTCGCCATATAAAACGGCCGAATTTACGGCTAAATTAACTG
ACGCAGTAGCAACTTGTGATTTGGAAATGCAGGATCTTGAGATCAAACCGCAGATCGATG
GTCGGTGGGGCGATCAATAAGCGGAATTTGTTCCCATAAATTCTAATGGTCATATTAATT
TAATGATAGACCAATTAATCAATAGTGACGGGGTGAGTCAATGTTTTCGTACGATCAGGT
CCAGCAGTTAAACCGCTTGGAAATTGAAATTTATAAGTATATTGTGGGTCATCCCGCTGA
AGTAAGTACTATGACGATTCGACAATTGGCCGACCATAGTCACGTCTCAGCAACGACTAT
TTTGCGTTTTCTAAAGCACATGGGCTATGATGGCTACGCAGAATTTAAGTTCACATTAAA
AGAACAGTTACGGCAAAATGCCACACAACCGTTAGCTCAGACAGTTGTACCGATGCGGAC
GTTTTTTGACCGCATGAACTTACCTGATATCACGGCTAAACTTCATCGGGTCGCAGAACT
GGTTCATCAAGCTCGAATGGTCGTACTGATTGGGTCAGGGACGAGTGCTGGCCTGGCCGC
GTATGGCAGCCATTTATTCGCTAACTTTGGTTTATATAGCTTGATGATTAGTGATACGAG
TCAGCCCCATCCGGTTCAGCAACAGGATTTATCGGATACCGTCTTTTTCGCACTTTCAGT
ATCTGGAGAGTCTGAAGATATTATTGAACAAAGCGTTTATTATCGGCAGAGTGGCGCGAA
GGTGGTCGCTATTACCGCTAGCAGTCATTCGACGTTAGCTGGGATTGCGGACGTGGTGTT
AACTTATGATACCCCGGAAGTTCAAGCAATCAGTGGTGGTAGCACCTTGTCCCAGTTGCC
CGTCGTTTATTATCTGGAACAATTAGCTATGATTATTCAGCCATTAACGTAAAGGTAATT
CAAACTAATCTTTGGAACATGTTCTAAAAATGGAACAAATTCCGATGGATGGAACAACAC
CCATTTTAGAGTGAAAGGGTATACATTTTGAGAATGACAGGTATAATGAATTTTGTAGGA
AGCGTATTCATGGGTACAAATGTCAGATGACAGGACTACTTTGTAACGGACGAACTCAAT
TTTATGTAAACGGTTAACTATTGATTGACCGTTAGCTTACTTAAATTATTCTGATTGTTT
GAGAATGTTCGTTAAATGAATATGCACAACAAATTATTTTAGGGGGTCACGACATGAGCG
AAAACAATAACAAGTCGAGCTTTGTTAATGACCGACTTGTCCCTTTCTTTGGCAAGATTG
CTGGTTCTCGTCACTTAATTGCCTTACGTGATGGGATGACATTGGCAGTGCCAATGATTA
TTATCGGGTCGGTCTTCATGATCATTGCGCAATTCCCTATCAAGGGTTATCAGACCTTTA
TGGCCAATACCTTTGGTTCGAATTGGGCAACGATCGTCCAATATCCAACTAACGCCTCGT
TCCATATCATGGGCTTGATTGCGGTTATTGGGATTTCTTATAACTTGGCAAAGAGTTATA
AAGTCGATCCAATCTCTGCCTCAATTGTTTCGTTAGGCGCTTGGTTCTTAACGATTCCAT
TAAACACCGATAAGGCAGGAGCACTGTGGGTACCATTAACCCAACTTGATTCGGCGGGGT
TATTCACGGCGCTACTGATTGGGTTGTTTATTACTGATTTTTACGTTTTCATGGTGCATC
GCAATTGGACGATTAAGATGCCTGATAGCGTGCCACCGGCAGTTAGCAACTCGTTTGCAG
CCTTAGTACCCGGTTTTGTCATCTTATTCTTGATGTGGTTACTGCGGTTGGCTGTTGAAG
CATCACCAATGCAGAGTATTCCTAACGTGATTTCATTCGTCTTAGCTAAACCATTAGGCT
TGTTGAGTAACACGTTACCAGGGGCCTTGGTTGCTGAATTCGTTGTATGTATTCTTTGGA
TTTTCGGGATTCACGGTGCCAACGTGGTTTCTGGGGTCATGCAACCAATCTGGTTGGCTG
CGATGTCACAAAATGCGGCTGCTTTGAAAGCTGGCAAGGCTTTACCAAACGTTGTGACAC
AACAATTCTTTGATAACTTCGTTCACATGGGTGGTTCTGGTGCAACCTTAGGATTAGCTT
TTATGATTGCCTTTGTTTCACGGAGTGCAGAATTCAAGACGTTAGGTAAGTTGATTATTG
GCCCTGCCATTTTCAACATCAATGAACCGATTGTCTTCGGGTTACCAATCGTTATGAACT
ACCGAATGGCCATTCCATTTATTGCTGCACCGTTGGTTAACGTAACGACGACATACTTTG
CAATGTCGACTGGCTTAGTTGCGAAGACCGTTGGGGTCATGGTTCCTTGGACCACGCCGC
CAATTATCTCTGGTTACTTAGCAACGATGCACATCTCAGGTGCGGTATTACAAATTGTTA
ATATTGTGCTTGATGGTGCCATCTACTACTTCTTCTTCAAGGCCTTAGATCGTGATAAGG
TTAAGGAAGAAAAGACCTTTGCTGCTAAAGAAGCTGCTGGCGAAACGGTCGAAGCTTAAG
TTAAATCATTAATGTAGTAATCGTATAAATACCACCATTAGCGACTTGCTGAAAGTCTGT
TGATGGTGGTATTTTAATGTCGATTTTTGAGAAGCGCGTGCAGATTAAAGCGAACCGAGT
GACTTGGAATTGTCACCGGGTTCGCCTTTTATTAACGGGTATGAAATTGTGGGTGCAACA
TTCGGGGGTGACCATGGTCAGTACCCTTGTACTGCAATAGCCAATAAGCGTTTTGCGGCA
AAGCGCTACGGGCAATGACGTGTGCAACGGTGTAGCGAATCGTGTCGGCATTAGCGTCAG
TCCATAAACGCCAAGTTGGTAACTTAGCTGCTTGAACCGGTTCCCAATCGCCCAATTCTT
GTTCACTAGTAGTTAGTGCGGTGATTAAATCAGGCCGTTCGGAACCAGTCAGTTCGATGT
AGTAGCAATACGCTTGCGGATGCAGGGTGTTGGGCTGGCTCATGATGAGATTGCTCCTTT
GGATGGTTTTAACGAGTTATCGTTGACTTAAATAACCTTATCATCAATCATAGTACAACC
GTTTGACTAAATTGACTAGCTTTTTCGCTTACTGTTATTAAAATGTAATATTCAAACTTG
CAATTAAAAATAATTGAGTGTTGCGCCTTGACCTGGAACGCGTTTCAGCACGTATATTAA
GTGGTGAAAATAACGAGGGGGTGCAGCACGAATGGAAACGGGAATTTTAAAACAGATTGA
TTTAACAACGACAACGGAACGGTATTTCTTCGTGCAAGTACAACGACTGGCCGACTATGT
CTGGATTCGCTCAGTTCAAAACTTTAAGCCTTTAGAATTAACGGTTCGGGTGAGTGATTT
ACAGGTGAACAAGCACCAGGCCGTTGCTGACCGGGGGAATATCAAATATGAGTTTAACGA
CGATACCGGGGGACTGGTGACGCAACTTGCTGGCTGGGTGCACTAAGACGGTGACAGACA
AGCAGTAACTGTGATACTTTAGGCAATCAACAACCAATAATACTAATGGCAGCAATCAAT
TTTAACTAGGCTAGGACTAAATCAGGCGCGCCACTGAAGGCTATAATGCTTCAGTGGCAC
GCCTGATTATCATTAAAAGATCACTTGGTATTATCACTGTAAGTGATTTTATCTAAACCT
TGGGTGTCATAATTGAGATTGGTTTTGCCGTCATACACGGTATTCTTGGCATTTAGCTTG
GTTTCCATGTTGGTAAGGGTCTCAGTACTGAGCCCCAGTTGGGTCCGAAGGCGGTCCGAC
GTTTGTTGCAAGGTCTTTGTACTTAAAATCTGATAGGAACTCGTATTGATCCAAGCGGGT
GAGCCAATGACTTGAGTCGACTGGATGTGTTTCATATTGGCACGATCATGCGTCGCTAAC
CCAACAAGGTCGTTAAAGCTAAGGTCAGTTTGTAAATTACCCTTCAGTGAAGTGAGTAAT
TGATTGTAGCGACTATAGGTCTTAGTCTCGGCGAGTTTGGCGAGAACCGCCCGCATGACT
TGTTGTTGCCGTAATTGACGGCCATAGTCGCCCCGGGGGTCCTGATAACGCATCCGTGTA
TAAGATAGCGCCTGTTTACCATTGAGATGGTGTTTGCCCTTGGTTACTGTGATATGGTCG
AATGAAACGTTGAGTGGACTAGTGATCGTCACACCTCCAACGGCATCCACGATTTGTTTG
AGACCGCCCATATTGATAGTTGCATAGTAATCGATAGGCACGTTGAATAGCTTGCTAACA
CTAGCCTTGGCCATCTTGGAGCCACCAATATTGTAAGCGGCGTTGAGTTTTTGAACATTT
GTGTCCTGATCACCGACCATTTCTGCTAATGAATCGCGTGGAATGCTGGTAATGAGCGTT
TTCTTGGTCTGCGGATTGATCGTAACGACCATAATGGTGTCAGAATTTCCCTTATCAATA
CGACCGTCTGCCCCGGTGTCAACACCTAGTAGTAAGATGCTGAGTGGCTTAGTCGTATCG
ATTTTAGTACTGCTGTTTCCCGTATAGATCGTCGACTGGTAGCGCGCCTGTGCCTGGCGA
ATAATTAAGCCAATCGCCACGAATGCGATAACGATAATGATGCCGACCGCAATTAACACT
GGCCGTAATTTTGAAGATGCTGAATGCCGCATGTTCAAATCCTCCCTTAATTAAAGGCGT
TAAGATGGTTCCCCGGATAACGTCTTTGTCTTGAAATCACTGTTTCTAGCATACCCGGTC
AGTACGATCCCGGAAAATACTTATTTTGAGTGTACTTAATTTAAAAAATAGATACCACCT
AAAAGAATTAGATTGGAAACTGAGCAAATTAGGAGCGGTCACTTACGGACAGTATTACGG
CAGAAAACGGATTCTTGGCTTATACTGACAGTGAACTTAAATATATGAAGTGAGGTTTGG
TAATTTGACAGTCTTTCGCGCATTTTCTAACCAAGAAGTTTTAGATTATTTAGCAACGCA
AGTCACTGACGGGCAGGTCTTCACTGACGAGGAGACGCTGAAAAAATACTCTTTCAGTCC
GCGGTTGACCGATGACGATAGTGGCCTTGCCTTAGCCTATGTCGAAGCACATACGACCAA
GGACATTCAAGGAACGTTGAAAACGGCCCGTAAATACCACATCGCAGTGATTCCCCAAGA
CCAAACAACGAGCACTGTTATCGGTGCGGACGGGTTAACGGACAGTCTGATTCTTTCAAC
CGCCAAGATGAATCGAATCATCGAAATTAGCAAGGCTGATTCCATCGCCGTGGTTGAACC
CGGCGTCGTTAACGGTGATCTGGATAAAGAAGCACGCAAGCAGGGTATGTTCTACGCGCC
GGACCCTGGTTCTAAGCCCATCTCTGGAATTGGCGGTAATGTGGCGACAAACGCCGGCGG
GATGAGCACGGTCAAGTATGGGGCTACTAAGGACAATGTCTTAGGCGTTAAGGTCGTTTT
AGCCGATGGTCGCGAAGTTAAGTTAGGCGGTCGGACGCTAAAGCAGGCCTTTGGTTATGA
TTTAACGCAATTGATGATTGGTTCGGAAGGCACGTTAGGAATCATTACCGAAGTAATCGT
TAAACTGTTGCCGATTCCGCTAGGGACCCCCGTGATGGGCGTCGCCTTTTTCGATAATAT
GACGGCCTTGGCTAAAGCAGTCACGGCGATTCGAATCTCCGGTGTTTATCCAACGATGCT
AGAGGCATTGGATGGCAATACGGTTGCGGCACTCGATCGCTACGAGAAGACACACTATGC
TAAGAATAGTGCGGCGATGTTGATCTTTAAGCTTGATAATGGTGGTCAGGATAGTATGGC
AGTCGTTAAGAAGATACTGGCCGAACAGCAAGCCAACGATGTTAAGATTACGACTGAGCC
TAAGGAACAGGCAGCGTTAGAACAATTACGGCGCGACATGCTGCCGGCAGTTTTTGCTGG
TCAGAATCATATTATGGAAGATATGGCCGTGCCATTATCGCAATTAGCCCCATTAATGGA
CTATATTCAAGAACTATCCAAGCGGTTAGACGTCGAAATCTATACGGCTGGACATGCTGG
CGATGGTAATGTGCACCCGACCTTAGTGTGGCCAACGTCGGTAACCGAAGTGCCTGAAAA
AATCATTATTGCGCTACAAGAAATGTTTAAGAAGACGCTGGCACTTGGTGGGACGATTTC
GGGTGAGCACGCAGTCGGAATGTTGAAAAATCAATGGAACAATGCCGAATTAGGCGAAGA
TGTTGATATGTTGCAACATCAGATCAAGGCACTCTTTGACCCGATGAATATTTTGAACCC
GAAACGTAAAATCAATTAACCCAACGATTACAAAGCGCTTAAGTTTTGATAGCAGTTGTT
GGTCAGATATTGCGTAACTTGGTCATCGTGTCTTATTATTGAGATAGTCCCAAAAATGAG
TTGTTGGTTAATGAGTCACTAAGAATGTGCAGTGTGGATTAACCGATGCGAAGGAGGCCC
CAAGTGATACCTAAGAGTGCACGAATCCGAATTGAATTTGATGCCGAAGTACTCCGCAAC
GAGATTTTTGATGTGCATGATTTCGCCAGTTTTCAAAGCTTCTGGCAGCGATTTGAGAAT
TTCTTGGCCGATCGCATGGTCGTTGGTCACCTGAACGTGTTAGAGGGCCGCGGCCTGATT
CCTAGTGATTTTGCAGATGTTGACGGACACTTAGCTTACCAAGTTGGTGAAGATGCGCAC
CAAATTGCGTATGACCAAATTGCGCGTGAGTGGACCATCACGATCCGTTAAGGTAGATTG
AGAGAGAATAGAGTCTTATATTGGAGCGATATTGATTGAGCACAACAAATTCCCAAGCAA
GTGCAGATAATGATCAGCTTTTGCCAGCACCCCCGGAACTTTTGCAAGCTGTTGATCAGT
TGAAAGCTTATTCGTTACGTTATGAAGTTGCGATGAAGCTCGTTTTAGATAAGTTAGATT
ATATTAGTCGAGAGTATGAGCTTCGTTACGGCTACGCGTTAATTGATAGCAAGCAGTCCC
GGATCAAGTCGCCTGAGAGCATTGTTGGTAAGATGCAACGTAAGCATTTACCGTTAACGT
TAAATGCGGTGTTTAATAATTTGCATGATATTGCGGGTATCCGGTTGATTGTTCGTTTCC
TAAGCGATGTCAAGACAGTCGAGAATTTATTGGCGACTCAGGCTGACATTAAAGTATTAC
GAGTGAAGGATTATATTCATCATCCTAAAGCTAATGGCTATCAGAGTTTGCATTTAATCC
TCGGGGTGCCGGTCTACACTGTTGATGGGCCGAGCATCATTGAGGTCGAACTACAAGTAC
GGACGATTGCCATGAACTTTTGGGCGTCGTTGGAGCATGAATTAAATTATAAGAAGAACG
TTCCGCATCAGGACGCATTGCGAGCGTCATTGACTAAGAAGGCGCAGTTAATTACGGAGC
TGGATCAGGAAATGGACGATATCAAGCAACGGATGTATGAACCTAAGACGCCCCCAAAAG
AAGTCTAAAAAATGCCCGATTATTAGCAGGTAATTGCTAATAATCGGGCATTTTGGGGTT
TTCTTGACGCGAATCAAGTCCATCCATGCACATGACTGGTATCTTATATAGAAGAAAGTA
ATTAAGAAGTTAGATTGCTTTTGCAATTAAAGGGTTCATGTTACTTTTAATATGCAAGAT
AATTTCCAAGGCATATTGATAATAATTAATTTAATGGGAATAGCTAGATTAATTAAACTA
ACAATCGAATAGTGGGGTTAAATTCAGTGTTCAGCCAAATTTTTGACTGGTTTTCCTCGG
TACCACCAGTCGTTGATAAAACTGGCCAGTTCTTCCGGTGATTCATGTAGTCCTGTTTTT
AACCAATAACGGACAACACCAACGATACCATTGAGATAATACTCAAACATGTACTCTTTT
TCGCGATTGCCAATACCAGTGATCTCAGCTTGGTTATGTGCTAAGATCTCACGCTTAGTT
GTTGCGATAAAGCTCATCAGAAAATCCTGGTCGGTTGTTAAGATGAAGGAAGTAACGGCG
TGGCGTTTCTTAACCACCTCAAAAATTCCCGTCAGAATGGCTTGTAAAGAGTCGGGATTA
AGATGTTTATCAATAACAGCTAGCAGTTCTTCCGTGGCATCTTGTTCCATCTTCTGCATG
CAATCTTTGACGTCTTCATAATGGGCGTAAAAGGTGCCCCGGTTGATATCTGCGGCCTTG
CAGACAGCAGTGACCGTAATCTCATCTAGTGACTGATGTTGGAGTAAGTTGATTAGACTA
TCTTGAATTAGGCGTTCGGTCATTTGCGAACGACGGTTGTTTTTAGTACCTACCACTGAA
GTTCACCTCATTATTTGAACAATATACTATTGTTTGTTTATTTAATGACGATTTTATGAA
AATTGTTGGTTGAAATTACACCGGTTTTCATTTAACATGTTGTTATTATTTAAACACATT
GTTGATTAAATGTCACGATGTCGTTTTAAGAATCTGAATTAGGGAAGGGATATAACGTGA
AAGGGAGCCGTAGACGTTTTACAATCCAAGCGATTGTTTGGCTAGTTGTGATGGTAGCGG
CCATCATCTTCCTGCCAAATATCAGCAGTCTGGTACGTGATAAGGGCCAGACCAAGTTGC
CAAGTAGTGCCAAGAGTCAAGTCGCACAAGTCATTCAGAATCATTGGGGGCGTAATCAAA
ATAATACGCGCCAAGTGGTGGTGGTCTTCAATAATGGTGATTCACCGTTAACGAGTGACC
AGAAGCAAGCAATCGATGGGACGATTCAACGCTTCAAAGTGCAGAAATCAAAATATCACG
TGAAATCAATGACGGCTGCCAGTGATAATGCTGCTGCCAAAAAGCAATTGATTTCAAAAG
ACAAATCCACCCAATTATTACAATTAATGGTTGGTAAGAACCAGACCGTCGCGAACATGA
CCAAGAATATTACGGCCGGTGCTAAAACGGCGGGGGTTAAGACGTACGTGACGGGGAGTG
ACATCTTAAATGATGACTTCACTCAGGAAACGGAAGCTGGGATTCAGAAGACTGAAATTA
TTACCGTTATTTTCATTTTCATCGTATTAACGTTAGTCTTCCGCTCGCCGATTACGCCGT
TAGTTTCACTGTTGTCAGTTGGAGTGTCGTTCATTATCTCGCTGAGCGTTGTGATGAACC
TCGTTAATAAATTTAACTTTCCATTGTCGAACTTTACCCAAGTCTTTATGGTCGTGGTCT
TGTTCGGGATTGGGACCGACTACAATATTCTACTGTTCGATCAATTCAAAGAAGAACTCA
GTCATGGCGATAGTCCGGTCGCCGCGACTGGGCGCGCGTTAAAGATTGCCGGACGAACGA
TCCTATACAGTGGATCGTCACTATTAATTGGGTTTAGTGCCCTTGGGTTAGCGAACTTCT
CAATTTACAAGTCAGCGGTTGGGGTTGCCATTGCGGTTGCTATCCTGTTGCTCGTCTTGT
TAACGTTGAATCCATTCTTCATGGCGTTATTAGGACCACGGTTATTCTGGCCAACGAAGA
AGTTTGCTGGCGGTAGTACGAGCAAGATGTGGCACGGCATTGCAGCGTCATCAGTTCGTT
ACCCAATCATCGCCCTAGTCGTTGTTTTGGGTGTCTCATTACCGTTTATCCTAACGTACA
ATAATGAATTAAACTACGATACGTTAGCTGAATTAAACGACACGATTCCTGCGAAGAAAG
GGTTCCAAGTTGTTCAGGATCACTTCTCCAAGGGGACGGCTGAACCGTCAACGTTATATA
TCAAGACGGATCATGCCTTAAACAATGAAAAAGATCTAAAAGTCATTGACAGCTTAACGA
AGCAGTTACAAAAAGTTAAGGGTGTTAAAACCGTGGCGTCTGTCACCCAACCCGGTGGCT
CACAAATCGATCAATTATACGTTGGCAACCAATTAGGCACCGTCACTAGTGGGATGAAGT
CTGCTAGCAAAGGGCTAACTAAGATTGGTAGTGGGTTAGATAGCGCCAATAGTAAATTGA
AGAGTGCCAATATGTCGGATAGCGCGAAGTCGGCCAAGAAGTTGGCGGATGGGGCGGATG
AAGTTGCTAGCGGTGTTGTTTCATATACCGATGGCGTCTACACTGTTAACAATGGTTTGA
ACCAATTGAATAGTAAGACCGGGACTTTGTCTAGTGGTGTTAACCAGCTGGTTAGTGGTT
CAGGGCAAGTTACTAGTGGTGCTAAAACTGTAGCATCAGGGAACTCGACTTTGGCAACTA
ATTTAGTTACTTACACAAATGGTGTCTATACAGTTAACAGTGGGCTTAATCAGCTAGATA
GCAAGACTGGAACCTTATCTAGTGGTGTTAATAAATTGGCGACTGGGGCTAATTCACTAT
CCAGTGGATTAACAACCGTATTCTCAGGTACTCAAAGTTTATCAAATGGGCTGTCAGAGT
TGAACAATAAGAAAACTTCAATTTCTAGTGGGACAACTCAGTTAACAACGTCAATTTCCG
CGTTACAACAAGGTTCAGCTACTTTATCTGAAAACCTAGCTGCTTTGGAAAAAGAAGTAA
GTAGTAGCAATAGTGCTATAGATACCAGTGAATTACAAACATTAACTGATCAATTAAAGA
AGATCAATACTAATTTACAAACTGTAGCTGATAGTCCTAATAATGTCTCAACTAATATTA
GTAGTGTGGAGAAAGCTGCTAGTGCATTTTCAGCGTCCAACGAAGATATTTCAAATGATA
TGGTAACAATGAAGAGTGCCTTATCAAGTGCGGCAAGTCGGGACGCTGCTTCAAGTTCAA
CAACGGCTAGTGTGAATGCAAACTCAGTTGCTTCTGCTGCACTGGCGGCAGCTGGTTCAT
CGGCAACGTCAGAGCAAAAAGCTGCTATCAGTTCAGCGGTTACTTCTGAAGTAAATGCTC
AAAATAGTTCGAATGCCAGTACAAGTTCAACTGCAACGACCAATGCGGGCACAGTAACAG
CGAGTGATGGTCTGACAGCATTGGCAGATATGCAACAGAAGCTTTCGACTTTGAAAGAGG
CATCTAGTTCTCTGGATGATTTAAGTAGTAATCTAAATAACTTAGCAAGTGTACAACAGG
TTGCTTCTGCTGCTATCAAAGGAAACCAGGCTTCATTGCAAGCCATTCAACAAATTTCAC
AAGCAGCCGCGAAAATGCAACAGATGGAAGCAGCTGTTGCAAAGTTATCAAGTGGTTCTT
CAGAGCTTACGAATAACTTGTCGAAACTCCAAACAGGGGCTAACACCCTTGCAACTAGCC
TTAATCAATATACAGCAGGAGTTGCGACAGCCTCTGCAGGTGCGTCTAAGCTCAATACTG
GTGTAAGCAGTGCTTCAACTGGTGCAAGTCAACTTTCCAGTGGATTAGGCTCATTACAAG
GTCAAATTCCAACTTTGACTAGTGCGATTAGTGCACTAGATGCCGGGACGAATAAGCTTA
CTAACAATTCTGCTGCGTTAGTTTCAGGTGCAAACCAGTTAGCATCTGGTGCAAATCAAG
TTGCTTCCGGTTCATCTCAAGTAACAACTGGCTTAACTACCTTGAAAGGCCAAGTACCAA
CGTTAGTTAATGCAATTAGCGCGTTAGATGCTGGGACGAACAAGTTAGTTGCTAATTCTG
CAACCCTTAACAGTGGTGCCTCGCAAGTGGCCTCTGGTAATGAACAAATGTACACCAGTA
TTCAAAGCTTAGTAGGTCAGATGCAGACGCTCCAAGATGGTTTGAAGACTGCCAGCGACG
GAACTAAGACAATCAACACTGGTGTTGGCTCAGCTAACAGTTACTTGACTGGCTTAAAGG
ATTCCGCGGCTGCGAAGACGTATTACGTGCCAAAGAGCACTTTGAAGGGTAAGACTTACA
AGTCTGCTTTGAAGGCTTATATGTCTGGTAACAACCACGCAACGAAGTTAACAATCGTCT
TGAATGAAAATCCAAGTTCGAAGTCAGCGATGGATAAAGTAACGGCAATTCAAAAGCAAG
CGACGAATAGCTTGAAGGGAACTGCGTTAGATGGTGCCACCATTGCGATTGGTGGTCAAA
CGTCTGAAACGAACGATACCCAAGCAATTGCTTCTAGTGACTTCGTTCGGACCGCTGCAA
TTATGTTAGTCGGAATCCTGATTGCCTTGATGGTTATCACGCGTTCTGTCTTACAACCGT
TCTACATCTTAGGGACTTTGTTATTGGCTTACATTATGTCCTTGAGTATTACACGGATCT
TGAGCAACTGGTTCTTGGGTCAAAGCATGTTAACTTGGAACACACCGTTCTTCGGGTTCA
TCATGTTGATTGCGCTTGGGGTCGACTACAGTATCTTCTTGATGATGAAGTATCGTGAAT
TTGATAATTCGGCTGCGACACCAAGTACTCGAATTGTCAGAGCTTCCGCTGTCATTGGGG
CCGTGGTCTTATCCGCTGCCTTGATCTTGAGTGGGACGTTCGCAGCCTTGATGCCATCCG
GTGTCTTGACGTTGATTCAAGTGGCGATGGTTGTGATTATCGGGTTGATTATTCTGGTAT
TCGCCATCCCAACGATTATTCCAAGTTTGATTCGCTTAACTTATCCGTTGACGGATCGTA
TGGAAGACGAAACCACTGCTGAAAAGCAGACGAAACGAAATCGTCAATAAAATAAGTCAG
TTATGCGATAATAAGTGTAACCAACTGGCGCCGTCTAACGATTCAAGTTGGACGGCGCTT
TTTTAAGGGGCTGCACTTAGATTTTAAAAACAGTGTTAGTTTTAGTCTAAGAGTATGCGG
CGAGTATGAGATAGCCGGATTGGATAGTGGCGATAAGGAGATGTTTTTAATGCAACGATG
TGCATGGGCGGATTCATCACCAGCAATGCAAGCGTATCATGACAACGAATGGGGGCGGCC
GCAACATAATCAGCAACGACTTTTTGAACTGTTGTGCTTGGAGACTTATCAAGCAGGACT
GAGCTGGCAGACCGTCCTGAATAAGCGGGCGGCTTTTAATGAAGATTTTGCGGATTACGA
TGTTGACCAGGTGGCCGCTATGACGACCGCCGATGTTGAGCGACTACTAACCGATGCTCG
AATTATTCGGCATCGTCAGAAGTTAATGGCAACGATCAACAATGCTCGTGTGATTCGAGA
TTGGCCGGCCGGGGAAGACTTTGCCACTTGGTTATGGGCGTTTGTTGATAACCAGCCCAT
ACGCCAGGCGTGGGCGTCAATCGATGAGGTTCCAGCAACAAACGACTTGGCGCAACAAGT
GTCTAAAGAGATGAAACGCCGCGGCTTCAAGTTTGTCGGACCGACAACCATTTATTCTTA
TCTTCAAGCGACTGGTCTCATTAATGATCATGTGGTGGACTGCCCATTTGCTCCAGAAAA
TTTACCGGCCTAACGCGCTTAATTCCTGGCGCGGTGAGTAAGTGAGCCGTCAATTTAAAA
CCAGCGCGATGACAACTGTCAGGCGCTGGTTTTTATTAAAATCAATATGTTTTGATATAA
GTGCAATTGCTTAAATTTTATGTATAAATAAATACTTATTATAACCATAAAAATAATTGA
CATGATGTCGCTTAATTTGCTAAGATACGGCGTAAGAATAGCTGCGGAAGGCAAGTGATG
GGAGCGACGTTAGGTGAAAGAAGTAAGGTTTTGGGGACTCTTGTTAGGACTGTTTGTCTG
TTTAGGGGCAGTGATACCGTTAGTTAGTAAGGCTGACGTACTTGATACGGCACCCGCTGG
ACTGAATCTGGAAGGCTTATTTGAACCGGGAAAGTTTGACCGTAATTCGGCCACAATGCA
GACTGTTTTAAAGAATGGCCATTCGCAGCATGTTATCGAATTAACAAATGACGATAATCA
AGTTGGGGCAATGTGGTCGACCCCTGTTAATCGCTTTAACATGCGGGTCGATAACCAAGT
CTCAATGTGGGTGAACTTTGGGGACAAAGCCGTGAGTGAAGGACTGGCCGTTGTTTTACA
GAATGATCCCCACAAAATGAGTGCGATTAGTCGGTATGGAAAGAAAAGCATTATTGGTGA
GAACTTGGGTGTTTATGGGACGGATACCTATACACGGCGAACGGCGCCGGCCACGATTGC
TAAGACGGCGATTCAAAAAAGTTGGGCGTTGGAGCTGGATACCAAAGTGAATGACGGTGG
TTTTTGGGGATTGTATCCCCGGGGGAATTCTTTCGATGAAAAGCCTAAAAAAATGCATAT
GGCCGCGAGCTACCCTGCAAGTCCGGATACTTATACGCAACGGGGTGGTTTAACGTCCTC
TTATCGTTTTGAACAGAACCATGGGAGTATCGCTGATAAATTACCACTCGCGGACGGTAA
CTGGCACCATCTTGTATTGAAGTGGGTCGCCAGTAAACAAATCATGAGTTATACCCTGGA
TCAGGGACCAACACGAATGACCACAATTGATACAACAGTCTTTGGAAAGGATATCCGGAA
TGTTACTTGGGGATTAACTAGTACGGCGACAACCGCTAATGCCAGAACACTGGTCGTCTT
TGACCGGTTGCCACAACCGATTGAAATCGAGTCAGATTTAAACGTAACCAATCTGACTCA
AGAGCGAACTGTCCATGAAGGAGACTGGGTTCATGGTGGGGATGAGTTGGAATATGAGTA
CGTTCTGAGCTATCTCAATGGTGACAATGAATGGCAACAGGTTAAGGCCAGCCTACCATT
ACCCGAACAAGTTCACTTTAGTCACGCGAAGATCCGCTATGCGGATGGTACCGAGGAAGA
GATCAATTTACCAGCGGACGATAACGAATCGTCGGTGGCCCGCTTACAACACGATTTGCA
GCGGACACTATCAATGAAAAATCCGCACGCTTATATTACGCTGATTGGTGAGGCTGCCAA
GGTCGATCGGGATACTTTTGTTGATGATGACATGAGTTACTTTGAGGGTCACGAGATGAA
GACCGCAACGGCCACACCGCACTTCACCATTACGACCAATAAGACCGTTAACCTGACGAT
TGAACCGTTGACACAAGTGAAGAAAGGCGAGCCCGTCATCATTAAGGGCCAAATTAAGCT
AAATGATGGGTTAGACTTTGACAATGATGGCATGCGTATCGAGTACCGGGTCAATGGTGA
AGCGGGAGAAGACTATCAGTTGAGCATGGACGATCCGGTTGGTTATGTCGAATTTGAAGT
GGATGCCGAAGAACTACAAATCGGTGAAAATCAGATTACGTTACGGGCTCATAGCAAAGA
TAACGCCTACTCAGAACCAGTGACAGTAACGGTCACGGTCATTGGTGGGGAGTTACAGCT
GAAAAAAGTCAGTACTGAAAGTGTGTTTGCACCAATCAAGTTGACGGGAACGGCTCAAGT
CAGTCGGCCCGAGGGACTTGAAGTAGTTGTCAATGATGATACGGGCTCGAAAGCCGCTTG
GCGCTTAGAGGCGACCGCGACCCCTCTCGTGACTAATCAGGGCCGCACACTAGCGGGAAA
CTTGTATTATCAGGATGGGGCCAAGCTGACAATGTTGGGAAAGGATGCCGTGGAAATCGC
GCGCCAAAAGACGGCCCCGGGGATCGACTATGACGTGACCGCCCACTGGTCATCGCAACA
AGGTTTGGTGCTCAAAACAACGCCCGCCGCTGTTCCTGGAAGTTATCAGGGTACGATCAC
GTGGCACTTAAGTACCGTACCGGAAGCGTGAGTTTACGATTGTGTAAGTAACTCATTTAA
TCAATAAGTTCAGTAGTCGCGACAAGAATTAATTGTTAATTCTTGTCGCGACTATTTGGC
GTTCAGCGAAAGTGCTGACTAACGCATTTAAACGGGCCTCCGATACGGTGCAATGCTAGT
AGTAGCAAGCACAACCAGCCTTTCAGGGGCTTAGCTAGCAAATTGAAAAATCTTCGGTTT
CAGACCCATAAATAAACCCAGCAAGTTCACAAATTAGTCAGATTTCCCGTGTAGGTTAAA
AGCAGTGCAAAGCAATTGTCATACCAATACTTTATCTGAAGGAGGGTTTAAGCGTGAATT
TTTTTAAACGCGCATGGCTCAATCTAACGGCAAAAAAAGGCCGTTCAATTCTATTAGTGC
TTGTTACATCAGCAATCATGCTGTTTGTATTGGCCGGGTTATTGATTAGGAATGCTGCCG
ATACGGCAACTAGTAATGCCAAGAAAAGTGTCGGGGCGACCGTCACTTTATCTGCTAACC
GGGAGGCGGCTTTTAAGAAGATGCGCAGCGCCACGTCGACGAGTAAAAGTAGTCGGCCTA
AGTTGACGACATCGCCCGTTAAACTGAGTGATGCGAAGAAAATCGCCAAGCTTAGCAACG
TTTCAAGTTACAATGCGACCGTCTCAACTTCCGCTAATGCGAAGGGCTTTGATACGATTT
CAACATCAGGTAGTAGTACCGGTGGTGGGATGAAAGGTATGGGTGGCTCAAGTAGCAGTG
GTACTGGTGATATCTCGATTACTGGGGTCACTAATACGAACAGCGTCTCAACCTTTGAAA
GTAGCTCAAGTAAAATTACGAAGGGCCGCGGTATTACAGCTAGTGATGAAGGCACTAACA
ACGTTGTCATCGAAAGTGAATTGGCTAAGGAAGATAGCCTGAGCGTCGGTGATACGATTA
AGTTAAAAGCAACGACCGGTGATAAGAAGACTTACACGATGAAGATCGTTGGGATCTATA
AAGCGTCATCTAGTGCAAGTACGCAACAAGGTCCTGGTAGTACCGATGTCAGCAACAGTG
TTTACACGTCATACACGTTCGCTAACACGGTCAAGGGTTCTAAGTACAAGAACACAGCTG
ATTCTGTGACTTTTGCAATCTCAGACCCCGCTAAAGTTAGCAGCGTCAAAACGTCTGGTA
AACAGTTGATCAATACGTCGAAGTATTCGTTGTCAACGGATGATAGCAGTTACCAAACGG
TTAAGAGTTCGATGAATAACGTTAAATCATTTGCGGATAAGATTGTCTGGCTCGTTGCGA
TTGCTGGAACGATTATCTTAGCTTTAATCGTTATCTTGATGATTCGTGAACGCCGCTATG
AAATTGGTGTCTTGTTATCATTAGGTGAGAGCCGTTGGAAGATTGTCGCTCAATTCTTTG
CTGAAATGGTGATGGTCTTGATCGTCTCAGTTGTCTTAGCCGGATTCGGTGGTAAGTTTG
TTGGTAATAAGCTGGGTGACCAGTTAGTTTCACAACAAACGACGACTGCAACGACTACGA
CGAGTTCAACTAGTCAGCAGGGTCAGCCTGGTGGCGGTGGCGGCGCCCCTAGTGGTAACA
CTGGTGGTAGCAAGCCAAGCGGCAATATGCCTAGTGGCGGCGGTCAGACTGGTAATGCCA
GTGCCACGACCGACACGAACTTAGATATTAATGTCACGGTAATGGATTTAGTTGAACTCG
GCGGCTTTGGCTTAGCCATCATGTTCCTGTCGATTATGCTGGCTTCTGGTGGCATACTAC
GACTACAGCCGAAGAAAGTTTTAATTGATTAGGAGGGGCGGCAATGTTAAAAGTAAATGA
TCTTGGTTACTGGTATGACCGCCAAGAAAATAGTCTATTTGAGAATGTAAACCTTGAATT
TAAGTCGGGGACTTCGTATGCCATTGTTGGTCAAAGTGGTTCCGGTAAGACGACCTTCCT
CTCACTGCTGGCGGGTCTAGATAAACCGCGGGCTGGGCAAATTGAACTCAATGGTGAACC
AATCAATAAGATTGGTCTGACGAACTATCGGAAGTCCAAAGTGGCAATCGTTTTTCAATC
ATATAATTTGTTGACGTATATGTCACCATTGAATAATCTGATGACTGCCATGGCAATTAC
GAACTCGGAACACCGTGGTGACAAGGATTATGCGATGAAGATGTTACGACGGTTAGGTAT
TACAGATGATCAGATGAAGAAGAATGTTCAACGCTTATCTGGTGGTCAGCAGCAACGGGT
GGCGATTGCACGGACCATGGTGTGCGATGCTAAACTAGTGGTTGCGGATGAACCAACCGG
TAATTTGGATGAAGAAAATACGAAATATGTGATTGACCAATTTCAAAAAATTGCGCATGA
ACAAAAGAAGTGCGTCATTATTGTCACGCATGAACCGGATGTTGCGGACGTTTGTGACCA
CTCCTACCGATTAGAAAAGCACAAATTTGTGGCGGAAACCTAGGGTGCTCTTACGATTGA
ATCAGACGTGAGTTGACGCGTACAATCGCATTTTTGTCAAGATAAGTCACTAAAAATGAG
TTCTCAGAATGATTTGATTCTGGGGACTCATTTTTTGATTACTGTGAATTGCTAACGAGA
CAACAATCGTTTTTGAGGGCGAACTTGCCAGCGAACGATAAAGGCGATGATGATAAACAA
GACGAGATAGAGCACCGAGATGCCAATCGCGTAAGCAACCGGAATACTCAACTTGGCCGC
GGTGTGGGTATGCGTGGCCAAACTAACGACGACGGATACGTCCGATAAGGCGTGCAAGAA
AATCGGCCAGACTAAGTTATTGGTTCGTAGATAAAGGCCGCAAAAAATCAGGCCACCCGC
TGCAGCATAAAAGACTTGTGGGATGACGTAGCTGAGGGTCAGCTGGCTGCTGTTAATGAG
TAGGTGGGTAAGACCAAATAGTAAACTGTCGATACAAATGGCTAGCATGAGTCGGTGAGG
GAAGCATTGTCGTAGTAGTGGCAGGAGCATGCCCCGATAGATATATTCCTCAGTGATCCC
GATAACTAGGGCGTAGCCAATATAGAGAATTAACGTTGGGGTCCAAGCAAGATGACATAG
CTTGATGAAGTTGCTCGTCATTGGTAGTAATAAAATAATAATTCCCGGGATGAGCTGCAA
GCATTGTCGTACGAGTGATTGCGATTGCCACCACTGAATCGATATTTTAAACCAAAAATG
ATTTAATAGCAGGAAAATAAGTAATACAAGCAAGTCTTGGACCAGCCCACTGTATAAAGT
TGGTACTGGTAGCCAGGCAATTAATTTAAAAAGAATTGGTACTAAAATGAAAATACTAAT
AGCGGCTCCCCAGCCGCGTTTGGTTGATGACATCGAAATCCCCTCCAGAAGTTAATGCTA
ACTTTAGTATAGGTCACATTGAAGGTGTTGGTTATATTAATTACGGATCGATTAGTTGCC
GGTGGTCATTATGACAGCCACTGGTGATTTTGGCGTAGAATCGGCAGTATTAATAGGATA
ATGACCGCGATTTCGATGATTTGAAAACTAGTCGTCGTTATACCGGGCAAATTGATTGGA
GGTTCCATCATGCTAAAGAAGTCATTGACGGTGTGAATCAACAATGGCCATAGTAGCGAT
GTTGTCTGTGCCGTGATTAAACATAATAGTAGCCCCAGTACGAACGTAAAGCCCAATTGC
AATAGGGTTAAACTAAGTGTTTGGTGACCAAGATTGATTAGATGGGTCAAACTGAAGAGG
ATACTAGTGAAGACTGCAGCTCTACCTACACCCAATGTTGACTGGCTGGCCTGAAACAAC
ATTCCGCGAAAAAAGGTCTCTTCGAACAGGCTGATCAATATGGCAACGAATAACAGGGTC
AGGGTGTTTGTCAGTTGTTGGGCGGTTGCTAACGTATATAATCCAATTAGTGCGGCTACG
ATTAAGGTTGGAATGATGGGCCGGATTTGCCGACGCCAAGTTGCCGATACCCCAAATTTT
AAGGTTTGCCGTAGCCAGTCACGATTTAATATGAGTGCAATTGCTAAAAAGAACAGCTCT
TCGACCCCAGTTGTTAATGAGGATGGGAGTTGGGTTAAGCGTGGTAGCTGGAAAATCAGG
CCAATCAACAACATACTGCCTAACATGCCACCCCATAGTGTGATGACTAATTTGGTTTCG
TGGCGCATCTCCTCAGATCCTTCCTCGTATTCTCGCTACTAAGCATACGCCTTTTAAATG
AATCTGAGCATAAAAAAACAGCGTAACGACAATTAATGTCATTACGCTGTTCGTTAGTAA
TCAGTTATTTTATAAAGCCCAAGCAGCCATGCCTTGTGCGTTGTATAAGCTAACGGCAGC
GTTAACTTGGTCTTCAACAGAGCCACTGCTGATGTGCATGTTTTGGAATAAACCATAGGC
ACCAGAAGTACTGTTCTTGACCGTTGAGTTCCAGTTTGATTCACGCGTGATGATCGTGTT
CCAAGTTGAAGCTGAAACGCCAGTCCGTGATTGCATTTGGCTTAATACGTAGCTCTTTAA
GTTACTACCAGTGTAGCTTGAAGTCGTTGAGGTTGTTGAAGCTGTTGATGATGCAGCTGA
GCTAGTAGCACTTGATGAAGCTTGACTAGTGGTTGCAGCAGAACTTGAAGCTTGGCTAGC
AGCTGATTGCGTTGAGCTTGCTGAAGAAGCAGCACTCGTTGCAACGCTTGAAGTAGCTTG
GCTAGCAGCTGAAGAAGTAGCAGCAGAACTAGTAGCTTGGCTAGCAACTGATTGTGAAGA
AGCACTAGTAGCACTGGCACTCGTTGCAGTTGAAGCAGCTGAAGAAGTAGCTTGGCTAGT
TGCTGATTGTGGTGCAGCACTTGTAGCAGCAGAAGTCGTGGTTGTAGTAGTAGTACCATT
GACTTCAAGCTTATCACCAATGAAGATTAAGTTAACATTAGCTAACTTGTTTGCCTTTTC
AATGGCTGAAACTGAAGTGTTGTGAGCTTGGGCAATTGCTGAAACAGTATCGCCGGCCTT
AACAGTATAAGTATCAGCGTTGGCAACCGTTGTTGAGATAGCGAATAAAGCTAATGCAGC
AGTTGATGATAATACAAGGTTTTTGATCTTCATAATAATTAATACACTCTCCTATAATTT
GCGTGTGTTCGATTATTTACATATATTTTCTATTGGTCGAGCAGTTGATGTCTCAACCAA
TCAACAGTGACTAGTATAACTAGTGAGTGTTGCAGTGCAATAATCAGAACATTACGTTTT
TAGGGGTTGCTTGTAATATAAGGCCGTTTTTGTAATGAATTGTAATATTTGAGCCGGATT
TCATGTAAAATAGCGCTACCAATCCCGATTAACTAGCTGGAAAATCAATAACGACAATGA
TTAAGCGGGGAAACTAATGATGAAAATTAGCCGCTTTATCCGATAAAAGTGATCACTTTT
GGTCGATTTATGAAAAGTCAACGAGGATTATCGATAATTTTAAGCACTTAACTAGTGAAT
TTTGACGGGTTAATTTGTCGGGAAGTCGGATTATAGTGACACTTAACTAGTCATTTTATT
GCTTGGAGACGTGGCACTGACTAATTATTTTTCGGTAAAGCAGATAATTGATAGAAGTTG
CGCATCGTGTAGTCACTTGTGGTCGGTTAACGAAGGCGTCGATTAATTAAGTATTACTAT
AGTAGGTTTATGCCAAAAGTAGCCCATGACGATCGCTACTAAAACGTTACTAGGTTAGTA
TTACGCCATAGTTGAATGGTATGTGGTTGTCGTTGTGGACTAGTCGTCAAACTGTCGGGG
GTTCGGGACTGTACTTAGTCAGGAAATTAGTTGGATTTTCTCCGTTAAGGTTGGTGAATT
GTTAAATAAAAACATGTGGTATTTTGGTTGGGAGAGTGGGTCGTCGATTGGGGGAGACAA
CTAGCAGGTCTGGATCGTGTCCGTCTTAAAGCGGTTGCTAGAATAAGCATATCGCATATC
TAAATAACGGGTTGTCAGCATGCTCTAAGGCCCATTATAAAGTCACTTAGCAACTGAGTA
ACTTTATAATGGGTATTGGTGGGGGACACACGTGCTTCAGCACGGATTTAATAGTAGAAA
AAAAGATTGCGAATCAGAAATGATCCGCAATCTTTGCATTTATTTATTAATTTAAAGTGG
CTTTTTAGTACCAGCCATTAGCAAGCCAATGACTCTTGGCGTTGCTCCATGAACCATAAC
GTGAAGCAACATAACTGTTAGCAACACGTTCTTGGTTGGCAGCGGAGTAGTCACCGTTTA
AGTATGAAGCACTTAATTGGTACTTACCGATGTATTGACCGTTACGAGCAGAATATGAAC
CACCAGATTCTTTACCAGCAATCCAAGCCTTAGCAGCACTATCAGAACCATTGTTGCTAT
AGTTTGATGTTGAACTAGACGTTTGAGTCGTCGTCTGAGCAGCAGGTTTGCTAGTTTGTG
TTTGACTTGATTGGGTCTGGCTAGCTTGGCTCGGTTGAGCTTGAGTTTGACTAGTCTGAG
CTGATGATTGTGTCGTGGTCGTTTGTTGAGTCGTCTGTGTTGAAGTCGTGGTAGTGCTAT
CACCATTTACTTCAAGTTGTTGACCAACTAAGATCAAGTTAACGTCTTTTAAGTGGTTAG
CTTGTTGGATTGCATCAATCGTCGTGTTATGATCAGCAGCAATGGCAGAAACCGTGTCAC
CGGCTTTAACAGTTACCGTAGCAGCTTGAGCGGTAGCACCAATGGCAAAGAGACTAGCAG
TAGCGGCAGCAGTTGATAATAAAGCATTCTTAATCTTCATTTGTAATGTACACTCCTATT
TTTTAGTCCGAATTTGGCTTGGCCCCGCGAATCTTCCAAGCACTCAATGGTACCTAGTAT
AACTGGCGATTGTGACAGGGAAATAGCAGGAGTTTTACGAATTACCCTAATTCTTGTAAT
AAACGGCGTGTTTTGTAATCTTTTGTAATATAACGCGCGGCGCAATTGTTTCTGAGCGGG
TCAATCAAGGCTGTTTACAAATGAAGACGGTGTCTGTTGGTTAACATAACCAAATGTTGT
GATTAAAGTTCGAAGCGTGATATCACTGGGACTGGCAACCGCTGATGTCGTGACTAAGCT
TAGTTAAGCCAATTTACGAGTTCTTTTAGTGGAAATGTAAGCGTTTGTTTGAATGTCAGC
CAACTTACTTTTGGTAACTCGAAATTAGTCGGCCTTTAATTGGACCAGCCAGTTGTCGGT
TTGTTTATTGTTAATGAGCGATTGGGGTGCCGCTTGTAGGTCTTTGTTAAGCTTCTGAAC
GGTGCCACCAAAGGGTGTTGACACCAGATGCGCCCCTTGATCCTCCGTAATCGTGACGAG
CGGATCACCTGCCACGAGGTGCTGGCCCTTAGTTGGTAAATCGAGTTGATGAACGACACC
TAGATTGTGTTGTCCTTGGTCACTTAACCCCAGTAGAAGCCGGTCATGTGATTTGGTCTT
CAGCCAAACGTCGCCGTATAACATCGGAGCATGTTGCTCTTCGTAATCATGACGATAGAA
ATGGATCATTTGTTTCCAAGCAGATTCTTGTTTTGCCATCATTTCTCCTCAATTCAGTGC
TAGTAGTCGGTGCATCAATTGAAAGTGGTGCATGATTGCTAATTTCTTAATTATTCCTAA
CCCTGGGAATTTATCACCCTCAGCGTAGGCCAATAGGGTGGCAAGCGCGGGGGTGCGATT
GAGTCCCGTCAGGTGTGCGGGTGCCCAGTCGGTGAGCTTTGTTAATGCTTCAAAAAACTT
TTGCTTTTGACCACGCATATTGGCATTGCTGTCCGAAACAAAATGATGGATGCGCAGGTC
ACCGTTAACCGTAACATAAATAAGATGTAATGCAATTGCGCGTGATGGCATACCGTGGTC
AAAATAGGGTCGGCCCATGAGTGAGTAATCGCCAAAACCATCAAAGCCAACCGGTGTTTG
GTGCCAGTTAGCGGGGGCAAAATAGGCGTCAGTTATTTCTTGATAGTCCGCAACGTGCGC
TGGGGTTGCCACGGGATCAGTCAATAAGACCGCGTGTTGTGGTAATAGTTGGTGCAAACG
CGCTTCATCAGGGATTAGGACATGACCAGCATGCTGTAAAGTGGTCGTATGCTGATAGGC
CTTAAGCAACGGATAGTTAGGCGCGATGAGCAAGCTTGTTTGACCAGGAGTGGTTGTCAG
AAAGTCGCGACTAAAATCAGCCGCAAGAATTGCGCCCGGCCGGTAAAATGGGTAGGGACG
CAGATCCGGAAGTGGATGGAGCTTAACGGTATTAAGACCATAGACACTCACTTGGGGATT
CGCAATAATGCTAAATGGTTGTTGGGCTTCAATAAAAGTCGTGACTGTTTGTTGTAATTC
TTTGGAGTCACGGACTGGTTCAATTACTGGGATGATGTGTGGGCCAAGTTGGTGTTGCTC
GCACAATGTTCTTAAGGCTAACAAATCATACATCCGTCCACGTAGATAGGGGTAGTAAGT
GCTCATAACTGGTCACGCAGATCTGGTGCCGTTAGCGCCTGATATTTTAGTTTGAGTGTC
TGATATTCGGCATTGCGGGCATCTAATTCTGTTTGTAGCGCAGTCACCGCGTCATTCTGG
GTGTCATCGATGAAGCGATCGTACAAGTTTTGTTCAGGATCATAAACGTCGTAGCCGGTG
CGGGCCCGTTTGCGTAATTCTTTGAAGAGTTGGTCATCAGAGTAGAGCTGTAGTCCTTTC
TTCACACGCTTGGCTTTATCGACCTCACGAAAGAGCGATGTGATAAAGTGACTGATAAGG
GGCGTTTGCTCGACTTGTAAGTCTTGGCGTTGGGCTTTCTTAGCGACAGTTAGGAAACCA
GGCGTTCGCAACGGTTGGGGTGCAAGCTCTAGGGCCCGCTGATCAAAAGCACGGTAGATC
AATACACCAATATGGTCTGGAATTTCCGATTGAACTTCTAGGTAAAGTTGTTGCGGCAAG
ACAAAGTAATTGTAATGACCGATAAATGAAAGTTTGGCCTTTGAATGAAAATCTGCTTTG
GTGACTTTCAATTCGTAGCAACGCCATTCAATCTGACCATCGGGGAGTTGTTGATAGCTT
AATGTATCAACGATCCCTTTATCAGCGGGCATCGCAACTTCTTCAACCACGTAGGCGCCC
TGTTCTAGACAGTACTGATAGAGAGTACTTTCAAGTTGTTTAGTTAATTTAGTCTTCATT
AATGAGTCACCTCCATTTGGTGCCAAAAGTTGGCAATCGTTGCTTCGAGCTGCGGGACTG
ATTGGATCGTCTGATAGTACTGCCAATGTGCTGGAAATAAATCTGTGTAGCGCCGACTAG
CGAAGCGTTGGTCTAACAAGAGAACGATTCCGGTGTCCTTGGCACTGCGGATCAGGCGTC
CAGCAGCTTGTAAGACGTTGTTCATGCCTGGCAGTTGGTAAGCGTAGGCGAATCCTAAGC
CGTTTTGATGGTCGTAGTAGTCACGAATCAAGTTCGTTTCAGGGTTGATACCCGGCAGAC
CGACACTGACGATAGCGACTCCAATCAAACGGTCGCCACGTAAGTCAATGCCTTCGGAGA
AGATACCACCCAGTACGCAGAAACCGAGTAAGGTTTGCGAGGGTGCTGACTGAAACTGGT
TCAAAAAGGTCTGCCGGGCAGTTGCATCCATCGTCGAGGCTTGGGCGGTAGTTGCCACAT
CAGGGTAGGCGGCTTCAAAGGCAGTTTTGATCTGCAGCAGATAGCCATACGACGGAAAGA
ACACGAGGTAGTTGCCATGTTTAGCCGTCAACATGGCGTGCAAGCTGGCAATAATCCGGG
GCACGTTATGTTCGCGTTCGTGATACGTTGTCTGGACGTACTGGGTGACGAGAATGGCCT
GATGCTTTGGTGGAAATGGTGATGGAAGCTGGTAGGCCAAACTGTTGGCTTCACCGCCAA
GCACCCGCTGGTAGTAAGCCATCGGGGTCAGCGTCGCAGAAAATAGGACAGCACCACTGC
CGAGCTCTAATGACCGATTAAGAAAGTCACTGGGATCTAGGCAGAGTTCCTTGATCGTTA
AGTGATGACCGTCAAGGACGAAGCGCGTCTGGTAGCTGCCATCATATAGGTCGCCAATTT
TAACAAAGGTCAGACAGGCGAAGAAATAATCACGGACGGCGTCGAGCAGTGGCCCCGGCT
TTTGTTGCGCCAACCAGTCAGTCACAAATTCATTAAATGTTCTGAGGGTGCGTAATAATT
TGTCCGGGGGATCAGGTAGCACCTGTTCCGTTACTTGGTCATCAATCAAGGTTTTACTGA
TGCGCGTAAAACTACGCCGGACTTTCTTGAGTTCGCGTTGTAAGTCGTCACTCGGCTGAC
TTTTATCGGGCTTGGCTAATTTTAGCAACGCACTGATTGGCTGGTCACTAACGGCCGCAG
AGTACATATCACGGGAGCGACTAACAAGGTTGTGGACTTCATCGACAAGGAAAAAGTTGT
CGTCATCACGTTCGCTAAAGAACCGTTGTAAATAGACTAATGGGTCAAAAAGATAGTTGT
AGTCACAAATAATCACATCACAGAAGAGCGACGTGTCGAGTGAAAATTCAAACGGATCGA
CAGTATGCTTGCGAGCATACTGTTCAATCACGGAACGGGTAATCTGGTCTTCATGGGTCA
ACAGATCCTTGAGTGCTGGTTTAAGTCGGTCGTAGTAGCCAATCATATAAGGATTATCTT
CCGGAAGTACATCTTGTTCCTCGGGAAACCGAATCTGATCCTTGGCAGTTAGCGTAATGC
TTTTCAGTTTGAGTCCGTCATGACTCATTAGCGTGACCGCTTCTTCAGCAACGTGGCGCG
TACTTTGCTTAGCGGTCAGGTAAAAGAGGCGCTCAATCACGTCTTCGCCCATTGCTTTGA
TAGCCGGAAATAGCGTTGAGATCGTTTTCCCCGTCCCAGTTGGTGCTTCGACAAAGAGGC
GTTTTTGCAACCGAATTGTCTTATAAACAGCGCCAGCCAATTCATGTTGGCCCGGTCGAA
AAGCTGGAAACGGAAATGGCAAGTCTTCAATAGAAGCGTTTCGTTGTCGTCGTAAATCGG
CTCGTAATGTCAACCAGTATTCATATTCTGTAATTAAGTCGTGGAAGAATGCGTCTAGTT
CAGCCCGGTGAAGGATTTGCTGGGTCTTCGTGATTTTTTCATTGATGACTTGAAAGTAGG
TCAGCTGCAACGTGACCTGCTCAAGATCGGGATGTTCTTGCAGTAACAGGTAACCGTAGA
CTTTGATCTGCCCCCAGTAAAGTGTCAACGTGTTGGTACTTAAGTCCTCGAAGACTTGAT
CGGATGTTTTGATTTCTTCAATCAACGCCCCATCATCATTTAACTGAATCCCGTCTGCCC
GACCCGCGATAATGTAATCAGTATCGTTCATCGTCACAATTTTTTTCAGGTAAACTTCGC
TATCATAGTCTTCACCACGACTACTCTGGAGCTGACGATGAATCTTAGCACCGTTCAACG
CAGTGTTCTGGCTATTCTTTACTTCATTTAAATCGCCTTGTCGCAAGACGAATTCTACCA
ATTGTCGAATTCCAATCTTAGTTGCCATCGGAGCATCCCTTCTGAATTTAGTCGCTTCCT
ATTATAAAACATCTGTTCGTGTTTGTCTGCTGTTGATTGATGATGCCGGGCGGGGCTCTG
TGATGTGGCCTTAAATGATGGTTAAGCTGCGGCAGACCAATATTTAAGACGCGGGCTTCG
GCGGCTTGAATCTGGGCTCGTCGTGTTCCAGCAATTGGCGAAAATGCCTAGGAGTCAATG
TAGGACGAACTAGCCAGACGGGTGCATGCTATTCCGAATTTTTTCCAGCGAATCTTAGCT
GGTCACTTTTGCCTTTGAAAAACTGATACGGGTTAACAATCTGGATTGAAAGCTAAATAA
AAAAGCATCGCGATAAGGGCGCCGATGCCTGTTGCGATGTTTAGATTGACGATTTTGATT
TAGAAGAAAATGAATCAGACTAGGAAGTTAATCGTACCAATGGCTGTGGTGTTGGCGAAT
GCTCTTGCGGAGACTAAAACCGTAGCTGATGATGCCGGCTGTGATAATGGTCGCTAAAAT
CGCAAGCAACCATGAACCGGACGTGCTAAAGTAGGTGGCGTAACCAAGGCTGAGACTGAC
TAATGTGATGACGGGAATTAGAATTCTCACAGGGGCTGGATGTAAGAAGACGACACCGGC
TAGCCACAGAGCCGCTGCTGTGACCATGGCGTCGACACTGATTGGTGAACCAAAGCTAAT
ACCAAGAGTGATGATAGCAAGAATTGTTCCCACGGTCAGGAGGAGGACAGCAAAGCCGTT
GCTGACGGACCAAGTAAACGTTTTTTTCATCATGATCGCCTCACTTTCTATTAACTATAT
TATAGGCTAATTTCGCCTTATGAAAGAAATAATATGCCGACAATTAAGTTTGCAATGTTA
TGAAAATTGAAAGTTTGTGAACAAATCCTTGAAAGCGTATCCACTATTAGTTAAACTGGC
ATTAGGCACACTTGATGATGGATGGAGGAAAAATAGTCATGGCAAAAATTTTAGCAATTA
ACGCCGGCAGTTCAACTTTAAAATGGAAGCTTTTCAGTGTTCCCGAAGAAACGGTAATCG
CATCGGGAATGGTTGATCGGCTGGGATTGCCAGATTCCGTTTTCACAATTAAGAAGGCGG
ATGGTAGTAAATATTCTGAAACTAAGGACCGAATTGATGCAAAAGAAGCCGCTGCAATGG
TCTTAACACGGCTGAAGAGCGATAATATTGTGACTCATCTTAGTGAAATCACTGGGGTTG
GTCATCGGGTTGTTGCGGGTGGCGAAGATTTCAAAGACTCTGTCGTTATTACCTCGCAAA
CCTTGAAAAAAATCAAAGATTTATCTGAGTATGCGCCGCTACATAATCCAACGCAGGCTT
ATTATATTGAAGTATTCCGTGATTTATTACCAAAAGCGACTCAAGTAGCCGTGTTTGACA
CTTCGCTGTATGCGGATATGCCTAAAGTTAATTACCTATATAGTATTCCTTACGATTATT
ATGAGAAATTTGGCGCGCGGAAGTATGGGGCACATGGCACAAGTCATCGTTACGTTGCTA
ATCGGACGGCCCAACTATTGGGGAAACCATTGGATTCGCTTAAATTAGTGACATTACATT
TAGGGTCGGGTGCTTCGATCACGGCTTTTGATCATGGTAAAGCCGTCGACACTTCAATGG
GCTTTACGCCGCTAGCTGGGATTACCATGAGTACCCGTTCCGGTGATATTGATGCCTCAA
TTATTCCATTCTTGATGCGCCATTTAGGGATCTCTGATGTGGAAGACTTTGTTGATATTT
TGAATCATAAGTCAGGGTTACTTGGTATTTCAGGTTTGTCACCTGATATGCGTGATCTTG
ATAAGACGCAAGATACCCGTGAACGGTCAAAACTAGCAATTGATATTTTTGTTAACCGGG
TTGTGAAGTATGTCGGCAGCTATATTGCTGAAATGAACGGAATTGATGCCCTTGTCTTCA
CGGCTGGTGTAGGTGAAAACTCATGGATGATCCGCGAACGCGTCACTAAAGCTTTAGGAT
ACTTTGGCGTGACAGTGGATGATGAAAAGAATCATATGCACGGTAAGGAACAAATTATTA
GCAAAGATGACGAACCGGTAACGGTCATGGTTGTCCCAACTAATGAAGAGTTGATGATTG
TGCGTGACGTTGAACGGTTATCTAAAGCTGAATAAATGAGTCAATTAAAAACGCGTGATT
CGGATTGTGGTCCGAGTCACGCGTTTTGAGTTTTGGATTCTAATCAGCATAGCGCTAAGT
CAGCTCTTGTCCCCGCATATGTGCCGATGTGATGTGCTCAGCTATTGGCGTTGTCGCGCA
GGTTTAGTCATTTTGATGTGGGGCGTGTGGTTGAATAGAAAAGGAGTACCGCTCGAAGTG
AAGCCGAAATGCTGGTAAAATCCTTGTACTGGCACTTGGGCTTCAATTTGAATTGGCAAA
TCAGCATAGTGTTCCTGTACGACCTGTTCGATATGGGCCATTAAATCAGCGCTCAAGTGT
TGTCCGCGTTGGTTTTTGTCCACCACGACCCGGCCGAAGGAGAGATGGTCATCTTCTGTA
AAGATTCGTGCGTATGCAATAATATTTTGATTGATGGTTTTAAAGACATGATAGGCTTTT
AAATCAGTATCGTCGACTTCCTGATAGATGCGTTGTTGTTCAACAACAAAGGTTTTGACG
CGCAATTCATAAATAGCGTATAATTCAGTTGTTGTTAGTTCTGAGAATGTTTTAATCGAC
CACATGGTGATGCCTCCTTAGCATAGTGCTAAGTTTATCATCAAATGATTGCATATGCAA
TAATAAAAAGGAGCTTCTATGATACCAACATTAAGATTGATGGGCACGTTGTCGCGAATC
GTCACGAACGAGGGTAATCAACGTTTTGCGAAATACGGCCTCAATAACAATCAGTTTATT
TATTTAATTCGAATTTGTGAGCAGCCTGGCCTATTTTTTAGTCAATTGGCTGACCAAATG
AAGATGGATCGAACCACGAATTATCGCGCCGTTCAGAACTTAATAAAAAAAGGTTACGTG
ATTAAGCAGACACATCCAGAGAATAAAAAGGTCCGGTGTTTGTACCCAACGAGCGCTGGG
CAAGCGTTGTACCCGGAATTGCATGCTTATGAGCAGTGGTGTGCAGACTTGGTTGGTGAG
CAGTTAACGCCGGGCCAACAACAAGTTTTGTTTGAAAGTCTGTCGTTAGTCACGGCTAAT
GTCACCCAGCATATTGAGTAAGTTTAATCACTAAACTAGATTAATTGTGAACAATTAAAA
TGGCGTGGCGTTTTAGCTGAATTTTAGGCGTGAAGAGTGTACCATGTAGTTATCAAGTTA
TAACTGGATTAATGTGATCAACGCAGGTTAGCACAATTGCTGGACAGGCGGCATTAGTCA
ACAGGAATAATGAAAGGGGTTAATAAATCATGGCAACAACTTTGGTGTTAGGTGGGGGTT
ACGCAGGGATGCGAGCCGTCAAGTTTTTACAGAAGAGTCTACCAACTGAGGATGAAATCA
TTCTTGTTGATCAGACACCGACGCATACGGAGAAGACTAATTTACACGAAGTCGCAGCGG
GGACGATCGCACCTGATCGAATTACTTATCAGATTCCAGATATTATCGGTAAGCGGGTCC
AGTTCGTTCAAGCAACGGTCAAGAGCGTTGATATTGAACAAAAACAAGTGACCTTTGAAG
ATCATCCTGAAATGACCTATGACTACTTAGTATTAGCATTGGGCTTCCAGTCAGAAACAT
TTGGGGTAGCTGGCGCCGATGAAAATGCCTTGCCAATGGATGATTTGGCAACTTCACAGG
CTGTTTATGAACATTTGGAAGAACGGTTTAAAGCCTACCGTACCAGTAAGGACAAAAATG
ATTTGAAGATTGCGGTCTGTGGTGCTGGGTTCACTGGAATCGAATTATTAGGTGAACTGA
CCCAGACGTTACCAAGATTGCAGGCGAAGTATCAAACACCTGCTGCTAAGTTAGTTTGTT
TGGAACGGATGCCATCAATTTTACCGATGTTTACGCAGGAATTGCGGGACTACGCTTTGA
AGTTTATGGAAAAGAATAATGTCGAAATGCGGTTAGGTGCCGTTATTGAGGCCATCAAAC
CGGGTGCTGTGGTTTACAGTGACGCGGACAAGAACGAACATGAATTTACGGCTAACACGA
TTATTTGGACGGTTGGTGTCAGTGGTTCACACGTCATTGCTGATTCCGGTTTTGATCAGC
GCCGTAACCGGGTCGTAGTTAAGCCCGACTTATCACTGGAAGGGCATCCCGAAGTATTCA
TTGTTGGGGATGTCGCTGCAGTGATGGATCCCGAAAGCAATCGGCCATATCCAACCACAG
CTCAAATTGCACTGGCAGCTGGCGAACAAGCTGCCAAGAATATTGGCGCTTTGCGTCATA
ACCAAGCAACGGCGACGTTCCACTATGAATCTAGTGGGACCGTGGCCTCATTGAGCGATC
GTGACGGTATTGGTGAAATCTTCAGTAGTAACAAACCGGTTCATGGCTACGCGGCATCAG
CATTGAAGAAAATTATTACTGACCGCTCACTTTTGGAAAGTGCGCATTTAGGAACGGTCT
TCAGTAAAGGGCGTTTTGACTTATATCATTAATCATTAAATTAATTCCAGTAGTATGATA
AATAGCCACCACAGAAATCGAATTTCTGTGGTGGCTATTTTGGACTAGTTAACCGTCGAA
TGGCTCAGCTGGTTGCTGATTCGGGCAATTAAGTAACCAGCTGTTGGGACTAACGATACT
TTACGGGCACCCCTTACAATGAAGGCATGATAAGGGGGCGGTCAAAATGACGACTAAATC
AATACGAACACCAATTCAACCGTGGTTTACCCTAGTGGTAGCGGGCAGCTTACTGATAAC
CTTGTTTTCTAACACACTTTGGTGGTTGGCCAGCAGTGCGTTTTGCGCGCTACTCATTTT
AAACTTACAATTTATCGTCTTTCCAACCACCGCGGATCGTTATTGGCTAAATCGGCTCGG
TTTAGGATTAGTGCTAGCGCTAGTAGTGCTCGCGAATATTAAATTTTTAATCATTAGTGG
TCTGACATGGCGGTAAGCGCCTAAACATTAAAGGACCTGACTTGAAGCACTCTGTTGGGG
TCTATAATCTTTAGTGCTGATGGATAAAATTCATCAACACTATTTTTGTGTCGTATAAAG
TACGATTTATCTATCAAAATTAGAAACCAAAATGGCTGTTGTTGTTAATTCAAGTAAAAG
TGCAATGTGTTTCCCACGGGAAACACATTGTGATATAGTTATTACAAGTGAAAATTCGAT
TGTGAGTTGGTTTTGAATGTCTCAAGAGGAAGATGCCAAAGCGATTGTTGCTTTGATAAA
GTTGAAAAGAAACAACTGGCAAATTAGTCATCGCGCAAAGAATTATTCAGCAGCAGTAAC
GTTAGGTATGGATTTAGATGGAATTTTAGACAGTATATATCAACAAATTACATGGCGCGA
TTATGTTAATGGTCCAATGGCGGATAATCACCACCCCAGAATCCCAGGAGATGTGTGGCT
CTTTGGAATAGACATCGAAAATATTGAATGTTATCTAAAATTTCAAATTAAGGGCGGCAA
TATCATATTTTGGATTTCAACTCATCCAGCTGAATACCCGTTGGAATATCCTTTTAAATA
ATAGACTATTTTCACTTTACGTTCTTGGAGGTACTCATTATGGCCAAAAAAACTTTTTAC
AATGAAGAATTAAATACCACTGAGGAATATTCGGAGGTGTGGAAATACGAACTCATGCGA
GTCAAAGACATATCTGACTTGATAGTCCATAATCATTACTGGAAAGATTCTCGAGGAGAA
CTTTGGTTGGATTTTGATGACCCCAATGAGAATTTTAGAAAGGCCTTTAATGCTTATAGA
AATCGAAAAGGATTCATGCAACCAAATGAAATAAAAAAGTTACGAGAAAATTTGCACTTA
AGTCAGCGCGTCTTTTCTGAACGATTAGGTATTAGCTATGCAAAAGTATCACAGATAGAG
AACAATAAACGAGTTCAAACACTTTCACAAGAAGTCTCTTTTAGAAAAGCACAACAAGAT
TACGAAAAACAGGGATTCTTGACTTCTTATGATTCAGATACGAGTGATAGTGCCGAATTA
ACTAAGGTTTTAACTGAAACAGAATATGTAGATACGGCCAAATATTTCTATAAAACTAAT
GATTCTTCAGAAACCACAATCTTTAAAGTTCAAGAATTTGTTGGAGGTGTTGCATAATGG
CAGTTTTAGAATTTAAAAGCTATACAGTTAATGAGTTGAGTTATAGAAAAAACGATTTAT
ATAAGGAAACTAACCAGAATATTAGTATAAATCCCAAAATTGAAATTAAAAATACGCCAA
AGCAAGACAAAATTATTGTAACAGTTGATGTGCATATCGGATCGCTGGCGGAGAAGAAAA
ATCCATTTATAGTTACGGCGAGCGTCAGTGGCGAATTTGTCTATCATGAGAAAGAAGATC
ATAATCAAGTTGGTATTGATACTTTAATCAAGAAAAATGCTGTTGCCATTCTCTACCCTT
ATGTTCGGTCGCTAGTATCCGGTATAACTAATGCATCAAACCAATTTCCAGCACTTATTT
TGCCGACTATAAACGTGGCACAATTACTTGATGAACAAAGTAATCGTCAAGAAGCTGCTG
ACTAAGGTTTATAATACAAATAAATCGTATCATATGATAAATATGCAGAAAGTGTATCTA
ACTATAGGATAGATATGGTTAGTTGCAGTATTCATAATCAAAATATCTAGACAGGAAAAC
ATCTTTGCCACTATTAGTAATTTAGTGACAAAGATGTTTTCTCTTATATATTCCTAAAGG
TTAAAAGATTATGACAATTTTGAAAAGAGCGATTATCAATCCTTTAAAGTAGGCCCAGGT
AATGTAGGAAATACCACTCCTCAGCTAATGACTAATATTAAAATGTTTATCAATAACCGG
TAAAAAATTATTGATTGAATTCGGATTGCATTCAAGACGAGAATCGAAAAAGGATCCAAT
TCGTAGATGAATTGAATCCTAAATATAACTTCATCGTCTCTGATCAACAGAGTTTCCTTT
GTTTCAAATCAAGCCCTTTTAGCTTATAATCGACCGTTCTTTGATGCCAGTCATTTGAAT
CAAGTAGGCTGATCCGATTAGTGATGCATCTTAAATTCCAAATAACGGTCATTATACAAG
CCGACTTTGGCTGGTGATAAATCTTGATAGATTTGAAGATGCTTGATTGTGTTATTGTCT
GGGTAAAATTGGCGATCGTTGCGAATGGCCTTAGGTAATAGCGCCTTGGCTTTCCGATTA
GGTGTTGCGTAACCGATATATTCCGCATTTTGGGCGGCGTTCTTGGGTTCACTCATAAAG
TTCAAGAAGGCGTAAATCGCCTTAAAGTGTTTGGCCGTTTTAGGAATGACCAAGTTATCA
AACCACAAGTTACTCCCTTCGGATGGGACAACGTAATGCAAGTGTGAATTGCCAGCCAAC
ATTTCACTAGCCTCACCGGACCAATCGACCGCGATTGCGGCTTCGTTTTGGATCATGTAC
ATTTTAATTTCATCCGCTACGACGGCCTTGACGTTTGGTGATAGCCGGTTAAGCTTGTTT
CGCGCAGCCAGTAGAGTGGCTGGATCGGTCGTGTTCATGGACTGATTCATTGATGCGAGG
GCGAACCCCATTACGTCGCGGGCGCTATCAATCAGCATGATTTTGTTATGGTATTTTCGT
TGCCACAAATCATTCCAGTGTTGAATACTGCCCGGCTGAACGTACTTGTCGTTATAAATG
ATACCAAGCGTTCCCCAGAAATATGGGACTGAGTAACGATTGTGTTGATCAAAGGCCAAG
TTCATGAAGCGCGGATCGTAATTCTTCATTCCAGTCAGTTTACTTTTATCGAGCGGTAAG
AGTAAGTGCGCTTTTTTCATTTTTTCAATCATGTAATCACTAGGTACGGTCAGATCGTAA
CTGGTGCCGCCTTGCTTGATTTTCGTATACATAGCTTCGTTGCTATCGAAAGTTTCGACG
TTAACGTGATAGCCAGTCTGCTTTTGAAACTTAGTGAGCAGGCTGGGGTCGATGTAGTCA
CCCCAAGTATATAGGTTCAAAACCTTTTTGCCAGTACTACCAGAGCTCGTCTGCAAGCGT
TGCGCGCCAAATGCCAATAGGCCACAGACGACTAGCAAGCCAACGATGATACTGAATAAT
TTTTTCACTTCCGCCGCCCCCTAACTGCTGGCCGCCGGTGCCGACTACTGTATTGGTTAA
TGAAGTAGTAGCCAATCACTAATACCAGTGCCATCAGGAACATTAGACCGGACAGGGCGT
TGATTTCCAGGTTGATGCCTTGACGGGCCCGTGAGTAGATTTCAACCGACAGCGTGCTAA
AGCCGTTTCCAGTCACGAAGAAGGTGACGGCGAAGTCATCGAGTGAGTAGGTCAGGGCCA
TGAAGAAGCCAGAAAAGATCCCGGGCATGATGTAGGGCACGATGACTTGGCTGAGTAATT
GCCAATTGTTGGCACCTAAGTCAGCCGCGGCATCCAGTAAACTGGTGCTCATTTCTTGAA
TTTTTGGTAGCACCATCAAGACCACGATTGGAATTGAAAAAGCAATATGGCTTAACAAGA
CTGAGCCAAAACCGAGCGGAATTTTAAGGGCAGTAAAGAAAATCAAGAAACTGGCCCCGA
TGATGACGTCGGGTGAAACCATCAAGATATTGTTCAACGATAACAAAGTGTTGCGGGTAA
TCGGTTTGGTCATACTATTGATTCCGAGTGCCCCCAGCGTGCCAATGACAGTTGCTAATA
ATGATGATAAGAGCGCAATCAAAATGGTGTCGAGAAAAATGGCAATTAAACGGCTATCCG
CGAATAAGTCTTGGTAATGTTGCCAGGTAAAACCATGAAAGTTGTTCATAGTCGTACCTT
GGCTGAAGGAGTAAACGACTAGAAAAATAATTGGCGCATACAGCACGATGAAAACAAGCC
ACAGGTATAAGTTGCGCCACTTGAAGTTACGTAAGGTCATTATTTCGTCAACCCCTTTCG
TGCGCGCTTTTTACTGCTGCCAGTGAGCCACATGATGATGACCATCGCAATAATCAGGAC
GACCCCGATCGTCGAACCCATGCCCCAGTTCATTGTCGTCAAGAAGTGTTCCTCAATCGC
AGTCCCGAGTGTAATCACCTTATTGCCGCCAATTAAACGGGTCAACATGAAGAGTGACAG
TGAGGGAATGAAGACGGCTTGAATGCCAGCCTTCACACCGGGGAGGGTCAGTGGGAAAAT
TACCCGATTGAAGGTCTGCCAATTTGTGGCACCGAGATCCCGACTAGCATTGACGTAAGA
TGGGTTCAGTTCGCTAATCGAGTTGTAAATGGGCAGGACCATGAACGGAATCTGAATATA
GGCCGCGACAAAGATGAAGCTGAAATTAGTAAAGAGCAATTGCTTGGGCCCGATTCCGAT
GAAACTTAAAAACTGGTTGGCGATGCCAGCTTGACTAAAAATTCCGATGAAAGCGTACGC
CTTAAGTAATAAGTTGATCCATGTTGGCATAATGATTAAGAGCAGCCACAGCTGCGGATG
CTTCGTTTCGTTGAGTAAATAAGCCGTCGGATAACTGATCAATAATGTTGCGAGTGTGAT
CAAGAAGGCGTACCAGACAGAGTTGAGCGTCATCATTAAGTAGGTATTTGATGAAAAATA
CGTTTGGTAGTTGCCCAGTGTAAATTGCCCGTTAATGTTGAAGAATGATTGATAGATCAA
CAATAGGACTGGGGCAATGACGAAGAGGATGATCCACAACATGTACGGGATAAAGTAGGC
GGTGTTACGACTTAATCGTTGTTTTGGTTGCATGTTGACACCTCCTAATCATCTTCGTAT
TGTTCAAGACGAGCATCAAAAGCAGCTTCGCTCTCGTTTAACCGCATGACGTGAATGTCT
TGTGGGTCAAAGGTCAGGCCGATCGGTTCGCCTTCTGCGGCAGGGTTAGTTGAATGAACG
AGCCATTCGTTATGATCGGTATCGTAAGCGACGATTTCGAAATAATTGCCTCGAAATAGT
TGGGAGTCGACAGTGACGACTAATTTGCCTTGATTCGCGGCCACAATGTCGAGATCTTCA
GGCCGAAGAACGACTTCGACAGCTTCATTAGGCTGCATTCCCGCATCGGCGCATTCGAAT
TGTTTGCCGACAAATTCTACTTCAAAATCTTTGAGCATTTTACCCGGAATAATGTTACTT
TCACCGATGAAGTTCGCCACGAAATGGTTGATCGGTTCATCGTAAATATCAACTGGGGAC
CCACCTTGTAAAATCTCGCCAGCGTTCATGACAAAGATTTCATCACTCATGGCCAAGGCT
TCTTCCTGATCGTGGGTGACAAAGAGAAAAGTGATGCCCAGGCGTTGTTGAAGGTCCCGC
AACTCATACTGCATATCCTTACGCAGTTTGGCATCGAGAGCCGATAACGGTTCGTCGAGT
AAGAGGACTTTAGGCTGCATAACGAGTGCCCGGGCAATGGCAACTCGTTGTTGTTGTCCA
CCAGAGATCTCACTGATTTCACGTTCCCCAAGATCGGCTAGTTGGACCATCGCGAGTGCT
TTTTGGACCCGCGCCTCGATTTCATCCTTGGGAACTTTGTGTAATTTCAAGCCAAATGCC
ACGTTTTCCGCGACATTCATGTGTGGAAAAAGGGCGTAATCTTGAAAGACCGTGTTGACT
TGCCGCTGATTGGCCGGCAGGGTGTTGATGACCTGACCGTCAAAGTAAACTTGACCGGAA
GTGGCATCCGTAAACCCCGCAATGGTACGCAGAATGGTTGTTTTACCACACCCAGACGGA
CCGAGTAACGTATAGAATTTGCCCGCTTCAAGATCTAAGTTGATGTTTTTTAAAACTTGA
TGTTCCCCGTAACTTTTAGTGACATTTGTCAATCGAATGATTGGTTGTGTATTAACCGCC
AAAGTAAAGACCTCCTTAAAACGTGTACCAAGCTAGTGTAACCTAATACCAGCTCGATTG
GTTGTGACATGATTATAAGTAGGACGCGGTCGTAACCAAGGTGAACGTGCAGGACGTGGT
GCCAAGATTACGAATCTGATGCGTCTTAGTCGCATGGAAGTACAGCGTATCTCCCGCCGT
GGCAGCATATTGCTGAGCTCCGAGCTGTAAGCTTAAAGTGCCGGTTTGAACCATAATAAA
GGTCTCTGCCGGCGACGGCTCAAAAGTTTTGAAGCGACCACTAGGTGCCAGTGTGACGGT
GACCGGTTCTAACTGATTTTCGTTAGACGCGGGTACGAGCCATTTCACACGGTATCCTAA
GGCTTCATCGTCATACGTGGTCTGATCTGCTGGATGGTAGACCACTTTGTGAGTGGGCTG
CTCAGCCGCAAAAAAATCAGCGGGGGCACAACCGAGTACTTCAAGAATCGCGAAGAACGT
CTCCATTGAAGGCGATGACTGATTGTGCTCTAACTGTGATATGTACCCCTTGCTAAGGTC
AGTTCGTTCGCCTAATTCTTCTTGCGTGAGTTGCTTTTGAATCCGTAAGTTGCGGATGCG
TTGACCAATGTCCATGACATTCACCTCGAATCGGTAGTTTTGTTAAACTAAACAATAAGT
TTAGTACGAGCTTTAATTATAATGAAAAATGACGTGGTGACAAGCATTTTTTACAATTGG
CAGCTTCTTTTTTTAAGTCTGCCAGCTTGTCTGGTCAAATCGCCCAGAAACAGTGGTGTT
GAGGGGTTGGAACTGTCGTTTGGTTAGTGAATAAATTAGGTGCGTTGTGGACGGACTTTT
CGTGGCGTGCCGCTGAAGCCTGCGCTGGCTAGGCAATGCTCAGCCTCAACCCGCGGCCCC
TCACACTCTAATAAAAAAGCCCAAGACATCCGTCTTAGGCCGTTAGCGTTGTTGATTAAT
CCGCGCGGTAAACGACTTCAAAAACTTCACTGACCATCGGTGTGTCCGATGAGAGGTTTT
TGCCGTGTTCTTCTAACGTCGGGGTGAATTCTGCCGTCTTACGCTTGCGCCAATCACCAA
TTGTGCGATCACCATCGCCTTCATGGTAAGCGTGTTCCGCCGAGATGCGATAAAACGGAA
TGAGTTCAGACACCACCGTTTTCAGAATCGCGACCGGTTTCATGTCACCATTTAGCAAGA
CGTTGTAGTCGCCAACTTGTGGAATGGCAATTTGTTCCGCGGTATAACTGTCCAGCGGCG
TGGTTGTCGCTGTCTTCGTCCCAGCCAGAATTGCGTCGGCTAAAGCAGTCACTTCGGCAG
GGTTATTTTGTTGACCGAACCAACGTGTTTGATAAGAAGCCCCGTTTGTGTCGGTGCTTT
CGTTATAAGCATGCCATAATTGTTCTGCTGATTGAGCGGGCATAAAGGTCACCTAATTTC
GATTAGAATTATTGAATTCGAATGCATGTAACCGAATTCACAATTCAAGTATAGCATGAC
ATTTCTGAAAACGACACGTTCGACACTGGTTTTTCGGGGAAAATTAAGTTAGTCAACTAT
TGACCGACATTTGCTATAATATACGTACGAATTGGAGGGCGAAAATCAATGGAAATTACA
CCTGTTAAAATGCTGGATTTACCACAAATCATGGCGATCGAAAAATCTGGTTTTTCAGAA
GCAGAGGCTGGCAGCGAGGCTGCTTATCGCGAACGCATTGAGAAATTAGCGGATACTTTT
CTGGTCGCCCGCGATGGTGCAGTCGTACTTGGCTTTATCGTGGGACCAGCTGTCGGTGCC
CGCTATATTGAAGATGAGATGTTTGTAGAGACACCGACTAACTTGCCACGTGGCGGCCAT
CAGCTGGTTTTCACGTTGGCAGTTTCGCCACTAGCACGTCACCAACAGATCGGTAGTCAA
TTATTGACCGCGCTAGCTGAGAAGGCTCAAGCAGACGGGCGGACAAGCATGGCGTTGACT
TGTTTGGAACGACTAATTCCGTTTTATGAACGTAATGGTTTTATTAATCAAGGTGTGGCG
AACTCCGAACATGCTGGTGAAACTTGGTATAATTTAGAGAAAGTCTGGGATTAAATCATG
AAATTAGCAACATTACAAGCACAATTACCGGATTTTGAGATCCGATTACTAACTTTAGCT
GACCAGGAAGCATTGCTAAAGCTGGAACAAAGTAATCCGCGCTATCACCAATATTTCTCA
CCGGAACCACTAACGATGACTGAGGTACAACATGATTTGACGGCCCACCCGGACGAGCTA
GCGGCGGCACAAAAACAGGTTTTTGGTTTTTACTTAGCACACCGTTTAGTAGCCGTTTTA
GATGTACTCAATCAGTATCCACAAGAACAATTTTTATTCGTTGGATTACTCATGGTCAAT
AAGGCTTACCAACGTAAATCAGTGGGCCGAGTTATTGTAACCGGACTGATGCAAGCGGCA
CTTCAAGCGAATATAACGGCGATCCAACTAACGCGCGTTACTGCTGATGAAGGGGTCGCA
AGATTCTGGCAGAAACTCGGGTTTGAAGATGGTAACCAGTTGTTCTTACCTTTAAAAGCC
GGTGGCCGGTTAGCGGTGACGACGATGACACGGCTACTCCAATAGAATTCTCATGGAACT
CTTAGCAATAAGGCCTAGTAAGCGATATCAGACATGTTAAACTCGTGATGACTAATAAAT
AGAAATGAGGTTAACACGATGATTAAGCATTGGGGAAAAGCCGAAACTGGCATGTTGATT
GCAGCCGTATTGTTATTAATGGTAATTTTTACCTTCTTTGAAATTACGGCTAGTTTAACA
GTTAGTGTCATTGCTTTTCCGATTAGTTTGATTGTGTTGATGGCGATTATGGAATTCGCC
GCAACGGAATTACGGCGCAAGTAAGTGACTCGCAAATAGATCGTAACCTAATATCGTGCT
TGTTTAGCAGGAGCACGTATATATAGAAGCCCGTATTTACCACGATTGGCAGATACGGGC
TTTTTTCGTGACGGCTGAGGACTATTCCTACTAGGTCTAAAGGACACTGTTTGGACTGTA
CAAGTGGCCTGATTTTAACGTTTTCTTAGCTTGTTTATAACTGTACTATACTGTACTATT
TAACGTAAGCGAAGTAACGACTGTGTATTAAATGGAGGTGGGCCATGCAAATTGATCATG
GAAGCCGACAACCGTATTACGCTCAGATAGTAACCGGTATTGAACAAGATATTGCTCATG
GTGTGTTACAAAGTGGTGAACAACTGCCGTCGGTGCGTGAAATGGCTCGTCAACACTTGC
TGAATCCGAATACGGTCAGTAAAGCCTATAAGCGACTGGAGACACAGCAAATTATCGAGA
CGGTTCCGGGAAAAGGCACGTACGTTAAAGTGGTGGATTCAACGCTGTTCCGACAAGAAT
TACGGGAACAGTTTACACAAATTGTCAGGCTAGCGGGTCAAAGAGGCGTCAGTATTGCTG
AATTGCATGGCTGGCTTGATCAAATGGGGGAAAAATAATGAGTTTAGTGATTAATCAGTT
AAGTAAGCGCATTGACCATCACCAGACGTTAGATGGCATTAGTTTTGAGATTGGACTTGG
TCAAATCGTCGGTGTTGTTGGCCGTAACGGGGTTGGGAAAACAACCCTTTTTCGGACAAT
CAATGGGCAGTACCTCACGGATCATGGTCAGGTCCTGGTTGATGGGCAAGAGGTTGTTGA
TCAACCGGAAATGCGGACGCAACTGTGTTTTATTGATCCACTGGCAAATTTTTTTAAAGG
CGCGACGATTGCGCAAATCCAGTGGTATTATCAAGCTGCTTACCCGGACTTTGATAATGC
CAAATTTGCGCAATTGTTAGACCGTTATCATCTGACGTCCAAACAAAAATTACGCCATTT
CTCTAAGGGAATGTTTGGTTTGTTTACAATCATTCTCAGTGTTGCGACGCAAGCGCCGTA
TCTCTTTTTGGATGAGCCGCTAGATGGTTTGGATGTCCTAATTCGAAAAAACATTCTTGG
TATTCTAATTGATGAAGTGGCTACGGGAAACCGTTCAATCGTGATTGCGTCACATAATTT
GGCTGAATTAGAGGGGGTTATTGACCGCGCGTTGATGCTTAAACACGGTCGCATTGTCAA
TGACTATCAATTAGAAGCCATGCGACGAAGTGCACGAAAAGTTCAATTAGTGTATCGTGA
CAAGCAGATTCCAGCCGTTGTTAAACAATTAGGCCATATTGTACACGTTTCTGGTCGGGT
TATCGTGGTAGTGTTTGAAGATTATAATGCTGAGGTCCAGGCGCAATTAGCGACAACTAA
CCCGGTATTTCAAGAAGATTTACCACTCTCATTAGCAGACTTGTTTATGGCTAATCTGAC
GGATGAAGCTGACTTTGAATTATTATCTTAGGGGGACGATAAAATGACGAAACGAAAGTT
ATGGCAGTTGTTATGGCGCCACTATCGCACGTTGTTATTAACGGCGGGCGGTGTCTTACT
ACTAGTAGGCATAAAGGAAGGCTACAGTATTGCCCATAATCCGTCACGGTATGTTGCACA
AAATGTCAGTAGTTTTGCGTTGATGGAAGCCACTCATCTTCGGATGGAAACGGTGGTCGC
CATCATCGTTAGTCTGGTGCTAGGAGTCGCACTATTCTTAAGCGATAATTTCACGAATTT
TAATCAATATTTATTTAGTTTGCCGGTCGCTCGAAAGCAAATTTATCGGCGTAAGATCGG
GTTACTTATTGGGATGTTGGTCAGCGCATACATGTTGGCGGAAGCTGTTTTTGGACTGAT
TGCTTGGCGCGTGTTGGCTAAACAGCAGGTGCGGATTGATTGGCTTACGACATTGTATGA
AGAACTTGGAATCCTGGCAGTAATGTTAGTGTTTGGATTATTAGCCGCTACGTTCGGGTT
ATGGGTTGGCCATATCTTTGCGAGTGAGCTTGCGACATTTGTCTTCGTTTGTAGCTTGCC
CTTTGCATATGATGGCTTGATCAATCTTGCTGCAGGATTAACGAAGCTTAACTATGAGCA
GGTGGATGTTTTAGGTCAGCTGCCGAGCTGGAAACCCGGGGGCTTACCAACCACTTGGGT
GATTTGTGGTGTTATCGGTGGCGGCCTGTATTTGCTTAACCGCTGGGCGTTTGAGCATTT
ATCTTTGGAAAATAGTGGGGATTTTTTCCGCTTTCCGCAGTGGCGCGGAGCCGTCCTGGG
CTTTTCAATTATTTATCTAATTGTTGCAATTTGCTGTTCACAATTTGGTAACGGTGTTTT
AGGGTTGCTAACGGATAACTATCATGCGCATATGCCATTATCGACTGGGATTATAATGGC
GCTGGTCGTTGCCTATCTAACTTGGAGTTTGGGGCGGTGGTTTCTGTACCGACCGGATCG
TTTTCGCGATGCGTGGACGGTTAAGAAGTTGGCTTAACTTGGTCATAAATCTAAAATGCG
CCCGTTGAAGTTAAGCAGACTGACTTCAGCGGGCGCATTTGTTAGCGGCAATTTTAAATT
TATTATCCTGATTGATGAAACTTTAGCGAATCTTAGTTAAGCGTTTTGCAACGGTCTTAA
TATTTAGTAGATCCCAATCTTCCAAGTTGTGTGAAATCGAGTTATGCCCCCATGTTCCAC
AACCGAGTGTTAAGGATGGTGCGACGTTATCATATTTATAACCAATGGCACCTTGTGAAG
ACGGCACGTTGATCAATGCTCGACAAGCAGTCATTTCTAAGGCAAACTTGTTCATAACAG
CTTCGTCGGTCGTATGCAAGGCGGCCGTATGTCCCAGTCCGCCAAGTGCTAGGCTGCGTT
TCATCAGGTTGAAGCCGGCCTCAGTATCCTTGGCATGAACGACGGCGAGGACTGGTGATA
ACTTTTCTCGTGATAAGACTTGGTCACCACCGATGCTAGGCAACTCAACTGCTAATACTT
TGGTATCGGATGGGACATCAAAGCCAGCCCACTGAGCGATTTGCCATGGCGTTTGCCCAG
CTACTTTCGGGTCAACAGCCTGTTTATCCAGGTTCATGACAGTTGCTTCTAAGGCCTTGA
AGTTCTCGGTACCGACAAAGTACACACCGTTGTGACTTAATTCACGTTTAACTTGATCAT
AGATTTGATCAGCAACGATTAAGTTTGATTCGGAAGCACAGATCATGCCGTTGTCGAATG
ACTTGGAAGTGACGACATCACTGACTGCCTGTTGAATGTCTGCGGTTTGCTCGATGAAGC
ATGGCACGTTACCAGGGCCAACACCGAGTGCCGGTTTACCAGTTGAATACGCGGTCTTGA
CCATGCCGGCACCGCCAGTTGCAATAATGGTAGCGACGCCCGGATGGTTCATCAAGGTGT
TGGTTGCTTCAAGGCTAGGCGTCTTGATCCACTGAATCCAATCCTTAGGAGCGCCAGCGG
CAATAGCAGCATCGCGGATGATTCGGCCAGTTTCAACACAAGATTTTTGTGCAAAGGGAT
GGAAACCAAAAATAATGGGATTGCGAGTCTTTAATGCTAACATGGCATTGAAAATGACGG
TTGATGTTGGGTTGGTAACTGGGGTGACCCCCGCAATAATTCCAACTGGTTCAGCAACTT
TCATCACGCCACTGACTGGATCGTCATTAATGATACCGACCGTCTTGTCATCCTTGATGT
AGTTATAAACGTTTTTGGCTGCAAAGTCGTTCTTCGCAACTTTATCACGATAATTTCCGC
GACCCGTTTCTTCGACGGCCATAGCGGCCAGCATGCCACGAGCAGCGTGGGCAGCGCGGG
CCATGGCAGTGACAGCCTGATCAACTTGACTTTGGTCCATGACTTCAAGACGGTTGGCAG
CTAACGAAGCATTTAAGACTAACCGATCGATTGAACGTGATACGGTTGTTTCTTCCATTT
CTTTCAGCATTCACGGTTCCTCCTATGCAAAATCAACTTGTTTCTTATTTCACAATCACT
ATTATAAATACTTTTTCACAAATGTAAATAGCTAATATTTAATTTCATAAATTGCTTTTG
AAACACTATAATTATTGATTTAATAGCGTATATAAATGTAAATAAACTGTTCGCTTACAT
TTTCACCGAACGGATTGCTGTTATAATATTCACAATTAATTATTGATTAAATTCGAAGTA
ACTTTTGGCTTGATCTGTAACTGATTTTATATAAATGGAAGGGTTTACAAACGGGCGGTT
GTCAAATAAGCAAGAATTGACGGGGAATCGTTGGTTAATAAATATGACAAATCGGTTATC
ACTCCTATGTAAAATGTGCTAAAATGAATGTGATTCAAAAATCGTATCTCTTAATTAACC
TAGGAGGGTTATTTTATGTCATTTGTAAATGCTGTTGATATGACACAAGACGCATACAAG
AACCATTATGCTATTGGTGCGTTCAACACAAACAACCTTGAATGGACTCGTTGCATCTTG
AAGGGTGCTCAAGACACTAACACCCCAGTTATTATCCAAGTTTCAATGGGTGCTGCTAAG
TACATGGGCGGCTACAAGCTCGTTATGGACTTAGTTGCTGATGAAATGGAAAGCATGAAC
ATCACTGTTCCTGTTGTTATGCACTTAGACCACGGTAACTACGAAGCTGCCAAGGAATGT
ATCGAAGTTGGTTACTCATCAGTTATGTTTGATGGCCATGACCTACCATTTGCCGAAAAC
TTAGAAAAGACTAAGGAAATCGTCAAATTAGCTCATGCTAAGGGCATCTCTGTTGAAGCC
GAAGTTGGTTCAATTGGTGGTGAAGAAGACGGTATCATCGGTGAAGGTGAATTAGCTGAT
GTTGAAGAAGCTAAGACTTTAGCTGCTACTGGTATCGACATCTTAGCCGCTGGGATTGGT
AACATCCACGGCAAGTACCCAGAAAACTGGACTGGCTTACACTTCGATCGTCTTCAAGAA
ATCTCAGAAGCCGTTAAGATGCCATTGGTACTTCACGGTGGTTCTGGTATTCCTAAGGAC
CAAATCGTTAAGGCTGTTGAATTGGGTATTAGCAAGGTTAACGTTAACACCGAAAACCAA
GTTGCTTTTGCCAATGCAACTCGTGCTTACATCGAATCTGGCGCAGACCAAATCGGTAAG
GGCTACGACCCTCGTAAGTTATTGGCACCTGGTAAGAAGGCCATCGTTGATGTTGTTACA
TCACGGATTGGCTGGTTCAAGACTCCAGCTGTTAAATAATTGGATTTTTGATTCAGAAAA
AGTCGACTCTTCGGGGTCGGCTTTTTTCCTGCGCTTTTTTGGGGAACTTGGTACTGACTT
ACCACCTGGGAGTGCCAGTGTCAGTGTACCCTTTTCTGGTTGCTATTATCGGGGAACCGA
TTGTAGCGTGATTTTTAATTTTGCGGTTTGTTAAAATAATCGTAACTTAATGGGATGCTG
TTGGTATCCAATTGAATGAAGGAAAAAGTGAGGTCAGTGATTCTCGAATGCCGAGGGTCA
CTGACCTCATTTTGGTGTTAAGAACGGATAACTAAACATTAATCGCGTCTTGCAATTGCT
GCTCATTGTAAAAAATTAATACGATAAACATCACCACGTAAAGTAATAATGGTAACCACG
CATAGTTCAGGGTAATCATATGCTGAGTGGCGATATTTTGCGCATGATTGGCCGTGTAGC
CGCTTAGATGAAAGAGTCCGGCGGTGACTAGGCCACCAAGTCCTAAGCCGACATTGACGC
CGAAGTCATCAGTAGAGGCTAAAATACCTTCTGCTTGAATGCCAAGCGCCGTGCCATAAC
GGATCGTATCAGCAATCATGATTGAGACCAAACCAATGATGAGACCGTTACCGACAGCAT
TGATCAACGTACCACCGAAGACGAAGGCCAGTTGATTGATGGCTATCCCGAGACCAAGGA
TCAGTTGCCCCACAGCGGCGATTGCGATACCCGCCAACATGGTATTCTTTTTCCCGTGGT
GGTTGGCTAGCCGGACAATTAAAATGACCCCGATCAGTGACGCAAACGTAAAGCCGTTAA
CGACTGGCACTAAGTCCTCACGCTGAATCAAGTATTTAAAGTAGTAGATGGTCGTTTGAT
TCTTGATGGCGGTTGTTAACCAATACAGTAAAATCACGCTGGATAAAATAAACCACGGCT
GGTTTTGCTTGAGCATGCCCCACACCGCACTGAGTGATTGGTGCGGACGCTCAGGTTGAC
TAAAGCGTTCCTTGACTTGGAAGAAGGTGTTGAGGATCAGTACCAACGAAATAATGCCAA
ATAGAACGATTGTCAGTAAAAACCCTCGTTGCTGATCACCCTGACCAAATAAAGCAACTA
GTGGCAAGGTGAAGACAGCGACGATAATTTGAACGCTACTACCGAAGAATTGACGAATCA
CGCCTAGTAAGGTTAATTCACGTTCATTCTGGGAGAGTGCTGGTAAAATCGATGTGATTG
GTAGGTTGACGGCGGTATAGAAGAATCCTAACCCTAAATAGGTCACATAAGCCCAGACGA
GTTTACCAGTTGCTCCGAAATTCGGGGTCACAAAGGTCAAAACGGCGAACAAGACGTAGG
GTAACGCGTACCATAAGAAAAACGGGCGGCTTTTACCGAAGCGCGAATGGGTATGGTCAA
TCATGACGCCGATAATCAGACTTTCAACGACATCGGCTAAGCGCGCAACGACAAATAAAA
TCGCCGCTGCACTCGTGGATAGGCCGTAAACATCGGTATAGAAGAATAATAAGTATGTGG
TCATCATCTGAAAGACTAAGTTATCCGCGGCATCACTGAGCCCATAACTAATTCGTTCCG
GCCAAGCTGTTTGCCAAGGTTGTTTCAATATTAACACCTCTAAGTATGGTTTTGCACAAT
CTAATTTTAACCTAGTTGCACGCTTAAACCTAACGGAAAGGTTTACAAAATTGATTAGGT
CTTAGATTGATCAGAAAAAAGCCTGCAGGTGGCGTTCGTCAACCTGCAGGCTGTGCATTG
TTTGTCCTGATTAAAAGCTACTTAGTTGTTAATTTGCTGACCTTGGTGAGTGCTGGGATT
AAGCCCAAGCTATCTAACGTTTGGTTTGGTAAAACAACGGTGTTGGCATTGCCGTCCGCT
AAGGCTTTGACAGCTTCCGTGTTTTGGAAGATAAAGTAGTTTTCGGATGATTGTGCCAAG
GCTTCGTTTAAGATCCGCGTCCGGTAAGCATCAGCATCTGCTTCAGTTTGAACGGCTGTT
GCTTTCGCCTTTGCACTATTCACTAAAGCTTCGTTTTGGGCTTTATTGGTGGCTAATAAG
GCCCGGTTATTGGCTTCATTTTCCAGTGTGATTGACTTACTCTTACCTTCAGCAGTTGCG
ATGGTGGCATCCCGTTCCCGCGTAGCTTGCAGGAGTTTATTCATGGAAGCCTGAATATCT
GCCGAAGGGTTAACGGAATCAATATTGACCCGGTCAACGTTTAAACCGTAGCCCGCCGTA
ACGGAGGAGATCTCCTTGAAGAGGGCGGCATTGATTTCTTGCGTCCCATTCAGGACTTCG
TTTAATTCTTTGTTCCCAATGATACCACGCAGTGCCGCGCGGGTATCTTGAATCATACTA
CGAACGGAGTCTTCGTTTTTAAAAACGAAGTCTTCAATATTAGTGACGTGGTACTTAAGC
GAAATCTTAACTGAGATTTCAGCGTTATCTTTGGTGATAACGACTTGTTGATTAAGATCA
ACGGGTGTCTGAGCCGTGTTAACGGTGATGACACGTGAGATGAACGGTTTAATAAAGTGA
AAGCCGGAACTAATGACGCGCTCGAACTTTCCAAATGTTAAGACGACACCTTGGTTCGGT
TGGGTGATGATGCGGATGGAAGCGATTAGGACTAAAACGACCAGTAGAATGATAATAATT
GCAACGATGATACCTACCATAATAATTTCCCCCTATTGTTGTGGTGCGATAATCGTTACC
GTTAGACCATGAGCACTGACGGCCGTGATTTCAACGGTATCGCCGGTGTGCAATGGTGTT
GCGGCGTGCAAATGGTACAAGATGCCATAGAATGCGACGCCGTCAGTTAGATCGGTCGGT
TTGATAATGAAGCGCTGACCGATTAAGCGCTGATCTAAGTATCCCTCTTGCATAGATGAC
CCACCTTTAATGTGATAATAATTAAATTATATGCTGTTTTTGGTTAGATTGATAGGGCCG
TTATAAAATAGTGGGTGAGTTTTGGATTGTTGATAAAGTATGGCGATAAATGGTGAATTC
ATGCTGCATATCGCTCAGTAACTATTTGGATAAGCTCGTTTTAGAGGGCGGTTCAGTAAT
ACGGAGTTAAAGGAGCGCTTGAAGTATTTAAGCCGACAAAAAAACCTTCGTACGGGAATA
CGAAGGTCAAAAGGAGTAGGTCAGCATATGACGGGGAATCATATGCTGATAACTTGATGA
GCGTTTATTCATATAAGCGGGGGGACGTTCACATGCCGCTCATCAAGCTGTCAAAGTTGT
TACGCTTTGACGGATTTCATTACTTTGGAGGAGTAAATGAAAAGAATGTTAATTATTATA
GTAGCAATCTTGGAGGGGGATCCTTAATTGCTATAGATACATATTAACAACGAATTGTGA
AGAAAATGTGACGATGATTTTTCAAATTTAAGAATTATTGATTAGATTACGAAAAGATTT
ATGACTATTGATAAATTTATCGGCAATTAAAATTGCGTAAGAATTATCTGTCAGCGCTTT
CGCAATGGTGGCTTTTTAAATTAGAGCGTGTATCATTAATAATGATCACGGAAATTAAAG
ACAGGAGATGCTTGCATGTACGAACAAGCTTGTACCACAATTTTAGTTGGGAAGAAGGCG
ACCGTTGATGGTTCAACGATGATTGCCCGCAATGATGATACGTTTATGCCGATTACACCG
CAAAAATTTATCGTCCATCCCGCCGTTCATGGTCGCAACGAAACGTTAACTTCTGGGAAG
AATGGCTTTACCGCACCACTTCCAGCGGATGGCTACCGTTACCAAGCTGTACCAAACATT
GAAGTCGCTGAAAAGGGTGTTTTTGAAGAAAATGGCTTTAACGAAAAAAACGTTGGTGTT
TCTTCAACTGAAAGTGTTTATGGTAATGAACATACGCTGACTTTTGACCCATTCGTGCCT
AATGGTCTCGCAGAAGATTCATTGCCAACCATGCTCACGCCGTTCATTGATTCTGCTCGT
GGTGGGGTTGAATACTTGGGCCAGTTGATCGCTAAATATGGTTCGCCAGAAGGTAACGGT
GTTTTGTTCAATGATAAAGATGATGTGTGGTACATGGAGATCGTCACTGGTCACCACTGG
GTTGCACAACGGATTCCGGATGATGCTTACGCGGTGGCTGCCAACCAAGTTGCGATTCAA
TGGGTTGATTTTGATGATCCCGATAACTTTATGTGGTCTGATGGTATTCAAGAATTTGTT
GCGGAACACCATTTGAACCCTGACAAGGAAGGTTTTAACTTCCGTCATATCTTCGGTACT
GATAATGAAAAAGACCGGCATTATAATACTCCCCGGGTCTGGTACGGCCAACGTTATTTC
AATCCAGAGATCGAACAAGATCCACAGTCGAGTGAGCTACCGTTCATTTGTCACGCAGCC
AAGAAGATTTCAGTTGCCGACGTTGAATTTGTACTGGGTTCTCATTATAACGAAACGAAG
TACGATCCCTTCTTGAATACACCAGAAGCTAAAAAGTTTCGGCCAATTTCAATGAATCGG
ACGCAGAATTCACACGTTATGCAAGTGCGGAATGACGTACCAGCAGAACAAAGCGCGATT
ATGTGGATGACATTTGGGGTACCAGCTTTTGCGCCATACCTCCCATTCCATGCGAACGTT
TCTGAAACTGATCCTAGTTTTGCGAACACACCACTAAAACATGATATGAATAGTGCTTAC
TGGCTCTACCGGACACTATCAATGATTGTTGAATCACACTATGCTGATTTCGTTCAGGAT
GATATTGATTATTTGAAAGAATGTCGAATCGAACTGGGTCAATTTGTGGCTGCGACCGAT
GAACAAGCGGCGAAGTTATCTGGTGACGAGTTAACGGCTTTCTTGACTGAACAAGATAAA
GTAATGGTCGCAAAGATGCGTGATAAAGCCCAAGCTTTGATTGGTCAATTAGTCACCAAA
GGTTTAACGCTCTCGAAACTAACCTATAATGTTGATATCAATCTTTAAACTTTCGTTATG
ACGGTATCAGCGTGTATAATTAAGTTATTAAGAGGACAAGGAGCTGATGGCAAATGGATG
AAAATGTCTTATTTAATCCTGGTGACGCAATTTCAGAATCGCATGACTATAATGAAGCGC
TCCGTAGTGCGGATATTTATAATGCGCGTCACGGACGTAAGCGCGGACTCATGATTGCGC
GGCCGCTAGAACAGGATCACGGTTATTCGGTTTTTTACGCGGATGACTTACTGACAGCAG
ATACGCCAAGACCAGAAGCACGTCAATATCACGTTGAAAAGCGTATTCCAAAAGAATAGT
GCAATCATCCCATGATCAGTAAAAAGGGTCATGGGATTTTTTATTTTCTAAACAGTAACC
CATGATGTTGATATTGGGTTACTGTTGTTTTATAATAGCGTTTAAATTGATTAACAGGGG
TGCGATGATGACGAATCGACAGACGATTAAACACCTGACCCAGACGGCGATGGTGACCGC
TTTGATTATTGTATTAGGTTTCTTTCCGGGAATTCCAGTGGGCTTTATTCCCGTCCCGAT
TGTGTTGCAGAATATGGGCATCTTTTTAGCCGCCGAGTTACTTGGCCGCAAATATGGGAC
GATCGCAGTTGGATTGTTCTTAGGATTAGTGGCACTGGGACTACCCCTATTATCTGGGGG
GCGTGGGGGTGCCGCGATTTTTCTCGGGCCAACGGGTGGCTATCTCGTTGCTTGGTTGCT
GGCACCAATGCTGATTGGAACGTTGATCAAAATAACTCGGGCGATGACAAGTGGTTATTG
GTGGCTAGAAGTTGGCATTGTCTGGTTGGCTGGTATCTTATTTGTTGATGTAATCGGTGC
TAGTTGGCTAGCTGTTCAGTCTCATATGACTTTGACGGCCGCCTTGCTGTCGAACGTGGC
CTTTCTTCCTGGTGACATCATTAAAGGGACTTTGGCCGTATTTATTGCCCGGCGTGTGCG
GGCCATCGTTGATTTTGGATTGCCAGCTTAGTAAATAGCTAATGTGATTGGCAGATCAGG
AGGTCATAATGACAACTAAAGAACAAGTCTTAACAATTTTATTGCGTCATCATGGTGAGT
GGCAATCGGGGGACCAGCTTGCCCAATCAGTCGGCTGTAGTCGTGAGAGTATTTGGAAGG
CAATCAATGCTTTGAGAAAGCAAGGACACCAGATTGAGAGTCGTAAAAACCGGGGCTACT
GTTATCTGGGAAGTCGTAATTTGGATGCCAAAGCCATTCAAATCTATGGGCAACGGCAAT
TTACGGGGCCCCTTGAAGTGGTCGCTCAGACGCCGTCCACTCAGATTCTAGCTAAGAGCT
TTTTAAGTCATCATCAGCCACAGTTTGCCGCCTTCTTCGCGGACGAACAGACAGCTGGCT
ATGGCCGTTTGGGCCGGGACTTCTATTCACCGGCCAAAACTGGACTGTATTTTAGCTTGG
TTGTTCCTAATCCCACGAATGCATTGGTCAATGTGGGTTTACTGACAACTGGTGTCGCGG
TGAGTGTCTTGAATGTTTTACAGCAATTTTATCCTAATAAGAACTTTGGGTTGAAATGGG
TCAATGATATTTATCTTGATCAGCATAAGGTCGGGGGCATTATCACGGAAGCAAGTTTGG
AATTAGAATCGACTTCCGCAACGGCCTTTATTGTCGGTGTGGGGCTCAATTTAACGACCA
CCGATTTTCCACGGGAATTGCAAGCTCGTGCCCAAGCGGTCGACCCGAGCATGTCAGTGG
ATCGCAATCGGTTAGCAGCGGCCTTATTATCAGCACTAGTAGCGCTATCAAAACGCTACG
CTACGGCCGACTTTTTGCCAGCATATCGGGCTAAATCATTAGTGTTGGGTCAACAAGTGA
CACTTCAAGTGGGCGATTCCGTGGTGAATGGGGTGGCTGAAGATATCGATGAACATGGTG
GCTTAGTGGTCCGCATGTTGACCGGGGAGCGGCGGACATTTACGAGTGGTGAAGTGATCA
GGGTAGGGTTACCAGTATGACTGAGTGGGTACCAGTGATTTACGGCATCGGTTTAGACGC
TGCCGGTCGGTGCCAACATTATCACCTTGAAACTGATATCGCGGCATTGTGGTGTCGGAG
ATGTCAACACTATTACGCGTGTTACCGGTGCCATGATACGTTGTGCCAGCATACTTTTGT
GGCCAGCGCTCCGACGGATTTAGCCGTGATGTGTGGTGCTTGTCGTTATCGAATGACGGT
TGAGCGGTATCATGAGGGGCAATGCCCGCACTGTCACCGGCCATTTAACCCGCGGTGTCG
GTTGCATGACAAGGTTTACTTTCTAATCGATGAGAGAGAAGTACAGTCCAAGTGTCAGTA
AAAGTGAGGATGGTGCTAGTTTATTCAATCTAATTTAATATTAATAAAAGTCTTGACATA
ATCTAACCAAAAACTCATAATGTGAAATATCATGAGAGATGAGTATCAATGGTGAGCTGG
TAACAGAGAGTCGTCAAGTGCTGAAAGATGACCCAGCAAGCGTTGAGAAGATGGTCTTTC
CTAATGAACGATCGGTGAGCAGTGATGTTAAGTGGTCGCGGTTAATGCCCGTTAGCGCAG
CAGTTAGTTCTGCATGAGTTGGTGTCCAAATGGGTGCTATTAAGGTGGTACCGCGGCGAA
AGTCGTCCTTGTTATAAGTTATAACAGGGACGACTTTTTGTCATGTAAAAAAGTGAGAAA
CGGGGTATGGAAGATGAGAAGAAATACAAAGTGGTTGTTAGCTTTAGGTGGCATTATTGT
TGTTTTGGTGGCTATCGTGGGGTTCAGCCGTGCCAGTAGTTCACAAGCAAGTCAGGGTAA
GTTGACAACGGTCAAGATTGGGGTTGCTCCGGGGCCTTATGGTGATATGGCGACTAAAGT
TATCGGCCCATTACTTGAGAAAAAGGGGTATAAAGTTGTTACAAAGGAATTCAACGACTA
TGTTCAACCGAATAAGGCACTGAATTCTGGGGAAATTGATGCTAATTTATTTCAACATAC
GTTGTATCTGAAGACCTTCGCTAAAGCTAATCACTTGAAGTTATCGGCCATTGGCGAGAC
GCCCACGCTGGGGATGGGGATTTACTCGAAGAAGATCACGGCACTATCAGATTTGAAGTC
CGGTGATACAGTCTCGCTACCGAATGATCCGTCCAACTTAGCTCGAGCACTACAACTCTT
AGCGGCGCAAAAACTAATTACTTTGAAGAAAAATATCAACGTCGCAACGGCTAGTACGGC
GGATATTGTGACTAATCCGCACCAGTTGAAGATCAAGACCTTGGATGCAGCCCAGTTACC
ACAGTCGATGAGTAACGTGACGATTGCTTTGATTCCCGGTAATTATTCCTGGAATGCTAA
GTTGAAACCATCGAAAGCGCTGGCACTTGAAAAGCTCAAGGAAGATTACAAAGAAGTCTT
TGTTGTCAAGACGAGTCAACGCAATTCTAAGTTCGGCAAAGCTGTCAAAGCGGTTCTCAA
AAGTGCTGCTTTTAAGCAGGCGATTGCAAAGTCGGAATTTAAGGATTTCGATAAACCAGC
TTCATGGCAATAGGAGGTCAAGGGCATGAGTCAGATTGAATTAAAACATATTGATGTGAC
GTTTCAGCAGAAGAAGCGGACGGTGCACGCTGTTAAGGATGTCTCACTAACCATCGAGAA
AGGTGAAATCTTTGGAATCGTGGGGTTGTCGGGGGCAGGTAAGTCAACTTTAGTCCGAAC
AATCAATTATTTGCAGGCACCGAGTCAGGGACAAGTGATCGTAGATGGTCATGATTTGAC
CAAAGCTAATGCGCGTCAGATTGCGTCCGTGCGGCGTAAAATTGGCTTCATCTTTCAAAA
TTTCAACCTGATCGGTAATCGAACGGTTGCACAGAACCTGGCGTTTGCCCTGACAGCGGG
CGGCTATTCTGAAAAAGCGCAGCCTGCGCGTATTCAAGATTTGCTAACGTTAGTGGGACT
TGCAGATCGTCAAGACAATTACCCGGCACAGTTGTCTGGCGGTCAAAAACAACGCGTTGG
TATTGCACGGGCGCTCGCCAATGATCCGGATGTCTTATTGTGTGATGAAGCGACCAGTGC
GTTAGATGTTGAAACAGCCGAAGAAATCATTCAGATTCTGAAAGACATCAACCAGCGACT
TCATATTACGATCGTCTTTATTACCCATCAATTGGAAGTGGCCAGAAGCTTGTTTGACCG
GGTCGCTGTCATGGAGGCGGGCCAATTAGTGGAGCAATCGAGCACGTATGACCTGTTCGC
AGCGCCCCAGTCCGATATGGGGCAACGGCTTGTCAACCGGTTCCTAGATACACAACTGCC
GACAAGAGTCGCTGCACAGCTCGCACGCGCAGATGGTCAGTTATTAGCATTACGTTATCG
TGGTAGTGATTCACTAACCCCGATTATTACTGAAATCGCCAAGGCAACGGATATTGATAT
TAACATTATTCAGGGACGGATCGAGTTTATTCAAGAACGGGCCATTGGGGTATTAGCCGT
TTATTTGACGGGTACCACTCAGGCCGTTAAGCAAGCGATTGCGCTATTTCAGCGACGCGT
CGATTATGTGGAGGAGGTGCAAGTAAATGAATGAAACTTGGACTATATTACAGCAAAATC
TCGGAACAGCATTGTGGGACACGGCTAAAATGGTCTTTATCTCAGGCTTTATCGGAATCG
TCTTTGGTACCATTATTGGATTAGGACTGTATTACTATTCTAATCCGCTATTTGCCCCGC
ACCCGCTTATCAACAGTGTGGCCGGTTTTATTATTAACGCGATCCGCTCGCTGCCATTTT
TGATTTTAATGGTTGTCTTGATTCCGTTCGCCAAATTAGTGGCTGGTGATCCCTATACAC
CACTTGGTGGCGCAGTATCATTGTCGGTAGCCGCTATTCCATTCTTTGCCCGGCTAGCCG
AAGGGGCCTTTGCCGAAATCGATGCGGGCGTTGTTGAAGCAGCACGCTCAACTGGTGCGA
GCTTCTGGCTGACTTTTCAGGAAGTCCTATTTCCCGAAGCATTGCCGGCACTCATCCGTG
GCGTTGTTTTGACCTTGATCAGTTTGCTAGGCTATTCGGCCATGGTCGGAACGATTGGTG
CTGGTGGAATTGGGGACTTAGCGATTCAATACGGCTATAACCGTTATAATACCGGTGTAT
TAGTCAGTGTGATTGTCATTTTAATTGTGATTGTGCAAATTGTTCAGTGGTGCGGTGATC
GACTTGCGGATCATTACACGCGTTCATAGTCAGGAAAGGAAGCATAAACATGAAGTATAC
GGTATTAGGTGCGGGAGCCATGGGATTACGTTATGGTGTTTTATTACAAGCAGCTGGCTA
TCAAGTTGATTTTGTCGATACTTGGGATCAGCAGGTCCAAACAATTCAACAGCAGGGTGG
TGTCTATGTTGCTCGTGATGGTCAAAACCGCCACTTGGTTCCGATTCGAATCAGCACTCC
TGAGAATTACCATGGTCAACCGGATGTTCTGATTATTTTCACCAAACAAATGGGGTTGGC
AGAGATTTTGTCACGATCAGCACACTTCTTCAATGACCAGCAATACGTGGTTACCGCTAT
GAATGGTATGGGCCACATTGAAAAAATCAATCAATACTTCAAGCCTGAGAAGGTGTTGGG
CGGGACGGCCTTGATTGGGACGGTCTTAAAGCAAGCTGGTGATGTCGACTTTATCGGGGC
GGCAAACGCTGGTTCAATGAATATTGCAAATCAAACGGAACAGCCTGACGAAATGACCCA
TCAAATCGTTGCCGAATTTACTAAAGCACACCTGAATCCGACTTTGACGACGAACTTTTT
AGGTACCTTATTGGCAAAGGTGATTTTTAATTCCGTTATCAACACGTTGTGCACGATGTT
CCAGATTCAAATGGGCGAGTTTATTCAGTCGCCAGTAGCTCAAAAGTTAGGCCGGCAACT
GATTGATGAAGCGTTTGACGTTTGTGAACGGGCCGGGATCACGTTACTGAATACTCGAGA
AGAAGAGTGGCAGACGATTGAATACGTTAGTCGAGAGACGAATCCGTTGCACTTTCCGTC
AATGTATCAAGATATAACAAAACACCGACCCACTGAAGTTGATTATATCAATGGTTATCT
CTATGATTTAGGGGTGCAATACCACTATGAAGCTAAGACCCATGATTTTTTGCGGAATCT
TGTTCACTTAGCCGAATTTGCTGGGACGTTTGATATTACGAGCCTGAAACCATTGACAGA
AGGGAAGCACTAATTTTGAAATTTGAAGAGTCCAAAATTTTGCAGCAATTACCAAAACAG
TTTTTTGCGAATCTGGTCAAAAAAGTCAATGCCAAAGCGGCGGCCGGTGCGGATGTGATT
AATTTAGGTCAAGGCAATCCTGACCAACCAACCCCTGAGTTTGTTGTTAAAGCAATGCAG
ACTGCAACTGCCAATCCCGCGGATCACAAGTATTCGTTGTTTCGAGGTTTGCCGCGATTC
AAACAAGCCGCGGCTGATTTTTACGAACGAGAGTACGGTGTGAAATTAGACCCGGAGACC
GAGATTGCGGTTTTGGGTGGCAGTAAGATTGGGTTGGTCGAGTTACCCTTTGCCTTACTA
AATCCGGGCGATACAATGATTTTACCTGACCCCGGTTACCCAGACTATTTATCTGGTATT
ACGTTGGCACAGGTGAAGTTGGCTTTACTACGGTTAACAGCGGACAATCATTTCTTACCG
GATTATCAGCAGGTTGATCCACAAGTGGCTGCGGCGGCCAAGCTGTTGTACCTGAATTAC
CCGAATAATCCCACTGGTGCTGTTGCAACGTCGCAGTTTTTTCAAGACACGGTGGATTTT
GCAAATGAACATCAGATTGGTATCGTTCATGACTTTGCTTATGGTGCAATTGGGTTCGAT
GGTCAGCGACCAGTGAGCTTCCTACAGACACCGGGGGCTAAAGACGTTGGAATTGAGATG
TACACGTTATCTAAGTCCTTTAACATGGCAGGTTGGCGCGTTGGTTTTGCCGCTGGTAAT
GCTGACATGATTGAAGCCTTAAATTTGATTCAGGATCATCTGTTTGTCAGCGTCTTTCCG
GCCATTCAAGATGCAGCGATTGCAGCCTTGAACAGTGACCAACAGACGGTCCACGAACTG
GTTAGACTGTATGAACGACGCCGTAATCAGTTCTTTACGGCAGCCCGCAAGATTGGGTGG
GAGCCCTACCCATCAGGGGGCTCATTTTACGCTTGGATGCCAGTCCCTGAAGGGTATACC
AGTGAAGCATTTGCCGATTTGCTGTTGGATAAAGCGGCGGTTGCGGTGGCGCCAGGCAAC
GGCTTTGGCGCGGGTGGCGAAGGCTATGTGCGCGTTGGCCTCTTGATTGATGAACCCCGC
TTCACGGAAGCCTGTCAGCGAATTGCAAAACTGCACTTATTCGATCGTTAGGATGACCTC
TTAGCATTAATGATGACAGTCAGTTACTTGCTTAGCATAATTCATGCAACGGGGGCGCAA
CTCGTTCTTGATTGCTTGGAAATATTGAGCTGTAATAACGGTATCAAAATAACGCAACTG
GCATGTGAATGCCAGTTGCGTTATTTTGATTCGAGGTATTGAATTATTATAAATTACCGG
TGCTCTTTAACCGCTTCTCTAACAGGTACGCGTCCATGTACCCAAAGGATAATTCAACGA
CCTGATCGAGTTCGATCATCGTGCCAACATGATTAATTTGATTATCATCATCCACGTTAT
AGAAGATGAAGTGCCCGTTCGTTAACGTTCCCGGATAGCCAGTCATTGCTGGCAACATGG
GGTTTTCTGTCGTGATGTGAACGAGGTTATTGAAAGTTGCGGCTTGTCGCAAAATTGAAT
CAAAAAGATCAGTTGTGGCGTCAAATAACCGTTCGTCGTTTAAGACGGGTTGAACATTTA
ACTCATACTGGCGATTTAATTCAATAAAGCCACGCATCGTTTGTAAATAGTCGGACTGGG
TTGTCACCGATTCAATTAGTGAACGGCGACAAAGAGTGTAGCCCCCAAATTGGCCCGTCA
TATCGATCAGATTGAGCAGGACACTATCAGCGTTCAATGCGTTAATGAAGCCAACAAAGA
ACATGTCAGACCCGTCCGCTGACCGAATTGCAATCAGTTGGTGCTCATTTAAGGCGTTGT
TTAAAGTATGATCAACGTCGTCAAACTCGCTAACTTTGATGGTTGCTCGATGCGTATGGA
TGGTCTTGACAAAGGCGCTTTCCAATAAGAGCTCATTGCCGCAGAACTCTAAGATCTGAA
TAGCAGCCAATGGAATTTCCTGTTGCCCGTTGTTTTTAAAGTTAAATTTGTCAAAAGTTT
TAAAGGTAATCGTTTGGTCAGTGACTTGTTGGACCTGACCTTCTAAATAATTTTCGTTGT
CTTCGAGGACTAGTAGCACAACTTGATGATCGGTTTGGGCTTGGGTGACTAACTGTGTTA
GGACTGGCCGTTGATCGTCTAAAGCTACGGTTGGTTGTGGCACACTGTTCAAACCTTCAG
TAGTTGCATTTTCAAGGCGAAAGGCCATGTTATCAAGGTCTTCACTCATCATTTCAACTT
CATCAATGACGTCGTAGCGCATGAAGACGGCGCCGTCCTGGAGCCCAGCATCATCGTAAG
TATTCACGACAACGCCATCAGGTGCCAGACGGTCGATGTAGCCGGTGTAAACCACTTCGC
TATTGGCTTGATATAGGTTGATGAGGTGAACCTGTTGTGCGGCTAATTGTAAATTCTCAA
TAATTGAACTCATCGTGTCTAACCCCCTTAGTTAATGTTCCCTCATCATAGCACTTTTTG
AGGTGAAGACGCCATTATAAGTCATTATTCAGCTGGTTTGGTAAGTGTGTTATGACTAGG
TAAGTAAACGGATGCTCACGTGCTATTCAGGTCGCTCATCTCATTAGAAGGGCCTTGTTC
TGCAAATTTAAAACCGTTTTCGCTTGCACCCGGACGCTGTCACCGGCATTGAGTGCGGCT
GTTTGGTATGTGTGCAACACAACACGGTGCTGGTCATCGCTACATAAAAAATAGTGTTCC
GATGATGCGTTCACAGCTAGTGATCTTAAAGTGCAATTCGATATTCAAATGATGATTGCC
AAAATAAACGCATACGGTTTTTTTAAAACACAACAAATGTAAGGGTTTTCTTTACTTGTG
AAATAGGAGTATCGGTCAATAAGTATCTATTGATAATAGGTAAATATTTAATAAAAAATG
TTATTTTCGGTGCTATTAACGAGGTTTATCGTTATAATGTAGTCTGCGGTTTATCTTGAC
CGTAAATCTGTCATGACCTTTCAAGAGGCGCTTGATCGTGTTGCGACATACATTTAAGGA
GTGCACTATGTTTACGATGTTTAAGACGATTGGCGATCAGTTCGCCAATTTCAAGATTAT
TCGGCGAATGGCGAAGTATGATGATCGGGCCACATACCAAAGCCATTACCTTGGGTTAGC
GTGGGAATTTCTAAACCCACTGATTCAAATCGGAATTTATTACTTAGTATTCGGGGTCGC
GTTAAAACGTGGCGATCCGATGCCAGGAATCCCGTATTTACCATGGATGGTTGTCGGGAT
TGCACCATGGTTATACATGAACAAAACGACGCTGGACGCGTCTTCTAGCATTTATCGTCA
GGTTGGGTTAGTTTCAAAGATGAAATTCCCAGTCAACGTATTACCGTCAATTAAAATTTA
TGGTAACTTATATAGTTTCTGGACGATGATTGCTTTTGGAATCTTCCTGATGTTCGTTAA
TGGCATTTGGCCCTCAGTTTCTTGGATTCAATTTATCTACTACTTTGGTTGTATGATCGT
ATTAATGTATTCACTTGGGATTTTTAATGCCACGGTCAGTGTTCTGATTCGTGACTGGCA
TATCACGCTTCAATCCGTATTGCGGATGCTGTTCTATATGAGTGGGGTGCTATTTAACTT
TACAACGTCTAACTTCCCCGCAGTTTTTGTGCGCCTACTAGAACTAAATCCGTTCTACTA
CGTGCTCAACGGAATGCGGGAATCGTTGCTTAATCGTGGTTGGATCTGGCAACAGCCTAA
TATCACGTTGACGATTGTCTTTTGGCTCTTCAATCTCGTTGTGATTCTGACTGGAACGTA
TCTCTATAACAAGTTCCGTTCGAACTTTGTGGATTTGATTTAGGAGGCGGAACTGATGGA
AAATCAATATAAGGTTGAATTGCATAATGTCACTAAAGAATATGATTTATATCGTAGTAA
CAACGATAAGTTAAAACACTTTTTTAACATTGGTAATGTTGATGTCCCGCGGTTTTGGTC
GCTAAAAGGGGTCAGCTTAAACGTTAAACCAGGTGAAGCGTTGGGTATTATCGGAATCAA
CGGTTCTGGTAAGTCAACGATTTCGAATATCATTTCGGGAATCATTCCTCAAACGACTGG
GACAGTGGATGTGCACGGTGATACGTCCATTATTTCAATCGGAGCCGGCTTAAAGTGGAA
TTTGACCGGTGATGAAAACATTCGGTTGAAAGGACTCATGCAAGGGTTGAGTATTAAAGA
GATCCAAGCGGTTCGTGATGATATTGTTGATTTCGCGGATATTGGTGATTTTATTGGTCA
ACCAGTTAAGGACTATTCGACCGGGATGCGGTCACGATTGGGATTTGCGATTGCGGTGCA
TATCAATCCCGACATCATGATTATTGATGAAGCACTATCGGTTGGTGATGACACCTTCTA
TCAAAAATGTGTGGATAAGATTATGGAATTCAAGAAGCAAGGGAAGACTATTATCTTTGT
CAGCCATAATTTACGGCAAGTAGAATTGCTTTGTGACCGGGTCGCTTGGATGCACTTTGG
GGATCTTTTAGAAGTCGGCGAGACCAAGGAAACTGTTGATCATTACCGGAAATTTTCTAA
GGATTTCAAAGCGCAAACGGCGGCTTATCGTAAGAAGTATCAGGTCGGTAAGAAGAAGGA
ACAAGCGGACTTTGACATTGTCGCTTATGAACGACAATTAGTCGAAGAAAAGGCTAAGGA
TAGCGATAAGAGTAAGCAGGCAGTTAGCCGTCAAGTTCATCGGACGCTATACAAGCAAAT
CTTGCCAGAAAAGATGACGATTGCCACCAAGCTCGTCATGTTAGTGGCAATTGTCCTGTT
CGTCTTCTTTGCGTTAGTGAATGTTTCAGGTCACTCGGTTACTTCGGCGATTGAGAATCC
GACAGTACTGTTACATCCAGTCAATCATTATATTAAAAGTCAGTCAGTCTTATTCAATAG
TAAGTGACGGCGGCTGGTTAGTGGTTGCATTAAATTAACATTAATATCGATGGGTGATTG
CGATGGCAATCACCCATTTTTTGTGTGCATTCAAGACGGCTTTGGTTGGAATAAAGTACA
ATACAACGTCGCACATTATTCGGACTGGGGGCCGCTGATGCTTTTATTCGAGGGGACGAG
CTTGGGCTGACCGTACTACCGATTTGAAAGGAAAATGTCTAAACTTCAATGCACAATTTA
TGAGTTGGTTTCGGGTTAAATTAAGCTTGATTTTTTGTAATGCTTCAGCAATCTAGTTAT
ATTCGTTATAAGCATTAGATTATTTTTCGTCTGGAATACCATTTGGTGGGTTATCTTAAT
ACTAGAGCATAAAGGGGGTCATATCATGGATACGCCACTATTCTTAAATGTTGTCGCCTA
TGTGCTATTAATATTGGTATTACAATATATCAAATTCAAATTTCCAGACAGTACCTTTAT
CCGTTTCTTTCAAAAATACGGGTGGTGGTTAATTGGGCTATGTTTTGTCGCAATATTGGT
GATTTTGGCCGGACCGCAATTTCAGAACCCCTTTAATGCGTTAGATGTACCGGCTATTGG
GGTCATGTTAGTATTCGGGTACTTCTTTATTAAGGATAAAAAATCGAAACATAAGTGATG
ATTAAATGAGATAGCACCTCGAACGATGATGTCGTCCTGAGAGGTGCTATTTTTTTGCCC
AAAAATCGATTTGAGAAGTACTGGTGTTTAGCCGTTTTAATCTAGCATTAAACGTGAACT
GGGTTATTCGATAACGGAGGGGCATAATTAAAAAATCAGTTTGGCTCCTTGCAATATATC
TAAAAGATATATATACTTAACAACGCGAAAGATTGGTGAATTTAATGTATGAATTGTTTA
TTTTAGGACAGTTGATGGATCATCCGATGACGGGCTACCAGTTGCGTAAAGCGCTGGTAA
ACGTAGTCGGTTCAGAATTAACCATTAGTTTTGGCGCGTTGTACCCGTTGCTAGATAAGT
TAGCCGCGGCTGAAGAATTAACACTGGCGTTTAAGCGGACCACTAATAAACGGCCACAAA
AGTTAGCCACGATAACAGCGGCTGGTCGCACGCAATTTTGGCAGTTAGTTATGACGCCAG
TCGCGCTCAACAAGCAAACGCAGTTAACGTTTCAAATAAAGCTGAATTTTTTACATTTAT
TAAGTCGTGATCAGCAGCAAGTAATCTTGTTGGATTTTCAGCAATTTGCACGGGGACAGG
TCGCACGCTTAACGGCGCAGCACAAACGGGTGATGACGAATACCCACATGCTTGCCGCTG
ATATTCAAGATGCGTTGATGGTCAATGAGTTACAACGGGTACGAGCCCAAGCACAATTAG
ACTGGCTTGACCGCCAGTTGCGCAATGGAGGGGAAGTTAAGGGATGAAAACAATGTCGTT
TGCGACTGATCCACAAATTCAAAAGCATCGCTGGTGGATATTGGTTGCGGTATGTTTATT
TACGTTCATGTCAACGTTAGATGGGAGTATTGTGAACATTGCCTTGCCAGTAATGAGTAA
GGATTTAGCGATTCCAATGAATCAGGCAGAATGGGTCGTCTCAATTTATTTGATTGTGAT
TTGTGCGTTATTGTTATTATTTGGTAAATTAGGTGATATTTACGGTAAGATTCGGGTGTT
TAAAATCGGGTCCTTACTATTCATTATTGGCTCGTTATTGTCAGGATTCAGTGTGGGGTT
GCCATTTCTACTCATTGCACGCAGTATTCAAGCAGTCGGAGCGGCAATGACGATGAGTAC
GAACAACGGGATTATTACCGAAGTTTTCCCGTTTAAGGAACGGGGCCGGGCGCTAGGTAT
GATTGGCTCATTCGTTGCATTGGGGAGTATTGCTGGCCCCGGTATCGGTGGTTTGATCCT
AGCTCATTTGAGCTGGGGCTATATTTTCTGGATCAACGTTCCGGTGGGAATCTTGGCGAT
GATTTTAGGCGCAATGATTTTGCCAAAAGACGTCACGACGACGCAACAACCATTGGATAA
GACCGGGGCGGGGTTATTTGCCGTACTCATGGTTGCACTATTTGCAGGTGTGTTTATCGG
GCAACAGATTGGGTTCTTGCAGCCGGTTATCTTAGCCTTGTTTGCAGTGGCAATTGTGAC
GCTGATTATTTTTGTTCGCGTCGAGTTACGTCATGAAAATCCGCTGCTAGCGCTACAATT
ATTTAAGAATGCCCGTTTTAGCATTAGTATCTTATGTGCGTTATTAATTTTTATTGCGAA
CTTTTTCTTTAACGTGATTGCCCCGTTTTATTTGGAAAATGCTCGGGGGCTAGCGGCAAA
CTATGCGGGCTACGCCTTGATGGTATTCCCAATCGTACAAGTGGTGGTCGCCCCGATTGC
TGGGACGATTTCTGACAAGATCGGACCAGAATTGTTAACGTTCGTGGGATTGGTCCTGAT
TTCAATCAGTCAAGTGGGTTACATGGTTGTGGGGCTAGCAACGCCACTTTGGTTCTTCTT
ATTATTCGTCGGATTAGTTGGATTTGGCAATGGTATCTTCATGGCACCCAATAATTCGAT
CGTGATGAGTTCAGTGGCGGTCAAAGACTTGGGCGTTGCTGGCGGGATTAACGCGTTGGC
ACGTGAATTAGGCATGATTGTTGGAATTTCGGTTGCCACGACCGTACTATATTCGGCAAT
GAGTCAATCAGCGGGGTATAAGGTTACGTCATACCTGCCAGCTCACCCGGAGATCTTTAT
TGATGGTATGCACATTGCGTTCGTGGTCTCGTTAGGGATTTGTTTAGTTGCGACGGTCAT
TACTGGCGGGCGGTTACTAAAACATCGACGCACGGCACCTGCCAAGTAAACATTAGCAAA
TCAAAAAACGTGTTGCGAGAAATCTGAGATGATTTCTTGCGACACGTTTTTATATTCTTG
CATCCTTGATGTTGCTGAAAGGGGGTCTGGTTAAATCAGGCTTGTTTTAAAGATCCAGGG
CATAAGCTCACTGAAAAAAACTCGGATTAGCGCCGTTATGACGCCAAACTCGTCGTTTAA
TTCCCTAGTTAGGCTAATCCTCAGTCTTCTCCCGTCTGATTTATGCCCGCTTGTGATACT
GAGCATTGATAGAAATGTGCCATGCGACTGCTTTCTCGAACGCACTGAAACCTGTGCATA
TTACGCCCATGATTCCGATTATCGGAATCGTTGTTGCTTATCTAGCAGTTGCGCTAACTG
ACCACGAAATTCATCGCTATGGTGTTGAATGTTCGTCAAGTCGTGACTCATTTGAACGGT
GTAGTCAGCGACTTCGCCGTGTTCGCCTTGATCGAGTCCGAGTTCTTCCTCTTGTTCGTC
AACGCGCATTCTGATGACTCGTTTCAATAGTACGATAATGACGATGCAAACGATGGTAGT
AAAGCCAATGGTAAAGATCGTTGCTAATAGCTGTAATCCGAATAATTTAAAGCCGCCACC
ATAGAAAAGACCGTTTAGAGAAATTGTGTTATTAACGGCTTTGCTAGCGAATAGCCCAGT
CATGATACTGCCGACCATGCCGGAAACACCGTGGCATCCAAAGGCATCGAGTGCATCATC
GATACCTAAGTGTGGTTTGATGAACGTAATGAAGCCGTAACTAGTTAATGTGGCGATAAG
GCCAATCCAAAAGGCACCAGAAATGGTGACGTAGCCACAAGCAGGTGTAATCGCAACGAG
ACCACAAAGGGTACCGGTGCAGACACCGACTAGGGTTGGTTTGCCTTTGGTTAGCATATC
AACGACCATCCACGTCATCATGGAAGTGGCGGTGGCAACGGTCGTGGTTAAGAAGGCTTG
GATGGCGATGTCGTTCATGGCAAGCGCCGAACCGGCATTGAAACCGTACCAGCCGATCCA
TAAAATAGCGGTCCCCAGCAATACCCATAAGATGTTATAGTGCTGGGTCATATCCTTGCC
ATACTTGTGGCGGGCACCTAAGAATGCTGATAAGACTAAAGCGGTGATACCGGCATTGAT
GTGGACGACGGTACCACCAGCGAAATCGATGACGCCAAGTTTAGCTAATAAACCGTTATC
CCAAACCATATGAACCATTGGATAGTAGATGAGGAGTGACCAGAAGATGATGAAGGTTAA
TAAGAATTTAAAACGGATACGGCCGACCACCGCGCCAACAAATAGTGCTGGCGTGATAAT
GGCAAACATCATTTGAAAGATGAGATATAAACCGTTGGGAATCTTTGTCGCGGTAAGCGC
GGTCAAGTCCACACCATGCAACCAAGTGGCTTTGAGATTACCGACAAAGCCACCTAAATC
ACCGGAAAAAGATAGTGAATAACCGAATGCGAGCCATAACAAGATTGCTAAGCCACAAAT
CATGAAGACGGATAACATGGTGTTAACGACATTCCGTTTGGAAACTAAGCCACCGTAGAA
AAATGCTAATCCGGGCGTCATGAATAATACCAATATACTAGATAACACTAAAAACGTTGA
ATTTGCAGCGTTCATACTCCCAACCCCTATCCATACCATTTGATGTTAGAAATTATAACA
TTGATTATTGAGTGACGCACTCTTTTTTTGTGTTTAGGTTAAATATTAAACTTACAAACG
GGCTTTGGTGTCATTATGGAACTGCTGATGTCAGTTTTTGTGACGCAAAACTATTGAAAA
CATGAGTGGACTCCTTGTAAATTCTTAGCAAAATCCGGTCAAGGTTGCTTGTTGGCAGAA
ATGTAGGAAGTGACTTCCAAGAGTGGTCGCGATTAGTTCGGTAATGAAAATAATTAGGCA
ATGGGGGGCAAGTGATTAATTATCTTAAACTAATTAGGGGAATTGGTAACTATAGTGCGT
GCTATTGCTTAAGAAAATGATGATATGAAAGGTGAGGCGCTTTCAGCAATTGACCATTAC
TAACTAGAGCAGTAAGGTTATCACCACATAAATTAAAAGACGATGAGATTATTACATAAC
GTCTTAATAATTAAAACGGGGGGTTCAGCTTATGCGAAAATATGCGATTATTGGGGTCGG
CCACGTTGGGGCGACCATTGCTTATACATTAGTTTGTAAAGGAATTGCGGATGAATTAGT
CTTGATTGATACTAATGCGGCTAAAGCTCGCGCAGAGCAATTAGATTTACAAGACGCTCA
AGCCCGTTTAGATAGTCGAACGATTATTAAAATCAATGACTATCATGAATTAGACGACAC
GGATATTTTATTTGTTACTAGTGGCAACATTCACGCGTTAGACCATGCTTCCGGTAACCG
ATGGGCTGAATTTGAATATACGAAGCAAATCGTTCAAGATATCGCTCCGAAAGTTAAAGC
AACCAAATTTAATGGCGTGGTCATCGATACAATGAATCCGTGCGACGCAATTACTCACTA
TTTCCAACGCGCAACGGGATTATCACGCCAACAGGTCTTTGGGACTGGGACTTTCTTGGA
TACGGCGCGCATGCAAAAGGTTGTCGCAGAAGCCTTCGACTGTGATCCAAAAAACATTAG
CGGGTATGTTTACGGTGAACACGGCGAATCACAATTCAGCGCGTGGTCAACGGTTCAGGT
TAACGGTATTCCAATTACATCCTTAGTTGATAAGTATGATTTGGACTTAGATGCACTTGA
GGCAGCTGCACGCCATGGTGGCTGGGCGGTTCATTCTGGTAAGGGGTATACCAGTTTTGC
CATTGCTACTTGCGCGGTTAAATTAAGTGAAGCGGTCTTTGCAAATGCTCGCTTAGCATG
CCCGGTCTCTGCGTATAGTGAGACCTTTGGGACGTATGTTGGTCAGCCAGCAATCATTGG
CAAAGATGGGGTCGAGAGTGTGACGACGCTTGCTCTGACTGCTGATGAACAAGCTAAGTT
CCGTAATTCAGCGGACACGATTATCGAGAAATTCCACGCCTTTGATGACGTTTTAAGCGA
TCAATCAGTAAAAAAACGTCAACAAGCCTAAAAAGTGACGGTTGTTAATTGTCTTGTTTG
GCAAACTTCTACCAAAATGTTAAAATTTTACTAAGCAGAACGTTGACTGCATTAACTATA
TGGTGGGATGAATATGCGCCGACAATTAACAAACCGGCAACGGTGGTTCGTGATTGTGAT
CGCGACGATTTTGGGAGTAGGCTGTGCCTTGCTTGGTCAATGGGGCCAGTTCTTCGGAGT
CATCGCAGCAACGTTTGCGCTAATGTTGTTAACCAGTGGCTGTTTGACTTTTTGTCATCG
CCGCGGGTGGCAACCTGGAAGCGGCATGTTGCTAGCATTAGTCACGGCTACAGGGTATGT
ACTAGTTATTTTAGGAAGCTATGGTTATTTACTGCACAGCTAAGCGCAGCACTTTGATAC
GAGGAATCGACCGTATCAAAGTGCTTTTTGTCTGCAATCATTTTTAGCGTGCTAATTTAA
GTTATGTTTCAACGATGATTACGGCCATCGGTGCTCATAAAAAAGGTCGCGACTCATCAT
CGCGGCCTTCCTGGGTGCGGTATTGATTGTAAACATCAAAGTGGGGTCACCGCACCCAAG
GTATTAATGGCAGACCTAGTTGGATAGCTTTACCTAAAGCCTGCCAACAGGTAAGCGGTA
ACGCAGACGCACCGCCGCGCTATCGGCTGCACTAATACCGTTATAGCGATTATCAGCTAA
CATGACACTGTGGCGATCACGGCTGTGTTCCAAACCAATAGTATGTCCTAACTCGTGTTC
AGCCACGTGGACTTGATCCGTATAAGAATAGTGGTAGCGTACAAAATTACGTGTTAACAA
GTACACTTGCGCTTTTGTGTAATAACCATTGGTATAACCGGTCGAAAAAGTAATACCGGC
TAAGCGATAATACTGCCCACTGGTGGCATTACTGGTCCCCAAAGTAATTTGATGATGAGC
AGTGGTTCCCGGTACGAATTTAAAGTGACCAGTCGCATTCCAGGCTTGGATGGCCGCTTG
ATAGACGTGCCGCTCGTATGATGATGCTTGAATGACGTAGGTCACTTGAGCGTGTGGCCA
GCGACTCCGTGAATATGGTGTCGCAATCGATTTTGCGTTGGCAATTGGTGTCAGCCCAAG
ACCAAAAATCACGGTTAATGTGGTTAAACCTAACTTAGCACTGTACTTATTCTTCATTGT
TGTAACCCTCTTTCCCCCAAAAACGAAGGTCGCCATCAATAATTGTATTTTAAAACGTTG
TTGAGATAGGAGCCCCATCCTAGACTCAAATTTGACCTAGAATCGCATGGTTTGATCGCG
ATTAAAGTTAGTTAAATAGGTTATCGCGTGCTATGATGAGAATATCTTATGATGATGGAA
GGAAATTGATATGACGATTAAACAGGCAATTGTTCAACAAGCCTTGACGTTAATAAAACC
GCAAATGGTTGTTGGTTTTGGGGGTGGCTCGACGGTTGGTGAACTGGTCAAGGAGGCAGC
CAATCATGTGAATGATATTACGGTCGTCACCCCATCACCGACGACCCGCCAACTTGCGAC
CGTTCTCGGGTATACCGTTGTAGATACTGCATATTGTGACCGCGTCGATATTGCTTTTGA
CGGCTGCGATCAGTTAGATCATCACGGTAACGCGCTCAAAAGTGGCGGTGGAATCCATGC
TAATGAGAAGATTATTGCCAGCTTGGCGGATGAATATTGGCTGTTAACGATGCAGGACCG
GTTAGTCGATCAATTTGATATCAAGACGCCACTAGTCTTAGAAGTACTGCCAGCGGCCTT
ATCGTTAGTCATGCGGACGGTGAGTGATCTTGGTGGTCAGGCAACCATTCGAACTGCTAA
TAATCGGGATGGCTTCACGTTAACCGATAGCGGCAATTTATTGATCGATTGTCATTTTCC
AACGTATGCCAAACTTACGGACCTGAATGTTGAATTAGCAACTTTGGCTGGCGTTGTTGA
AACGAGCTATTTTGATCATTTGGTGACGAATGCTTGGTTGGGTGATGCGACCACGAATAC
AGTCAAAGCGCTATTTTAAGTGTCATCAGGGACGACCTTAGTAACCAGTAAACGAATGCT
GAAATTCGTTTGACACTTTTTTAAAATAATTCTAAACTGAAGGTGACGTATAAAAGCGCC
ACCATTTTTTGAATCTAAGTTATTTTAAATATCTAAGGGGATGTCAACATGGCAAAAAAA
GTCTATACTGATTATTTTTTTGATGAACCTGCTTACAACACACATGACGGTGGCTATATT
CCACTAGTTACACCGAAAGTCGAGCCACAACCGTTAGCGATTCCGCCGTTATTGAAGCCG
GACCGCCAGACGGATACGGATGATTACTATACCGTCACGGCGCAAGAAAGCGAAACTCAG
TTTTTACCTGGTAAGAAGACTAAAACGTGGGGCTATAATGCGGGCTTCCTAGGCCAAACT
ATCGTCTTTCGTAATGGTAAGCAGACCCATATTGACTTGGAAAATAAACTCCCAGAATTG
ACGACTTTCCATTGGCACGGCTTGAATGTCCCAGGGCCCATTACCGATGGTGGCTGCCAC
GCACCGGTCTATCCCGGTGAAACGAATCACATTGACTTTAAAGTACATCAACCAGCTGCG
ACTACGTGGTTACATGCTCATCCGTGCCCATCGACTGCGACGCAGGTCTGGAAAGGCCTA
GCAACGATGGTGATTATTAAGGATGACGTTGAAGATCAGTTACCGTTACCACGTAATTAT
GGTGTGGATGATATTCCGTTGGTATTACAAGACCGTGAATTTCACGATGATAACCAATTT
GATTACCGGGCGGACTACGATCCAGATGGTGTTCAAGGGCATACGGCGTTAGTTAACGGG
ACGGTCAACCCATATTTTGATGTGACGACGCAGCGGGTGCGGCTACGAATCTTGGATGGG
TCGAACCGGCGCGAATGGCGTCTGCACTTCAATGACGATTTGGAATTTGCACAGGTCGCT
TCCGATGGTGGCATTTTGCCGGCACCGGTTTATATGACTAAAGTGATGATGACCTGTGCG
GAACGGGACGAAATTGTCGTTGATTTCGGTCAGTATCAGCCGGGCGATGAAGTCACGCTG
ATGACGGATGATACGCCGCTATGTCGCTTCCGAATCAAGTCGTTCGTACCGGATGACACC
AAACTACCAGAACATTTAGTTGATATTCCTGATGAAACCCCAACACCTGACTTACCTGTT
CGCACAATCACGATGGATGGGATGGATGATGAAGTCGCGCTGGATGGTAAGAAATTCGAT
ATGAGTCGCATCGACGCTCGGCAGAAAGTTGGGGATGTCGCCATTTGGGAAATCCGCAAC
ACCAACAGTACTGAAAACGGCATGGTTCATCCATTCCACGTTCATGGGACTCAGTTTAGA
GTTTTGGCACGGAATGATGGTCCAGTTTATCCTAATGAACATGGGCTGAAGGATACGGTC
GGTGTCAACCCTGGTGAAACGGTGCGGATCAAGGTCAAATTTGAGCTGACAGGAGTTTAC
ATGTATCACTGCCATATCATCGAACATGAAGATGGTGGTATGATGGCCCAAATTGAATCA
TATGATCCCCAACACCCACAAACTTATCATTTAATGGATATGGACACCTTACGGAATGCT
TTTGCGAAGGAACAAGGCATCAAGCCCGAAGATGTTTGGATGCCCGGTATGTAAGTGTAG
ATTAAGCTAATTTAGTGATGAGATGTGAATAAAGTCCGGTTGCAACCAGCAAGTTATCTG
CTTGGTCGTAGCCGGGCTTTATCATTTAAAAGCACCTCGGGGTCAAAACGGTGGCGGTTT
TGACCCCGGATTTACCATGTTTTAATCATGATTTGTGACGAATTAGCTCGTATAAAGACA
AGTAAGTCTGTATTTCTACAGTTTAGGCGCAGTAACTGGTACAATTCAAGTAAGGACCGA
AAAAAGGAGGGGATTAGGATGCACGTTGCAGCAATGATTATGGCGATCTTGGTTGCCGTT
GAACATTTATTTATTTTGTGGCTGGAAATGTTTAATGCGGATAGTGAAATGGCCGCAAAA
GCGTTTGGAATTCCACGGCAAACGCTACAGTCGCCGTCAGTGCAATTATTGTTTAAAAAT
CAAGGGTTATATAACGGTTTCTTGGCCGTCGGTATTTTATACAGCTTGTTTGTGATTCCG
GCCGTCGCGAGCGCCGGTGCAACCCTGTTTTTCTTAGCCTGTGTGATGGTTGCCGCGGTT
TATGGTAGTATTACTGTCAGTCGCGCGATCGTCGTGATTCAGGGGCTACCGGCATTAATT
GCGTTTATTCTGATGTATTTTGCTTAGCCGGTTCTTTGAAGTAATGCCATTATATTAGTG
TTAATAAAAAACGTTGCTACGTGATTCTGTAGCAACGTTTTTGGTTGTTTAAGCTATCCA
TATTATATGGCAGATTGGATTACACTTTGCCAATGACCGTCGTTTTAGCAGTTGCTAGCA
CGTGACCGGCAATGGCATCATGAAATTCGTTGAGCCAGTATCCAGGTTGGAGGTCTAACT
CAGTATCAAGTGCAAATAGTTTAAATGAATAACGATGATCCTTGTCAGGCGGATACGGGC
CGACGTAGTGTTGGCTAACTTTCGGATCAGTCTCGTGAACATAGGCGCCCGCTGTGGAAT
TATTACCTTGGACCATCGGAATAGCACCGGTCTGACTGGCATTTTCAGGGATGTGGGTCG
TGGTTGCCGGTAAATTGGCGGCAATCCAATGAATCCAGGTGAAGCCACCTACCGGAATTG
CATCGTGGTCAACGAAAGTGAACGCCAGTGAATGGGTGCCAGCTGGCACATCACTAATGT
CAACGGGAAACGAGATGATGGGGTGGCCCTTATACGTTTGGGCAACGGCCGCTTGTTTGG
AATAGGTGGCTGCAAGGGCGCCATTGATGGTCGGAATTGATAGTTGCATTGCAAATCCCT
CCTCGTGTAATTAGTCTTATTATAACGCTAATAGTCGCTGGCGTAGTGCTGGGTCAACCG
CATAAATATAAAGCCCATAACGACCACGTTTCATCAAGACGTTGATTGAGTTAAAGATAA
TCTGCTGTTTAAGGGGACGCAGATCGCCTAAGTCTGTCCGGTTTTTGAACGCTTCTTGAT
CTTCATAGCGTTCAGGGCGAACGACAATCTGATCATGGTCTTCATCATAGCCCACAGAAG
GGCCGAGAATGACCCCCGCATAATTCAAATCAAACCCTTGAATGGTATAAATAGAACCAA
CTTCATTCAGTGTCTCAGGTCGTAAGGCCCAAGGATCATCAGTTAAGTTGACTTTATCCC
ACGGAAGCTTCAATTGTCCGGCCGTCACGTACCAAGTGCCATGATTAACGACGTACGGGA
AGTCAGCGGTTGCCACCATCCGAGCGAGTCCATACTGCTGGTCGCGTTGTTTGATCAGGT
CGTATAAGGGTTGCCCATCATCAAAAAAGCGTAGATCAAAGTTATCGCTAACGGGTTTTG
GTTGTAATTGCCCGCGGGTAAAACCATCGATCCAGTCGACAACATCGGCGCCGCCAGTGA
CCCGAAATTGCTCGTCTAAGTTGTAGTTCGCGTGCGGGTACTGGTCTAAAAATGGCTTGA
GATCGTTGCTGTGCCAGTAGCTCTTTAACTTCAAGACTTGACGGGTGTCGAAGACGAGGA
CAACGACGCGACTATGATTGATCAGTTCCGTTAACTGGTTGTGACCTGTAAAGCGGTTAT
AGCGGTCTGGTTGCGTGAGTAATAGGTGCGCTTCGTCGATAAAAACAACGTCTGCTTGCC
GGTGTTCTTTTGCCAACCGGTTGATCAACGGAGTGGGCTTTTGGAAGTCTTTTTTGCGCA
AGACGGGATCTTCACCAGCTAAGCGCTTATAAATTTTGAGCATTTCATTGTGATTGACGA
CGAGATAGTTGTCAGTGGCCTGCAAATCGTTTGGTGTCAAGCTACGATTGAGGGCTTGTA
GCCGAGCAAACGCGGCGGCTAATACGGCACTCTTGCCAGTTCCTGCATCACCATGAATAA
CAAAGAGGCTGGGCTGCTTTTGCTGGCGATGGGTACGGATAAAAGTTAATAGTTGGTGCT
CTAATGATTGTTGTGCCGGTGACAACGCAGCTTGATCATTTAGCTTGAACGTTGCGGCAC
TGATTGTAGATGACATATTTTTTCACTCCCAAACACATTATACCTGCATATTGGGGCTAA
TTGAAATGAGAGTCATTACAGTTGGTGGTAGAATAGAATTATGACAAAGTGTGGGAGGAA
GTAACATGAAACTTGATTTTTCGGTGGCGGTGCATAGTATCCTGTACCTCGATGCACACC
GTGATAGTAAGGTCGCTAGTCGGGAACTCGCGCAGTCACTGCATCTTAACCCGGTGATGA
TTCGCAATATTTTATCAGTTCTACATAAGCATGGGTATTTAACGGGGACGGTTGGTAAAA
ATGGGGGCTACCAATTAGACTTGGCGTTGGCCGATATGAACCTCGGCGATCTATATGATT
TGACCATCCCGCCAACAATTAGCTATGCGCGCTTCATTACGGGACCATCCAAAACGGATG
AACAGGCTGATCAATCCCCGATTGCGGCCAATATTAGTGAAACGTTGACGGATTTATTTA
CAGTAGCTGACCGTCAATATCGGGCTTACTATCATCAGTTTACGATGGCTGATTTACAAG
CCGACCTGAACCACCACGGTACGTTTTTACAACACGAACAAGATTCAGAATCTTAAGTAA
AAAGCGTTACTTGATTGAAAAATAAGGCGATTTTCGTTAATAACCTTAATTTGAAACGGG
TTTGCCATTCAGGATTGTCAGGGCTAATTATCGGTGCTATCTTAGATGTCATTATGAAAG
TGGCATTGAGATTGAAAGGGGCCTTGGCAATGACAGCACGGTTAGTGTTAATTCATGAAG
TTGGTCGTTATCGAGAATTATCGGAACAACGGTACTGGTTAGAATCCGCCGATTTTTGGG
GTGTCGATGGGCGTGGCGCGACGGTCAATGAGGCCATCGGTAACTTTTTGACCAACCTCG
TGCAATATTGCCGCGACTATTACCAACGCGGCTTGTGGCAACTTGATGATCGGTTGTTAC
AGCTAGATCACGTTGATACAGTGTTAGCGTACGCGCAGGCAGGTAAGTCACCAGCACCAT
TATTTTTGTTTAAATTAGTTCCGGCGGATCATGAGTTGGCGTCTGCTTAATCGAAATATT
GACGAATTCTTAAAGAAGCGTTCATACTTCCACCACACTCCTGCGCTAAACTATGCGGTA
TAATCAAAGCGTAAATTAATTGGAGGGTGTTGTATGGAATTAGATAAGATTTATCAGTTA
ATGGACAAGTTTGAACAAAGCAGTTTAACTAGTTTTGAGTATCGGGACCAAGATTTTGAA
ATTCAAATGGGTAAGAAGGGACACGGCAAGACGACGGTGACTCCGCAGCCGGCGCCACTT
CCCAATCAGCCGGTGATTGACCCAACGCCGGTCACACCGACACCGGTCTCAACGGTTAGT
ACCCCAGTTGTTGCGGAGGCGGAACCAACCCCAGTGGCGACCAGTACGGCTAGCAATCCG
ACGAGCGTTGTAACACCTGATCCTGAACCAGAACCGGCGCCAATCGATCCTAAGGAATGC
GTGACGGCACCGGTCGTCGGAATCTATTACCCAGCGCATTCTTCAGAAGAAGCGCCATAC
GTTAAGTTAGGCGACCACGTTAGCGTTGGTCAACAAGTCGGTCTCATTCAAGCGATGCAG
ATGATGCGGCCCGTGGTTGCTAAGCAAGCGGGGACGGTCAAGGCCTTCCTAGTGAAGAAT
GGTGAAGAAGTCAACTTCGGTCAACCATTGATTCAATTAATCCCAGATACACCGGATGAC
ATTTAATCAGGTACAATCAGTGGTTGCTGAGCGTATTAAGCACTTTGAGTAGCACTATGT
CTTGATAAAAGCGTGACACAAATTAAAAATGAACCACTTCAAGCGCACATGATAGTTGTG
CAAGCTGAAGTGGTTCATTTTTTAGCTTAATTAATGACGATTGGTAGTGGTTTATTTAGA
TTGGTCAATGGCTGCCACGGTTTCTAGGAACCATTTATTGAAAGCCGCCGCATCAATATC
GACACAAACGGTCGCGTTGGTTTTGCCGTCATGGTAAGCACCACGAATATCGCCAACGGT
CTCGCCATTAGCGGGGCCCTCCGTCTGGACATCAATCCACATCTTTTCAGTCGTGAAGGC
TTCTGGATGTAGTAAGTAGAAGAGCGTATTGACATCATGCATCGCAACGCCAGTCTGGTT
GCGGTCGTTGTAATGACCAAAGAGGGCGTGGAGCATTTCGCCAGTTTTACCGAGGGTCGG
TAACTGTTCAATCGATTTGCGCGTTAAAAGGGCCTTCATCGTCACGTCTAAGCCGACCAT
GGTAATTGGAACGCCGGATTGGTACATGATTTCAGCCGCGTGCGGGTCGGTAAAGACGTT
GAACTCTGCGGCGCTGGTCATATTACCTTTGCCTAAGGCCCCACCCATCGCAACGATTTC
TTTAATGTGTGGCATTACTTCGGGGTAGGTCTTAAATAAGAGCGCAATGTTGGTATAGGC
TCCCGTTGGCACTAACGTAATCGGTTGTTCAGCAGCCATGATGTAGTCACGGAGCGCTTC
AACGGCTGTTTCTGGTAATGGTTCCGCAAGGTCAGTCGGGAAGTCGTAACCCGGCATTCC
TGAAACACCGTGAATTCGGACGGCATCTTCAAACGGTTTGATCAGCGGTTGGGCAGCCCC
ACCCGCTACGGGAACGTCACTGTTAAAGAAGCGCGTTAGTTTGAGCGCATTCAGCGTCGT
TTTGTCGACCGTCACATTGCCGGCGACCGTTGTAATTAATTGTAAGTCCAAGTCAGGATG
ATTTAACGCAAAGGTAATTGCGGCGGCATCATCAATACCAGGGTCAGTGTCCATGATAAT
CTTTGTTGACATGTTCATTCCTCCAATTAAATTGACGTGCTTGAAATTAGTTCTATTTTA
GCATACTACGGGCAATGAATTCGATTGCAATTGTGAAGGGTTTGACGTAGCATGACAGTA
AATACAGTTAACGATGGAGGAACGGATTATGAGTCAACCACGGGTCATCTTAATTACGGG
CGCATCTTCGGGGATCGGTAAAGCAACTGCTTTGAAGTTACAAGCTCAGGGGAACATTGT
GTACGGAGCCGCACGGCGGATTGAAAAAATGACGGATTTAGCAGCGGCTGGAGTGCACGT
TTTAAAAGTCGACGTGACGGATGAAGCGACGTTAATCGCGGCTGTCAAGACGATTCAGGT
CGAACAGGGGCGCATTGATGTCCTAATCAACAATGCGGGGTATGGCTCATACGGTTCCTT
GGAAGACGTTCCGGTCGCAGAAGGCGAGTACCAATTCAAGGTCAATGTCTTTGGTGTGAT
GCGGTTGACACAATTAGTTTTACCGTTGATGCGGGCACAACATCGTGGTCGGATCATTAA
TGTTTCTTCAATTGGGGGAAAGATCTATCAGCCTTTAAGTGCTTGGTATATGGGGACCAA
ACACGCAATTGAAGGGATGAGCGATTCGTTACGGATGGAAGTCGCACCATTTGGTATAGA
TGTTGTCATCGTTGAACCTGGTGGAATCAAGACGGAATGGGCTGGAATTGCGGAAAAAAA
GCTGTTGGCAGTTTCCGGTGAAACAGCTTATCATGAACAAGCCGTTAAGGTCGGTGCGAT
GCTGTCATTGTTCGATCAGTTTGCTTCCAATCCGGGAGTGATTGCTAAACTGATGGTTCG
CGCTGTCAATGATGTGAAGCCTAAGACTCGCTATCACGCAGGTATGGGCGCGGGGGTCTC
ATTAACGGCTCGTCAGTGGTTGAGTGATCGTCAGTTTGACCGCATGATGAACTCAGCCGT
CAATGGTGCGGCTAAGCTGTCAAAAGTTACGCGGCGTAAGGACCGGCGAACCGGGAGTCG
GCATTATCGGCATGGAAAAATACCCGCTGATAATAATTAATCTGAATAATGATGCTAAGA
AGCGAGCCTAACGATCACAGTTGTTATTGTGGTAGGGGTTCGCTTCTTTATTTCAAGTCT
AAACTTTAAGCTTCCCCCATGTAGTATGGGAGAGATAGGGTCTCGTTAGTTATTATTTTA
GCTGGTGCTTGGATGCTGACAAGCAGGTGGATTCCTGTTCGTCAGCAATGATCGTCCGAT
CCCGACCTCCGGGGCTGGGTGACAATTGCTGGAACGTAAGCCGACATCGATTTGAGCCCG
TGCACAACCCGCCCGGTCTCAAATACGAGTCTTATTCTAAGCCGGAAGAAAATCACTTCC
GCCTAAGAATAATTTGGCTACTGAGCATTGTCACCCAGCCCCTCCAGTCGGTAAGCCGCT
CGAATGGCTGATGAACGGCCACTTAGCTTGGTGCAATTGGTCACTGACTATTTTGATGAT
GGAACCTTAAAAGAAACGTTAGGGTTACGTTAACCACTTTGTTGAAACGTTTGATTATTA
CTATGGTGATTCCGAAATAGTAAGCTATCACAATGTCACTTTCTGCCTGACAATTGCTCG
ACAAAATTACTGTTTATGAAGAACAATGATGAGTCCAATAAAAGTTGGTGCCTCACCGTC
AGCCATTCGAATACTATCCCGACTGGAAGGCGTTTCTGACAATGCCCAGTGGTGAAATTT
CACTTAGCAAGCGTCTTGTGCTTGGTTAGTGAAAGGCTAGTATTTGAGACGTGGTGTTTC
GGCTTAAATCTGTGCCCACCACGTTCCGGCAATTGGCAGAAATGCCTGGAAGTCGGTGTA
GGACGAACTAACCAAACATGTTTACGCTAACCCGAACTTTTCCAGCGGGCCTAAGCTGGC
TGCTTTGGACTTAGGTTTGCACCGCCATTATAGCTTCGTCATCACCGCCGTTAGCGTAGT
CGTTGCGGTGGTCATCGCGGGATCGTCCACGGGGTGGTAGGTGATGGTGAGGTTGGGAAA
TTTTTCGATAATGGGAATCAACGTTTGCCATTGGGGTAGGTCTGGTTGGTCGGCTTCGGG
AACGTCCCAGTTGTTTTGCCGCCAGCTTAAATAACGTTGTTCGCTAATAACCGCCGCCAC
TTGTTCAGTTGTGGTGTGAATATGAACGGGTAAATCATGACGTTTCAACGTGGCGAGTGC
GGTGGTCAGAGCACTCAAGGCCAGTGAAGTTTCGGTATGTCCGTAGCCACCGTCGTTTAG
CGCCTTTTGATGGTCAGCATATCGCAGAATGACGACCCAGGCAGCGGGGGTCGTTGCGGT
GATGTTGGTCGATTGGTGGTTGGTACTTGCAAGGTAAAGATGAATCGTAGCCATTGTTGG
GGCCTCCTTAGTTGTAATGATAATCCATTGAGTGGTTCATCTAATAGTTTCGTAAAAACT
AGCCAGCTTCATTTTAAATTAATGAATAATTTTAACATGAAACTACAATAGTTACAAAAT
TTAGTGAATTGTCAGTGCGTATTACTATGATTTTTGGCGGATTATGCTACGATTAAATAC
ATGGATAATTAAGAAGTTATTAAGCAATAAAGGTGAGCACTGGAGGTTAGCATGCAGACA
TTAATACAGACGTTTATAGATCGACGCGGGGATTTGCTGACTGCGCTATGGCAACACTTG
GGGATTTCATTAGCATCATTAGTCATCGCAATGGTAATTGCGATTCCGTTGGCTATTTGG
GTCGTTCGACGACCACGGTGGGCCGAGGGATTGTTACAGCTCACGAGTGTCTTACAGACG
ATTCCGTCTTTGGCACTGTTAGGGTTATTGATTCCGTTAGTTGGGATTGGAACGGTGCCA
GCAGTAATTGCGCTGGTGATCTATGCTTTACTGCCAATTTTTCAAAATACTTATTTGGGT
ATCTCAGAAATTGATGCCTCAATTGAAGAGGCCGCCGATGCCTTTGGGATGTCACGAATG
CGTAAGTTGTTTAAAGTTGAACTACCCATTGCCCTACCACAGATCATTGCTGGGATTCGG
ACCGCGCTCGTTTTAATCATTGGGACGGCTACTTTGGCCGCTTTGATTGGTGCTGGGGGT
CTCGGGACCTTTATCATGCTCGGTATTGACCGTAATGATACCTCGTTATTATTGATTGGG
GCCATCTCATCAGCATTGTTAGCAATTCTGCTGAGTGCGCTCGTTCGGTGGTTTCAAACG
GCTAAACCACGCCACGCCTTAATCGTCTTTGTCGGTATTTTAGCTTTACTTGGTGGTGGC
GGGGCTTATAGTGTCTATGCCAATCGAGTTGAAACAATTACGATTGCAGGTAAACTTGGT
TCCGAACCAGAAATCTTGATTAATATGTATAAGCAGCTGATTGAAGCTGAAGATGAACAC
GTTCATGTGACGCTCAAGCCTAACTTTGGCAAGACCACGTTCTTATTCAGCGCGTTAAAG
AATAATCAGGTTGATATTTATCCTGAATTTACTGGCTCGGTGCTGGAGACCTTAGTTAAG
GGAAATAACCCAGCTGGTCAAACAGCTAACCAGACCTATCAGCTCGCCAAACAGCGCCTT
GCTAAGCAGGAACAAATGACTTACTTGAAGCCGATGCAGTATAACAATACGTACGCATTG
GCAGTGACTAAGAAATTTCAACAAGAACATCATTTGAAGACAATCAGCGACTTAACGCAA
GTTGAATCGATTCTGAAACCCGGAATGACCCTAGAGTTTATTGATCGTAATGATGGTTTA
AAAGGAATCAAGAAGACTTATGGGTTAGACGTGACTGCCAAGTCGATGGAGCCGGCGCTA
CGCTATGAAGCCATCAGTAAGGGGAAAATCAACTTGGTAGATGCCTATGCGACGGATAGT
GAATTACGGCAGTATCACTTGGCCTTATTGAAGGATAATAAGCACTTTTTCCCAACGTAT
CAAGGGGCACCGTTGATGAAGACGAGTTTTGCCAACAAACATCCTAAGGTTGTTAAAGCG
TTGAATAAGTTAGCAGGAAAGATTTCAGAAACTGATATGCAAGAAATGAACTATGAAGTC
AATGTTAAGAAGCAGTCCGCTTCGACGGTTGCACATCGCTATCTTGTGAAGCACGGTTTA
TTGAAGGAGGGACGTTAAATGACAACGGCAATTGAATTTCAACACGTCCAGAAAGACTTT
AATGGGCAGACCGTGATTCCCGACCTTAATTTAACGATTGACCAGGGTGAGCTATTTGTT
TTGGTAGGGACTTCTGGGAGTGGCAAAACGACGTCACTTAAAATGATCAACTGCTTAGAG
CCATTGACGGCTGGTAAAATCCTAGTTAATGGTACTGATACAACCACGATACCAGTCCGA
AGTCTACGGTGGCAAATGGGGTATGTCTTACAGCAAATTGCCTTGTTCCCAACGATGACG
GTGGCGCAAAATATCGCCGTGATTCCAGAAATGAAAGGGACAGCTAAGAAGGAAATTAAT
CAAACGATTGATGAGCTATTGGCGGAAGTTGGCCTCGATCCAAAGGAATACCGTGACCGG
ATGCCGTCAGAATTATCCGGTGGTGAGCAGCAACGCATCGGTATCTTACGGGCGATTGCG
GCGCAACCAGATATTGTTTTGATGGATGAACCATTTAGTGCGTTAGACCCCATCTCGCGG
CAACAATTGCAAGACTTGGTCTTACGGCTACACGCCCGCTATCACAACACGATCGTCTTC
GTGACGCATGATATGAATGAGGCGTTGAAGTTGGGTGACCGGATCGGTGTCATGCAACAC
GGTCAGTTAATACAAGTCGATACGCCGGCTGCTCTGGCTCAGCATCCAGTGAACGACTTT
GTGCGGAACTTCTTTGGCGCGAGCCGAGCTAAAAATGTCTATGATGTCTACGTTGGGCGT
GTAGGGCTTATTCAGGGTTATCTCACAGAAAAGCCCAGTGTTGCGAGTGGTCGGATTCAA
TCGTTAGACGTTCAAGCCACGTTACGCACCGCCTTTACGGCATTGACAGATCACGATTAT
GTGGCGGTCACGGAAGAAAATCGGGTTGTTGGCTATTTGGATCGCCAACGAATCGTGGCT
TACTTGAGTCAACATGAAGAAGTATCTTAATCGTCAATTAAGGATGAATCAGTTACACTA
GGTTGTGATAATTGATGGTCACTAATGAATTTAAGGAGGAATTTCGAATGGCGGAACAGT
ACGATGTTGTTGTGATTGGTGGCGGACCAGCCGGCAATGCCATGGCTAGCGGATTAAAGG
CTCAGGGCAAGACAGTGTTGATCGTTGAAGCGGATCTGTGGGGCGGCACTTGTCCTAACC
GCGGTTGTGACCCTAAGAAAATCCTGTTAAGCGCCGTCGAAGCGCGACAAGCGGCGCAAC
ATTTACAAGGGCAAGGCCTGATTGGCGCGCCCAAAATTGATTGGCCAGCACTGATGGCGC
ATAAACGAGGCTATACGGATGGCATCAACGATGGGACGTTGAACGGACTAAAGGGGCAAG
ATATTGCGACGTTACATGGTCAAGCACACTTTCAATCCGACAATCAGTTAGCGGTCGGGG
ATCGAGTAGTCAGTGCGACTGATTACGTGATTGCCACTGGTCAGCGTCCGGCGATTCTAC
CGATTACCGGGCACGAATACTTTAAGACGAGCACTGACTTCTTAGATTTGGACCAGATGC
CTAAACGCGTGACATTCGTAGGTGGTGGCTACGTAGGCTTTGAATTGGCGACGATTGCGA
ATGCCGCTGGCGCTGATGTGCACGTGATTCATCATAATGACCGCCCGTTAAAAGCTTTTG
ATGCAGATTTGGTTAAGGATTTGATGGCCGCAATGACGGCTGATGGGATTACATTTGACT
TGAATACGGATGTCCAAGCAATTACTAAAACGGCGACCGGTCTACAATTGACAGCTGATA
ATTTCGAGCTGACAACGGATCTGGTCATCAGCTCAGCGGGACGGATTCCGAACGCGGACC
AGTTAGGCCTAGCCAACGTGGGCGTTACCTTTGATCGGCATGGAATTCAAGTCAACGATC
ATTTGCAGACGGCTAACCCGCACATTTATGCGATTGGGGATGTCAGCGATACACCGGTAC
CGAAGTTAACGCCAGTTGCAGGTTTTGAAGCGCGTTATCTGGTCGGTGAGTTGACGCATC
CCGGCGCAGCCATAAAGTATCCCGTTGTGCCAACGCAGGTTTTTGCAGCGCCCAAGTTAG
CGCAAGTCGGGATCAGCGCGGCCGCGGCGACTGAGCATCCAGATGAGTATCGTGTCAATA
CACTTGATATGACGAAGTGGTTCACTTATTACCGCTTTGGCGCACAACAAGCCCAAGCTA
AAGTAGTGGTTGCTAAAGCGAGTGGGCAGGTTGTGGGTGCTACCCTTCTAAGTGATGTTG
CCGACGAGATGATTAACTACTTCACGTTGTTAATTGAAAAACACGTGACTTTACCAGATT
TACAACGGTTGGTATTGGCTTACCCAACGCCGGCTAGTGACTTACAATATTTGTATTAAT
GTGTGGTTGAATTAAATCAAAGTCCAGCTATTCAGCTTAACTGAATATGTCAGCACTAAC
GGAGTGACCAGGAATGACCGGCCACTCTTTTTTTGTTTGACCGGCGTTTGGAGTGGAATA
CGGAGGCCAAATGATGTCGCAAACAGACGGTCGTCATTTTCGTTGTGCGACTATCTTGGC
GTGTAAGTACTGTGAAAAAATGTCAAAATTGTAGCTCGTCGCGGTGGCACTAATGTTAGT
AAATTAATTATTTTATAGAACTAGAAGCGATTGCTTAAATGCTACGATGCTTGCTATGGC
AGTATCGAACTGTGACATAGTACAAACTAGTTTTAAAGTAAATTCAATTGTGCAAAATTT
AATTTATGCAAATCTATTCACAAAACGGTCGCGACATGGTATGATTCAATCATCAATTAT
GATAGCGTTTTCATAAAACTGTTATGACTAAGGAGTGACACACCATGACCGACAAGTACA
TTATGGCAATTGACGAAGGGACAACCAGTACCCGCGCCATTATCTTTGACCATGCGGGCC
ATAAAGTGGCCGACTCACAACGGGAATTTCCACAATATTTCCCGCAGCCGGGCTGGGTCG
AACATAATGCCAATGAAATCTGGAATGCTGTCTTGTCTACTATTGCGAATGCCTTCATTG
AATCGGGAATCAAACCCGCTCAAATTAGTGGTATTGGGATTACGAATCAACGGGAAACAA
CCATCGTTTGGGACAAGCAAACTGGCTTGCCAATCTATAACGCAATCGTGTGGCAATCAC
GGCAAACCGCGCCGATTGCTGAGAAGCTGGTTAAAGATGGCTATGGTGATTTGATTCATC
AACATACGGGACTCGTCACAGACGCTTACTTCTCGGCAACTAAAATTCGTTGGATCTTAG
ACCACGTGAAGGGGGCCCAAGAACGAGCTGAAAAGGGGGAATTACTCTTTGGAACGATCG
ATACGTGGCTCCTATGGAAACTTACCGGTGGGGCCACCCACGTGACGGATTATTCCAATG
CCAGTCGGACGATGCTCTTCAATATTCATGATTTGAAGTGGGACGACCAGATTTTGCAAT
TATTAAATATTCCAGCGGCGATGTTGCCAGAAGTTCGCACTAATTCTGAAGTTTATGGCA
AGACCAAGGACTACCATTTCTTTGGGTCGGAAGTTCCAATTAGTGGGATGGCTGGTGATC
AACAAGCGGCCTTGTTTGGTCAACTGGCGTTTGAACCGGGAACCGTGAAGAATACTTACG
GGACTGGGGCTTTTATCGTGATGAACACCGGTGAAAAACCCCAATTATCCGATAATAACC
TATTGACCACGATCGGTTACGGCATCAACGGTAAAGTGTACTACGCCTTGGAAGGGTCAA
TTTTCGTTGCCGGTTCAGCGATTCAGTGGTTGCGTGATGGGATTCGCCTGGTTGAAAGCG
CTCCCGATTCTGAACGGGCGGCGCGCGAATCGCATAATGAAAATGAAGTCTATGTGGTTC
CGGCCTTTACTGGTTTAGGGGCACCATATTGGGACTCTGAAGCACGTGGCTCAGTCTTTG
GCTTGACGCGTGGCACGACTCGTGAAGATTTTATTAAAGCAACCTTGCAAGCATTGGCTT
ACCAAACGCGGGACGTGGTTGAAACAATGAAGAAAGATTCCGGTATTGAGATTCCAGTAT
TAAAAGTTGACGGTGGCGCTGCTCGTAATGACTGGTTGATGCAATTTCAGGCGGATATCT
TGGATACGCAAATTATGCGGGCTGCTAATCTGGAAACGACAGCGCTTGGTGCTGCCTTCT
TAGCCGGGCTTAGCGTTGGTTATTGGCAGGATTTGGAAGAATTAAAAGCGTCGTATAAGC
CCGGCACGAGTTTTGACCCTGAGATGGGGCCAGCTGAACGGACGAACTTATACGAGGGAT
GGCAGGCAGCGGTCAAAGCGACCCAAGTCTTTAAGCACACCCCATACCACGCAGGAAAAT
AGAGGAGGACAACAACATGGCATTTTCAGCAACGACGCGTCAACAAAATATTGAACGCTT
ACAAAATGAAACGTTAGATTTACTCGTTATCGGTGGTGGGATTACCGGTGCCGGTGTCGC
CATTCAATCAACCGCAATGAACATGAAGACCGGGTTGATCGATATGCAAGACTTTGCAGA
AGGAACTTCATCACGGTCGACGAAACTGGTCCATGGGGGTATTCGTTACTTAAAGACGTT
TGACGTGGGGGTAGTCGCCGATACCGTTAAAGAACGGGCGGTCGTCCAGGGGATTGCGCC
ACACATTCCTAAGCCCGACCCAATGTTATTGCCGATTTATGATGAGACGGGAGCGACCTT
CGACCTCTTTTCTGTCAAAGTGGCGATGGATCTGTATGATAAGCTCGCCGAAGTTAAAGA
TCCTAAATTCACCAATTATACCCTTTCGCGCGAGGAAGTCTTACAACGGGAACCACAGCT
GAACCCTAAACATTTAGTTGGTGGCGGTGTTTACCTTGATTTTCGGAATAATGATGCGCG
CCTAGTGATTGAAAACATTAAGAAGGCTCACGAAAATGGTGGGATTATGGCAAGTCATGT
GAAGGCGACCGGCCTCTTACATGATGATGATGGCCGGATCAATGGTATCACCGCTGAAGA
CTTATTGACTGGTGCATCGTTCGAGATCCATGCCCGAATCGTTATCAATACGACCGGTCC
ATGGTCAGACACGATTCGTAAGATGGACCATACTGAAAAGTATCAATCCCAGATGCGGCC
AACCAAGGGTGTACATTTAGTCGTTGACGCTGAGAAACTCCCAGTGCCACAACCAACCTA
TTTTGATTCTGGTGATCAAGATGGCCGGATGATCTTCGTGGTGCCACGTGAAAACAAGAC
GTATTTCGGAACGACTGATACGGATTACCATGGTGATCTGAAACACCCGACCGTTACGCA
AGAAGATGTTGACTACTTGTTGGAAATCGTCAACCGTCGCTTTCCAACTGCTAAAATCAC
CTTAGATGATATTGAGGCTAGTTGGGCCGGATTGCGGCCACTGATCGCCGCTAACGGTAG
TTCCGATTATAACGGTGGTAATTCAGGAAAAATCAGCGATAAGAGCTTCAAGGAAGTTAT
CAAGGTTGTTGATCAGTTTGAAAGTCAGGAAGCCAGTCGTGAAGATGTCGAAAGTGTCCT
GAATGACTTGGAAACTTCCTTGGCAGAGGACAAACTCAGTCCGTCAGCAGTTTCACGCGG
TAGTTCGTTGACTAGTAGTCCAGACGGGCTGTTGACCCTTGCTGGTGGGAAGATTACTGA
TTACCGTAAAATGGCTGCGGGTGCCATGGCGCTGATTGCCAAGATTTTAGCAGATAAGTA
TGATGCCCACTTTAATGAAATCAATTCGAAGAACCTCCCCGTTTCTGGTGGCGATATTGA
TCCGCACAACGTGGATGCAACGATTGCATTTTATGCTAAACAAGGGACGGATAATGGTTT
GACGAATGATGAAGCGTTGCGGATTGCAAATATGTACGGTTCCAATGCTGCGCGGGTCTT
TAGTTTGATTGGTAAAGTTGAACCGACGCATGGTCTGAGCTTAGCCGAAACGATTAGCTT
ACGTTATGCTTTGGATGAAGAAATGACCCTGACGCCAGTCGACTACTTGCTGCGGCGCAC
TAACCACTTGTTATTCATGCGAGATACGCTGGATGGCTTAAAGGATGGCGTCATAGCGAC
AATGGCCGATTACCTTGGTTGGGATGCTGCAACGGTCAAAGCACAAACCGAATTATTGAA
TCAGACGATTGCTGAATCGGACTTAACAGCACTGAAGCAGGGCTAAGGAATGGGGTGGTC
ATGATGAAAGATCCATTAGTACTACAATTGTTGGGGGAATTTCTCGGGACCTTTATCTTG
ATTCTGTTAGGTGATGGGGTTGTAGCTGGGGTAACACTCAATAAATCCAAAGCGCAAAAT
GCGGGCTGGGTCGCGATTACCTTAGGTTGGGGATTTGCAGTCACGATGGGCGTCTATGCG
TCCAGCTTTATGAGCCCCGCACATCTTAATCCGGCGGTCTCACTAGGAATGGCAGTGGCC
GGTAAGTTCCCATGGGCCTACGTGATTCCATATAGTGCGGCTCAGATTGCTGGTGGGGTG
ATTGGTGGCCTCGTGGTTTGGTTGCACTACTACCCACACTGGCAAGCAACTAAGGATGCT
GGCGTGATTCTCGGCATTTTTGCAACCGGTCCTGGTATCCGGCGGTATTTCTGGAACTTT
ATCAGTGAAGTGATTGGAACGTTCGTCCTAGTTTTTGGCTTGTTAGCCTTCACGAAAGGC
CAATTTACGGCGGGATTGAACCCGATTGTTGTCGGAATTCTGATTATCGCTATCGGGCTG
TCTCTGGGTGGAACGACCGGGTATGCAATTAACCCGGCCCGGGATTTAGGGCCCCGCATT
GCGCACGCGGTATTGCCCATCGCCAATAAAGGAACTTCTGATTGGGCCTACAGTTGGGTG
CCAATCGCTGGACCATTGGTTGGTGGTGCGTTAGGCGCACTGTTGTTTAATGTATTGCCA
TAATTTTATGACTGATTTGATATAAACCGTGAGGACTGTTGGAATTGACAACAGTCCTCA
CGGTTTTATTTGTGAGTAATGGGTGAAATGAATGCTTTCATTAACTGAGCAAAAGACATC
TGCTAATTAAAATTTTATGGTTTGGCAACATATAAAATACCTTTCAGTTGGGTAGTCTTC
GATTAGCAGAAAAAAGGCTTAATATTTGATAGACTAGGTGCTATTTTGCATTAATTATGA
TTAAAACGTACCAATTTAGTTGAATTACTGATTATCAGTAAATGCGGACCTTATTCTAAA
CCGGAAGAAAGCCATAGCTAAATAAGCAAGTTTATACAAAATTGTACTTTTCCAACTGAT
CTAAGCTGATTGCTCTTGTGCTTAGTATGGCAAGCTTTAACCATGGTTTAGGGTAGAAAA
ATCAGCATGATACGTAAAGAATTTATACAATTGAAAATGTCAATGTATATTGATATTAAT
ATAAAAATATTTATTGTTTTTTAACAAAATACATGTTAACCTGCTATGAGTAGTTAGTTA
GTTGGGTTGCTTTACTATATAAGTGATAGTTAGATAAAAGGGGTTAAACATGTATACGGA
AAACACGGGGAAACATCATCGTAATGGCCTGCCAGTTTGGTTGTTGCCATTACTGGTCGT
CATCTCTTTCTGGGGTGTGTCACAAAATATCATGGTGGTTGATGCTTCATCATCGGTCAC
GGTCTTACCAGGCAACGGGGGCACGCTCCCACTGGTCAATCAGCTAGTCATCAAGCAAAA
TGACACGGCCTTACAAGGAATCACGAATAATGCTGGAGATCGTGGCAGTCTAACACCTAA
GAACGGTGCGCAACGTGTGCTCATACATAAGGTGAAAGACAGTGATACGATTACTTCAAC
CTATGGGACAGTGGGAACTTTCCATGGTCAGGAAGTCACTGCTAAAGTAACAATCTCACA
TATTAAAGTTCACGACGACAGCCACAAGGCACCGTCGGGAATGAAACAGACTGACGGGGC
GTTTCAAATTGGTCCGGGCTTTTCTTCGGACACGACCATGTCAAATGTGGCCCAATTCAA
TGTGAGCTATGAATTTTATTACGCTGATACGCATGCCGCGGTCAATATTCAAAACGCGTT
CATTACGCTATCTAGTCTGGATGGTCCGGTAGCGGGGACGTCAACCGGCTTTGAATATAC
GGCTTACTTAGGGGCTGGTAAGATTTATACTGTTGAAAACTCGATTGTTAAGCAAATTGC
GAATCCCCTCGGTGGAGGACAACTCGTCATGGCTGGGCAAACAGCGCGTGATGCGAGCTG
GCCATATACCTCGTCAACGGCTGCAACTTTTGGGGTCAGTGGGACGAAGCTGGAATTTAT
CTACGGGACGACCCGTGTTAATAGTGGTAATTCATGGTTACAACCAGTCTACAACGTTAG
TACGATCACGCTGGGGACGCCCGCCATTGCGACGCCCACTTTGAGTGCCACACAAAGTGC
CACTGACAAGCAAAACCGGACGTTAACGTATGACTTACAACAAAAAGTCAATGTTTTGGA
TCAGGATTTAATGACCAAGTATAAAGATTGGTCAGAAAATATTACGATTCCGGCTAACGC
TAAGTACGCTAAAGGCGAAGTCGTTAATGATGCTGGCCAAGCATTACCTAGTACTGCCTA
CCAAGTCAGCTATGATGAAAAAACACATCAAGTGAAATGGCATCTGACGGACGCGGGCAT
TAAATCGCTACCGTTTAAAGGTGAGACCTATCACTTTAAGGCTCAAGTCCAGTTCAGTGA
TGATGTTGATGACCAGGCCAAAGTAACGGCAACTGGTCAAACGGCAATAGATAAGCAGAT
TAAGACGTCGAATACCGTCACCAATACCATTGACAATCAAGCGACCATCACGGTACATCA
TTACATGACCGATTCTACTGATAAGGTTGCTCCTGATGAAACAGTCAAAGTTGGTTACGG
GAAAGCTTATGATGTTACTAAGCAGGTCAAAACGATAACTGGATATAAGCGTAATGCCAC
ATTGGATGAACATACCCGTGGCACTGCTAGCAAGACTACCAAAGAAGCCGTGATGTATTA
TGATCCGTTGCCATACAACATTCATGTCAATTACTTGTTAACGGATGGGCAGAAGCTGGA
CGAATTGGATGTCACTGGTCTATATGGTGATACTTACACGACCGAGGCAACTGATTTCGA
AGATTTGTACACAGTTGATACTGATCGCTTACCGACGAATGCCCAGGGAACGGTAACGGA
AAAGCCAACAACGGTCAATTATTATTACCAACCAACGACTGGGCAGTGGGTTGACGTTGG
TAATCAAAGTAGTGTTTTAGTACGACAAGATACGAAGCATAATGTCCGTTCTGTCTCGCA
GATTTATGCCAACGATAGTGGTTTTACGGTCAAATATAATCAGGATGCGGCTCAAGTTGC
GATTGCGGCTAGTGATACGAACGGTACCCAAGATAACAGCTTAGTCTTTGATTATAATTC
GAAGTATACGTTTGAATTATCTAAGAATGAGACTGTCACTTTTAAGGTTGATGATCAAGG
CCAAGTGACTGCGACTAGAGTGTTAGGCGCAGAGCAAACGGTCACGACTTTTGATAAAAG
TGGTCAGCTCAAGACAGTGACCACGGTGACTAACGCGAATGGCACTAAGAGCCAGCAGAC
CAACACGGTTGACGGGTTGAAATCAATGGTGACTGGCGAACAATACGACTTAGGATTATT
GAATGGGTTGAAAGTTACCGCACAAAAAGAAATTAATCCGAGTCAAGCAGCAACGACTGA
GTCCAAGACAACGACTGAGTCCAAGACAACGACTGATACTAGTCAGTCTGGTAGTAATCA
GTCGACAAGTACGACAGCGACTGACCAAACTGGGACTAATGAATCAACTGCTGGTAGTTC
GACCAACGCAACGAACGCGTCCAGTAGTGTCGATGCAAGTTCAGCGAATAGTCAAGGCGA
CACTGAGGCTACAAGCCAGTCGGGTACTAGTGCAAGTGCTGATTCAAAGACGGATAGTAG
TGCGGCATCAAGCACTAGTCAAACTACTGACGGTGAAACAACCAATACCGGTGATACGAC
CACTGGAACAACTACTGACAGTGGGCTGGGTTTCAAGTCACCATTTACTGAGGATCAAAA
CACAAGTAGTGCACTGGGCAGCGCCCAAACTTCGAGCAGTCTCAATAGTGATACGAGTGC
AGCAGTACAAGCATTGATTGCAGAACCCAATTCGACGCCAGTTGTCTTGGGTGAGGATGC
TTCTTTTGAGGAAGGCGTGCCAGTCAATGATCCGGTATTCAGTAATGATGAAGGTGTTTC
GCCGAACAATAATCCAAGCAGCGCGGCGACGCCCCTTGCGCAAGCCACGAATACCCGGGC
GCGTCTGACTCAAAATGGCAAACTATTATATGAAGGAACGCTGAAGGCTGATCAAGGGGA
ACAAAATCTCTATGTGTCGCCAGATACAACTGTAGAAGTTGATGGTGGGGCCGATGGTGA
CGGTTTTTACCTAGATACTTATGATGGTGATAAAGGAATGGCCTATACATTGGGTTCAGG
TTATGCGTGGGCAGCCGAAAACAATGATGTGACTGCGGCACCAGCAAGTAGTGCGACGAC
CAGCTCTGAGAGTGCTGCTAGTGAGCCGAGCGCTAATAGTAGTGATAGTAGCCGTACAGC
ATCAAGTGCAGTCGACCATTCGACTAGTTCGGCAAGTACCAGTGATGCGAGCCAATCAAG
TCATTCAACTAGCTCGGGTGAAAGTAGTCATCCAGAAAGTTCATCAGGCTCAAGTACGAC
CAGTGATTCGGCTGACGTGGATAAACAGGCCGCAGCTCGTTCCAGCCAAACTCAGTCGAA
TAGTGTTAATGGTAGCAGTCAAGCAGTAAGCTCTAGCACGGTCACTAGTCAATCGTCAGT
ACCAACTAAAGCTAATACGAAGCAGGCTTCATCCACGCCAACGACCAAGGCTAACCGAGC
AACTGTCGCAGCCGCTACCAGTTCTACAGCGCCACGGCAGTCGCGGGCTACGACGGCAAG
TGCGTCAGTTCCAAGTGTAACCTCAGCAAGTGCTGCAGCGGCAAGTCGTGATAAGCAACG
ATCGGCGTTCAAGAAGCAACATCCAATCTTGAACCAAATTTTGCCTAAAACGAACTCCGC
GGTCGCGACCTGGTTGGTCTGGCTAGGAGTGGGTTTATTGATACTCACGGTAGCGATTAC
GATGGTTATTAAGAAACGAGGGCGTGACTAATATGATAAAATTACGCCAGGTTCTTAAAA
AAATCCTCATTGGCCTAATGGTGTTTGTTCTAGTTTTCACGGCTTTTTCCAGCTCGGTCG
ACACAGTCTCCGCACATCGCCGTGGTGTGACCCACACTCGGAAGCATAAGGTGCGACATA
GCGCTAGTGGTCACGCCAAGAAGTCTCATCGTGCACATCGCAAAGCTAAGCGCAGAGTCG
TCCACCGTAAAGCACCGCATCGGCGGAAAGTTGCGGTAAGGCATAAGAAAAAAACGCCAA
AGCGTCATAAAAAGTCGCATAAGAAGAAGGCCGCTAAGAAACATAAGAAGGCCCATAAAA
AGAAAGCGGTCAAGAAGCACAAAAAGTCACACAAGAAGAAAGCGGCCAAGAAACATAAGA
AGTCGCACAAGAAGAAAGCGGCCAAGAAACATAAGAAGTCGCACAAGAAGAAAGCGGCCA
AGAAACATAAGAAGTCGCACAAGAAGAAAGCGGCCAAGAAACATAAGAAGTCGCACAAGA
AGAAAGCGGCCAAGAAACATAAGAAGCCGCACAAGAAGAAAGCGGCCAAGAAGCATGGCA
AGTCGCACAAGAAGAAGTCTTCTAAGAAGCATGGCAAGTCCAATAAGAAGAAGTCTTCCA
AGAAGCACGGCAAGTCCAATAAGAAGAAGTCTTCCAAGAAACACGGCAAGTCGCACAAGA
AGAAGTCTTCTAAGAAGTATGGTAAGTCCAATAAGAAAAAGTCTTCCAAGAAACATGGCA
AGTCGCACAAGAAGAAATCTTCCAAGAAGCACGGCAAGTCCAATAAGAAGAAATCTTCCA
AGAAGCATGGTAAATCCAGTAAGAAGAAATCATCTAAGAAGCACGGCAAGTCTAACAAGA
AAAAATCTTCGAAAAAGCATGCATCCAAAGGTAGTGCTGTAATTGCCACGCTTAGTCGTA
AGACCGGTATCAGTAAAGGCATCATTTCGCTTTTGACGGATCTAGTTGGGTATAATGATA
TTTATACCATGATTACGGGAAAAGATGCCGCTACCGGTAAGAAGCGCTCGCGGTTAGTAG
GAGCGGCTTGGACAGCCTTGAACTTTGTGCCTGTCTCGAAAGTCGCTAAGTTAGCAAAGG
CCGCGAAGGTTCTGGCAACTGCTAAGAAGGCCGAGAAAGTTGCGAAGAATGGTGGCCGGA
TCAAACGGGCCGCTCGAGCAACTAAACTGGCGATGAAGCGGGCGGCTGAGAAGCTAGCTA
AACGAAAGCCCGCCAAAAAGGCTGCGAAAAAGGCAGCTGAGAAGGCTCGTAAAACTAAAA
AAGTCAAACATGCAAAAAATGTCCGAGCAACAGGTCAAGCAAAGCATGAGGCAACCCATC
GCGCTGGCACACAGTTATCCAAAGCAAAAGCTAAGCTTGAGCGAGAGAAGGCAGCCAAGC
ATGTGAAAAATGTCCGAGCAACAGGTCAAGCAAAGCATGAGGCAACCCATCGTGCCGGTA
CAAAATTATCTAAAGCAAAAGCTAAGTTAAAAAATAGAATTGGAAAAGTTCACTTTGACA
AAGACGATGAAAGTAAGACTATAAGGAACCATATTTACAAAAATACAGAGGGGCATTTTC
CAAACTGGTCACAGGAACATGATGATACTTTGCTTAGGGTAGCGCAGCGTAAATCTAATT
TTAAACGTATGGATATCCATGGTAATGACTGGTATGCAGAGACTATCAAAGATAATAAGC
AAATTTGGGTTAGAGTCCGTGATGGTAAAATAACTGATGGTGGTATTAACAGCCGACCAG
TTCCTGTTATGAAAGATGGAATGCATAAAGTTTCTTGGTATATCAAGAATGGAGTGAAAT
TACCTTGACAAAAAGATTGAGTGAACAGGAAAGTTACTTTTCAATGTCTGAGTTTTTGGA
CTCTTATTATTGGGCAAGCAAAGATGATGATCTTGGAAGTCTATTGGGGAGTGTCACACT
TTGGAGTGACGATGGTGAATTGTTTGATCAAGCAATTGCGGAAGACTGGCACGCGTTCTT
TAGCGACGTGAGCAACGAAAATCACACTGTGTTTGAGAGTTTTCAAGCTGTCAAGCAGTT
TGTGAATGAGTATTTGCCGGATATCGCAGCAACGACACCAGTATCAGGAAGCTTGACGTA
TAACATTAGAATAATTTGTGAGATGACAGAATCTCAACGAAATCAGGAACCCGTGTGGCA
AAATTGGGTCGCAGCTGTTAATTGGATTACGAATCCTAATGTTGTGCCAGTCAATGAATC
GCCCTTTCTTAAAACGGGGCAATCATTGCCTAATCCAAAGGAAAAGGGTTTTCGGCAAAA
TCAATTTCCAATTGCCAAGGTTTTGCCAGCGCCACGACCAGAAATTCCGATGGGGCCCAG
TCTGGAAAAGGTGGACTTGACACAGTCGTATTATGCGTTTGTGAAATTTTTACAGCATTA
TTATCAGGTTAGTGATGATAGTGAATTGGGTAATTTTTTGCAGCAAAATAGAGCTATCAG
TGAAAATAATGAAGAATATCGCTATTGGAAGGGGAAGTTTTTGAGATGCTCTGGTAATAA
AAAGCTATTAGATATTTTGAAGGCCTTCTTAATGGTAAGGGATTACTTTGAAATTGAATT
TCCGGACAATGCACTGCATACGCATCCTGTACGTAAATTGAGTTGTAATCTCTGGAAGGC
AGCGTATCTGCCACACAGCCAACGTGTTCAGACTGAGGTTTGGCAGAATTGGTTAACGGC
AGTTCATCAAGTAATGGAGTAAGTATCAATGTCATTAAAAGACAATCATTTTGGAGGGTA
AGTTAGTGCTAGTTATTGTGGTTATTGGATTATTTTTGTTGGCGGTTACCCTAGGTTTGG
GATACTGGAGTTATTTACTGGGAAAAAGGAATCAATCTAATTTTGTTGGCACTATCATTC
CAATAGCTTACTTTGTCGTTCGGACAGTTTTAGCTGTGACGACACAAAATACGACACATG
GGTTAGTATCGTCATTAGTCGGTAGCTTGTTATTCAGTTTGGCTTACTATGGTTTATTTG
CTTGGGGGAAGTACCGGACTAATAAGTAATATGGATTAGTCAGATAAAAATAAAATAACC
GATATTCGACAAGGATTAATTGCCGAGTATCGGTTATTTTATAGAAAAGTTTAGACAAGT
TGAGTTATGAGGGTAGGAACGACATATGTTGGTATTTATTGTGATTACCGTTGTTTATGC
CCTACTGTTTGTTGGGGGACGACAACGATTCAATAAGCAAAAGCAAACAAAATAGGTCGG
CTGAAGATCCAGAATGTTGATGAAATTACGCGTGCTGGACTTTTTAGACTATTGCAGGTA
TTAATAAAGGCATTATTTCGTTTTTGACGAATCTAGTTAGGTATAATGATATTTATACCA
TGATTACGGGGAAAGTTGCCGTTACCGGTAAGAAGTGTTTATGCTTAGCAGGTGTGGCTT
GGACATCCCTGAACTCTGTGCCTGTCTCAGGAAAGCAAAGAAGTGAGGTAGAATATATGG
ATGTTGATGAGAATTGGTGGCATGAGAGCGTACTAAAAGAGTTCCATAAAGGTGGTAAGC
CTAATCCAGATTTTAATCCTAAAGCTGCTAAGAATACCCATATCCCTGTCGGTAAATAGA
GAAAGAGTAGAGAAATATGAATATAGAAGAAATCAATTCAGAAATATTAAAGGTTAACAA
TTATTTAAAAAAATGTTTATGGATGGATTTTGAATTTGCTAGTGTGGATGGTGGAGATAT
TGTTGCAGCAGGTAGAATAGATACTTCATATGATGAGTTTGCTATTAACATTGATTTCAG
GAAACCTTATTATCTGTCTAGTTTGCTGTATTGGAACTTAAATAATTCTAAGCCATTTAT
AGAGTTGGTAGCAGGCAAAGAAATGTGGAAAGTCATCGATAAATACCAAGTAGAAGAAGG
AAATTATATATTTAAGATTAATGCTGAAGATTTTGACACAGCACCAATAATTATTGCTAG
TAAAGGTCTTAAAGCTGAAATAATAAATAAAGATCCATTTTAAAAACAAGAATCCCTGAG
TTATTAAATCAAGTACAATACTTTCAACTCGTTCTTAATCAGGATTTTAGCTAATTAGCC
CATTCCAGATGGCTTTGGATAACTTGAAGACCAGTGATGGTTCAGGAGCGCATCGATTGG
TCCTTGGGTATGAGTTTCTGGTTCAACTGTGGCTTTTGTTAGTCCAGTGTTCCACGATTA
GTATGGTATACCATTGTGCTAATCACTTATGACAAGTCTGAAAATTCTTAGCTATTATCA
AAATTTGCAGCTTTTAAATGTTCTGGACCATATCCATGATTTGCTGGATAAGACAGTGAT
GGGTATGGCAATGGAAAGGGTGATGTTGGACCTCGTAAAGGTATTCAAAAATAGTAAAAA
ATGACAATGATTATCATTATTTGAGCAGTCATCATAGGAATTACGCTGGGATTAGGATTA
TGGAGTTATTGGTTGAGAAAAGGACCCAAACTAATTTAGTAGATGTCATTATTCCAGTAG
CTTATTTTGCCGTTCGAGCAATCTTAGCTGTGATGACACAAACTGCGACACATGGCCTAG
TATCGTCATTAGTTGGTAGCTTGTTATTCAGTTTGGCTTACTATGGTTTATCTGCTTGGG
GGAAGTGCCTGGCTAATAAGTAATGTGGACTAAACCGATATTCGACGAGGACTAATTACC
GAGTATCGGTTATTTTATAGAAAAGTTTAGATTGGTTGAGTTGTGTGGGAGAAAACAACA
CGTGTTGGTATTTTATCGTCCGGTTAGTCTTTGCACTGGTACTCGATGACGGCATTCGAG
AACTGATAACCAGTTTAGTCGGTAATTTAGTGATTACCGTTACCTATGTCGGGGACGACT
GGGACGCCTTCAGAAAAACTTTCTCTGAAACCTGGGACAGATACCTCTGTATATAGAGTA
ATTAAGAAAATTCCAAATATTGAACGAGCAAAAGTTGTGCCTTGGTTTGGTATGCCAAGT
GGGGGAATTTAAAGCAAACTTTCTATGTCTATTGAAGAACTTGTTAAGGGAGGATATATT
GAGTTAATAACAAAATAGGAGTGGTGTAATGTTTAAACTGTCAACAGAAGATTTGAAAAT
TTACATATTAGAAAGAGTTTCCAGGTTGGGAAATATTAATATTAAAGAGTACAATTTTTT
GGAAAACAAGCATGGAAGTGAAGATGGCTTTTATATTTATTCGGATGGTCAGCGATATCA
TTTTGTGTATAGTGAGCGAGGAACAGAAAATAAGCATAATGTGACAGATAATCTTTTTGA
GATAGCATATTGGGTTATTAGTTCTATTACAGATACGTTAGCAATAAGATATGTGAGAAC
GCGCGTTTTACCAAATCAAAGTCAAAGAAAAATTATTTTTGATAAAAAATTAAGTCTGTT
AAGTATAGTAGGTGAAAATTATAAGAAAGCTGGAGAAATAGAAATTAGTGAAATATTGAA
AACATCTCCTTTATAGGTATCCTGAACTGCCGGATTAAGTACAAACTTTCAGACTAAGCA
AGTAATCTAGTTAATCAAAGTCTGGTAGCAATCTTATTGCTAATTAGTAACTAAGAATTT
GATGTAGCTACTGGCTCGAGGTGTTTAGGATAGCTTGAGAACTAATAATGGTCAGAAAAC
AACGAATAGTCTTTGAGTATGAGCTCCCCAATTAATTGATTCTAGTTCTCGTTAGTACCA
TATTCTTGTGTTGAGTAAGAGCGTGCAAAGCGGATGATTGCTGAATATTGGTTACTTCTT
AAGTAAAGTCGCGAAAAATAAAATGATGGTAGAAGATTTAGCATGAATCCTCCAGAAGAA
ATTAAAGGAAGCTCAAGGTATATTCAATATCACCCTGGTGGTCACCATGGCGATTCACCT
TATTATAAAGTTTCTTCTCCAGAACATGGAATTATTAGGATTTATACGAATGGGAAGGTT
GTGAAATGATGACTGAAGACGTAGAAAAGTTAACAATGTTATATGACAGGGTTATCGAGA
ATCTTCAAGAGTTTTCAATGTCTCTAGAGAATCAGATAAAACAATTAAAAGGTTTTTCGG
TTGCTGATGAACTAGCTTCGGATTTTTCTGATATTACATTAAATTATGCAAAGGAATTAT
TTGAAAATGCTTGGATAACTACAAAACAGTATCAGCAATTCCTGAACATTGATGAAAAAT
TAGAGGATATGAGTAAGAATAAGGCGCTTTGGTGTGAAGAAACACTTAAGGATGCTAGTG
AATGGAACAAATGTAGGAAAGCTGGAACAAAACTGCTAGCATCTTTGGAGGGCGAACGCT
CGACCTATTCTTAAACAATGATCGATTTAATCAAGACTTGGTAGAATATCCATGCCTGCT
TGATAACCAGGTATTTGCTGTGGTTGGTGATTCAAAGCATCTTGAATAGATTTATTAATA
AGGAATAATCTTTTTATTGAAATTAAAATCAATTCAGTTAGTAGGAACATTGTAAATGTA
ACGGTTACTTCTATACAATGATATTCAAAACGGTGATTTTATTTTTATATGGGGGAGAAG
AAAATATTCTTTATACTTGATAATGAAGAATAAAACAATCAAGAATCAGACAGTAGGTTC
GGTTATTTTATAGAAAATCTTAGACAAGTTGAGTTATGAGAGAGGAAATAATACATGCTG
GTATTTATTGTAATTGGATTGATTACGGCGGTAATCACAATTGGCTTGGGTTATTGGAGC
TATATTTTAGGGAAGCGTAACAAGTCGAATATAGTCGGTAGTGTTATACCAGTTGGGTAT
TTTATCGTCCGATTAGTCTTTGTGCTAGTACTGGGTGAAGGCGTTCGAGAACTGATAACC
AGTTTAGTTGGTAATTTGGTGATTACCGTTATCTATGTCCTGTTGTTTGTTTGGGGACGA
CAACGATTCAATAAGCAAAAGCAAACAAAATAAGTTGGTTAAAGGTTCAGAACGCTGATG
AAGCACGCGTTTTGGGCTTCTTAGGTACTTACAAGTGATGGATACCAAAATCTATCTAAT
TAATACAGCAATCAAGGCTTTTCAAAAAAACATCTAAGAGCAGTGCTGAAATTGCCACGA
ATGCCGGAAAACAGAGCGAGGCAGCGTAATGGCTGTTCTAAACTTAAGGCTATGTTGTTG
AGGATAGCAGTTATCAAATGAATACCCAACTGTGGCGTTGCCAACGATCAACGTTGCTAA
GGTGTTGGCAAAAAATGAACGAGAATTAATTATTTTGACGCATATTAAAAATCAGTCCGT
CGTATTCTGCCGTGATAAAGGCAGCGAATGCGATGGACTGATTTTTTGAAACCACTAATT
TAACAAGCTAGGATCAATCTGGCGGTCTTTAAAGTAGTACAGACGGTCGTGATCATTAAT
GTGTCGCAAGATATGGGCGGGATTCCCCACGGCGACGACGTTATCAGGTAAGTCTTTGGT
CACGATGCTACCAGCGCCAACGACGACATTGTCGCCAATCGTAATACCGGGTAGTACGAT
GGCACCTGCGCCGAACCAACAGTTACGGCCGATACGAACTGGCATATTGTACTGATAAGC
TTGTTCGCGCAATGATGGCAAAATCGGATGGCCCGCGGTTGCAATTGTCACGTTGGGGCC
GAACATCGTATAGTCGCCAACATAAATATGGGTATCATCTACCAGTGTTAGGTTAAAATT
GGCGTAAACTCCCTTGCCAAAGTGGACATGGTGCCCACCAAAGTTACTGTGAAACGGTGG
TTCGATGTAACACTTCGGGCCGATTTCTGCGAACATCTTGCTAAGTAGAATTTGGCGCTT
GGTTAGTTCGCTGGGCCGAGTTTGGTTGAAATCATAGAGCTGATCGAGATAGCTAAATTG
GCGTTTTTCAAGTTCAGGGTCGTTAGGTAAGTAGAGTTCGCCAGTATGAAGACGATCGTT
ATTATTGGTCATTAATTAAACTTCCTTTCGTGGATGATGGCTGCCGGTAATCAAGGCTAA
GCCACCTAAAATGAGCATAATCCAAATGAGAACGTTGGCGGTGAGCGTCTGTGGCCCAAG
TTGGCCGAGACTGTTCCAGACCAGTGGCGCAAAGAAAGCGCTGATAATGGTGGCAATCGT
CAGGTAGCTACTCAGGACGTTGACTTGAATGGTATCCAGGCCAGTATTGCTAGTGAAGAC
CAAATATGGCCCGGTGTACGAGTAAATAAAGTTGAAAAACACGGCAGCGCCAATAGCCAC
AGTTGCATTGGATGCCAACCATAATACTAAGACTGAAATAGCTGCTCCGGCATAGCCTAA
GGTTAAGGTGAACCGGTGTAAATAGCGGTATAGATAGCCAAAGGTGAGACCAGCCAGCAA
GCCACCGATGTTCATGGCTGCTAAGGTTAAGTTGATAGTGGCAGCGTTACCAAAATGACG
GGCGCTAAAGTAACTCGGCAGCTTTAATTGAACGCCCCAGATGAGTAGATAGGTGATAAA
GGTAAGTCCTAGTAACGTCCACTGGTGCCGTGGTAGTTGTGTCTTTTCAGTGCGTGCGTG
ATTAGTCGTTGTTGATGGAACAGTGGGTTCCGGTACGAACCACGCCACGCCCCCAGCAAC
AATCACCAGTAGCCCGTATAGCCAAAAGACGGCGTGCCAACTGAGACTGATCAGCAGGCC
TGCTAATCCTAGCAATATCGCGTTACCTAGGGCTGAGAGGCCCGTCTGGTAACCTAACAG
TCGAGCCCGTAAATCACCGGTAAAGCTGTGGGTCAACAAACTGATGGCATGCGGTGAAAA
GAGGCCGACGCCTAATCCTAATCCGAGCCGACTGACCATGATTACGGTAAAGTTAGTCGT
GATAGCGGGAATCAGTCCCATGATGGCGCTGATCAAGAGTCCACTAATCACGATTGGCCG
TAATCCCCACCGGCTTGTTAATCGGGGGTTGAGTAACAAAGTAATCAATGCGCTACAGTT
GGCGATGGTGACGAGCCATTCAATCAGCGTAGTCGGGACGGTGGGAAAGGCCCGCTTGAG
CTGGGGAATGATTCCTGTAATAACGGTAGTGATGCCTGTTACAGTGGAGAGGCTAAGAAT
ACTGATGGTGGTGGTCAACCGTGGCTGCATGGCTTACGCCTCCAACCAGTTTTTGATCCA
CTGTAAGACGCCTTGTTCTTGGTTTGTGCCTGTCGTGGCGTTGGCTACGGCTGTCACGGC
TGGTTGAGCATTCGCCATGGCAACGCCGCAGCCGACTTCCCGAAGCATTTCTAGGTCATT
GCCCCCATCGCCAAATGCAGCCATGTCAGCGAGGTCGATTCCGAGAACCTGTCCGAGTTG
CGCTAAGCCAGCCGCCTTATTCATGCCGGGTTGGATAATGTCGATGTCGCCGTGACCACT
GCTGGTTGGTTCGGCGACACCCGTCAGTAACTCGCGTAGTTGCGTCACAATCGCTGTGGT
GCGTTCTGGTGGACATGTGATGGCGAACTTCATAATGTCATCATCAAGCTGGTCGTAACT
TTCAACGACGGCTAAGTGATGATAATAATGTCGCATTTGTGCCACGTGCTCAGGATTAGT
GGTCGTTAGGGTGTAGGCACTTTTGGCACCGCAAACCAGTAGCTTTAAATCCGGGATGGT
TTGAATCTTATTCAGAATCGTCTGGATTGTGTCTGGCTGAAAGGCGTTAAGTGCGTAAAC
GTGGTCGGCATCGCGGATATAAGCCCCATTTTCAGCAAGGTAGATCATCTCAGGATAGTC
CTTGAAGAAGGACTTGAGTTGGAAATATTGATTGCCGCTTGCAATCACGAACCGTACGCC
CCGTAGTTGTAATTGTTGATAAAGCAGTGCAAATTGAGCTTCGTCGTAAGTCATATCGTC
ACGCAAAAAGCTGCCATCCATATCAGTTGCCATTAATTTAATCATGGTTAAAATCTCCCG
TCGTTTAATTGATAGCCGTAGCTTACCACGAAATTCAGACCACGAAGGGACATTTTTAGA
GGCAACTAGTATCAATTCGGTGATACCGGGCATAGGCTTGACGATAGTCGGTAGGCGTCA
TGCCCTTCCAAGATTTAAAATTCCGATTGAACGTCTTACTATTCGGAAAGCCGCATTGCA
TGGCAATATATTCAATCTTGAGATCAGTCTCTAATAAGAGGCGTCGCGCGTTCATAAGCC
GGATGAGCCGTAAGTATCGGTTAACGGATAGTTGGACGTTTGCATTGAATTGCTGATTCA
AAGTGGTCAACGAAACGTGAAATTGCTCGGCAAGGGTATTACCATCGATGGGCTCAGCGT
AATGTTGATTGATGGCAGTCATGACCGTATCCGTTAATGTCAAGTTAGGGCTGACCGTTG
TTGCAGTCAGAGGAACGGTAAACGTTTGCCCCAGAGTGACAAGTAACTGGTAAAAGTGGC
TGAGGATTTGTAATCTCAGTAGATCGGTCGTGGGGGTCGTCAACAGGTCGTGAATCGTGA
CTAATTGTTGGCGGACATCGGCGTAGGCTTGTGGGTGAGTTTTCGATGAGGCCGCGCCGT
TCAATGTCAATTGCCAGTTCGCACTTGCCGGAATTTGAGTTTGTAAGAAATCGTCGTCAA
TGATGATGCCGAACTCTACCCAGTCAACTTCGGTGGGCCCACTAGCGCTGTGAACCACGC
GTCGATTAGTAGTCCAAAGGTCACCAGGCCGATATTCATTCGTCTGTCCATCGGTGACGA
ATTTTAAGGTCGTACCGCTGACGAGATAATTTAACTCAATCCCTTGGTGCCAGTGTGGGG
CAACGTTGATATCAGTCAATGGATCATGTTCGTAATATTTAAAGGGGAGGCGGGGAATTG
TCTGGACCGTCTCGTGTAAGATTTTCATCACTAAACCTCGCTTCAAGATTTTGTAAAATC
GCACCGCTTCCTTTCAAAAATCAACCTTGATGGCTGACGCGCTATGCTATATTAGAATTA
TAGTTCGCGATGAGCGGTGGCATGACTTAATTGTAACCGTATTCGCAGTTGAAAGGAACG
AAAACCCATGACAATTAAATTAATTGCGATTGATATTGATGACACGCTTCTGGATTCAAA
GGGGCAATTATTACCAAGTACGATTGCGGCAGTTAAGGAAGCCCACGACCAAGGGATTAA
GGTGGTTTTGTGTACCGGCCGGCCACTTGCTGGGGCGCAACATTATTTAGATGCGTTAGG
CCTTGCTGGTGATGACCAGTACGTGATTACGTATAACGGTGCTGTAATCGAGAGCATTGC
TGGCCGGATTGTCGCCAAACATTTAGTGGATAATGCGCACTATCGGCAATTAACCGCGTT
TGGAAAACAACATCACGTGCCCTTTAACGTGCTCGATGCGGACAGTACGATCTATACAGC
TGACCGCGATGTTAACTGGGTCACAGTTGTACAGGCGTGGGAAAACAAAGCTGGGCTGTT
GATTCGAGACCCTGACGATTTACCAGCTGATTTTCAAATTGCCAAGGGGGTCTTTGTAGG
TGAAGGCCCGCAACTCGATGCCGTAGAAGCGCAAGTTAAGACGACTTTTGGTCGGGACCT
GTACGTGGTACGTGCGGCAACTAACTTCTTGGAACTGATGCATACTGGTGTCAACAAGGG
GCAGGCAGTTCAGGATTTAGCGGCAGCTCTGGAAATACAACCGGACGAAGTGATGGCACT
GGGAGACGAACAGAATGATCTGCCAATGTTTGCTTTCGCTGGAACAGCTGTCGCGATGGG
CAATGGCAGTGATATTGCTAAGGCACACGCTGATCACGTGACGGCTACTAATGATGCGAA
CGGGGTCGCAGCTGCGATTCGGCAGTGGGCATTATCGGATTAACTCGGATGATTATTTTT
AGCGAAACAGTTGACAAGACTACGCAATGAGTTTATGATTGCAAATATTAAAAATAAATG
AGACTAAACGTGATGATCAGGAGAGTAAAGTCAGGGTAATCTTAAGCGAGCCGCTGGATG
GTGTGAAGCGGTGGTGAGCCTGGCTGGAAAGTAGCCTGAGAACTGCTAATGCGACGAGCT
GGAGTGTTAGCTGGGTGCCCCCATTAACGGGCCAACGTATCGTCAGTTAACATTACTGTT
TGGGGAAACCCGTCATCGGTGTTGGTAATTGGCCGTACGCGCAAAGGTGACGAGCTGCGG
TTCGTGACGAATTAAGGTGGTACCACGCGTTAGCGTCCTTACAAAATCAATTGATGATTT
TGTAAGGACGCTTTTTTAGTCCCATGGCAGTTGAGAGGATGGAGACAATGCGCTTAACAA
GTAGTGATGGTGGTTTGTATCGAGTGCTCTTACTAGTGATTGTTCAAACTGGTTGATGAG
AACGACGCTTAACGGAGGAGAGACGACTATGCAAATAACGCGAAAATTAACAATCAAACA
TTACATCATTATTGGATCAATGCTCTTTGGGATGTTTTTTGGGGCTGGCAACTTGATTTT
CCCAATTCACTTAGGGCAGCTGGCGGGGGCCAATTGGTTGACAGCTGGTTGGGGATTCTT
GCTGACAGGGACACTATTGCCACTGTTAGGAATTATCGCCATCAGTGTGACGCACAGTAG
TGGGATTTATGAGCTAGCGCGGCCAATTGGCAAACGCTACGCGACGATTTTTATGGTACT
GACTTGTGCGACTTTGGGCCCCTTGTTCGCGACGCCGCGGACAGCCACTACGCCGTTTCA
AATTGGTATTGCTAGTCATGTGAGTTCGGCACAGGCACCGTGGTATTTATTAGCTTACTC
ATTGATTTTCTTCAGTATCACTTACTGGGCAGCTCGTAGGCCCACCCGGATCGTCGATAC
GATCGGTAAATTGTTAAACCCAGCTTTTCTGATTTTGCTCGCCTTAATTTTTGGGATTGC
CTTCAGCCGGCCGCTAGGGACCACGAATGCGACACCGACCGCGGCCTACCAACACGGCGC
GTTCTTGAACGGCTTTTTGCAAGGGTATAATACGATGGATGCGTTAGCCGCCTTGTTGTT
CGGAATTGCAGTTGTCACCACGATTCGGGGCCTTGGTCAACGGGATGCCGGAGCGATTGC
TAAGACGGCCGCCAAGTCTAGTTTGTTGAGTATTAGTTTAGAAGCAGTCATTTATCTTGG
TCTGATCTGGATTGGTGCGACGTCGTTATCGCAATTTAAGTTGTCTGCGGATGGTGGCAT
TGCCTTTGGTCAGATTGCCAATGCTTTTATGGGCACGCCGGGTGCGATTGTTTTAGCAAT
TATGGCGACCTTGACGTGTCTGACAACGGCAGTGGGTTTGGCGACATCGTTTGCGGAAGC
CTTGCACGCTAAATTTCCTAAAATCAGTTATCGCGCTTGGAACCGCTTGGCCTGTGGGGC
CTCATTTCTCATCGCTAATATTGGGTTGGATCAAATTATTGCATGGTCGACGCCGATGCT
GATGTTCCTGTATCCGTTGGCGATTACACTGATTATCTTAGCGATTGCCTCACCGCTATT
TCATCGTGATCCGCTCGTTTATCGATGGACGACGGCGTTAACTTTGATTCCAGCGTTCAT
TGATGGTCTAGGTGCTGCACCAGCCCTGATTACTCGGTTAGGATGGGTTCAAACGATTCT
TGCATGGGATCAACGCTACTTACCATTAGCTAAACTAGGATTTGATTGGGCACTTCCCGC
CATTATTGGTCTACTGATCGGCTTGGGCTGGCACTATGCGCGCCGCTTCCAGAACGCCCA
TGCTTACAAGATGAGCCAGGACTAAAGGTGTATGATAGATGGTAAGACTTTTGATGGATG
GGTGAGCACATGGATTTTTTGGGAATACTTTGTTTGTTGATTTTGGCGACAACCCTCGCT
GGGCACTTTGCTCACCGTGCGGGGATTCCTGCCGTGATTGGTGAGATTCTGGTCGGGGTG
ATATTAGGGCCGGCACTACTTAACTGGGTCCATTTAACGACTTTAGTTCAAACGTTCTCA
GATATTGGGGTCGTGGTACTGATGTTTATCGGTGGACTGGAAAGCAACTTAGCACTTTTA
CGTAAGTATTTACGCCCTGCCATTATCGTGGCTATTATTGGAGTGATCTTTCCAGTCGTT
ATTATGGGGCTTGCGAGTCGCTTCTTTCAGTTTAGCTGGTTTGAATCACTGTTTATCGGT
GTCATCTTTTCAGCCACGTCGGTTTCGATTTCCGTGGAGGTACTAAAGGAATTTAAAGTG
TTGGATACTAAGGAAGGAGCCACGATTCTAGGGGCAGCGGTCGCTGACGACATTATCGGG
GTGATTCTGTTGAGTATCATGATTGCAATGATGGGTGGTCAGAGTGGCGTTGCCCAGACT
AATCTCGGTATCGTGCTCTTGGAACAGGTTGGCTTCTTCATAGGGGTCTTCATCGTGATT
AAGTGGGTTGCCCCGTATCTGATGCGCTTGAGTGATCATCTGTTGATGGCTGCCAGTCCA
ACTATTATGGCGATTATTATTTGTTTAGCGTTGGCATGGTTGGCAGAACTAGTGGGCTTG
AGTGGTGCTATAGGTGCTTTCTTCGCCGGAGTCGCAATTGCACAAACTGATTACCAACAC
GTGGTGGACGTTAGTATTGAACCAGTGGGCTACACGACGTTTATTCCATTATTCTTCGTC
AGTGTGGGTTTAAATATGACGTTCAAAGGGGTCTGGCAATCGCTACCGTTCATCGTGGTC
ATGACGGTGCTCGGTGTGTTAACTAAGTTGTGGGGTTGTGGACTGGGCGCGAAGTTAAAT
GGGTTCAGTCGCCATAGTAATTACTTAGTCGGTGCCGGTATGATTTCGCGTGGTGAAATG
GCATTGATAACGGCACAAATTGGGTTTTCAGCGCACTTACTATCAAACGATTACTATTCG
GATATTATTTTGGTCATCATTGTGGTGACGATGATTGCCCCGTTCGTCTTAAAGAATGCC
ATTCATCGTGCCGGTCAGGTGACTGCAACACATAGCATCATAGAAGAGCATTAACCACAT
AGATTGGGCGGAAGTTAAGAGCCGCTTGGACGCCGTAGTATGGACTACGGCGTTTTTTTG
AACCTGTGTGATTTAACGGAATGAGCGAGGGTGGTACATTAGTGAGTTGACTTACTGTCG
TGGTGTTGGTGGTGGGTTGTACGAGAATAGCTAAAAATATGACGGTTGTAGAAATATCGT
CCAATAAATCGGGTAGGCGTTATATTAAAAGTGTGGAAGGTAATTAAGAATTGACTGAAG
AATCTTGGATTATGCTAAAATGAAAAAGGTAACGGATGGTAAGGATATGGTGGGGAGTAA
CTATTATAAAAAGAAGACGACGTTGGTTCCGAAAGCTATAATTGGTGGATAGGTGATATC
AGAAGGAGCTTGATAAATATGGAAGAAATTATATCTTTTGAATTTTCTAATGGTTCGAAA
CTTTTAGATAGTAATGTCTATGAATATAAAGTAGGTAAAGAAGGGACTATTAAAATAGAC
TTTCCAGATAGTAATGGCTTTGTAGCTGTTCATAAAAATAATACTGAAACAGCATATATT
AAGGCCCCTTATATGAAATTTTGCACAGGTAGACATGCCTAGAATAGGTTATGTTTAAAT
TTTTGAAAAACAAAATAATGGCAGATTTATTCGCCACAATAGCCCAAAACCTCGTTAGGA
GATTTTGGGCTATTTTTTCATAGGATGAAAAAGTAAACGTCAGTCTTACATCAACCCCGA
TTAAATCGACAGATGAATGATGCTTTTACCTTAAGGGGACTATAGCAAACTTACTCGTAT
TTTTCTTTCTAGCTTTGAATAATCATTTATAATCCGCTATCGCCCAGCAGCCCCATCACT
AAGCCCTTGATTAAATGAGCTAATGATTGAAGGATCACTAATCACATAGATTGCGAAAAC
GACAATAAGCGCTACCAGCAAGCTTCTCACTGGGTATTTCTTAATTATGTTTATTGTTTT
ATTGAGCATTAACGTGTGCCTTACCTTTTATATTTAAATTAATGTGCCAATAATTAAAAC
GGCGTCTGAGATCCAATGGACATAGATGCCGCTCCGTAAAGTATTGGCAGATCGCCATGA
AGCAGTTATTGGATAACGCGTAATACCGACGATTAAAGGATAAATCCAGTTGAAATGATA
ATGTGGAAGGTGCAGACACGCAAATACGATGCACCCCAATACATTGATAATCGGCCACGC
ATATTTTTTTAGTTGTGTTTGCGATAATAAGCGAATCAACGGAAGTGAAATAGAGGCCAT
TCCGACTTCCTCACCAACTAGTGATACTAGTAGCGTGAAGGCTATCCATACTCTTTCAAT
TAAAGGATAATCTCGCCCAGTTGAACTAGTTGTCAATGTTGTATTGTGAAATGACAATAA
AGCATGCGAATTAATGATAGCTATAACCACAATCGCAGTGACTTCCAGAACAAGCAATAA
AAGCACATACTTAACTACTATGCGCCACTTTGGCGAAGGTAACGGTTGAAAAAACAGTTT
TAAGTTAGAAAAACCATATAGCATGACTAAACTAATTATTCCGGCTGTAAGCATTGCTAA
CCAATCAAAATAAATATTAAGAAAAATCGCACCCATATAACCAGCCACAAAGAGCACTAA
TACTAGCGGGTAATATCTTCTTTTGAAATCAATTTCTATCATCTATTATAATCCCCCGAG
ACATCAGTTATGGTGCGTGCAACTGCCCTAAGCGGCATACCGATTCCGTTTTTTACGGCT
CGGACGGCCACCAGAAATAATCAGTAATTAATTTGATTTCCAGAATATGCACGCCTTAAT
TTAAGCCCATTTATTAACGACGGATTGGCTCTGCCAGCTTCGCCATCATAAAATCCCTTT
CTTAAACTAGACCAGAAATTTTTCCAAGCGTCTCCCCCAACAACCCCGTTCAACTTATTA
TTGGAAATAGGCGCAGATGCATCTACTACATCCAAGTTCTTAATCATTTTGTTCACAGTC
ATACCTCTCCCTTTACTGTAGCAGTTAAAAATGGTTCTATGAGCGACGTTTTTTAATACA
CTTATTAATATACGCTACAATTCAAAAAATTATTTTAAATTTGTTATCGTACTATTTAAC
CGATTTAACGTAACTTTTAGATTGAGTGTCCGACGATCCCATAACATTAATGGGATTATT
TTTGCTATAACGAATTGTTAAATCAAGTGCAATATTTTACCAAAGAAAACTTCACTTGGA
CTTTTTCATTTCAAGCTCTTACGTGGCCGATTATTTAAATCTATGACTAATGTGATAATT
CCTGGGTCGTTGAGGTCGTTTAAAGCAGTTCTTTTTGGGAAATGTGTTCGTAAATCAAGT
CGTTGGTATTTTCGTTAGTTCCGTGGTGTGGTGGCCCGGGTGCGAAGTTAAATGGGCTCA
GGCGCCATGGTGATTGCTTAGTCGGTTCTAACATGATCGCTCATACATCGGTTATAAAAA
AGCTATTCATCTTGTCGGTCAGATGGTCACAACACATCGGACCAGAGAAGAAAATTCAAT
ACATAGATTTTGGCGGAAATTAATGGCCGCTTGGACACCATAATTTTGAGCCTGTGAGAT
TGAATGGTGAAGCTAGACTGGAATCTTTGCGTGTTGACTTGAATTGTTGGTTAAACGTCT
ATTTTCGTGGTATCGATGAATTGTTTTACGATAATATCTAAAAATATTACGTTTATAAAA
ATATCGTACAATGATTCGACTAAGCGGTATATTAAAAGCGTAGAGAGAGTGATATCAAGC
AGTTCGATTGAATTGAATGAAAGCGATTTCTCGTGTGTGAGTCTATATTAAAAATAATTG
TTGTTTAGAAAGCAGTGGGAAGATGCTTGAAAGGATTACAGGATTTATTATTATATGTTT
TGCTATTTGGCAAATTTATACTGCCTATTTAGCATTTAAACAGGTAAAGCAGGTTGGCAA
CAAAAGTACTTCACCCTTTATTGCGTTGGGTGTCTGGTCAGGATTATCTTTTGGTATTTT
GATGGTTGTGTTTGGAATTGCATTGGCATTTAATGCGATTTGATGATATTCACTGAAGGG
GGATGTTTGAAATGGAAAATTTAAAGTTGCATTTCAAATGTATATCGTGAAATGCAAACG
GGACTTAGATGTTTATCAAAAGTTGAATGCTTTAAGGAGGAAATGTAATTATGAAAAGTT
TAGATAAAATTGCCGGGTTAGGTATCGAAATGGCAGAAAAAGATTTGACTACCGTTGAAG
GTGGAAAAAACTATTCTAAGACATGGTGGTACAAGAGCCTTACATTGCTGGGAAAGGTAG
CAGAGGGAACTTCGAGTGCATGGCATGGTTTAGGTTAAAAATAACAGCTATTAGGAATTA
GCAAAATAATGATGGACTAGTCAATAGTGAAATGATTGGTTCATCATTATTTGATTGTAT
TCAGAAAGAACAATTAGGTGGGACGGTGTTGTATCATGATTAAATTTAAAGAACGGGGAA
ATGTTTCATTTAGCAATTTCAGGCTGAAGGAGCATCAGTGTGATTATGAACCGATTATTG
GATTAATAATGGTTAAAAATCAAGAAAGGCGGATACTGCAAACGCTAGAATCAATTGTGA
ACATCTGTGATCAAATAATAATGGTTGATACAGGCTCTAGCGATAACACTGTTGCAATTG
TAGAAAGTAATTATAACAGTGTGTTAATAAAGCATGTAGACTGGAAAGAAGATTATGCAG
CCATGAGAAATAAATGTCTAACCTTTGTTCCAAATGATACTTGGGTTTTGTTTGTAGATT
CTGATGAAATATTTTCTAAAGAATATAATTCAGAAGAAATAAAATCCTTTTTATATGAAG
TTGATAAAAGATTCCCAAATCAAGACAAAATTTGCACAGTAAAGCAGATGCAACCGGATC
GCCCAACATATGTTCGTCCGGAACGTTTTGTAAAGAAAACGGAGACCCTTTATTATTTTG
GATATGTGCATGAAGAACCTAGAACTAAAAGAACAGAAAAATTAGTGAAAATTGACACTG
ATTTAGAACTCATGAACAATGGATTAACAAAGGGAGAATATGCAAAGTTTAATAAGCAAC
AACGATATGCGATGCTCTTGAAAAAAAACATTGCTTTAGAACCTGATAATCCACGTTGGA
CAAGCTTAATTTCACCAATTGATATTCAATTAGGGCTGTTTGAACATGACAAGTATGTAG
AGAAGCTGAAAAAAGAGATTCTTAAAGATATTCATGGTGATATCACTGAAAATAATGTGA
AACAAGGTGAGTATCTTAATTACTTGTTGGAACGATACTGCATTGAGCTAGTGCATTCAG
AAAACATGGAACTAGCTAGTAAGTACATTAAGTTTAGTAAAAAGAAATTTCCCTATGACG
TAACTTTTATAGTTTTAGAAATGACTATTTTCTTTACGAGTTTAGAACAAGCAAGTTTGA
GAGAACTTAAAAAGATTATCGATTTTACTAACAATACGGATTTTAATATTATTGACAGTG
AATCAGAGGGGTCCGAAGATGCACTTAGCGCTGTTGTAATCAAACTTTTACTGTTAGTCG
AAAAGTTTGATCAGGCAAAAGCAGTTTATAAAACTATCAGCGATCCAATTGCCAAGGAAT
TATTGAATGATGAAAAGAAAATTTTAGAATCCTAAGTAGGATGTTCTTAAAGTGGGGATT
TTGTATTGAAAAATAACGATATAATAACTAAAATTGCGATTTGTTTTGTTCTTGTACCTA
TCGTGTTGATAGTTTTACCATATCTAATTAGTCCGATAATTTCCGAAAAGTATGGACAAA
TGACAGTGGATTTAATTATTTTTTTGGTTGCAATAGTTTTGAGTCGAAATATCTGGCATA
TAAAGATAAGCTTTTTAAGCTTAAAGAAGCCTTTGAGTCAATTATGCCAGTTAATACCGA
GCATTTTATTTTTGTTATTTACTCGATTTAGCACACTTAGCTCAATGTCTTTTCGCTTGA
TAGATGCACGAATCATACTGACGGTACTATTTATTGCATTGGCAGAAGAAAGTGTGTACA
GAGGCCTATTAATTCCGTTAAGCTTAGTTTTCACAAAAAACAAGCAATATACGGCCATTG
TTATTAGCAGCGTAGGTTTTGCGTTGGCACACTTGGTCAATATCGTAAATAGTCCCTGGT
CGATAGTTATGCTTCAAATGCTGATTGTTTTTGCAAGTGGTCTGCTTTGGGGAACTTTAT
ATTTAAAAACTAACAATTTGTCGCTAACAATTATGTTACATTTCTTAGATGACTTACCGT
TGTTCTTAATGAAAGAAACCTCTGAGCTTGTTACACCTACCCGCCCTCAATTAATTTCTG
CAATAATGGCGTATCTAATAGTTGTGGGAATAATTGGAATAATAACATTTTTACAAGTTG
AGGGATTACATTTATGGAAATTGAAAAAGTGATTTGTAAAAAAATATACTTAGTATACAA
TTGTATTGAATAGCGTGACGTTTATAGCACTTTTATGTACGTTAATGAAGTAACGTAATT
GGAGTAGAAAATATAAGGTATCCTAGTATTTGGAGGGATTAATATGAAAAACATTAATAA
GTACACTGAACTAAATGATCAGAAGTTGCAATCTTTAATTGGCGGAAAAACAAAGACTAT
AAGCTTGATGTCGGGGTTGCAAGTCCCCCATGCTTTTACAAAATTATTAAAAGCACTTGG
AGGCCATCATTAGATGGTGAAATGACATGCTGAGTATTGAATTTACGGATGCATTTTATC
AAGGTAGTGTGTGCTTTTTTACTATTTTAGTGTGGTATTACTATTTAATAGGTGCGTTAA
ATAAACGAGCATTAGTGCGTGTAATAGTTATGTCATTGTTATTAGGTGCGGGTAGCGTTT
TTGTTTCAGATATTTCTTATTTGATAGTTGTAGCGGCAGTTATGGTAGGACAAATTATTC
GGTACCATCGTTTGGATTACGCGCGATCAAGTATAATGATATTTCTTGTTAATATACAAG
TTATAATGTCTAATATTCTTGTATATACTTCGAGATGGATAATATTGTGTGCTTATGGAA
CTACTAGTGAGCAACGAATCTATCATTATGGACATATGGTCGTATTGTGCTACGTTGTTG
TAATGGGAATAATGAATGCTTTAATAATATCTTTGATGAAAAAATATTCTTCGTTTATTA
ATGCCATGATTGATAAAATTAAATATGTAGAGTTACAGAAGCATATTTTTGGTATGTTAT
TGATTTTATTTGTAGCTATCGAAGGAATTACGATAATAAGTATGGTTAAACAAATAACTG
CCATTATTCAGATACCATTAATTATGTCGTTCTTTATTATGATGGTTATGATGGTATGGC
AGATGTTCTTTTTTATTAGTTCATACACAAAAAAACAGGCAGCCAATTATCAAGCTAAAC
AAAATGCGCAACTTAATGAATATTTAAAGAGTGTTGAACAGCAATATCTTGAGCTAAGAA
AGTTTAAGCATGATTATAAAAATCTAATGTTGTCACTTCAGGATTCTCTGATAAATGAGA
ATTCAGTCGAACAAGCCGAATATTTCAAAGAATTAATAGCACAAAAGGCTGTGGATACTT
CGTTAGATAATGGTAAGATAGCTAAAATTCAGTACATTGGTAATGAAACATTACGGGGAT
TAATTGTACAGAAATTTTTCGATGCCCAAACTAAAGGGATTGAGCTGAGTCTCGAACTTG
ATCAGAGTGAATTCATAATTAAGCATAATTTGGTAGATGTTGTTCGGATTGTTGGTAATT
TATTGGATAATGCGATTGATGCGGCCAAGTCTACTCCAGATAAGCAGGTAACTTGTGCAT
TTAACTCGCTACACGAAACGAAAGAAATTTCAGTGAGAAATTCAACTAATAAGAAACTTG
ACGTGAATAAGATGTTCGAATTAGGTGCGTCCACTAAAGGGAGTCAGCGAGGCTTTGGCC
TATCAAATGTGCAACAATTGGTAGACAAACAAAAGAATTTTTTCCTGGATGTTGACAGCA
AAAATGACCGAGTTATTATAACTTTGACAATTTTGGAGGAAGAATGATTGTTTCCAATTT
ATTTATACGAGGATAATACTGAGCAAAGAGATAATTATTGTAAGACCGTCAATAATGCAA
TTATGATTAATGAGTTTGCAATGGAGCTTAGGGTTGCAACGGATGATCAAAAAATAATTC
TAGCAGATTTGAATCAACAACAAGATGGCCTTTTCTTTTTGGATATGGAAATTGGTGAGG
ACAAACAGGCTGGACTTGAATTAGCCAGTCGAATTCGGGCAACGATACCATTGGCTAAAA
TAGTTTTCATTACAACACACGATGAGCTATCGTTTGTAACTCTGGAACGGCGGATTGCAC
CGTTGGATTATATTTTGAAAGACCAGTCTGCTGATCTAATTACGCAAAGGATTATTAAGG
ACATCAATGTAGTACAGAACGAATTAAAAAAGACTAATAGTCAGCGCAAAGATGTTTTTA
ACTATAAGTTAGGAACGCGATACTTTTCACTCGCATTAGATGATGTGGTTTTGTTGAGTA
CATCGAAATTGCGACCGGGCAGCGTACAACTCCATGCTATTAATAAGGTTGCTGAGTTCC
CAGGAAATTTAAATGCGCTCGAAGAAAAGTATCCGCAATTTTTCCGATGCGATAAGAGCT
CGTTGGTTAATTTAGATCATTTGCGGAGTTTTGACTATAAAGAAAAAGAGTTATTGCTCG
ATGGTGGAATTAAGTGTAAGGCCTCGTTTAGAAAGTCGCGGGAATTGAATAAGTTGTTGA
GAGACAACTAGTTTTTTAATATTATTTAGAGCTTCTGTCAGTGTTATTTGACAGGGCTCT
TTTGTTATGAATATGAAATCTGATTATATAATATAGGCGCTGAAGATAGTTGGAGTAGGG
CTCTAATTGTGATCTTATGAGTATTAAAATGACTAAAAAGTAAGCACAGTACTCGATCGT
AAAGTATATTAGCATAGCGTTAAGACGTGAAATTTAGTTAGCGATATGACTAGCTCTTAG
CGTAACCCAAAACTTCAGAGATAATTGAAATTGTAGTGCTGCAAACAATAATTTATAGGA
ATTCAGAATGGATGATTACTCGTCTATTTTATCTTCAATATTTAGGATACTCAATAACTT
CCAATGCTTAGAGGATAGGATAAACGTAGCAATGCCAATGAATAAAATATTTAGAAAGAG
CCCCTTTAGAAGAGCTTCCATTGGCCCGTTAATGGGTGATTGAGTTGGGTCAATACCTTG
AGAATAGAAACTAGAAAAATCTATCAACCAATGGACACTAATGGCAGCCAGTAAGCTTCC
GGTTTTTAAATAGATTGCTGCAAGTAAAATACCTAACCCAATAACATAGAGAACCTGACA
CAATACTGACCATACGGGCTGTGATAAAAGGTTGACCAAATGCATAGCCGCAAAAATAAG
CGAAGCAGTCATCATCGAAGCGATGGTGGCCTGCAATGTGGCAAATTTTTTAAGGTTTAG
TGCTAAAAGCGTTCTGAATATCATGCCACGAAAAGCGTATTCTTCAGTTATCGCTACAAT
CAACGAAAGTAATAATGAGATTAAAAATTGATACATGTGGTTTCGAAAGAAAATAAGTAG
AAATATTATTGCTAGGCTCAAAGGCAGACTATTCTTCTTTAATATTGACATGATATTAAC
GGGTAGCCAGTGGATAGGTTGCTTAACATATCGCCTATTCAGAATGATTATCGCGATTAA
TATAATAGATTCAGTTAATATGAATTGAAAGGGTCCGTCTTTTATTCCCATAATATCAGT
CAAAGGATTCATTAAAAAGAGCACTATTAGGTAGTAAATAGCTGTGATTATTACTTTTAT
TAATGGCATAGTTAAAATCCCCCCCATATAAACTAAAAAGGCTGAGCACTGCAGGCCCAG
TCATAAATCGAGTGCTTTCTTATAGTGCTTAAACTTGATGGCTTGAAGAACTATCCGTGG
ATGAATCCTCGGACAGCGCTAATGACCCAATCGGCAGGCCCAACAGCACTTTTATAATTA
TTCCGAACGCCACGCGCGCTATAGGCATGGAAAACGCCACCTGAAATAGCATTTAATTCA
CGGTCACGCAAAACTAGAAATTTTTTCATAATTGTTGATCTCCCCCAAGAAAATTAACGA
ATACTTTTCAAAATACCACGAATGCCTGCAACTGAACCAATTGCATCAACAACATGTCGA
ACACTTTTACCAAAGTTATAACCGCCCCGATTAAAACCACCAGATATTTTGGCAAGCTTT
TTTTGCGGCAACCTGGAATATTGTAACTTCTCAAACTGTAGCATAAATAATCCCCCTTGT
ATGATGTTATTTGGAACAAATTTAGTTTAATTTATTTTTTTACCAGATTGTTGAAAAAAT
TATAAAAGTAAAAAAACGTTCTCTTAACGTCAAATACCAATGTTAGCTAGTTGATGTTTA
ACCGTTAAGCCTGATGAGGACATTTATCATAAAATTATGTACGTTAATAGATAGTTGGCA
TACGATAACATTTGTTAGCCCATAATTAAATAGATACCGATACTTAATAATTGGTGAGGG
GAGTACAAGTATGCATTGGAGAAACTATGTTGCGCAAGTTGACGAGATGGACTGTGGGGT
CGCAGCTTTAGCAATGATTTTGAAAAATTATGGTTCGACAACATCATTGGCCTATCTAAG
AAATATTGCTAAAACGAGTTTAGAAGGGACTACGGCATTAGGATTAGTAAAAACGGCCGA
AAAGTTAGATTTTGAAACCAAAGCAATTCAAGCAGATATGAGTCTTTTCGAGGTACAAGA
TTTACCATTGCCATTCATTGTGCATGTTACCAAAAATGGGGATCTACAGCATTTTTATGT
CGTTGTAAAAACCTCGAAAACACATGTCGTGATTGCTGATCCGGACCCAACAGTTGCGGT
TATCAGTATGTCAAAGGAACGGTTTGAAAGCGAATGGTCCGGAGTTGCCCTTTTCTTTGC
ACCGAAGTCGGAATATAAGCCAGTTAAGCAAGATAAGGGCTCACTATGGGGATTTATTCC
AAGCTTATTAAAGCAGCGCCGACTGGTTATTAATATTGTGCTTGCTGCAGTTTTAATCAC
GATTATTAGTATCTGTGGGTCTTATTTCTTACAAGCGGTGATTGATACTTATATTCCCAA
TAATATGCACAGTACATTGGCAGTGGTGGCCATTGGTCTAATCGTTTTTTATACCTTTCA
GGCTATCTTTACTTATGCCCAGAATTTTTTATTGGCGGTTTTAGGTCAACGACTTTCGAT
TGAAATTATTTTAGGCTATATTCGGCACGTTTTTGAATTGCCAATGAGTTTTTTTGCCAC
TCGGCGGACGGGGGAAATTGTTTCGAGGTTTACGGATGCCAGTAAGATTATTGATGCGTT
AGCTAGCACAATTGTTTCGCTGTTTTTAGATGTCAGCATCGTTATTATTATGGGGGCAAT
CTTGGTAATCCAGAATATGACACTTTTTTGGATTACGTTACTCTCGTTGCCAATCTACGC
GGTTGTCATCTTAGCCTTTAATAAATCCTTTGAACGATTGAATCAAAAGGAAATGGAGAG
CAATGCTATTTTGAGTTCAGCCATTATTGAGGATCTTCATGGGATTGAAACTGTTAAGGC
GCTGAATGGTGAGACGGAACGTTATCAGAAAGTTGATTCAGAATTTGTTGATTATCTACG
TAAGAGTTTAGCCTATCTTAAAGCGGATACTTTGCAACAGGCATTAAAACTGTTTATACA
GTTAGTCTTAGAAGTTGTTGTTCTATGGGTGGGCGCCAATCTCGTCATTCATAATCAGTT
ATCAGTTGGGGAGCTCATGACATATAATGCTTTATTAGCCTATTTTGTTAATCCACTACA
GAATATTATTAATTTGCAGACTAAGCTTCAAAGCGCTAAGGTCGCTAACAACCGGTTAAA
TGAAGTGTATTTGGTCGCTAGTGAATTTGAGGCGTCACGGCCAATTCATAATGAAAGTCA
ATTAAATGGTGATATTAAGTTACAAGGGGTCAGCTATCGTTATGGTTACGGTGAAAATGT
CTTAGATGATGTTAATTTGACGATTCGACAACATGATAAGGTTGCAATTGTGGGGATGAG
TGGCTCTGGCAAGTCCACGTTAGTTAAATTGCTTATTGATTTTTATCAACCAAATAGTGG
TGATGTCATATTGAACGGCTTCAACGTTAAGAACATCGATAAGCATACATTGCGGACCCA
TATTAACTACATCCCGCAGGAACCATACATCTTTTCAGCGACCATTGAAGAAAATTTAAG
ATTAGGTAATCGCAGCGGTATTACTGAGAAAGATATTGCGAAGGCTTGCCAATTGGCGTT
AATTGATACGGATATTAATAAAATGGCCATGCAATACCAAACTAAGCTAGATGAGAATGG
TAATACACTATCAGGTGGTCAGCGACAACGATTAACGATTGCGAGAGCGTTATTATCACC
CGCTCAAGTCTTGATATTTGATGAGTCGACGAGTGGACTGGATGCAATTACTGAAAAACA
ATTAATCGATAATTTAGTGGCAATGACTGACAAGACGATTATTTTTATTGCCCACCGGTT
GTCGATTGCAAAGCGGACGAATCATATCATCGTTCTGCATGATGGTCGGGTCGCTGAAGA
GGGGACCCATGCGGCATTGTTGAATGAACATGGTTACTATTACGACTTGATCAATAGCTG
AGGGGGGAACTGAATAATGAGAAAAGACCTGCTCGAAAGTGGCGAGTTTTACGGGATTCG
GTTTCAAAATTTTTCAACATTATTAATTATTCCAGTGACGCTATTGTTAATTGGTACGAT
TCTGTTTTCACTCGTAGCTAAGCGCGAGATTGTTATTAATGGTACCGGAACTGTTCAACC
GACCGGAACGGTTCCGGTGATTCAAGCGACTGTTAATAGTGCCATCAAAAAGAATTATTT
AGTTGAAGGTGCGCGAGTGAAGAAGGGCCAAAATCTATTAGTTTATACTAACGTTTTTAA
TCGCAATAAATTACGCGAAGATAATGTCAGCAAACGGCAATTGCAACGCCAAGTGACAGC
CTTGGATCATTTTAAAGATGGCATCAATACTGACAGTGATGTTTTTCCAACGACCGATGA
ATTTGGGTACCGAGAACTATTGGAAAGTTATTTAAAACAGCGTCAAATCTATTTAACAGA
GAATCAAATGTTGGCAGCGAAATCGAGCGCTGCTAGTACTAAGAAAGCCACGCTAACGAA
GACCGCGCAACAAGTGGTATCAAATACTAAGACCAATCTGGATGCTTATCAAGCCTTATA
CAATGCGGTGGCTAATGGTAGCAAGTATGCCAATAGTGCCAAGTATGGGTCTGTTTTTAA
TGAGTATGTCGCTAAGTCAAAGGAGGCCAACAACGCAAACGATAAAAAAGAAGTTAAATC
TGCAACGTTAGCAGACATTCAACAGCAGATAGATACGCTTCAGGATTCGTTGTCCTCAGC
TAAAGTGCAGTTAGAAGAATTACAAGACTTTGATGATACGAAGTACAGTGTTGAGACTAA
CAATACCAAATTAGCCATGTTAAAGAATGATCAGTTAAGCGAAGTCGCTGAGAAACGAAT
GAAAGCCGAGCAAGATTTACGGACCGTGAAAGCAGATATTGATAGCTTAACGACACAATC
AAAATCTTACACGATCAAGGCAACCAAAGCCGGCGTCCTACACGTTGCAGACAATTACCG
TGGTGCAAAGTACGTTAGTTCAGGAGCTGAAATCGCTAAAATTTTACCGATAATCAAGCA
ACAACGGCGAGTGAACGTTAAGCTATATATTTCGACGGCAGATATTTCTTCCGTTAAAGT
CAAACAAGCCATTAGATTCAAAGTCACGCGGAACGTACCGAAGCCAATTATTTTGGACGG
TGTGGTCACAAAGATTGGGGTCTCACCAGTCGAGGAGAGTAAAGCGACTTTTTATGAAGT
GACAGCGGCCGTTCCGATTACAGCCGATCAGGCACAGTTACTACGCTACGGGATGATTGG
GCAAACGGCGATTATTACGGGCAAGGTGACTTGGTTTGATTATTATAAAGATAAGGTGCT
GGATAATAATTGATGATTGACCATCAGTACTAACTGACTAAATATCACTGTGGTAAAGTA
AAGTTATCTAGAAGCACATATATCATACGAAAGAGGTAAGTAATGGCACACTCAAATAAA
CAATTCATCATTAACCTAGTCATTGCCAGTCTAATCAGCTTAGCATTGGTGAGTTTTAGT
ATGGCACCGGCGTATCTTTTCCTAATTAAGAATAATTGGCTCATGATCACGATTGGTTTT
GTAATCTATGTCTTGGAAGCTTGGGGGCTATATTGGCTTTATCGGCATACAGCACGAGTT
AGGCATTACCAAGTCGCGACGGTGAAGTCCCGGGTGAACATTGCACAATTAGGGGCTGTG
ATTATTGCGATGCTGACAATGGTCGTGCTCATTATTGTTGATCTTAAATTGAGCGCGATG
CTAAATATTCCCGAGACCAGCAATTCCAGGTCGTTGGCATGGATGCTCGGTGAAGCACCG
CTTCCCATGATTGTTTCGGTCGTGATATTTTCCCCCATCTGTGAGGAATTGATTTTTCGC
GGTATCTTTTTCAGCTACGCGTTAACGAATCAGTATAATCACCGTAATTATCAGATAATC
GCGGTTGTTATTAATAGCTTAATATTTGCAAGTGTCCATGTTGATGCAAATTGGGAGCCG
TGGATTTATTATACGTTAATGGGGAGCATCTTGGGGACAACTTATTTGTTGGCTAAGCGC
GATATTAGACTGAATATTCTGGTGCACATGGGGACTAATTTGGCAGTTTTCGCGTTGGCG
GCTATGAGTTAACGTTGTGGATAAAAATTAAAACATAAGAATTAGTTTATCCACAGGGGA
TAACTTGGGAGGCTTGGTATGGTTGCTCGATTGATCAGGGTATTTGGTTATGTGTTAGCG
GGTTTAGGGCTATTTATATTCATTCAATTACCGGTGTTAGCGGATGGCTATTGGAATTGG
TGGGGTGAACGCCCGCAACAAATCAACATCGGGTAGCATTAGTCGTTTTAACCGTTGGTG
TTGCGGTCGTACTAGTACGTTGCTATCACCATTATTTTGAGATGCCAGTCCTGTTAGTGC
CTTTTTCTTGGTCAATGATGGGGCTGACTGCTTTAGTGGCAGTGGTGGTCGTGGTGATTC
AAATGGGGATAAGTGGTCTGCTAGTCAGTCCAACTGAAACACAAAATGATGAAATCATGG
CACTGATCCACAGTCCATTGGGGTTATTAACATTAGTGTGCACAAACATCGTTAGCCCCG
TACTCGAAGAATTACTTTTCCGTGGAATTGTTCAAAATACGCTGCGACGATACTTGCCAG
TATTGGGCGCGATTATACTGACAAACGCAGTATTCGCACTCGGCCATGGTTATCAGTTAG
CCAGTACGGTGGGCATCTTCATTACAGGGTGCGGTTTTTCATGGTTAGTACTCAAAACAA
AACAACTGAGTACCGCAATGGGATGTCATATACTGGTGAACTGGCTGGTCACACTTATTA
ACATGATGTGGGGATAAGTTTCAGTTAGTGATATCCGGTCAAACCGCAAGTTGTGGATTA
GGTACCATTGGGGATAATTATCAAGAAATGAATGTGAAGGAGCATGGTACATCAAAACGT
CAAATTTATTAGTAGATTACTACTTGCCAGTTTATTGGCAGCAATCGTGATGGGTCTTAG
TACGGCGCCCATCGATATTTTAACACTCAAGTATAACTGGATAACGGTGGCGATCTTCTT
GGTCGTCTACCTGTTTGCAATTTATTTATTCTATCGAATTTATCTGGAATCAGTTACTAA
TAATCATTTTAAGATTACGAAAATAGCTGCTAAGCCGAGCGCGCGTCAATTAGTGATTAC
GGTACTGGCAATGGTGGTCATGCTGATTTTGGCAGCGGTGCAAGTTAAATTTGTTAGTGA
TGCTGTCTATTCAATCGCGGAGAATGTTGCTGACTTGCAAGCATTGTCTCAGCGCTCACC
GATATTGATGGCGTTGGCCCTGGGTGTTTTTGCACCGATTTGTGAGGAATTAATTATTCG
CGGCAATTTCTTCAGTTATGCGCTGGCGGAACGTTTTGATCAGCCACGATACCAACTAGT
TACCGTTATTGTTAACGGCGTGTTGTTTGGTCTACTGCGTGGCGGTTTTAGTTGGGTGCA
GTTGTCATACTATACGGTTATGGGTCTCGTACTCGCGGCAACCTACATATTATCTGGCCG
GGATATTCGAGTCAACAGTGTCGTGCACGTCACAGCTAATCTTGGCCTCATGCTAATGGC
ATGAGGCCAAATGGACTTGGCAAGTAACTTGAGTGGGTTGATTTAAAAGCCCGTTAGTGA
ACATTCTAGTTACGGTTGTTTGGATGGAGTGGATGAAATGTTACAGAAGAATTTACGGTT
TATTGGTAATTTACTAATTGTGAGTGTGTTATTGTCAATATCAGTTCCTTACCCGTGTAT
ATTTACTTGATTACGGCCAATTGGTTTACACTGTTAGTTAGCTTCAGTTTATATGCCGTG
ATTATCGTTTTCTTGTACAACATCTATAAGACGACCGCGGAATTGCGGCAATTTGATTTT
CGACCGTGGCGAACGCGGCTAAATAAACGGGCCTTGCTACTCATGGTGATCGGCGCAGTC
ATTATCGTGGCGCTTGCTTTTGGCTATGCTAAGCTGACGGCGGTATGGCACATCACTGAA
TCGGGTAATGAACGTGCATTAGATTTACTGTTGCGGAAAAATCCGGTAGCGATGACACTC
GATGCCGTCATTTTTGGACCAATCGCTGAGGAGCTGAGTTTCAGGGGCTTTTTCTTTAGT
TACGTCTTGTCAGACCAATATCTTGACCGGGAGTACCAAGCGGCTACCATTGTTATCAAT
GGGCTTCTTTTCGGTTATCTGCATAGCGGAAATAGCTTGGTGCCATTAGCATATTACACG
CTATTCGGCATGGTGCTGGGGACCATCTACCTATTATCTAAGCATGATATTCGTGTGAAT
AGCGTGACACATATGTTAGCAAATCTGGGGATACTCTGGTTGGTTCCTAGCTAAAATAGT
TACTTTGGATTATGCTAAAGTGAACAAGGTAACAGGTAGTAAGAATATTGTGAATACGGT
GATAAAAATACAAAGTTGGTTCTGAAAACTGTAATTGATGGATATGTGATATCAGAAGGA
GTTTGGTAAGTATGGATGAAATTATATCGTTTGAATTCTCTAATGGTTCGAAAATTTTAG
ATAGTAATATCTATGAATATAAAGTAGGTAAAGAAAGCGTTACTAAAATAGACTTGCCGG
ATAGCAATGGATTTGTGGCTGTTCATAAAGATAATAATAAAACAGAGTATATTAAGGCTC
CATATATGAAATTTTGCACAGATAGCCATGTTTAAAAATGGTCAAGCATTAGTTTCGTGA
TAACGAAAAACGACTGGAAGTAGCTAGCGTAATACCGCTGGGCTACTTCCAGTCGTTTTT
TAATTCCAGTTATACTCGTACCTGATGTTCAATCGTAAATAATGTCGGGTCCAACTGGGC
AATTAGTGGGGAGACATCACCGATGCTGAGCAATGTCAAGTGGTGCATCGCTCGTGACGC
AATCGTATATAAGATGCCAACTGAATCCGCATCGGGATAATTGGTAGCGGAGACATTGTA
TGCGACCACCGCGTCAAATTCTAGCCCCTTTGCAAGGTAGATTGGCATAACAATCACGCC
TTGTGGCATGGTACGGTCGCTATCGGCCATCAACGTTGTTACTGTATAGCGTTTCAGGTA
TTGGTAGACTTGCTTGCTTTCTGCTAAATCTTTAGTTAGTACGGCAACGGTGTTAGTTGA
CTTGAGCTGATGTTCAACTTCGCTACGCAGACTGCTGAGAGCGGCGTCTTCGCCATAGCG
AATCATGACTTTAGGTAAATCGCCTTTACGTGTGAACGCTTGAATCTGGTCGCCGTCGGG
TAATAGCGCTTTAGCAAAGTTCGTAATCTGTTCGGTCGAACGGTAGCTCTTATTCAACGT
AATCAAGTTCGCCCGTCGGACATTGAAAGCATCCTTGAGGCGTTCCAGTAATTGCTGTGG
TAACTCAATCCCCTTGAATAATGCTTGTTCACTGTCACCTAACAGTGTGAACTTAGCTAG
TGGGAACGCGTGCTTGATATATAACAGTTGTGCTAGCGAATAGTCTTGCATCTCATCGAC
AAAGATATATTGCATCCGCCGGTTCTGACCACTGCCAGTTAGGACATCGCGTAATAACAA
TAGTGGCGCGCAGTCAACCAGAGCAATCCGATGGTACTCAACGGCGGCCTGGTAAGCGGC
AATTCGTTGTTGCCATTGGTCAGACGTCACGGTAGTGGGCCAATCAACTTGCGCTAAGAA
ATCGTTATATTGTTCATAGGTGTCTAAGAAGTAACCATTATAGATCGCATCGTAGACTTG
CCGCAGTCGTTTGGTCACGATTTGCTTACCAATATAGAAGACTTCATCGTCGAGTGATTG
AAAATCACCGCGGCGCTTGGAACCTAATAAGTCGTGGTAAGCTTCGTCGCTCAATTGGTC
AATGATATCATTGACCCAGTCAGCTTGGGCTTCATCGTCAATGCGATGCTTTAAGCGTTT
AATCAAAGTGTTCTTGATTGCTAGGAAACGGTCAGCTGGTTGCATCGCTGCTGGTAAGGC
CGTCGCAATCTTTGTAATGACCTCTTTAGCGAAGAAAATTTCGCCATTAAAGACGATGTT
TGTGAAGCGTAATTGGTCGGCTGGTAGCTGATGGCAATATTGATCGACTTGGCGCATAAA
GTCGGCGCTTTCTTGAAAATCGCGAATTGCCGGTGTCAGTTGTTCACGCTGGCGGTCACT
TTCGTAGCGCTCAAAGAGGCTTTCAACGGTTAGGCCTTGAAAACGTGCACTGAGAAATTC
GGCAAGCGTGACTTGACGCATATTGCGCTCCCCTAAACTAGGTAAGACTTCGGAGATGTA
GTGACTGAATAAGCGGTTGGGCGAGAATAATACCATTTGGTCCGCTTCTAGGGAAGCCCG
TGAGTGGTAGAGCAGAAAAGCGATCCGTTGTAAAATGGCGGACGTCTTTCCAGAGCCGGC
AACCCCTTGGACAACTAGTAAGTCACTAGTGGTGTCACGAATAATATCGTTCTGTTCTTT
TTGAATGGTTGCTACAATATTTTGCATGTAGGCATCATTTTGTTCTCCAAGGACGGCCTG
CAAGATTTCGTCACCGACCGTTTCATTCGTGTCGAACATATTCTTGATCTGACCATGATT
AATCTGGAATTGGCGTTTCTTGATCAGCTCGGTCGTCTGCTGCCCGGCCGGTGTTTGGTA
CTGGACCTGACCCAGAGTACCATTGTAGTAGACTGAGGAAATCGGGGCGCGCCAGTCGTA
AACTAAGAAATTCTGTTCAGCGTCGACAAATGAGGCGGTGCCAATGTATAAACGTTCGGC
TTCCTCGTCGGGACTATCTTGAATATCAATGCGCCCAAAATAGGGTGAGTTACTGAGATC
TTTCAAGACACCGACTTGCCGTTTCAAGATGGCTTCGGATTCCACGGCGCGTTCAACCAT
TTGCTTTTGTTGTTGCAGTTCCGCGTTCGTTTCAATCCGGTCATCGACTTCAAACGTGTT
GACGGAATTATTATCACCATAGTTTTTCTGAATGACATCGGTTTCGTGATGAGCCTTTGC
CAGCAAGTCGTCGGTCTGTTGTGCCCGTTCTTTAACTTGCTCGATGACTCGATCAACCCG
TTGTTGTTCGCGTTGTTGCTCTTGATCTGATGTTGCCACGTAGAGGGCCTCCCGTCTGAT
AATCGTCTAAATCGCTTGAACAATTTTAGGCGGGTTTGGGGGTGATGTCAATCAAAGCGC
CTGCAAATTCACTGATTTATCAGTAATTGTTGTGAAATGTGATTATGAGTGGCACTAAGG
CGTGCTGGCCAACGGTGGGCAAGTTCGGCAGCTTTACGATGGCAAGGCTGAAGCTTGCAA
CCTATGACTATTTATTCTAATATTATTTTAATCATTCTAATAAAGTGGGTGGAACGAATG
CGTGTCGCACTAGCACAACTTAATATTCAGTTTGGAGATCCGGATGCCAACTACGAGCAG
ATTGAAGTGGCCATTCAACGGGCAGCTGAGCAAACTGTCGACGTGATCGTCTTACCGGAG
ATGTGGAATACCGGTTATGCGTTAACTCGCCTGAATGTCTTGGCGGATGATGATGGGCAG
CGAACGTTACAATTACTCAGCAAGTTAGCTCGGCAGTTTTGCGTCAACATTGTCGGTGGC
TCAGTCGCGGTCGCTCGCGATGGGCATTACTATAATGAGATGTTAGTCGTCGATCGTCAG
GGACAGTTACTGAGTCGTTACGATAAAGTCCACCGGTTTGGGTTAATGGCGGAAGACCGT
TATATTACTGCTGGTGAGACCGAGAACGTTTTTGAACTCGACGGAACTGTTGCGATGGGG
GCGATTTGTTATGACATTCGTTTCCCAGAATGGCTTCGTAAACAAGCAGCCCGTGGCCCC
CAAGTGATTTTTGTCAGTGCTGAGTGGCCGACAGTGCGGCAGATGCAATGGCGGCTATTA
CTGCAAGCACGTGCGATTGAAAATCAAGCATTCGTGGTTGCGGTTAACCGCGTTGGCAGT
GATCCTGATAATCAATTTGGTGGTCAGTCACTAGTTATTGACCCGTTCGGCCAAATTGTG
GCTATCGGTGGTGCCCATGCCCAGTTGATTACGGCCGAGCTTGATTTAACACAAGTTGAC
CAGGTTCGTGGTCAGATTCCAGTGTTTGAAGACCGGCGCCCGGAATTATACTGAAGCGTA
AATTGGGGACTGGGGCTGGGAGCACTTAACTGAATTTTAATGGTGTTGAAGGAACGCCCG
CTTGAATTTCGATGGGCTTAAACGTCGAAATGACGATCGTTATGTTGAAATGGTAGCGGC
TAGTTAACGCGAATGATGTCCAGAATTTATTTTGACACGGTCAGGTATAACCAGTACACT
AGAACTAATTAATCGTTGAAGAAAAGAACAGTAAGGCGTCCAATAACAGAGACCTAGCGC
GTGCTGAAAGCTGGGGCGGACTAATGAATTGGCTTTTTGGAGATTCGGTGAACACCGGGG
ACCCACCCTTATCGGTCAATGAGTGGCAGAGACAAGCTTTCTGCAATTTAGGTGGTACCA
CGGTGATGCGTCCTAATTAACTAGTATTAGTTGATCAGGCGCTTTTTTAGTGCCAATAGA
AAGGATGAATACAATGACAAAAAAAGTGATTTTAACGGGTGATCGCCCCACTGGTAAGCT
GCATATCGGGCACTATGTCGGTTCATTACGTAACCGGGTCGCATTACAAGATTCTGGGGA
CTATGACTCATACATTATGATTGCGGATAACCAGGCGTTGACGGATAATGCGCATGATCC
CGAAAAAATTCGTAAAAGTTTATTACAAGTTGCGATGGACTACTTGGCAGTGGGAATCGA
TCCCCAAAAGTCAACGATCTTAGTCCAGTCTCAAATTCCAGCATTAACTGACATGATGAA
TCAATACTTGAACTTAGTGACGGTAGCGCGCTTGAATCGTAACCCAACTGTGAAGACGGA
AATCAAGCAAAAAGCTTTTGGTGAAAGTGTTCCTGCCGGTTTCTTTGTTTATCCAGTCAG
TCAGGCCGCTGATATTACGGCTTTCAAGGCGACGACTGTTCCCGTTGGTGACGATCAAGA
ACCAATGCTCGAACAGACCCGTGAAATCGTACGGAGCTTCAATAAGACTTACCAAACTGA
CACGTTGGTTGAACCTGAAGGCTACTTCCCACCAAAGGGCTTGGGCCGAATCCCTGGACT
TGACGGCAATGCCAAAATGAGTAAATCACTAGGAAATGCGATTTACCTTTCTGACGATGC
CGATACTTTGAAGAAGAAAGTCATGTCCATGTATACCGATCCTGATCATATTCATATTGA
AGATCCGGGTAAGGTCGAAGGTAACGTGGTCTTCACGTATCTTGATATTTTCGATGAAGA
CAAGGCCAAGGTCGCAGACTTGAAGGCCGCCTACCAACATGGTGGCTTGGGTGACGTTAA
GATTAAACGCTACTTGATGGACGTGTTGGACGGTGTATTGCGGCCAATCCGCGAACGGCG
TGCAATTTACGAAGCTGATCCAGCTCAAGTCTTACAAATTTTGAAGGATGGTACAGCGAA
AGCGAACGTGGTCGCTGACCAAACGTGGCGTGAGATGCAAGACGCCATTGGAATTAATTA
TTTTAAATAAATCATGGTAGAAAATAGTGCAACTGACCGTCGGATGTGTGAAGACGGTGA
GTTGCACTTTTTTGTAGACCCTTAATATATGGGGCTTTCTGGTAAATTAATAACGATGGC
CCAACGCATCACGGTTGCGAATTAAAAAGAAAAGGCAGACTAAATTGAAAATTAGGCTGA
TTTCGTTTGCTTTCTTACATGAATGATTGTAAAAAAGTGCTTGTTAAAATAAGTTTTTGG
CAAGAAAAGGGGTGGTAAGGAATTCGAAAGCGCTTGCTGTGGCTGCCTTTAGTCATAATA
TAAATTCATTGGTATAAAATCACGAAAAATAAAGCGTTTTCATATCTTCTGTGATAATAT
AATTTGTGGGCACAAGTTTTACAAGCACCTACTAATTTATCGAAAGGAGGTTTAGTCATG
TATCAGGCAATTGCGCAGGCAATCATTAAATCGATAATGGCGGATGAATATCCGACTAAG
TTACCAACCGAAAAAGTGTTAATGGCGCAGTACAACGCCAGTCGCAATACGATTCGTAAA
GCGATTGATGTGGTCTTCCGGCATGGGTTGTTGCGTCGTGTGCAGGGGAGCGGCAATTTT
ATTATCAAACAACCGCAGAACACGAAGAAAGTGCTCAACTTATCGATTGGATTTGACCAG
TCCGCCATGGTTGAGGGTGGACCATTAGTATCAAAAGTTGTCACGTTTGATAAAGTGACA
GCGGATGAAACTTTAGCACAACAGGGGAACATTGCGCTTGGTGACGAGGTTTATCGGGTG
GTGCGATTACGTTATTTGAATGACATCTTGTATGACCTGGAAGAGTCTTATTTTCCGCGA
ACGGTCGTCCCGTTCTTATCGAGTGAGAGCGTGCAGCATTCAATCTTCGCCTTCTTGCGA
GAGGCATATGGTATTACGGGGAGCACCACGGAAAACTACGTCCATCAAGTGCGGGTGGAC
GCGCAACGGGCGGAGTTGATCGGTTGCCCAGATGGTGACAAAACGTTGTGCTTGGAAGCA
ATCAATTACTTGGCTAATGGGACGGTCTTTAACTTCTCCAGGACGTTCTTCGTCTATCCA
GATTTGGAACTCTACTACCATACCGAAAATATTGATTTACAAAACTAGTACGGGGGTGAC
GCAACAGTTGTGTTGGGTCACTAACTAGCGAAAACCTACATTAGGAGTGAGGGGTATATT
ATGAATTCATTTATCGAATGGCTTAACAAACACTTAGTGCCAGTTGCGGCCAAGATTGGT
GCAGTTCGGTGGTTGATCGCATTACGTGACGCGTTTATAGCAATTATGCCGGCAATGATG
GCCGGGTCGATCGCCACGGTTCTGAACGCTTTAGTTCGAGATATTCCAACGAAGTTCGGT
TGGATGGGCATTGTTAATTCGATGCAGTGGTTGATTGGAATTAATGCGATGGTTTGGACG
GGGACGTTAGCCATCTTAGGTCTGATTTTCTCATTTACATTCGGGTATCAATTGGCAATC
CAGTACAAAGTTGAACCAGTTACTGGTGGGATCGTGACACTTGGAACTTTCATCATGAGT
TTGCCACAAAACTTTACCGGCACGTTGACGAGTACGTTGAGCAAGGGCGCTACTAAGATT
TTGACGGACTCTGGCATGGCGGTTGCTGGCAAAAAAGTGACGGCTTGGGGTTACTTCAAC
TTCAACACGTACTTTGGTTCGTATGGTTTCTTTACGGTCATGATTTTAGGGGCCATTGCG
AGTGCCGTTTACATTGCTTTGATGAAGAAACACATTACAATCAAGATGCCAGATTCTGTG
CCACCGGCAGTTGCCAACGCCTTCACTGGGGTTATCCCAGCCGCCGCTGCATTTTATGTC
GTTGGGATTATTAACTGGATCTTCAGTAAATTCAACACCACGGTGATTGAATGGATCGCG
AAGATTATTCAAGAACCACTATTGAATATGAGTCAAGGGTACGGCGCCGTCCTCTTAATG
ACGCTGTTAGTTCAAGTTTTCTGGTTCTTCGGGATTCATGGTTCCAATGTCCTGGCACCA
ATCTTGGACGGAATCTGGTTGACGGCTCAGCTTGCTAATGTTAACGCTTACCAAGCTGGC
AAAGCCTTGCCATACGTTTGGACGCGGAACTGTTTTGACTTATATGCATGGATTGGTGGG
GCCGGCTCGACCTTACTATTATTAGTAGCGATTTTAGTATTTAGTAAACGAGACGACCAA
CGTTCAGTGGCTAAGTTGGCGATTGGCCCCGGATTCTTTAATATTAACGAACCCGTGATG
TTCGGGATGCCAATTGTACTTGACCCAATCTACTTTATTCCGTTCGTTTTAGCACCAGTT
GTGACTGTTTCGATCGCCTACGCTGCTTTATCAGCTGGGTGGGTCGCACCGATTACGAAC
AATATCGTTTGGTCAATGCCACCGATTATGAACGCCTTAGTTGCCACAATGGACTGGCGG
TCAGTGGTCTTACAATTATTTAATGCCGCCGTTGCCTTTGCGATTTACGTGCCATTCGTT
AAGGCTGCCAACAAGATTAAACCAGCAGCGATTGGAGAATAGATTGTCATGAAAAGCTTA
AAGCAGTGTTTACTCATCGGGATGAACCTTGGATTATTAGCCGTTATCTTAAGTCCCCTG
GCCGGAACGACCGGTCAATGGGTGACGCTCGGATTAGGTTTAGCGGTCAGCGCAGCACTT
TTCGTCGTTTATCGGCGAGTGGGTCAGATAGAAAGGAGCCACCAGAATGCAGATTAAATT
AACTTTGAACGCCCCTGTGGATTATTTATACCAACAGTTGATCGATTCCGCGCGGGCTGA
TATTCAGCAGCAAACGGGTCGGCCGGCGCCACGGCAGAGCTTACAAGGCTATGAGTATGC
CAAACAGTGGTCCAACGGTCTGACCGGTAATTTGAAGATTACCCACGCGCAACCCGGTGT
TCGATATGCGTATGAATTAGAAACGCCCCGCGATCATTACGGCGTCGATTATCAATTCGC
ACCGGACACTGATGGTCACCAAACTGTCTTAGAATATGCCGAAACCTTTTTAGGCAAGGA
TAAGAAGACGAATGCCAATAATAAGCTTGGCGTGCTATTCTTAGGATGGTTCCGTAAACG
CCGCTTTAAGAAGATGATGAATCAGATGGCTGCTAGTTATAATCAATAAGCAGGCTGGAT
TCAAAAATTGATTTCGTTAGAAGAGTGCTGTAAATCCGTAAGTGGATTTACAGTACTTTT
TTGAACAGATATGGTACACAGCGTTTCAGATGTGGTCGTGATACCATCACGATGGAACAA
GTGAGCAACTGCATTGTAAGCGCTTTTAAAACGCATGTAGTTCACTTATACTAGCTTTTG
TAAGTTAAATCAAAGGGAGGAACAACTTATGATGAACGGTTTTAACGTGTTTATGGAAAA
ACACATTGTACCATTTGCAGTCAAGTTGAATGAACAGCGACATGTCGCGGCAATCCGTGA
TGCTTTTATGTACACATTCCCAATTACAATGGCTGCATCGTTAGTTATTTTAATTAATAA
CTTAGTTTTTTCAAAAACGGGGTTTATTGCACAAATCTTATTTTTACCCAAATTTTTTCC
ACACTTGGAAAATGCCCAAAAGTTATTAACCTCAGTAACTAACGGAACGATGAATATTTT
ATCGATTTTTATTGCGTATCTGGTGGCACGGAATTTGGCCAAATATTTTAAAGCTGATGA
CATGTTAGTAGGGATGACGGGGATTGCCTGCTTCATGATTTTATACTCACCATCAATTAT
CAAAGACGGTGTAACCTATTTGCCAACGACTTATTTAGGTGCACAAGGGCTGTTTGTTGC
AATGATAGTAGGTGGCTTAGTTGGAGAATTTTTACCACGGCTAACGCGCATTAAGAAAAT
GCAAATCAAAATGCCTGAGATGGTTCCGCCGGCAGTTGCACGGTCTTTCAATGGCTTAAT
TCCTATCGTTATTATGATTATGCTGTTTTCTATGTTGAACTATGGGTTATCACTAATTTC
ACCACAAGGAATCAATGATATTATTTATAAATCAATTCAAACACCATTAACCCACATTGG
GGTCAACTTATTTGGCGTTATCATTATTGCTATTGTTCAAAATCTTTTGTGGCTTGTCGG
TATCCATGGTCCAAACACGTTGAACGCGTTACGATCAATTATTTTTACTGAAGCTGATTT
GAAAAACCAAACGTTTATTAACGCTCATGGTACAGCTTGGGGTGTGCCCAACCGTGCAAC
CTGGAGTGTGTTGAATGATGTCTTCGCCAATATGGGTGGTAGTGGGATGACACTTGGCTT
GATTATTGCTATCTTCCTCGTCTCAAGGCGTAAAGATTATCGTGAGATTGCTAAATTGGC
ATTAGTGCCCGGCCTCTTCAATATTAACGAACCGCTAATGTTCGGTTTACCAATTGTTTT
GAATCCAATTATGGCGATTCCATTCGTTCTAACACCAGTGATCAATATCTTGGTTGGCTA
TACAGTGACAGTTATTTTTAACTGGATACCGACGCCGGCTTTTGGATTGACATGGACAAC
ACCGGGACCACTGATGCCGTTCTTGGGGACTGGTGGCAATTGGCTTGGCCTGATTATTGG
ATTTGTTTGTTTGGGAATTTCCGTGTTGACGTACATGCCATTTGTACTCGCTGCCAATAA
GATGATGGCTGCAGATAGTCAATCTAAACAAGATACGGATACGACGACAGAAACGGTTAA
AGCATAGTTTAAAAGGAGTTTAACATGACGATTAAAGGACGAGCGTTTCCAGAAGGGTTC
TTATGGGGTGGCGCAGTGGCTGCACATCAACTCGAAGGTGGTTATAAAGAGGGCGGCAAG
GGTCTCAGTACGGCAGATATTATGACATTAGGGACGAATGAGCGCCCTCGTGAAATTACG
GACGGAGTAGTGGCTGGCAAGTATTATCCTAATCATCAGGCAATTGATTTTTATCATCGT
TATCCCGAAGATATTGAATTGTTTGCTGAAATGGGGTTTAAGTGTTTTCGAACATCGATT
GCCTGGACGCGGATCTTCCCCAATGGTGATGAAAGCGAACCGAATGAAGCTGGATTACAA
TTTTATGATGATTTATTTGATGAATGCCTTAAAAATGGGATTCAACCAGTAGTGACACTA
GCACACTTTGAAATGCCATATCACTTAGTTAAGCAATACGGTGGGTGGCGTAATCGTAAG
CTTATTCAATTCTATTTAAACTTTGCAAAAGTATGTTTTGAACGTTATCGAGATAAAGTA
ACGTACTGGATGACTTTTAATGAAATCAACAATCAAACTAATTTTGAATCAGACGGTGCC
ATGTTAACAGATTCTGGAATCATTCATCAACCAGGAGAAAACCGTGAACGCTGGATGTAT
CAGGCGGCTCACTATGAACTGGTGGCGAGTGCCGCGGCGGTACAGTTAGGCCATCAGATT
AATCCAGATTTTCAAATCGGTTGTATGATTGCGATGTGTCCGATCTATCCGCTTACAGCA
GCACCAGCAGACGTCTTATTTGCGCAACGAGCGATGCAAACCCGATTTTATTTTGCCGAT
GTTCATTGCAATGGCACTTACCCACAATGGTTGCGTAATCGTTTTGAGTCGGAGCATTTT
AACTTGGACATTACGGCAGAAGATTTGAAAATCTTGCAAGCTGGAACGGTAGATTATATT
GGATTTAGCTATTACATGTCGTTTACTGTGAAGGACACAGGAAAGCTAGCTTATAATGAA
GAACATGATTTAGTTAAAAATCCATATGTTAAGGCTAGTGATTGGGGCTGGCAAGTTGAT
CCCGTTGGGTTACGCTATGCTATGAATTGGTTCACGGATCGTTACCATTTGCCACTGTTT
ATCGTGGAAAACGGTTTAGGCGCAATTGATAAGAAGACGGCAGATAACCAGATACATGAC
GATTATCGGATTGACTATTTAACGGATCATTTACGACAAATTAAGCTGGCAGTTCTGGAA
GATGGGGTTGATTTAATTGGGTATACGCCATGGGGGTGCATTGATTTAGTTGCAGCTAGT
ACTGGTCAAATGTCCAAACGCTATGGGTTTATCTATGTTGATGAGAACGATGATGGTTCA
GGTAGTCTAAAACGTTATAAAAAGGATTCATTTACTTGGTTTCAACATGTGATTGCGACA
AATGGTGCCGAAATTGAGTAGTGCGATTTGGGTATGACGATGGTCATTAATTATTGACTA
GTGCTTAATTAATGATGTTTGAAATAGTTGTCAATGGCTAGCTTTGATAGCTGGCCATTG
GGCGTTTAGGAGGACTGTTAAATGACAATGTATATTGGAATTGATATTGGTGGTACTTCA
ATCAAGTGCGGCCTAGTTGATGCTCATGGACATATTAGTCGTAAAGTAACACGACCGACT
GCCACAGCAAAGGTAGACATTATGGCCGATTTAGTTGCGATGATTCAAGGACTACAAGCA
GATGGACAAGTTGCTGGTATTGGAGTTAGCATGCCGGGAGTTGTTCAAAGTGACGGCTTC
TTGACGACGGCAGGTGCGGTCACGGCGTTTGAAAAAATTAACTTGCAAGCTGAGTTACAT
GCACAGACGCAGTTACCGGTCATTATTGAAAATGATGCCAACGCAGCGGCTATTGCTGAG
CAATGGCTGGGAGTAGCTCAGAATGTGCCTAATTATTTAAGCTTGGTTCTTGGAACCGGG
GTCGGTGGGGCACTGGTTATCAATAATCAGATTTATCGGGGTGCACACGCGCGTTCAGGC
GAATTTGGTTGGATGGTTGTTGACGATGATGAGATTGATACTGAAATGGGAACCCTTAAT
TTCCGGGGTGCAACAGTTATCGGTCTCATACGACGTTATAATCAGTTTAGTGCGATGCCG
GTTACTGACGCGCGCGAGATTTTTGACCGAGCAGATGCGGGAGAAGTGCTGGCACAACAT
GTCTTTCATAGCTACTATTACAGTTTGGCTAAAGGAATCATTAATTTAATGGTTGCTTTT
GATCCCGAATTAGTCGTAATTGGTGGTGGCATTAGTGCGAACACGACCTTTATGACTGAT
TTGAATGCAACGATTGCAGACTTACAGGCTAATCATAATAGTATTAATCATTTGACTTTG
GCATCAGTAGTACCAGCTAAATTGCGGAATGATGCTGGGATGATTGGGGCAGTGTATCAG
TTGATTAAGCGTGGTTAAAAAGGCGGATCAAACTGGTTTATTAAAATAGGGTGACACGTA
TTTTAATTTAAAAAATGAAAAAGCTTGAATGCTAGATGTTTTTTAGAAGCGGTTACGCAT
TTATGGTAATCTAGTGAATAGATTATTAGATAGGGTGGTGGCTAACCGTGGCATTCTTTG
GCTACAAGGATATCGATAAGTTATCTGGAGTAGATTTAGCAATTTATCGATTTATTGTGG
AGCATGATGAGCAAATCCCGTATATGCGAGTCCGTGAGTTAGCGCGGGGTGCGCACGTTT
CTAATTCGTCAGTCATGCGCTTTATTCGTAAAATTGGGTATGATAGTTTTCCAGAATTTA
AAGTATCGCTACGCAGTGAAACGCCCATTCAAAAGCCGGATGCTCCAGGTATTCAGTTTG
TTCAACCGAGTGCCTTTCCTGCAGATATTACTAATATTATTCGACTGGCAGCTCAGTTGA
TGGTCAATGCGGATAATATCGTGTTTGTTGGTATCGGAGCATCAGCGGCGTTGGGCGAAT
ATGCTTCACGTCAAACGTCATCATTAGGATTTAATAGTTATGTCGTCAAGGATCCTTTCT
ATCCACTATTACCACAATTACGTAATACTAGTAATAACGTTTTGGTGGCAGTGTCAGTCT
CCGGTCAGACGTCTGAGTTGGTTGAAATGCTTAATGACTTTGTGAATAATCCTGAAGTCA
ATATTATTAGTATTACGAGTAATCTTGAGAGTACGATTGCTCGAATGAGTCGATATGCGT
TAACGTATCGGGCGACTGAGGAGCGTATTCATCAATATTATGACTTAACTAGCCAAGTGC
CATGCCTTTACATTATTGAGGCACTGTTACGGGAACTTCGTCATCAAGAAGTCGTCCAAC
ACCGGTTTGAGTAAACTTTTAATTTATTTAGCCAGCAAACGTCATTCCTGCAAAGCAGGC
ATATCAATGCTAAAATTAAAAGCATTCAATCCAAAAGTTAAACTAGTGATAAGGGAGTAT
GAGAACGTGACAGCAACACCATTCTGGTCGCAAATTGCGGCCCAAGCCAAGGCAGACGGG
CGACCATTTTTTACGATGGCCCCGATGGAAGCCGTTAGTAATACTGTTTTTCGGCAAGTC
ATTAGCCATGCCGCTGCTCCAGATACGTTTTTTAGTGAATTCGTCTATGCTAAGAGTATT
ACGAACCCGAATACGAAGTTTCCGGTGCATGGTCGTTTGTACGTGGCGGCAGCTGAGTCG
CAAAAACCGGTCGTTCAACTGTGGGGTAACGAAGCGGCTGACTTTGCTTCGGCTACAGCT
GAACTTCGTGACCGGGGCTTTGAAGCAGTTGATATCAATATGGGCTGCCCGGATGGGACG
GTCATCAAAAATCATGGTGGCAGCGATTTGATTCGCAATCCGCAGTGGGCTGAAGACGTG
ATTGCGGCTGCAAAGACGTCGGGACTGGCCGTTAGTGCGAAGACGCGCTTAGGTTACAGT
AAAGTTGCTGAATATCATGACTGGATTGCAACGTTGTTATCGCAACATGTGGCAGTCTTG
ACCGTTCACTTGCGGACCAAACAGGAAATGAGTAAGGTACCCGCACACTTTGAAGTTATC
GATGACTTGATTAAAATGCGTGATGCGATCGCCCCGGAAACGTTACTCCAGATTAATGGT
GACGTGGCTGATTATCAGGCCGGGGTGGCGTTAGCCAAAGCACATCCTGGATTAGATGGT
ATCATGATTGGTCGGGGAGTGTTCGCGAATCCGTTTGCGTTTGAGTCCCAGCCCCAATCG
CATGATTTGCATGAACTATTGGGTTTACTGAACATGCAGCTCGACTTGTTCGATGACTTT
GCCACCCGTTATGACGTGCCACGTTTTCCGTCCTTAAAACGGTTCTTTAAAATCTATGCG
CGCCCAGAACTAGGCGCTACTGACCTGCGTAACACGATGATGGATGCCAAGTCAACGGAT
GATGTACGCAAAATTTTAGCGGCTTATCAAGCCAAAATGCGGGTGGCCAATCACAGTTAG
TGTCAGCAGCAGACAGGTTGATTAAGGCAGTAATACGTTAATAAACTTCAATACTTATTA
TATAGAAACATCTCGATATCGGCAGTGAGTGCTAATGTTGGGATGTTTTTGTATCTAAAG
GGGTATGACAATTGTATTCAAATTTAGGCCCTTGTTAGGAGTTGGTCCAACAGCTGTTCA
ATTCGACGTTTTTTTAGAAAAAAACTTAGTCACTTTTAAGTGGAACAGGCGTCAATTGAC
GTAAATAATGACTGATGGCAATGACTAGCGGAGTAATTACGGACGATTGCCGTGTCTATC
[truncated: 2,861,074 more chars]
