# Supplementary material for: In vitro probiotic characteristics and whole-genome sequencing analysis of porcine-derived lactic acid bacteria
Source: PeerJ. 2026 Jul 15;14:e21496. doi: 10.7717/peerj.21496 (PMC13380237; doi:10.7717/peerj.21496)
Supplement: Supplemental Information 4 [file peerj-14-21496-s004.zip › ANI_Analysis/Pediococcus pentosaceus/GCA_001437285.1_ASM143728v1_genomic.fna]

>JQBF01000001.1 Pediococcus pentosaceus strain DSM 20336 Scaffold1, whole genome shotgun sequence
ATTTTTGGTCTAACTTTTGGGGGTCACTATAATACTGAAATCTCTTTTTGTTGTGTTTTGATCTGATTACTTCCTATATA
TTCAAATAAATTGATCCAAACATGAGCATCGTTCCTGCCATCACGAAAAAGTGCCAAATCAAATGTAGTCCCGGGATGCG
TGGAAAACTATAAATCACCGCTCCCACGGTAAACACCACACCTCCTGCGACTAGCAACCAAAATCCAGTTGGTGACAAGT
TAGCGTATAGGGCTTTTCCTGCTAACAAACACATCCATCCCATAATCACATAAATCGTTGTTTCCACCTTTTGAAAACGA
CCTTTACTCCAAATATGGGTGATGATTCCTGCCAACGCCATTGCCCAAATCATACTTAACATCAATATTCCACTGGTTCC
GCCAACAAAAATAATACAATATGGCGTGTAAGTCCCTGCAATTAGCAAAAAAATATTACTATGGTCAAAAATTTGAAAAA
CTCGTCTGGCTTTCGTAAAGGCTAAACAGTGAAACAACGTCGAAGCCAAATATAACATTAGTAAGGTTGCTCCATAAATA
ACTAAGCTGGTAATGGCAGTAGATGATAAATTTTGCGTGACGGCTTTAACGATCAATAAAATAACTAAGCCTAAGCTACC
AAAAAAGGCCACCCCATGGGTCACAGCATTCCAAACTTCGTATATAATCTGACTTCTTCGTGTTTGCATCATTTTTATCC
CTCATTTCGTATTATGTAGTTGTTGGTGTTATTATACATAGAATCGTATTCTACGTAAAGCGAAATGCATATCAATTTGA
ATAAAATTTATGCTATGATACTAGCTGGAGGATTTATTGATGACAGAAGAAAATTATCAAAAGTGGCTACAGAATTTTAA
ACAACTTCGTTTGCCCGAATTTAAAGACTTTCCAGACCTTGATTTATACATGGACCAAGTCATTCAAGAAGTTAATCGCT
ACTTAACACCAATCTTAGATACCCAAATCACCAAAACCATGGTCAATAGTTACGTCAAGATGGAACTTGTAACGCGTCCT
ACTAAAAAGAAGTACAACGCTAGCCACATTGCTTCTATTATGATGATTAGCATTTTTAAAACTGCTTTTGCGCTAGATAC
TATCAAACAATTGCTAGCTACAGATGATATTGAAACCTACTTCAACCAATTTATTAGGCGTTTTAATCATGAAATCAGCC
ATTTAGAAGAACCCGTCGCGTCATTTTCTCAATTAGAAATAGCTATTCGAACCGTTTTATATAAGCTTATCTTAGAGCAA
AAAATTGTAAAAAAATAACTACTAACTTTTGAGGTTAGTAGTTTTTTTGACTTTTATTTATCGCCTGGAAGGCTTAGTAA
TTGTGGTTTACTGAAGAAATAACCTTGGCGGCGGCTAATACCAAAACTTTGGCTTAGCTGATTGTCTGCTTGGTCTTCGA
TGCCTTCCAGTACCAAATGAATATTGTATTCAGAACTAATCGCGTTCCAGAAACGGACCTTTTGTTTGATTTTAGGATCT
TGAATTGTAGACTTAAAGTTTTGAACGGCAAATTTAATTTCTGAAGCTAAGGGAAGGAAGTCTTCAATATCTTCAAACTG
ATTGTGTCCTGTACCCACGTCATCAAGTGAAATTTGGATTCCTTTGCTGACAAAGCGTTCAAGTTGCTCTTTTATTTCTG
TAGGTGTGTATTCGCGTTCACTAACATCTTCGGTTAATTCAACGATTAACTTGGTTGGATAAAGTTGACGTTGACTTTCG
ATGATTGCTTCTGCAATATCAGTATTCATTAATTGGTCACGGTTAACGTTAACTGAACAATAGCGAACCTTTTGGCCTAA
TATTTTAGTTGTTTCTATCAATAAGTTAGCAAAAACTTTTGTATCAATATCAATAAATGAACTCGGTAGGCGCCAGCCAT
CTGGAGTTAGCTCCTTAATTAATAGTTCGTATCCTAAAACGGCATTCGTGGCTGTATTAATTTGTTGTTGTGCAAAAAAA
CGATACTTAGGCATTTAGAATACCTCCTTCGATAATTTAAAAAAAATAAATCATATACTATACTATGTATAACATTTAAG
TTATAGTATACTATATAAATACTATAATTCATACCATACAAAAGAGGTGTCATTACAGATGACAGAAAAAATAATCGTCG
TTGGTTGTACCCATGCTGGTATTGCAGCGGTCAATGAAATCTTGAAATACCACCCACAAGCGGATGTTACTGTTTTCGAA
CGACACGATACAATTTCATATTTATCATGCGCCACTTACTTAACATTAGGAAAAACAATATCTAATCTTGATGAAGCGAT
GTATGCTGATCCCGACTACTACCGGGCTCAAGGGATAGACATGCGTCTATGCCACGATGTAATTGATATTAATGTCGAAG
AACATACCGTTTTTGCTCAAGACTTAGAGACTAAAGAATTCACTACCGAATCTTTCGATAAGTTAATCATGGCTACTGGT
TCACTCACGTCTATTCCTACTATTCAAGGCGTTGAAAATCCCAAAGTAAAGCTATGCAAAACTTATGAAGAAGCTCGTGA
CTTATGTAACGAAGCCCAAAATGATGAACGAATCGCTATTATTGGCGGTAGCTATATTGGTGTTGAATTAGCTGAAGGTT
ACAATAAATCTAACCACGAGGTTATTCTTTTCCATAAAAAAGAGACTCTACTAGACCGTCATATCGAACCTGAAATTGCT
GACAAAATTACCAATCTTTTAGAAGATAAAGGCATTCAGGTCAAAACTGGTACGATTGTTAAATCCTTCGAAGATGGCGC
TAACGATACCTTAATCGTAAAAACCGCCGACGAAGCGTTTGAAGTAGATATGGCTGTAATTTGTACTGGCTTACTTCCTC
AAGCTGATTTATTACAAGGTAAAGTAGATCAACTAACTAATGGAGCAATCGTCGTTAATGATTATATGGAAACATCTAAC
CCTGATATCTTTGCTGCTGGAGATGCTGCTTCAGTTAAACATAATGGTTTGCAAACCGATGTTTACATGCCATTAGCATC
ACAAGCCGTTCGCCAAGGGGCCTTGGCTGGTATTAATGTGTTAGATAAACGCCTCCGTTCAATTGGTACCCAATCAACAA
CTGGAATGCTAATCTTCGGACGCACTTTAGCTTGTAGTGGTGTGACCTTAGCCATGGCTTTGGATGCTGGAATTAACGCT
ACTAAAGTGGCATATAAAGGTAGCTACCGTCCAGACTTTATGCCTAATGCTCACAAAGTTGAAATCGAATTAGTTTACGA
TCGTAACTCCCGTAAGGTTTTGGGAGTACAACTCTGGAGCAAACATGATGTTTCTCAAGCTGCGGATACAATCTCAGCCT
TAATGCATTATCACGGCACGATTGACGAATTATCTTTTATAGATATGCTATTTTCTCCGAACTTTGATCAACCTTTCAAT
TACTTAAATCTAGTTGGTCAATTAGCTGTTAAACAAGAAAATGGTTACTTACGAACATAATAATAACAAATAAACTACGA
CAAAAGGTAATGAATCCTTCGAAGTACGAAATTCACTTCGAAAATTACCTAAAGTCGTAGTTTTTTAATATTCTACACGT
AAACCTAATAGATATTGCGCAATTTGGGCCGCTTGAGTAGCATTGACTTGCATTCCTCTAATTAAACGCTCTTCTACATC
AATTTTTTCAAAAAAACATGTACTGAGATTAACATGCTTCAGCGATGTATCATAAAAGGACATTTGATCAATTTCACAAT
GCTCAAATTGAACTGCTCCTTGTAGTTTATTTTCAGCAAAACTACTATCTTTTAGATTGCAGGCATTGAACATTGTATCT
TTAACTTTCATTTGATTTAGAGCTGCTAACTGCATATTCGTCCCATCTAACAGAACGTTGTTAAAAATTGCGCCATTCAA
GTTGATCCCTAACATCTTGCAATTTCTAAATTCACATCGATAAAAAACTGCTTCTTCCATTTTACAGTTTGAAAAATCAC
AGCCAACAAAAATCGAGTCGGTTAACTCTAGCCGATAAAAATCGCTTTGATTAAACTTAACGTGTTCAAAGTAAGATTGT
TCGATGATGCCCCGTTCAAGGAATTGCTTTTCAGCATTTTGATTTCTAATTTGATGATTTATCAGCATCCGGTCTTCATC
CTTGTAAATCTCAAAAAATGACTCCTCTGGTAAATTATCAATAACTATTTTAGGTTTTTGCACTCCTACATCCTCCGCCG
TTTTAATGTCCTGCAGTCATCTTAATTCCTATAATCCCAACAATCAACATTATAATAAAAACCCACGTAATATTAGGAAT
TTGATCATGAAATAAGATTACGCCGACAATGATTGAACCCACTGCACCAATTCCCGTCCAAATCGGATAAGCTAAACTAA
GAGGCATCTGTTTAATCGCCAATGATAAAAATACAAAGCTCATAATCATCCCCACTGCGGTCGCGATTCCATATGTTAGA
ACACTAAATCCTTCGCTGAGCTTCATAGTAGTTGCCCATACGACTTCAAAAATACCTGCCAAAACTAAATAAAACCATGT
CATCTTCAATTCCTCCTAAAAAATAAAAAAGGCATCCGTAAAGCTCTTCATTGACCTAATGAGCTTTACAAATGCCTGAC
CACCCGGTGGTGATTTCCGTTTTAATTTAACCTAATCATAGCAACTTTTTAATTTTCCAGCAAGCTATGTCCTAATTAAT
CTACTACTTTAGGCTTAGAGTAACCAAAAACTGCACCATCAGGTGAAATCCTCTTTGGAGACTTTTATCACCTTTTAGCA
CAGTTTCATTTAACTTAAATTAAGTTAATTAATCTTTTCAAATACCGTCTTACTCTTCACTTGACCTTGGCCAGCTTTAG
CAATTTGATAAGTAAAACTGTGGGCAGTAAATTTCTTACTTGTCGCTAAAATTCCGTTATATTGCCATTGTGAAATTTTA
CCATCTTTAGTTTCTTGAGCCAGAGTTAAAGTTCCACCTTCAGCTTTATAATTCCAAGAAGTTAACTTAGATTGAGCCTT
ATATTCTTTGTCAAAATCTTGTTGACTCTTACCTGCCTTGAGGGCAGTAGCCTTATCGGAATTAACTACGGCCCGATCAC
CACTCTTAGCAAAGGTAACATATAAAGTCTTATCTTTTGAAACACTCTGGTAAAGATAAGTGTTACCCGGTATTTTTTTA
GCTACGGAGTGTCCCATATTCCAGTACACACCGCCACATACGATTACGATCACAGCAACGATGATCCCAATAACTGTCCA
TTTCTTCTTCATCAGCCAAAGTTCCTCTCGGTTAATTATTCTTCAGTATCTGTATTTTCGTCATCAGTAGTTGTGACTTG
GTTATTACTATCTTCGTCATCAGAACTTGAGTTTTGATCTTCATCTTCAGTATCTGTATCAGCGTCTTCTGATTCGTCAT
CAAAGTCAGTATCTTCATCGGAGCCTTCATCAGAACTTGAGTCTACGTCTTCTGAATCTGTATCTTCATCATCTGTATCA
GCATCGCTATCATCACTATTACTGTCTTCATCTGAATCAGAATCATCATCAGTAGTTGTCAAAGTTACGTTGAAACTAAA
GTCATCATCGTTAGCTTCAATTGTTAATTCAACATCGTCAGCGTCATCAATATCTTTAGTCTTACCATCAGCCTTAAGTT
GTGCAACAATCTTGTCAGCTAATTTTTCAGCGTTTTCATCTGTAAGCTTGTCACTACCAGTTGAAACATCTTGATCACTG
TCGTAAACGTCCTCTGTATCAGAATCAGAGTCATCACTTGTATCATCACTATCAGCATCTGAATCGGAGTCGTCATCATC
TTTACCAGTGAAGTCTACAGTTAGCTTGTCATCATCCAAACCTAACTTGCTTGATACTTCATCGCTAACTGCATCTGAGA
AGGCACTTTCATCCATTTCACTATCTGAATCGCTGTCTGATTTAGAATCTGATGAGTCTGAATGATGATTCTTAGAACCT
GATTTAGAATCTGATGAGCTATCAGTGTCAGCATCACGATCTGCATCTGAACTTGACTTAGAAGCATCCTTATCGCTATC
TGCTTCACCTTTCTTACCATCTGGATCTAAATCAGATGCATATTCATTGCCATCATCTTTTGATTTGCTAGACGAACTTG
CTTCTTCATGACTTACTGGTGAAACATTAATGTTTACCGTGTTATGACTATTATCAACGAAATTATTGATAGTTACCTTA
GTCTTAGCAACATAAACACCATCACCATAGTAATGCCAATCTGATGGTACTTCACCATCGCGGTTTAGAACTAAGGTATC
GCCAGCATAGATTAAGTCAATATTTTGAATATTGTTATCATAAGCTAATTTAGCCATGGGGATACCTGTAGCATCTGAAA
TACCAGAAAGTGTATCTCCCCATTGAATTATGTATTCGTTTCCGTGTAAATTACTAGTATCAATATGTTGAGCACTAATA
TTATTACTAATGTCTTCAGTTGTGTTAGCTACCCAGTTAGTGATATCGGCACGTTCAGCATTGGTTTGTTGTGTATAAAA
ACTATCGGCCATTGCTGTAGAAGTTTGGATAGCTAAGGGCGCAAATAAAAGCGCACTTGCTAAAGCTGCACCAGTGATTC
TTTTTTTATTCATAAAAACTCCTCCAAAAGACTTTTTAATTACTATTTATACCTTTTATAGTAAGCTTTTACTTCCTAAT
ACTCAATGATTTTTACGTTAAAGTGTTAAAAAAAGCATAGTTCATAGACTGTGCTTAACTTTATATCAGATTAATAAAAT
GTTGAATTGTTCCACTCTCAAAGAGGATATAGATTCCCAATCCAATGTAAACAATAATAGTTACTAAAGTTCCCCATCGA
TCAAAAATCTTTGCCACTGTTGGGAGGCAAACTAATAGATATCCTAATAGCGCAAACAAGGTCATCATAGCTACAAACGT
TAGTAAAACAACTATTAAACTAGCCACGCTCAACTGCGTAAATATTGGGACATATATTCCGATATTATCCGCTCCACAAG
TCGCAATCGTAATAAAAGCAACATTCAAGATTACGCCGCGCCGATTGTTGATTTGCTTTTGAATCACATCTTCATCATCA
GCAGCGCCCGCAACTATCAACTTGATACCCATAGCAATTGGTATTAATCCCAGCAATCCTAGTATCCATTCGTCGGGGAC
GGACTTTAAAACCAATGCAATCATTAAACTTGCTGAAACTAAAACGGTTGTACCAACAATATCACCAAAGTAAACTAAAA
TACGCTTATTTTTAGGAACCATCGCAAATACGACCATCAAAACGATTAAATAGTCTATACTAGTTGATATATATGCAGTT
ACACCTGTTAAAATATCTTTTATCATCGCTTTTCCTCCCCAACCTTATTTTACATACATATGATAACATATTCATATGAA
AGGAAGTTAATATGAAGCAAAAAAAACTAAAATTAATTGACGATGTGATGCTCACTGAGACCCAAAAAATTCTTAGCTTG
CTTAAAAACCCGGTGCGACTTCAAATTTTATACATTCTGTCGCAGCAGAACCTCAGTGTTTCTGAAATTGTAGAACTTCT
CCATCTCGATCAGTCGTTGGTCTCTCATCATCTATCAGATTTGCGTAAATACCAGTTAGTTTCAACTAAACGTGATGGTA
AATCGATTTTTTATGAACTCGATGATCCGCATATCTTAGATATTGTTAATGAAACTCTTGAACATGCTGATCACGTGCTA
AAGGGGAAAAAGCACAATGAAAAATAGCCTAACCCACGGAATTTCCGTCTGGTTAGGCTATTTTTATTTGCATAATTTAG
TTTAAGTTAGTTAGTAAAACGCTCTAAAAAATCTAAATATGAATCAAGAATGGTACTAAAGAATTGCGTAGTCGATTGAT
CAAAATGGTCACCATCCAGATGTTGCGGAACATTACCAATATAAGCTTCCGGTTGTTGAAGGGTTGGCATATCAACAAAT
ACCAAGGACTGGCGAAGGTGATGGTTTGCCCCAAACCCACCAATTGCTCCAGGGGAAGCCGATACAACCAAAGCTGGCTT
GCCACCCCAAACGTTTTCGCCCATGGGTCTAGAACCAACATCAATTGCGTTCTTTAAAGCCGCTGGTACCGAACGATTAT
ATTCAGGAGTAAAGAACATTACCCCTGCTACATTTTGCACAGTATCACGTAGTCTTTGCCATTCTGCTGGGATTTCACCC
TGATCTAAATCTTCGTTATACAATGGCAAATCACCAATCTCAATCCACGTTGCCTCATATTCTTTAGGTAAGATACTTTC
AAATGTTTTTGCCACAAGTCGATTTAATGAACCTTCACGCAAACTACCAACGATAATGCCGATTTCTTTTGCCATAAAAT
TCCTCCTTGTCGTATTTAAAGCATTAACAATACCTTAACTACAGTATAGAGAAATTAGTGGTTAATTGATAATGATATGC
GTGGGCGTTTTAAAAAATAGTTGGCACTAGTCCGCCATCAACCCGCAATGCTTCACCAGAAAATGACGATGCATCTGGAC
TAGCAACAAAGGCTGCGAAACGACCAATTTCTTCTGGACGAATCAAACGTTGAATTTGAGAACGGGAACGATGGTTTTTC
ATAAAGTCCGCTTCCCATTCTGATTTAGGTAAATCACTATCAGCGTACATATCTTCTAGCATTTGCTGTACCCCTTCAGT
TAATGTAGAACCCGGCATTATGGTATTAACCGTCACATGTGTAGCAACCGTTAGTTTCGATAAGCTCTTAGCTAACGACA
AATTCATGGTCTTAGTCATGCTGTATTGAGGCATTTCTCCCGATGGCATCACGGCTTCTTCGCTAGCAATAAAAATGATT
CTTCCAAAATCCTGATCTAACATTTTAGGCAAGTAAAATTTAGCTAAAGCATTCCCAGCTAATACGTTAATCTGGAAGAA
TTTATTCCATGTATCATCATCAATATCGGCATATTCCATCGGTTGAAAGATTCCCATGTTATTGATTAAGATATCAACCT
TGGGATACTGCTCAAACAGGTGTGTTCGACTAGCTTCATTGGCAATATCAGCAGCTGCACCTTGCGGGTTAGTGCTCGGA
AATTGGGTTTTAATATCAGCCACGACTTGATCAACCTCAACTTGATTCCGTCCGTTAATAATCACGTCAGCCCCCTCACG
GGCTAATTCTGTAGCAATAGCTTTTCCAATCCCTTTGGTTGAGCCGGTAATCAAAGCTAATTTATGTGTTAAATGTAAAT
CCATAGTGTGCCTCCTTCTAAAATCTAAAAATCAAATTCATCTGGGTTAGGTCCGACGCGCAAGTTTTCATTCAAAGCAT
TAATTTGGTCCATATCTTCCGGTGCTAATTCGAAATCAAAAATCTGCGCGTTACTTAGCATCCGTTCGGCACGAACTGAT
TTAACTACTAACAAAATATTTTGTTGAACATCCCACCGTAAAACAATCTGAGCGACAGACTTATTGTACTTTTGGGCAAT
CTTAGCTAACACAGCGTTGTCTAAGATTTTTCCTTGCATCAAAGGTGACCAAGCTTGGACTTTGATATCATGTTTAGCTG
CATATTCTCGCATCTCGAGCTGACTTAATTGCGGATGAGTTTCTATTTGATTAATTACCGGTGTAATTTCAGCAAATTCC
GCTAGAGCTTGGAGATGGTGAATTTGGAAATTACTTACACCAATCGCTTTAATCTTTCCTTGTTTATATAAAGTTTCTAG
TGCTCGCCATGCATCTTGAAATGCATTATCTCCTGGCCAATGAATTAGATAAAGATCCAAATAATCTAAACCTAACTTCT
TTAGACTACTCTCAAAGGCTGCTATCGTTTCATCGTACGATAAGTGGTCATTCCAAACCTTAGAAGTGACAAATAAATCG
GCTCGCTTCAAACCAGTTGCCGCCAACCCGGCTTTAATGCCTGCTCCAGTTCCCGCTTCATTTCCGTAAATCTGTGCTGT
GTCGATTAAACGGTAACCATTTTTGATTCCATTTGCAACTACTTGAGCCGTATCTGCATCTGGAATTTGAAAAACTCCCA
GACCTAGCCCTGGGATTGCAGTTCCATTATTTAACATTATGCGATCGTTTAAAGAATTAATCATTTTTTTCTCCTTTGAA
GTTCAATTATAATTTTAACTATAACTAAACTGTTTCTATTCAGCTAGTACCCACTTTATTGTGCTATACATACCAAAAAG
TATGCTTTGTGTTATACTGGCAAAAAAGGAGCGAAACTTTATGACAAAACGAATTTATAATATTGGTGTGGAAGCGACAA
TGGATGTTATCGGCGGTAAATGGAAGCCCATCATCCTATGTAACCTCCGCCATGGACAACAACGTCCTAGTGAATTACGG
CGTAATATCCAAGGAATTAGTCAAAAAATGTTAACCCAACAACTTCGGGAGTTGGAACAGGATAACATTGTAGTTCGTAA
ATCATACAACACCGTTCCACCTAAAGTGGAATATTACCTAAGCGATTATGGAAGATCGCTTGAAAAATTGCTCGACACAT
TATGTAGTTGGGGCGAAATGCACGTTAGCACTTTACAAGCTAAAGGTGAAGACGTAGCACTCGTGAAAGTCGATTAATAA
AGGGCGCTAAATTATCGGTACTGCTCTGATAATTAGCGCTTTTTTTATTTCACTGATAATTTATTAAATAAAAAATTATC
TCGTAACATTAATTGGTATATTCCATTATATTTTTTAGTAAAAATAATTAAAATATCATCATATTTAACATTTTTATGTC
ATTTTTTAGTTATATATCATTTGTAAGGGTTTACATTAATGATTTTTATCACTATACTGTTTTTGTTACCAAAATATAAA
GGAGGAGATTTTTCATGAATAAATTTATGGACTGGTTACAAAGTGTCCTAATGCCACCACTTGCTAAAGCGGGGAATAAT
AAATATCTGGTTTCCATTCGTAACGGACTAGTATTAACCCTACCGGCTGTGATTAGTGGTTCAATTTTCTTAATTATTGC
TAATATTCCAATCCCTGCCTGGTCGAATTTTATGAAACCATACATGGACGCCATGGGAGTTGCAGTTAATGGTTCTTTCG
GAATCATTTCACTGTTAGCTGCCATCGGAATTGGTTACGAATTAGCTAAAGCTTTGGAGTTAGACGCTATCAATGGCGCT
GGGCTTTCCACGATGGCTTTTATCGTAGCTTCATTCAACAGTAAATACACCCTCGATACTGCAAACTTCGCTTCATCTGG
CTTGTTTACAGCGATTGTTTGTTCATTTATTTCTGTTTTGATTTTGAACTTATTCGTTAAAAAAAATTGGGTTATTAAAC
TGCCAAATGGTGTTCCAGCTGCTGTTAGCCAATCATTTGTTTCACTAATTCCTGGTTTTTTAGTTTTGCTATTATTCTGG
GGGCTTCGAGTTCCCCTTCATTTTGATATTAATCTATTTGTTCAAAGCATCTTCCATCCCCTATTATTTGCTATGAACAG
TCTACCAGGAATTATGTTCTACACGTTATTAGTTAGTGTTTTGTGGGTAGCAGGTATCCATGGGGATATGACACTCGAAG
GGATCTCGGATCCAATCTTCCTTCAATTTCTAACAGCTAATGGTATAGCTTACGCACACCATCAAACTATACCATACTTA
ACATCATCTGGTTTTTCTAGTTTATTTGTTAATGTTGGTGGAACCGGTGCGACCATTATGCTCGTATTTTGGATGCTTTC
ATCCAAGAGTAAGGCTTATCGAGAACTTGGTAAAGTTGCCTTCCCCGGCGCCTTATTTGAAATTAATGAACCCGTAATTT
TTGGTTTCCCAATAGTTATGAATCCAATCACCTTGATTCCTTTTATTGTGATTCCTCAAATTTTAACGGTCCTAACCTAC
ATTTTGATGAGCGTCCATTTAGTTCGCCCAGCCGTAATGATGGTTCCTTGGACCATGCCACCAATTATCGGACCTTTAAT
GGCAACTGGTTGGGATTGGCGTGCAGGAGTTTGGTCAGCAATTGAACTAGTCATTGCCGGAGCAATCTACTATCCCTTCT
TCAAAGTGGCTGAAAAACAAATGGTTGCCCAAGAAGCAAGTGAGGCTTAATCTTTCATGAAAATCAAAATTCTATTAAAA
TATAGTGTAGTAGGTGCCATCTTGATTGCAGCTCTTGCTATTACGATGACCCAACTTCATTTAACTTCAACCCTAACTAA
TCGAGTAGTTGAAATCGCTGGTATAATAGTATTTGTAGTACTAGGAGCACTTCTAAAACGAAAAGCAGTTAATAAAAATT
AATGAGGCCCAACGACATGGATAAATTAGAACAGTTAACCCAAAAAGATTTGGAAGAATTTTATCAACTATACCTGTACG
CCTTTACGAACTTAGATTCAAAAGGACGACGAGCTTTCTTTGATCATCGCTACAACCATGCTTTAAAATATGGAATCAAA
CATAATGGAAAACTCGGAAGCGGGATGTTAAGTATTCCATTTCACGTTAACTTTCATGGTGTGAAATACAAGATGAATGG
GATTGGCGATGTCATGAGTTACCCCGAATACGGCGGTAACGGAGCAATTACCCAACTCATGCAACAGGCTTTTAACGATA
TGTTAGAAGACAACGTTGCTCTCTCATATCTTGCTCCATTTTCATACGATTTCTATCGTCGTTTTGGGTATGAAGAAGTT
TTTGATCGTACCATCTATCGGGTTAAAAACACCGACTTATCGAGAGTAAAGATTGACAAAAAGATTGGTAGTATTGAACG
TTTAACCTTAGCCGAAGCTATTCCATTTATTAAGGAAGTTTATGCTAATAATCCCAACAGCCACAATGCTGGTTTAATTC
GTGAGGATTGGTGGTGGGATTATCTCGTTCTCAAGCATCCTCATTGGCAAGTGGGCGTCTACTTCTCTGAAGACCACTTA
TCTGCGGGGTACGTTATCTACGAAGGGCTTGATACTACCTTCTCGATTCAAGAAATCATGTTTACTAATTGGGAAAGTTT
CCAATATCTAAGTCGCTTTATCTGCCAACATGAGTCGATGTTTTCAACTTTCGAATACGCCAGTGGTGACCCTTTAGGCC
ATCCTGACATTCTAAAGAATCCATCCAATGTTGAAGTCCAGATTAAGCCTTACATGATGGCTCGCATTATTAACCTTGAG
ACCTTCATTAATCACTATCCATTCTTAAAGAAAATCAAAAGCACTCGTGTTGCAGTTACTGATAAAATGCTTCCGGCTAA
TAACGGAATTTGGCGTCTTTTAATCAATGCCAATGGCACTAGCTTTGAGAAAATTAGTGATAACGAAAATAATATGGCTG
ACATTCGTATATCTATTCAAGAACTCACTAAAGTTTTATTAGGTTATCGTTCCTTAAATGAACTTAATCGAATTGGAGCG
ATTCGCGGTAGCTATGAGGCTATCACAAATTTAGATGCTACCTTACGTAAAGAACCACCTATGCTATGGGATTACTTTTA
AATCAAACTTTAAAAAGGCAAACCAACGTCAGTTGATTTGCCTTTTTATCATTTTTCAGTATAAATAGAACGGAGATTAT
ATCTAATATATCTTTCAAAAAAGTTTACTAAATACATCGTCAGCTGCTTTAGCAATGGAAAAGCGCCTAATCCGATTGCA
CAAAGCATCAATGTCAGCGGGATTTGATACAAGTTTAAACTAACAGGAGTTACCCATCCCATCATATGGACAACCAGCCA
TTCACCTACTAATAAGGCTGGAGACACTATAAAGCCGATGATGGAGATCCAAAGACCACATAAAATTCCAGCAACTGCCA
AGACAACTCCCATGGTGACAATAACGTTGAACCAGAAAAAACCAAATAATGCTAACCAATTAATTTTTTTCATTTTATGA
CCTGCTTCCTCTTTCGAATTAGAGGGATGCATTGCAACCAATTGGTCGAGCGAAACATTATACAACTGCGCAAGATCTTT
TAAAGCATATATATTTGGCATCGTTTTTCCTTGTTCCCAACGTGAAATCGTTTGTCTGGTAACATACATTTGTGTCGCCA
CTTCTTGTTGAGTAAGATCTCGTGCTTGCCGTATTTTTTGTAACGTTGTTCCGATTGACATCCAACCACCCCTTCTAGTT
CTACTCTGCCACAGTCATTTTAAAAACCAAGCAACAAACCTGTTACATGGCTTAAAAATCAAGTTTTATTAACTTCATTT
CATTCCTTTTGAAGTTAAATTTGGGTAAAAAAATAATGATAGAAAAAATTTCTATCATCATTTTTATTACTTATAACGTT
GATTCTTTTAAAACACCATCGTTAATTTCGAACATTTGATCAGCATACGATTTCAAGCGCATATCATGGGTAACAATTAC
TACCGCTTTATGACGATCGTGTGCTAGATCCGCAAATAAACGACCAACTTCTTTAACCCGTTCACTATCCAAAGCCGCCG
TTGGCTCATCAGCTAAGATAATGGCAGGATCGGGATACAAGGCCCGAGCAATCGCCACTCGTTGCTGCTGACCACCTGAT
AACTCTGTTGGAAATTTATCAACTAAATCTTCGATTCCTAGTTGTTGCAATAATTTATCTAAACTTTCTTTGGATAAATT
ACCTTCTTTTTTTACTTTATCGACCAATTTGAATTGATCTTTAACCGTTAGAAATGGTAATAAATGGTAATTTTGTAGAA
CGAAACCAATGTTATTAAGTCTTAATTTTTCAAGGTCTTTACGGGAACTAGTTTGATAATCTTGTCCATTCACTTTAACT
TGTCCAGTAGTTGGAGTCCGCAACCCGCCCCCAATGGTTAAGAATGTACTTTTCCCAGAACCACTGGGACCAATAATCAA
GCTCAATGTCCCAGCTTCAGCCTTAAAATTAACGTCATGTAATACGTGAACTTTAGCAATCCCTTTTCCATAAATTTGGT
TGATATTATTCATTTCAATTGCAGTCATCATTTATCCTCCAATTACACTTACTGGGTCTAGTTTTAGTACACTTCGTATT
GGTAACAAGCCCCCTAACAGCCCTGTGATTACCAATCCTACGGCTACTGATGCAAGGATTGGAATATCAAATGCCATTGG
AACTGCAGCAGGTAAAATAGCAGCTGTAGCAGCTGTTAGAGCCGTTCCAATAATGGTTCCACTAATCACCAAAATTAGTG
ATTGAGCTAACGTGCTCCAAACTAACACGCTACTTGGGATTCCTTGAGCTCGTAAAACGGCATAATTTGGAAGTTTTTGG
ATAGTAAGGATGTATAGGAAGATGGCAATGACGATTAAAGAAATGACCATTAAAAATCCTATCATCAGTGAGAAGGTCAT
ATTCTGAGCTGAGTAACCTGGAAGCTTCTCAATAAAGGATTTAACTTTGTAAGATTTTAGCGGTTCCTTAACCTTTAAAT
TCTTAGTTTTAGAAACAATTGCACTAGCCTTAGTCTGTGGTGTAGCATGCTTGAGCGCTTGCCAATCGGATAATTTCCCA
TAAATTACTGGTGCAATATTTAACTTCGCATTCTTAGTAAAACCGACAATTTTAAATGCTTTATCTGCATCATTCAATTC
GATTTTATCGCCAAGTCGGTAACCACTTTGTTCGAATTTTTCATCTACCACTACTTCGTGGTCTTGCTTCACTTTATGCC
CACTAGTAAGTTTCAAGTCTTTAGCAATGAATTGATCATTATCAATTCCAACAAAACTAGAAGAAATCTTAGCCTGCTTC
CCCTTTTGGTCTTTAGCTACTACCGCAACTTGTCCAATCAAGGCATCTTTTTTAGTTAATTTTTGGTCTTTTACTTGTTG
ATCAGTCACCAACGACTGACTTAAATTAACGTTGGCATCTTGGTTTAAAACTACTGTTTCTACTTTCCAGGAGTTAATGG
CATCCGTATTTTGATGAGCTAAACCTAGTGCTAAACTAGTTAAAATAAAAATTAAATAACTAATCAAAACAATCATTCCG
ATAATTAGACTGTATCGTAATTTTTCTTTTTTGATTTCTTTTAAAGCTAGAAACATAATTATTCCTCCAGAATTTTTAGG
ACTTTTTCTAATTGGTGTAATCGGGCATCGGTAGTCCCTGGTTCAATCAGTGCGCAACGAATTGTATCGTGGATTAGTGT
CATTTCCGCCCACTGTATCTCAGCATGCGGTTCAAGTGGTGCAACTAATCTGGTCACATAAACTTCGTTGTAGTGATAGT
GCATTTGAAATAGCTCGTAATACTTACTATTCTGAGTATTCTTAATAAATTGGCGAGCTTCATCGACCAAATTTTCGCCA
CGCCTTTCATTTTGCCGAATTGCCTGGTGGATATCCTGAATTGCGATTTGATATAAATAACGGTAAGCATCTGGTACATC
TTTAAAATAATTATAAAATGCACCACGTGAAATTCCGGCACCTTTCACGATGCGAGCAACTTGTGCTTCTGTAACCGGAT
GATGCGTGAATTCCAATAATAGCGATTCTTCGATGGCCGTTCTTTTATCCGGTTTCAACTTCTGTAAAACATCTGAAGCC
ACTCCTCCACCTCCTTAAAATAAAAATGACACCGTGTCAACAATGCTAGAATAGCACAAAGTGACACCGTGTCAAAATTA
TTTGCTTATTTTTTTAAGTTAACAGTCTGCGTGGCAATTTTCTGGACAAACTCTCGATCATGTTCCACCACTAATAAGGT
GGGCTTGAACTTCAAAACTAAATTTTGAATTTGCTCCCGTGTGATTACATCTAGGTAATTTAGGGGTTCATCCCAAATAT
ATAGATTGGCTTCTTCACACAGCGACCGAGCTAAGGCAACTTTTCTCTTCTGTCCCATACTCATCTGCTCAATTCGATAA
TCAAACATCGTACGTTCAAAACCCAGTTTTCTCAGCATTGCCAGCAAGTCCTGAACTTCAACTTCCTTTTCGGCAGCAAA
CTGTTCTAGTGTGCCTTGGAGCTGGTCAAAATCCTGTGGTAAATATGATATTCGTAAATTTTCGCGTATTTTTAGATTAC
CTTTAGCAATTAGTTCGTTTTGCCCTAACATTGCCTTAATTAAGGTTGATTTTCCAGAACCATTTTCGCCTTGAATAACC
ATCCGCTCATTCTTCTTTAGTTCAAGATTAAGCGGCTGATTTAATAGTTTTCCAGCTCTTTGTAAAACTAAACTATCCGC
TTCTAGTAAAGCATTGTTTTGGGGTCCGAGATACGGTTGATAATTCAATTGAAGTTCATCCTGAATTTCAATATTCTTTA
GTAATTGTTTCTTATCTGTTAATTTTTTCTCAGCCCGATCCCGAATATTCAAGGCTTTGCTCATCACTTTAGCCGCTTTA
TGACCTACAAACCCCTTATCCGGAGCACCAGCTTTTTTACGTTCCGTTGCTCGGGACCACTCTTGCTTTTGGCGCGTGGC
CTGTTCTAATTTTTTTATATCTTTTTTCATCGTGGCATTCAAACTGATTTCACGTTCATCCACATTGGCACGTTCAGCTG
CCCAGGTTTCATAATTCCCCTTAAAGCTGCTAATTTGAGCACGATCAATTGAAATAACATGATCAATAACTTGATTTAAA
AAGTAACGATCATGACTAACCACAATGTATCCTTGTTTTTGTTTTAAATATTTAGCTAAAAGGTCGCGCCCAGCTGCATC
CAAATGATTCGTCGGTTCGTCAATCAATTGAAATGAATTTTGATCTGCAAACATGGCTGCTAAAAGGGCTTTAGTTTGTT
GCCCCGGACTTAGTGATGCATAAGTCTGCTCTAAAATTTCTTCAGCAAGACCAATTTGGTCTAGTTCTCGCTCAACCTCC
CAGAAATCAGAGTAATCGCGACCAGTAATTTTCATCAGGACCATTCGCACCGAATCCTGTGGTTCAGTAATCTTAGCTGG
AAAATAATTGAACTTCAGGTTGGTTTCCACTTTTCCCTCATATTCAACCTGATTCTGCAAAATCTTCATCAGCGTCGTTT
TACCACGCCCATTTCTGCCAATCAGACCTAATTTCCAGCTAGCATCGATTTCCAACGCTACTTGGTCAAAAACCGGTTTT
ATTTGGTTATCGTAGCTAAAGCTTACGTTTTTTAATTGTATTATTCCCATTTATGTCTCCTCTCTTTCGAGGAGTAGTTC
GTTTTAAGGCATAAAAAAGCACCAGGTGTGCAGGCCTGATGCAATACAAAGTGCATAATACCAATAAAAATTTATTTTTG
GTCGGCACATCGAATGTATCAAAAACTACAAACTACTCCCGAAAATAAAGAAATCGTCATTCCAATATTTCCAAAATTAG
TCTGTAATCTTCAATCCCATCGACATCCCTTCCTAATAAACTAGCCTTAGCTTAACAATGAATGCGTTTTTTTCAAGAAA
TATCCCTCTTTGTAATCTGATATTAAAATAAGACCCAAGTTAGTGTAACGCTTATTTATTTAGTCATTAATAATATTCCA
AAAATGATTAGCGCCCCATACACAAGTTTAATGGCTCTTTCGGGAGCAATTCGCGCTACTAACCAATTACCAAAAGGTAC
CACTACTAGCAATCCTGGAATAACCATAGCTAATACTTCCAACGCATCTATCGACCAAAAACCCGCTGCTAGATGGCTTG
CAACGACCAAGATTCCCACACATAAAAAATGAGCTTGGAGAATGGCCCGCAGCTGTTGGGCTGGCCATTTTTTCAAAGTT
CCATATACGGCCACTGGCACACCATGGCTGTTGTATGCACTACCTAGTGCGCCTGAAATAATTCCGGTCAAATAATCATA
GCCTTGTGCTTGTAAATGGGGGCGCCCGACTCGACCTGAAAGACTATGCCACAAGCTATAAATCCCGTAAGCAATTAAAA
AAATTCCTAAGCCATGTAACACAATTGCGGCAGGAACTTTCTTGATGACTAAAATTCCTAGAGGTACTCCAATTAGTGAA
CCTGTCATTAATCGACGAACCGCTTTAAAATCAATATGATGCCACTCACGAATCGTGGCTGGTAAAGCAACCAGTAAGCC
CACCGCTCCGATTAATGCGGTGCTGGTCTGTAGATCAAACCCAATTAATGCCAATAATGGCATCGAAACTAGAGCTTCCC
CAAATCCGAAAACTGTACGCGTTAGTGCTCCAACCCATGCTATTAGTAATACCCCTAAAATAATCATTTCAATTCCTCAT
TTCAGTCATTACAAGACTTAATTGTATATGGAAAAAGCAAAATCGACAACGGTGTAAACTAATTTTTAGACGTCGATAAA
ATTAAGATTTCCATTACCCAATTGGTGTTCTTTGACCATTCTACCTTAAAATTGAAGTTCATTTTTTGCTTCAAGCTCCA
TTGCTGAACTTCAATTTAATCAAAAAAGATGCGGATGCGTTATAATGGTGGACACAAGGAGTTGAATATTTTGCATATAT
TAACAGTTATCTTAGTTGCACTCGTAGCCATTGAGCATATTGGCATCATGGGCATTGAATTATTGGGTTCTAGTGCATTT
CTTGCCAAAACCTTTGAAATTCCCTTAGTGGAAGTTCAACGCCCTCATTTACGAACGGCGTTAGCCAATCAAGGTCTTTA
TAACGGCTTCGTGGCCTTAGCCCTCTTCTTGGCACTCTTTATTCCAACAGGGACTATTATGAAGATGATGCTCATCTTTT
TCCTAGCAAGCATTTTTATCTTAGCAGCATACGGTACTCTCACCGTCGCCAAAAAGATTCTTTTAGTCCAAGGTTTACCC
GCCTTGATTACTTTGATTTTGGTATTATTTATTTTCTAAATAAAAAAGGATAGCCTTAGAGGCTATCCTTTTTTATTAGA
TTCGTATAAAATTGCTTTCCGTTTAGTGCCTTCAATAATGAACGCAATAACTACTAAAACAATTAAAATTGTAAATAGTC
CTAAACTATAAAGGAAAACAAATGAGGTTGATTCAATTATCATACTACCAACTAAGGGACCGATTGCCCGGCCAGCCGAA
GGAAAAGCACTTGCTAGACCTTGATATTTTCCCTTTTGGTCATAAGGTGAAAGACTGTTAACGATTGCTGGAATCGATGG
AAAGGCAATTGCTTCTCCAATGGTTAAAACAATCATGGCGATTACAAAGTGGTAATATTCGTGTGCTACGGCTAGAATTC
CAAAAGATAGGGTAAAAAATGCAATCCCCAAATAGACTTGATGATATGGATCCTTCAGTAAACGTCCCCCTTTGGAGCTG
AGAAGCCCTTGAACGATTAAAATGAATAATCCATTGACCGTCCATAAAAAGCTGTATAAACGAAGCGGAATGTGCAATTT
TAGCATATAGATCGAAACCGTACTATTCCATTGTTGATAGAAAACCCACATAATTACCAAACTAATGAAAAATGCCATGA
TAATTGTCAAGTTAACTTTTGGCATTTTAGTTTTCTCATGATCGTCTTCTTGTACTACTTGAGCAGGGCGATCTTCTTGT
GGAATTCGGTAAGTAAAGAACGCTACAATGAAAAATACCGTAAACATAATGGTTGCTATGGTGAAAAGCGGCGTGACACT
GTGCTTAAATAAAACTCCCACAATAGCAGTACCTAGCATGACCCCTAAATTTTGGACGAAATATAGCATGTTAAAAACAT
ATCGGCCATCTTTACTCTTAATTGATGTTCCCATTGAGTTATTTAAGGCAACAATCCAACCTGTTCCAAATCCGATTAGT
ACCAATACAATCGGATATACTGGCCAGCCGTTGAAGAAAATCAACGTAAAGAACGAAATCCAGGTAAATGCAATTCCACC
TAAGATTAAATAATAGCTATCATACTTGTCATAAAGGCGCCCGGCAACAAAAGATCCTAAAATACTAGCAACTGAGTTTA
AAAATAAAACAATCCCTGCCATTACTAATGAATGGCCTAGTTCTTGGTTCATATAAATTGTTGTTAGTGGCCACACTGAA
CTCATCGCAATACTATCAATCAAAACTCCTAATAATAACCACTTTAATTTTAATTCGCGCATAATTCCTCCCCTAATTTT
TATAATAAAAGACTGATTTAGACTAAAAAGTCTTAAACCAGTCTTGAAAATAATGAATCTCATTTTTCAAATACCTAATG
CGCTCCCGCTTCAGGCATATAAGCTAACGAAGAAAATTTATTGTACGACTTAATAAACAACAGATTTACCGTACCACGAG
CCCCACTACGGTTTTTTTCAATGATAACTTCAACGGGACCAACATTTTGATCTTCTTCATCCCGTGGATCTTGGTCTCGA
TCTGCGTCTTCATTGCCATCTTCCCGTTCGTAATAATCATCACGGTATAGGAATGCTACAATATCCGCATCCTGTTCAAT
TGAACCAGATTCACGGATATCAGACATTACCGGGCGCTTATCTTGGCGTTGTTCCACTCCACGTGAAAGCTGTGAAAGCG
CAATGACCGGTACGCCTAGTTCCTTGGCGAGTTTTTTAAGTTGTCGTGAAATAGCTGAAACTTCTTGCTGACGATTTTCT
CCAGATCCCTCAATTAGCTGCAAGTAATCTACCACAACTAAGCCAAGGTTTCCTTGCTCTTTAGCTAGACGACGACATTT
CGCACGAATCTCCGACATTTTAATTCCCGGAGTATCATCGATATAGATACTTGCCTTAGCTAAAGAACCCATCGCCACCA
CTAAATTTTGCCATTCTTCTTCATTTAGCTGACCGGTTCTTAAATGATTTGCATCAATACTTCCTTCCGCACATAACATA
CGATTTACCAGCTGTTCAGCTCCCATTTCTAAACTGAAAATAGCCACTGATTTATCAGTCTTAGTACCCACATTTTGCGC
AATATTTAACGCAAACGCAGTCTTACCGACAGCTGGACGCGCTGCAAGAATAATTAATTCATCTGCATGTAATCCAGTAG
TAATTTTATCTAACTCTTTAAATCCGGTTGGTAATCCGGTAATCTCATCGTCATTTTGATAAAGACGATCAATTTCTTCC
ATTGAAGTTGTTAAAACATCTGCAATTGGCTTAAAACCCGTTTGATTACGGTTTTCAGCAACATCCATGATTTCACGTTC
AGCTTCGTCCAAGATATTAGCCACATCGTCATCTTGGGTGTAACCTTTTGTAGCAATCGCTGTTGCTGTCTTAATTAATT
TTCGTAATAAAGATTTTTCTTGAACAATCTTAGCGTAGTAGCCGACATTGGCTGCGGTTGGAACTGATCCTGCCAATTCA
GCAATGTAAGTAATTCCACCGGCATCTTCGATTTGATTATGTTCTTCAAGTGCATTGTTGACTGTCAATGCGTCAATGGC
TTCATCCGCATCGTTCAAATCAACCATCACTTTAAAAATAACTTGATGAGCGTGTTTATAAAAATCTTCCGCCGTGACGT
ATTCCATCGCGTCAATCAATGCATCTGAACTTAAGAAAACAGCTCCCAAAACCGCCTTTTCGGCCTCAATGTTTTGCGGA
GGCGTTTGATTTTCTAAAATACCGTTGTCCATGTTACTCTCCCGTACGAATTAGACTCTGAGTTGAGAGCCTTAGTAATC
CTATTGCTCAGCTACATGCACCCGAATCGTTGCTGTTACCTTTTGGTGTAACTTAACGGGAACGTTTGTGTAGCCCATGC
TACGGATGGGGTTGCTCAACTCAATTTTGCGTTTATCAATTTTAATCTTATATTGTTTTTCAAGGGCCGTAGCGATTTGT
TTGTTCGGAATTGAACCAAATAGACGGCCATCTTTTCCAGCCTTGGCTTTGATTTCAACCACGGTCTTATCATCTTCTAA
AACCATTTTAAGCTTTTCAGCATCAGCCAAAATTTCAGCTTCATGCTTAGCTTCGGCCTTTTTTTGACCCTTTAATTCGC
TTACCGCAGCGCTTGTAGCAGCTTTAGCTTTACCATTTTTAATTAAGAAATTTTGAGCGTAACCATCGGAAACGTTCTTA
ACTTCGCCACGTTTCCCCTTACCTTTGACATCTTCCAAAAAAATTACTTTCATCAGAATCACTCCTCATCTTTTTGATTT
TCTTGTAAAATTTCAACCAATTGTTGCTCGGCTTCCTCAACACTCACATCTTCTATCTGAGTTGCTGCCATTGCTAAATG
ACCGCCTCCACCAAGTTTTTCCATGATAACCTGGACGTTTTCCGTTCCTGCGCTTCGCGCCGAAATACCCACAGCATGGT
CTCCACGACGTGTGATCACAAATGAGGCTTCTACGCCTGAAATATTCAGTAGTGAATCGGCTGCCTGAGCCGCAATCACT
GGATCATACATTCGATCATCTTCACCGGTACAAATTGCATATTTATCTTCAATAAACTGCATTGTATCAATTAAATGGTT
TCGTTGCATATAGCTATCAACATTCTCTTTTAAGAGGTAACGAATCGTCTTCTCGTTAGCTCCCACTGAACGAAGATAAC
TGGCTGCATCAAAAGTTCTTGTCCCCGTACGTTCCGTGAACGATTTAGTATCCACTTCAATCCCTGCCAAAATAGCAGTG
GCCTCAATCGGTTGAATTGGTTCACCATCATGGGACTGATATTCAAACATTTCCGTAATCAACTCACCCGTCGATGATGC
GTATGGTTCAATGTAAACCAATACGGGGTTTTCTGGAAACTCCGTTCCACGGCGATGATGATCAATGATAATTACCCGAT
TACTAAGCTTATCAAATAGCTCCTCAGATGTCGTTATGGAACGTTTAGAATGATCAACCATCACTAACAAACTTTGGCTA
TTAGCGAGCTCTACGGCTTGATCTGCACTAATAATGGACTCTTTAAGGTCTTCATGCTCATCCATTTTTTCAATCAAACG
CGCTACATCCGAATGCACGCCTTCTTGGTCTAAGACAATCCAACACTCTTTTTTATTCATTTGCGCAATTCGCCGAATCC
CGAGCGCTGAACCCACTGAATCTAAGTCCGCATGGGAGTGCCCCATTACAAAGACTTGATCTGCTTGGTTCATTAATTCT
TGAACGGCTTGTCCAATCATCCGCGCTCGAACGCGAGTCCGTTTTTCCATCGGATTAGTTTTACCGCCGTAGAAACGAGC
TTGTTCATCTTCAGCTTTGACGACAACTTGGTCACCACCACGTCCTAGCGCTAAATCCAGATTACTTTGCGAAACATCGG
CAAGCTTATTAAGGTTATCATCCCCGTAAGCAATCCCGATACTTAATGTAACTGGAGAGTTTTGTTTAGAAGTTGCTTCT
CGGATAGTATCCAAGAGCTTAAAACTATCCTCTTCTACCTTAGCTAACGTTTCATTGTACATGATGACAAAGAAATGATC
ATCATCAACGCGCCTTAAATACATCCCAAACGATTGCGCCCAACTAGAAATCTGGTTGGTAACAAAGTTGTTTAAATTAG
AAACTTCCGAATCAGCCATCGACTGTGTAATTTCATCATAGTTATCAATAAAAATTTGACCAATTACCACTTGACGGTCA
TCGAATTGCTCTTCCATTTTCGCGTATTTAGTCGAATCTAGGAAGTAAACTACGCGATCATCCTTTTGAATTGAAATATC
AAAAACGTGATCGTTCCATTTCACACGGCTAACTTTCTCGTCATCTTGATGTTCTTCAATAATCTTCGCCAAATCTTCAT
CGATTTCATCCAATGGATGTCCCAAAAGTTTTTGTCCTTCAAAATAACTTTGGAAATTAGGGTTAACCCATTCCACTCGA
TGCTGTTCACTATAAATTAAAATTCCAATTGGCATAGACAACGTAGCGTCTTCTTCAGCCTGATCAATTCGAAACGACAA
TTCAGAAATATATTTATCAGTCTCATCACTCAGTAAACGCAACGTGCGAACACTAAAAATGCCAGTAACAATAACCAATA
CTAGCATGATGATGCCGATTAATAAGTTAATATAAAAAGCTAATCCCAGCCCAATCAACGACAGCAAAATAATAACTGCT
GTTAAAATCCCGACCCGCGGGTTACGGATAAATGCAGGTAGATGATCTACTAATTTCATAGCACTTCTCCTAAAAAATTG
TGTCTAACTATCTCTGATTTTACCATACTTATAACCAATAATTAAAATCGTTTGTTGGAAGGTTATTCTAATAAAAATAG
AGCCATAATTGACCAATTATGATCCATCACCGCCCTAATTTTATTTAAACAAAAAGTACCATTCAAGCCTCGGCCTGAAT
GGTACTTTATATAGCTAAAGATTAGTCTTCAGCAACGAATGGAAGCAAGCCCATGATCCGTGCACGCTTGATTGCAATAG
TCAAACGACGTTGGTTCTTAGCACTTGTACCACTGACACGACGAGGTAAAATCTTACCACGTTCTGAAATGAATCGTTTT
AACAATTCTGTGTCTTTGTAATCGATGTATTCAATATGGTTTGCAGCAATGTAGTCGACTTTACGACGACGACGGCCACC
ACGTTTTTGAAATGCCATAATGATTGCCCTCCTCTATTATTTTAGAATGGTAAATCATCGTCAGAAATATCAATTGACTG
ACCGCCATTAGCAAATGGGTCATTAGGGTTCGAATTGTTAGGTTGTTGTGCACCACTATTATTCGATTGTCCTCCGTCAA
ATGGATTTCCGGATGATGTTGGTTGTTGTGAAGGGGCAGATTGATTATTGCCAAAATTATTTTCTCCACCTTGACGACGT
TCAGAAGATGAACGTGATTCAAGAAGAGAGAAGTTTTCGGCTACAACCTCGGTAACATAAACTCGTTGGCCTTGTTGGTT
TTCATAAGAACGGGTTTGAATCCGTCCGTCGATACCAACTAATGAACCCTTCCGAGTGAAGTTAGCAAAGTTTTCTGCAG
CTTTACGCCACATAACACAATTAATAAAGTCAGCTTCGCGTTCACCTTGTGAATTAGTAAACTGACGATTAACAGCAACT
GTAAAAGTTACTACTGCAGCTCCACTACCTGTATATCGTAGTTCAGGGTCCCTTGTTAGGCGTCCGACAAGCACTGTTCG
GTTAATCATAATATCCGCTCCTTCCTAGTTTTTAGTTGTTATTATTAACGTACAACGATCATGTGACGAAGAATTCCGTC
AGCAATCTTAGATAGACGATCAAATTCGTTCAAAGCTTCGTCGTCGCTAGCCTTAACGTTAACGATATGATAAATACCGT
CGTTAAAACCACCGATTTCGTATGCTAGACGGCGTTTTGACCAGTCTTTTGAATCAACAATTTCAGCACCATTGTCTGTC
AAAATCTTGTCAAAACGGTCAACTAAAGCTGTCTTAGCTGCATCGTCAAGATTTGGAGCGATGATGTATGTGATTTCGTA
GTTTTTCATTGATTTACACCTCCTCATGGACTTATGGCCTTCTATCACAACGTAGAAAGCAAGGAGAGTTTGCCAAAAAA
GCTGGCAACTCACAAATAAGTATTATACCATCCATTTTTAGTGGACGCAATAACAAAAAATCCTAATTAACGATATACAA
ATGATAAATACACCAAAATTTTCTAATTCATTTTATTAATTAAAAAAGCTGATTAAAAAGTGAAAAATCACTTCAATCAG
CTTTTTTAATTAAATTTATTCTTCAGAACTTTCTTCAACAGTTACACTTTCAGTTTCTGCTGCTTCAGTTGCTGGAGTTT
GAGTCTGGTTTTCATCATCAACTGGTGCTTCATCAACAATTGCCATTGTAGCAACTTTAGAATTTTCATCCGTCTTGATT
ACGTGAACCCCTAAGGTCGCCCGACCTGTAGTTGAAACATTATTAACGTCGAAACGAATCATAACCCCACGATCCGTAAT
CAACATAACATCTTCCGTTCCTTCTACCGTTACTAATCCAGCTAATGGACCATTCTTTTCGGTGATATTCGCAGTCTTAA
TCCCTTTACCGCCGCGGCCTTTAATTGGGTATTCACTAGCCGGAGTTTGTTTTCCATAACCCTTTTCAGTAATAACCAAG
ACCTTGCTTTCAGGTTTCAAGATTGCTGAACCGACGACATAATCTTCATCTCGTAAACGAATTCCGCGAACCCCAGTAGC
AGAACGTCCCATTGAACGCACATCTGCTTCTTTAAAGCTTACCGCGTATCCGTTATGCGTTCCGATAATAATGTTTTGCT
CGCCATCGGTAATAACCACGTTAATTACTTCATCATTTTCCTTCAAGCTAATGGCCTTAAGCCCATTGCTGCGGATATTT
AGGAATTCAGCAACCGGTGTTCGTTTTGTCACACCGTTTAACGTTGTAAAGAAGAGGTAACGATTTTCATTATCTTCATC
ACCGTTATCACGTCCAATATTGATTACAGCCTGAATATTTTCTCCGCTACTAATTCCAAGCAAGTTAATTACTGGAATTC
CCTTAGCGGTTCGGCTATATTCAGGGATTTCGTAACCTTTCATCCGGTAAACCTTACCGGCATTGGTGAAGAATAAGAGT
ACATCATGGGTTGAAGTTGAAACCAGATGTTCGATAAAGTCGTCATCATGAACACCCATCCCTTGGATTCCTCGACCACC
GCGATTTTGCGTCTTAAATTCAGACGTAGCCATTCGCTTAATGTAACCATTATGGGTTAAAGTAACCATGACATCTTCTT
CTTCGATTAAGTCTTCATCTTCAAGGCTAAGAACTTCACCGACCATCAATTCTGTCCGACGTTCATCCCCAAAGCGCTCT
TGAATTTCAAGTAACTCTTTGTAAATGATTTCGTTAATTCGTTCACGGTGAGCTAAAATATCACGGTAATCCGTAATTGC
TGCCATGACCTTGTTGTACTCGTCTTCAACCTTTTCACGTTCTAGTCCTGTCAAACGCACCAAACGCATATCCAAGATTG
CTTGAGCTTGCTTACTTGATAATGAATAGTTATTCATCAATTTATCTTTAGCAACCTCAGCCGTTTGTGAATTACGAATA
ATCGCAATAATTTCATCGATGTGGTCCAAAGCAATCCGCAAACCTTCTAAGATGTGCGCCCTTGCTTCAGCCTTCTTCAA
ATCAAATTCAGTCCGTCGACGAATAACTTCTTCTTGATGAACAAGATAGTGTTGCAAAATTTCCTTTAGGCCTAATACTT
TAGGAGCACCATTAACGATGGCCAACATATTAAATCCAAAGGTCGTTTGCATTAATGTCATCTTGTAAAGATTATTCAAA
ACTACAGATGCACTGACATCACGACGAACATCAATGACAACTCGAAGTCCATCACGATCGGATTCATCATTTACATCAGT
AATTCCTTCAATTCGTTTATCACGAGCTAATTCAGCAATGCGTTCGATCAATTTAGCCTTATTGACCATGTATGGTAATT
CTGTAGCCACAATGCGTTCGCGACCATTTTTTTCAGTCTCAATATCAACTTTCGCCCGTAAAATAATCGTACCGTGTCCA
GTCTCATATGCCTTACGGATTCCCGATTTACCCATCACAATTCCACCGGTTGGGAAGTCTGGCCCAGGGACAGCTTCCAT
CAAGTCGGCGGTTGTTGCATCTTCGTTATTCATCAAAATATGGATAGCGCTGATGACTTCTGACAAATTATGTGGTGGAA
TATTCGTCGTCATCCCCACGGCAATCCCAGTTGCTCCGTTAACTAATAAGTTTGGGAAACGTGCTGGTAAAATTGATGGT
TCGCGTTCCGTTCCATCATAGTTTTCCTGGAAATCCACGGTATTTTTATTGATATCACGTAGCATTTCCAATGTAATTTT
ACTCATTCGAGCTTCGGTATAACGCATAGCAGCAGCGCCATCCCCATCGACAGATCCAAAGTTACCATGTCCATCAACAA
GCATGTAACGGTAACTAAAGTCTTGGGCCATCCGGACCATTGATTCATAAATTGCAGAGTCACCATGAGGATGATACTTA
CCCATAACATCCCCAACGATTCTAGCTGACTTCTTATATGGCTTTTCAGGTGTAACTCCTAACTCATTCATCCCGTATAA
AATACGACGATGGACGGGTTTTAGTCCATCCCGAACGTCAGGTAAAGCACGCGCAACAATAACACTCATGGCATAATCCA
AGAATGATGTACGCATTTGACTACTTAAATTGACATCTGTAATTCGTCCTGACAATTCTTCTGACAATTCGTTTTCCCCC
TTATTTTTTGGGCTGTCTAACTTTTAATAATCTTTTTAGATATCCAAGTTTTTAACAAACACAGCGTTCTCTTCAATGAA
TTTACGACGTGGTTCAACCTTGTCACCCATCAACATTTCAAAATCACCACTTGCAGCATCAGCATCTTCGGCTGAAACTC
GTAACAAGCGTCGATTTTCTGGATTCATGGTTGTTTCCCAAAGTTGCTCAGCATCCATTTCACCAAGACCTTTATAACGT
TGAATTACAGGTTTTGGTGATGGTGATAATTGTCCAAGTACTGTTTCTAATTCTTCATCAGAATCGATATATTGGATCAT
CTTACCTTGACGTACTTGGTAGAGCGGTGGTTGAGCAATGTAAACAAATCCTGCATCAATCATTGGACGCATGTAACGAT
AGAACAGCGTCAATAATAGTGTCCGAATATGAGCACCATCGACATCGGCATCGGTCATGATAATCAATTTATGATAGTTG
GCTTTACTTACATCAAAGTCCTCACCAAATCCAGTTCCGAGCGCTGTAAAGAGTGAACGAATTTCTTCATTGGCCAAAAC
CCGATCCAAAGTGGCTTTTTCAACGTTCAAAATCTTCCCACGAATTGGCAAAATAGCTTGTGTGAGACGCGAACGTCCGG
ACTTAGCACTACCACCGGCAGAATCACCCTCGACAATGAATAATTCACTAATTGAAGGATCCTTAGAAGTATTATCAGCT
AATTTACCAGGAAGATTATTGAGTTCTAGGCCACTCTTCTTACGCGTAACTTCACGAGCTCGTTTAGCGGCAACTCGTGC
TTTTGCTGCCAAGATTCCCTTATCAACAATTTGACGTGCAACCTTAGGATTTTCCAATAAGAATTTATTGAAAGTTTCAG
CAAACACTTCGTTAACAGCTGTCCGAGCATCTGAGTTACCCAATTTTGTTTTCGTTTGTCCTTCGAATTGAGGATCAGGA
TGCTTAACGCTGACTACTGCCGTCAAACCTTCTCGAACATCATCACCAGACAATTTATCATCATTTTCTTTTAAAATATT
GTTGTTTTTAGCGTAATCGTTAATAACTCGTGTTAAAGCACGTTTGAAACCTTCTTCGTGGGTACCGCCTTCGTAAGTAT
GAATATTGTTAGTAAAAGTTAACAATTTACTTTGATAACCTTCGATATATTGCATAGCTACTTCAACAGTGATACCTTTT
GTAACCCCTTCAACATAGATAGGTTCAGGGAAAATTACTTCTTTGCCTTCGTTTAAGTATTCAACGTAGTGGCGAATCCC
ACCTTCGTACAAGAAGTCGTCTTCAGTTGGCTTTTCAGGACGCATATCCTTCAAAGTAATCCGTAGACCCTTGTTCAAAA
AGGCTAATTCACGAATTCGTGTTTTTAAGATATTAATGTCATATGTGGTAGTTTCTTGGAAAATATCTGGATCTGGAACG
AAATGAACAATAGTTCCATGATCGTCAGGATGTTCAGTATCACCAATCGTTTTCATCGGTGTTTTTACTTTTCCTAGCGC
AAAATCAATGTAGTAGATTTTACCGTCCTTCATGACGCGCGCATCTAATTCCGTTGATAACGCATTTACAACGGATGCAC
CCACACCATGCAATCCTCCAGAAACTTTATAACCGCCACCGCCGAATTTACCTCCGGCATGTAGGACCGTAAAGACTGTT
TCTAAAGCTGGTTTTCCAGTTTTCTTTTGGATATCAACCGGAATCCCACGTCCATTATCAGTGACGGTAATGCTATTGTC
TTTTTCAACGATCACATCAATTTTGTCTGCAAATCCTGCAAGAGCTTCATCAATACCATTATCAATAATTTCCCAAACCA
AATGGTGTAGTCCTTGAGAACTAGTCGACCCAATATACATCCCTGGGCGTTTACGAACTGCTTCGAGCCCCTCTAAAACC
TGAATTTGACTCGCATCATATTCTCTGGCTAATTCTGCTTTCGTTTCTTTTTCGTCTGCCAAAAGCTTATTCCTCCTTGC
TCTGCATTAAAACTCCGTGATCAATATTAAAGACATGGGGTTCATTAATTAATTGTTGCGCAACACCACTAAGGCTGGTG
GTCGTGATGAAAGTTTGTACTTTGTTTTGAATGGCAGTTAACAGGTGTGTTTGACGACTATCGTCAAGTTCAGATAACAC
ATCATCAAGTAAAAGAACCGGATATTCTCCGGTTTCTTCTTTCATCAAATCAATTTCTGCTAATTTAACACTCAGGGCCG
TGGTTCGTTGTTGCCCCTGTGAACCAAACGTCGATACGTTTTTGTCATTAACCATAAATCGTACATCGTCAAGATGTGGC
CCCACTAAAGTTTTACCTTGTTGAAGCTCCTTTTCACGTTGCTTTTGGAAAAGGGCTTGTAGTGCTGCATAGATTTTTTC
AGTAGTATCGGCTTGATTACTACTGATCGGCGAAACATATTGAAAAGATAATTTTTCTTTTCCCTGCGAGATTTCCTTAT
GCACCTCTTGGGACCATTTTTCCAACTTCTTCAAGAATTGAATGCGTTGGAAAATGATTTCAGCTCCATGGGCTGCTAGC
TGATCACTTAAAACATCTAAATAAACTTGGTCACCCTTAGGATTGAACTGTAGCTGTTTAATGTACTGGTTTCGCTGTTT
CAGAACGGATCGATATTGCGCCGAGTTATATAGATATTTCGAACTCATCTGTCCAAATTCCATATCAATGAACTTACGGC
GAACTGCTGGAGATCCTTTTACAATTGATAAATCCTCAGGCGCAAACAAAATCACATTAAGCTGGCCGACATATTGCGAT
AAACGGCTTTGCTCAAGGTGATTTACTTTGGCATTTTTCCCTTTGGAAGATAAATTGATTTCAAGCGGTGTAACGGTGTG
TTCTTTTTGGACACTCCCTGATACTCGCGCTGCTTTGGTTTTCCAACTAATCAAATCTCGATCACTATTGGTTCGGTGAC
TTCTAGTCAAAGCTAAGAAATAAATAGATTCTAATAGATTAGTCTTGCCTTGTGCATTTTCACCCAATAGAACATTGATA
CCCGAACCGAACTCGACAACAAGATCAGCATAATTACGAAAATTATGTAACTCCAGTGTCTTCAGATACATTAGTTACCA
GATTTCATTGTAATCTTGAAAGAACCTTCATCTGGAACTTCAACTACATCATCTTCGTAAAGTTTTTTTCCACGGCGATC
ATCGTGTTCTCCGTTAACCAGGACGGTATTTTCACGTAAAAACCACTTAGCTTGTCCACCAGTGCCAATAATACCCTCTT
CTTTCAAGAGTTGTCCTAAAGTAATAAACTCTGTGTTTATTTCAACATCTTTTTGCATACTATCACCCCACGTATCTCAT
AATATTATACCTTTATTTTAACTAAAAAACAATTTTATCTGTCTTAAAACGGCTTCTCAGCGAATTTAACCCTTCTGAAT
GTTTTTTGCCTTAAACGGGTTATTTTTTCTCAAATTTACGTATACGCGTTTTTAACCAGATTTATCCAAAAAAAGAGTTT
GAGAAATTAATTTTCTCAAACTCCATAGCGTTACTTTATTAAAATGTTCGAACAGGTGTGATTAATTGAATAAAGTTTTC
TTGATCTTCAGTTGGTACCAAAGTAAATGGACGTAATGCTGAAGTAAAGGCCATCTTAATTGATGTATGTCCAAATGAAC
GTAGCGCATCTTTCAAATAGTCTGGGTTAAAGGAAATTTCAAGGTCTTCACCCACAATATCTTTAGTAACCACTTCTTCT
TCTACATTACCGACTTCAGGAGAATCACCAGAGATGATTGCTTGCTTGTTAGCCGCGTTAATCGTTAATTTAACCACGTT
ATTGCGTCCAGCATGTGAAAGCAATGAAGCCCGTTCAATCGAAGCTAACAATTCTGGAGCTTCAAATTCCATTTCAGTTG
AACTTTCCTTTGGAATTAAACGGGATGTATCTGGATACAAGCCCTCCAATAGACGTGAATAGAATAAAGTTTCATCAAAT
GTAAATAATGCTTGGTTTTCTGAAATTTGAAGTGTAATTGTATCAATTTCATCATCTAACATTCTGGAAAGTTCTAAAAG
ACTCTTCCCAGGGATGATAATATCTTCAGGCATTTTAATTGGTTCTGGGAGATTAATTACCCGTTGGCTCAAACGATGAC
TATCTGTTGCTACGGCTGATAATTTATTTCCTTCAATCGTAAAATGAATCCCAGTTAAGATTGGACGACTTTCTTGATTA
GAAACTGCGATAACTGTTTCATTAATCATTTCGCTAAATACATCAGCTTTTAAAGTAATGGTTGTTTGACTATCAACTTC
TGGTAAATGAGGGAAGTTATTAGCATCTAAACCATTAATCTTAAATTCAGAAGCACCTGACGTAATGGTCGTTTGAAAAC
CGTCTTTTACCTCAAGTAACATAGTGTTGTCTGGTAATTTTTTAACAATATCTCCGAAGAAACGGGCTGTTAAAACTACC
GCTCCGGTACTTTCGATATTAAGATGAGCTTCTTCATCGTTAGTTGAAATGGTGGTTTCGATAGAAATGTCAGTATTGCT
TCCAGTTAGAATTAAACGATCTTCTTCTGCTTCAATTTTTAATCCAGTCAAAATTGGAATCGTGGTTTTAGAAGAAATGG
CTCTTTGAACCGCATTTAATTTTTTGATAAATGTATTTCGAGCGATGGTAAATTTCATTTTACAAAACTCCTTTATGTTG
CTCTCTGTTTTATATATTAATTAATAATAAAAAGATAGTAGTAGTAATAAGGGCTGTTGGAACTGTTAATAACTCAAATT
AGCCGTCATAATTTAACTTTTAGCCTGTGGACTACCTGTGGATAACTTTCGAAGTTATTAACACTTATCCACAATTTAAG
GTTTTAGCTCACTTTTTAAATCTCCAACTTGGCGAGCAAGTTCCTCATCTTTTTCTAGTTCAGCTTTGATCTTATCAAAG
GAATGAATAACGGTAGTATGATCTTTACCACCAAATTCTGTTCCAATTTTAGGCAATGAACTTTCAGTTAATTCACGGGA
TAGATACATCGCAATCTGGCGTGGAATAACGATGGATTTCATCCGTTTCTTTCCTTTAAGGTCAGCTACTGTAACATGGA
AATATTTTGCGACCTTGTCTTGAATCATTGGAATCGTAATATGGCTAAGGTTGCTACCGAAATTCAAACTGCGAAGAGCG
TCTGAAGCTAAATCGGTGGTAATCGCTGCGTTTTGCAATTTAGCGTAAGCCTGGATTCGAGCCATCGCCCCCTCTAACTC
ACGAATATTTGAATCAATACGATTAGCGATGTATTCCAAGGTTTCGTCAGGAATTTCAACGTTATCTGCTTGAGCCTTCT
CCCGCAAGATTGCAATTCGAGTTTCTAAATTAGGGGGCGTGATATCAATTGAAAGTCCCCACTTAAATCTTGATACCAAA
CGTTCTTGCAACTTCGGAATTTCATTTGGTAAGCGATCGGATGTCAACACGATTTGTTTTTGGGCATTATACAAGGCCTC
AAATGTATGGAAAAATTCCTCTTGAGTTGCTTCTTTATCCGCAAAAAACTGCACATCATCTACTAATAAAAGATCAACGT
TACGATACTTCTCATGAAACTCTTCCGTCTTATTCTTTTGAATCGAATTAATGAAGTCGTTAGTGAAGGCTTCACTTGTT
ACATATTTAACGCGAGTTTTGGGATCATTTTCTAATAACTGATGCCCAATCGCATGCATTAAATGGGTTTTTCCAAGTCC
CACTCCTCCATAGAAAAAGAGCGGATTATATAGAACGCCAGGTTCATCTGATACAGCCATCGCAGCTGCATGCGCCATTT
GGTTACCACTACCAATAACAAAAGTATCAAAAGTATATCTACTATTAAGTTGGGTATCTTCAGTAGAAGCTTTGGTTTCT
TTTTTAGAGGTAGCGGACCTTTCCGCCAGCTGTGTCTTGAATTCATCTTCCGTTACGAATTCAGGCGTAATGTCTTGATC
AGTGAACTGGTAGGCATATTCGACAAACTTCTCGATCAAATGCTTTGTCCAGTAATCTCGATGTAGACTCGAAAGAACCT
TAATCTTCATTATGTGGTTTTCTAATGAAATGGGTTCTGCCGTTTCTACCCAAGCACCGAAACTGGCCTTTGACATGGAG
TCGTCTTTTTCGAAACTATTTTTAATGTTGTTCCAAAGGTCAATATAGTTAGGCACTTTTTCAATTCCTCCAAAATTTTT
AGCTCACTAAGTTTAACATAAAAAAATAAAGTTATCCACATGGATGTGGATAACTAAATGGGGTTAAATAACAGTCTGTG
ATCTGAGTTATCCACAGGGTGTTATCAAGCAATTCTCTTTTCGTAGAAATTTAAGTTATAAACAGAAACCTGTGGATAAC
TATTATTGTTATATCAACGTTTATTTAACATATCCACAGATTTCCACAAGGTTGTGGATAACTATATAAACACCCTGTGA
GCGAAAAAAATCGCTGCGAAAAAGCCTGTTGATAAGTCGAAATCACTTAAAAAGTTATCCACAAAGTATAGACAAGCTAA
CGCTCTGTTTGTGGATAAAATTTTGGATTTTATTTTAAATTATTTCCTAATAGGTGGTTTGATTTATTCTGTAGGTATGA
TATTATGTTAAGGTAATTGTTTAAACGACATAAACTGATTTATCGAAAATTAAAAAATAGATATAAAAATTCAGTATGTG
TATTTTCGTTCAGGAGGTGGACCATAATGAAACGAACATATCAACCTAAGAAACGCCATCGTCAACGCGTTCACGGTTTC
CGCAAGCGCATGAGCACAAGCAACGGCCGTAAAGTTTTAGCACGTAGACGTCAAAAAGGTAGAAAAGTATTATCTGCATA
ATAAGGCCACTGATCCCAGTGGTCTTTTATTTTTTAAATTTTTAGAGACAATAGAAGCTTTTTTACATATAATGTTTGTT
AGTGATATATATATATAGGTTGTGGAGAGAAATAATGCGAAAGTCGTATCGAATCAAAAAAGAACTTGAGTTTCAAAAGG
TCTTTGAAACTCGTAATTCATTTGCAAATAAAAAATTTGTCGTTTACGTGATGGACAAACCAGAACAACCTCACTTTAGG
GTTGGAATTTCCGTTGGGAAAAAAATCGGTAATGCGGTAATGCGTAATTATACAAAACGTCGAATTCGTCAAAGCATTTT
GGAATTCAAGCCTCTTTTACGTCAAGACGTCGATTTTTTAGTTATAGCACGTCCACAAGCTTCTGGACTACCAATGAATG
AAGTTAAACAACAATTGGAACATGTTTTTAAGCTAGCAGGGTTGTTTGCTTCAAAACAAAGTGAGGAAGAATAGTGAAAC
ATTTAAAACGAAATATGGCGTTGCTCAGTGTGGCAGCCCTATCCTTCATATTAACTGCGTGTAGCACAGCGCCCATCACC
AGTCACAGTACTGGGATTTGGGACGGAGTGATTGTTTACAATTTCTCGAGATTCATCATCTACTTATCCAAGTTGTTTGG
TGGCAATTATGGTTGGGGTATTATTGTTTTCACCATAATAATTCGAATTATCATCTTACCATTGATGATTTATCAAACTA
GAACAACGATGAAAACAGCTGAACTTCAACCCAAGTTAAAACAGTTACAGCAAAAATATTCATCACGAGATGCTGAAAGT
CAGCAAAAACTTCGTGAAGAACAGCAAAAGCTTTATGCTGAAGCTGGGGTAAATCCGATGGCTGGATGTTTGCCATTGAT
CATCCAATTACCAGTTATGTATGCTTTGTATGCGGCGGTTAGCCGGACCCAAGTGTTAAAAGAGGGTACTTTCTTATGGC
TACAATTGAGTGATAAAGATCCTTACTTTATTTTGCCCATCTTAGCCGCCTTGTTCACATTTATGAGTACTTGGTTGTCG
ATGAAGTCACAACCCGCTGGATCACAAAATGGAATGACATCGGCCATGACGTTTGGTATGCCACTAGTAATTTTGATTAC
TGCTTTAAACTTCCCAGCAGCGATCACATTGTACTGGGTAGTAACTAACCTATTCCAAGTTGGTCAAACACTTATAATTC
AGAATCCGTTCAAGATCCAAAAAGAACGTGAAGAAAAAATTCAAACTGAAAAGGCAAAGCGTAAAGCAATTGAAAAAGCT
AAACGCCGAGCAATGAAGAGTAAACGAAAATAATTTATGAAAGCAATCGCAACTGTTTCGCAGGGGGGATTGCTTTTTTA
ATGGACTAAATGCAGGTTGATTTAAGTAACGTGATGATGGAGTGATATGATGCCCATAGAGCTGGATTAGATTAATGAGA
ATAAAAAATTGACAAATCCGTCTTTAAATTTTATGATGTAGTTCGTATAAAGTGAATATGATGAAGTAGTGAAAGTGCTT
TGTCCACCCTATATCCAAGTGGCTAACTGGATTATGGGTGGAACTGCGCTTTTTTTATTGGAAAAAGAAAGGATAACATT
ATGCAAACTGTTTCAACTGAATTTGACACAATTGCAGCAATTTCAACTCCACCTGGGGAAGGCGGAATTTCAATTATTCG
AATTAGCGGAGTGGATGCACTTAAAACTGCCAGCCAGATTTATCGTGGCAAAGATTTGAATAAGGTGAATAGCCATACCA
TTAATTATGGTCATATTATTGATCCAGAAAATGGAAATGAAGTAGATGAAGTAATGGTGTCTGTAATGCGTGCGCCACAT
ACGTACACCAAGGAAGATATCGTCGAAATTAATTGTCATGGTGGGATTGTCGCAACTAACCGAATTTTACAGATTATTTT
AGGGTTAGATGCGAGATTGGCTAAACCGGGTGAATTTACTGAACGAGCTTTTTTGAATGGACGAATCGATTTGTCTCAAG
CAGAAGCCGTAATGGATTTAATTCGTGCTAAAACTGATCAATCGATGAAAGTGGCGCTTGATCAGTTAGATGGAAATTTA
TCCCATTTAATTACTAATTTACGTCAAAATATCTTAGATGTTTTAGCACAAGTTGAAGTTAACATTGATTATCCAGAATA
TGACGATGTCGAAACAATGACAGCTCGGTTACTTAAAGAAAAAGCAATTGAAGTTAAAGCGAAGATTCAACAATTACTTT
CAACTGCTAAACAAGGTAAAGTGCTCCGTGATGGGCTGGCTACCGCCATTATTGGGCATCCCAATGTCGGTAAATCTAGT
ATTCTAAATCATCTTTTACATGAAGATAAGGCCATCGTCACGGATGTTGCTGGTACAACTCGTGATGTAATTGAAGAATA
TGTTAACGTTCAAGGAGTCCCACTTAAGTTGGTTGACACAGCTGGTATTCATGAAACAGAAGATAAAGTTGAAAAAATTG
GAGTGGATCGAAGCCGCAAAGCTCTTTTACAAGCCGATTTAGTTATCTTGGTTTTAGATAGTAGTGTTCCACTGCGCGAT
GAGGATCGGGAGCTGCTGAGAGAAACCAATCATATGCAGCGGATCGTCGTGCTTAATAAATCAGATTTAGAAGTAAAAAT
TAACTTAAATGAACTTCAAGAATATGTAGATGATAAAGAAATTATCAAATCATCAGCCGTTTCACCTTTAGGAACCAAAG
ACCTCGAGGACCGTATTGCAGCAATGTTTTTTGCTGGAAGTATTGAAAATACCTCTAATAATATTATGGTAACTAACGCT
CGTCATATTGGATTGTTGAAGCAAGCTGAAACAGCTTTAGATGCCGTTCTTGAAGGGATTGAAACAGGAATGCCAGTTGA
TTTAGTTCAAATCGATATGACACGTGCTTGGGATTTATTGGGTGAAATTACTGGTGATAGTTACCAGGACGAATTATTAG
ATCAGTTATTTAGTCAATTTTGTTTAGGAAAATAAATTTGGAGTTGAAAAATATGTCTGAAGTAAAACAATATGAAGGTC
GCGAGTATGACGTAATTGTAGTAGGAGCTGGACATGCTGGCTCGGAAGCGGCGCTCGCTGCCGCTCGAATGGGTAATAAA
ACCCTCTTAATGACCATTAATCTCGACATGGTGGCATTTATGCCATGTAATCCTTCCATTGGTGGTCCAGCCAAAGGAAT
TGTTGTCCGAGAAATTGATGCATTAGGCGGCGAAATGGGTCGTAATATTGATAAAACTTATGTTCAAATGCGGATGTTAA
ATACCGGAAAAGGCCCAGCGGTGCGCGCGCTGCGCGCGCAGGCTGATAAGCATGCTTATCATGCTGAGATGAAAAAGACC
ATCGAAGCTGAACCTAATTTGACTTTGCGTCAAGGAATTGTAGATGACTTAATTGTTGAAGATGGGGTCTGCAAGGGAGT
TATTACTAACACCGGCGCCCGTTATCAAGCTAAAAGTGTTGTTCTAACATTAGGGACAGCTGCTCGCGGTAAAATTATCA
TTGGTGAACTTCAATATTCATCCGGTCCTAACAATTCTCAAGCTGCGCTAGAGTTAACCAAAAACTTGACCGAAAAATAT
CACTTTGACTTAGAGCGCTTCAAGACGGGGACACCTCCTCGAGTTGATGGCGGAACTATCAACTACGATGAAACCGAAGA
ACAACCCGGTGATGAAGTTCCTAATCATTTTAGTTTCCAAACACCAGATAGTAAGTACATTGAACTTAAAAACCAATTAT
CTTGCTGGTTGACTTACACAAATGAAAAAACTCATGAAATCATTCGCGAGAATTTAGATCGAGCTCCCATGTTTTCAGGA
ATGATTGAAGGTGTCGGACCTCGTTACTGCCCTTCAATCGAAGATAAGATTGTTCGTTTTGCGGACAAGAGTCGTCATCA
GTTGTTCCTTGAACCAGAAGGCCGTAAAACTGACGAATGGTATGTCCAAGGACTTTCAACTTCAATGCCTGAAGAAGTGC
AGCAACAAATTTTGCATTCCATTAAGGGGCTAGAAGAAGCTGAAATGATGCGTCCCGGATATGCGATCGAATACGATGTG
GTAGCACCTTATCAATTGAAGAACACTTTGGAAACTAAACTAGTAAAGAATTTATATACTGCTGGTCAAACTAACGGAAC
ATCAGGATATGAAGAAGCTGCTGGTCAAGGCCTAATTGCAGGGATTAATGCTGGCCGTCGGGCCCTAGGTAAGGAGCCTT
TAACGTTGAAACGTAGTGATGCTTACATCGGTGTAATGATCGATGATTTGGTAACTAAGGGTACTAAAGAGCCTTATCGT
TTGTTGACCAGTCGTGCAGAATATCGTTTAATTTTACGTCATGATAATGCTGATTTACGCTTAACAGAAGTGGGACATAA
CTTAGGTTTGGTTAGTGACGAAGAATATAATGCATTCCTTGAAAAGAAACAAGATATTAAGGATGAACTACAACGTCTGT
CAGAAATTCGAATTAAACCTAGTCAAGTTCAAGAATTCCTAGAGTCAAAGGGTTCTAATGGCTTAAAAGATGGGGTTTTA
GCATCAGAATTTCTACGGCGTCCGGAAGTTAACTATAGTGACTTATTGAAGTTCATTGATGCTCCAGAAAAAGATTTAGA
TCGTCGAGTAATTGAACAGGTCGAAATCGAAACTAAATATGCTGGATATATTAAAAAGGCTCAAGATCGGGTGGATCGTT
TGAAGCGGATGGAAGAAAAGGCTATCCCAGATCGGATTGATTATGAAGCTATTAATGGATTGGCCACTGAAGGTCGCCAA
AAACTCGAAAAAATCCGTCCAACTACCATTGCACAGGCTTCACGGATTAGCGGGGTAACGCCAGCTGACATTGCAATTTT
GAGTGTTTATATCCAACAAGGAAAAATCGCAAAAATCGCAGAATAACAAAAATTAGCCCCTTGAAAAATTCAAGGAGCTT
TTTTTGTTTCACAAAAAAGAATGTTTCACGTGAAACTGAAAAAAATTAATGTTAGTTCTGCTAAAATAGGCAGTAAAAAA
GGAGAATGGCATGAAGATAATTATTGCACCAGCTAAGAAGATGCAAGTAGATACAGATTCCTTTGAGGCGACGACGATGC
CAGTATATTTGAAGCAAACCCAGAAGATTCTGACGATGATGAAACAACTTACGTACTCAGATCTTAAAACGTTATGGAAG
TGTAGCGATAAACTTGCTCAATTGAATTATGAGCGTCTGCAAGGTTTAGATTTAAAATATCAGCTAACGCCAGCAATTAT
GGCTTACGTCGGAATTCAATATCAATATATGGCTCCAGACTTAATGACGGAAAAGCAGTTGTCTTATATACAGGAACATT
TAAGAATTCTATCTGGGTTTTACGGAGTGCTACGTCCATTTGATGGGATTGTCCCATATCGACTAGAAATGCAAGCGAGG
TTAAAAATAGACAACTATAATAACTTATACCAATTTTGGGGAGCTAAGCTTTATCAAAATTTATATAAAGATAATCGAGC
CGTCGTTAATTTAGTGTCTAAAGAATATGAAAAAGCCGTGCGTCCGTTTCTTCAAGAAGGCGATAAAATGACTACTTGTA
TTTTTGGAGAAATTATCGATGGAAAGATAAAGCAAAAAGCAACTCCAGCCAAAGAAGCTCGAGGAGAAATGGTTAATTTT
ATGGCGCTTAACCAAGTTAAAAATACCAAGGAACTGAAGAGCTTTGATCGTTTAAACTATGCTTACCGAGCCGATTTATC
AAGTGCTGATAAAATGGTGTTTATCAAAAATGAACTTCACAAATAATGGTTTAAACAAATTTTGAACTTAAATTGAAGGT
AGGTAAATACCCATAGATTGGCAAATATAACAGTTATATTGCAAAAGTATATAAAAATATCAAGTTTTCATTTCAAAAGT
AAAATTTCTAAGACAAGTAACTAAGTTTGGGCTACAATAAGATTCATTAAGAGACTAAAGTGTTTGGAGGAAGATCGATG
CGTTTTTTGAGAGATTGGATTTTACCAATCGTAATTGGATTATTAGTTGCACTGCTAGTTAAAACATTCCTGTTTCAATT
TGTTAAGGTAGATGGCTCTTCAATGCAACCTAACCTACAAGATAGTGAACGAGTATTAGTTTGGAAACCAATGGAAGTTA
AGCGGATGAGTGTAATTGTTTTTGATGCTCATGGAGAAGATCCGGCAGCTACTGAACCCGTAGATTATGTTAAGCGGGTC
ATCGGTGTTCCTGGGGACACAATTAGTTATAAAGATGGAAAGTTGTATGTTAATGATAAGTTAGTTCCTCAAAAATTTAT
TGATGAAGAACAACGCACAACGGGGACTGGAAACTGGACCTTAGCTTCAATTGCCAACAAATATGGCTGGGCTAAGAGTC
CTAAAAAGGTACCCAAGGATTCGTACTTTGTGTTAGGAGATCATCGAAGTGTTTCTAACGATAGTCGATACTGGGGATTT
GTTAAGAAGTCTAAAGTAATGGGTGTTGTGAAGGTTCCATTTTGGAGTAAAAATGATCAAGCTAAGAAAAATATCAATAA
GTTAGCAACCGATTAAGCTAAGAAAGCTGTGAGATAGTCGCAGCTTTTTTTGTTTGTTTTTATGAAGGTAAGCGCTAAAA
TTAAATTAACGTACCAGCTAGTAAAAGAGATTGGTAACTTGGAACTTAATCGTGGAGGAATGAAAAATGAAGCGTGATCC
GAATTGTGTTTTTTGCCAGAAAACAAAGGAAGATTATATTGTTGAAAATAAATTAGCAGCGTCATTTTTAGATTTTTATC
CAGTTAGTAAGGGACATACTTTAATCGTACCTAAACGGCATGTCCGTCAATTGTGGGAATTAAATGAAGAGGAAAGACAC
GCAATTTTTACATTGGTCGAAAAAAATAAGGCGATCTTAGACCAAGAATACCAACCGGATGGATATAATGTGGTAGTAAA
TTCAGGTGCGGCAGCGGGCCAGAGTGTTTTTCACTGTCATATCCATCTCATACCACGCTACTGGAATGAAGATCCAAAGC
GTAAACCAGTTCCGGGCCAATTCTTAGTACCTCCGGAGCGTCCTCAATTCAAGGGGATGGATTAGAAAATAAATTAAAAA
GCATTCGGTACTTTATAAAGTATCGAATGCTTTATTATTTTAAGAAATAAAAAAACGTCTCACCAGGGGGGAGAGACGCA
TATACAGGTAATAAGTAACTGGTCGTTAGACCTTTCATTCACCTTATGGGGGGAGTAAATGAAAAAGTTATCTATAGTGT
CACTATAAAAAGAAATTGTGAAGAAAGTGTGAATTTTTGATTGCTGAGAAATTACAGTTTATCGGGTTTAATGTAATATT
TCAAAACGGGTAAAATTTAGTCCTAAAAAAAGGCTAAAATAAAAAAGTTCTTTCATTTTTAAATCTACATAGTATCATGA
ATCCATACGAGTATAATGGGGGATTTAGATGTTTCAAATTATAAAAGATATTATATATATTATTCTTATTCTAAATATTA
TTGGTGCCGTTTATACAGTTTTTAGACAACGTCGAGATATAGCTGCTACTTGGGCCTGGTTATTGGTCTTATTTTTCTTG
CCTGGTGTAGGCTTTGTGATATACGCCTTTGTGGGACGAAAGCTACCAGAAAACAAATTATTTCCGCTGAAAAGTAAGAC
TCGCCTTCAATTGGATCAAGTTATGGAGCATCAGCGTCGAGAGCTAAAAAAGAATGAGTTTACTGCTGCCGATCAAGTTG
TTAAAGATTCAGAACGAATGGTCCAATTCTTTACTAAAACGGATTATTCTTTTTTAAATCGAAGAAATGAAGTTCAAATC
ATCACAGATGGAAATGAACTTTTTGATGATATTTTTGCTGAAATTAAAAAAGCGAAAAAGCATATTCACGTTGAATTTTA
TACAATTTATGATGATCAAATTGGCAATCAGTTACGCGAGCTATTGGAAGAAAAAGCACGTGAAGGTGTTGAAGTTAAGG
TGCTATGGGATTCATGGGGATCGCTAGGTACCAAAAGAAGTTTCTTCAAGAAATTGAATGAACTAGGCGGAGAAGCATAT
CCATTTTTAGGTACACGTTCAGCTTTAACTGACTTTCGATTGAACTTCAGGGATCACCGTAAAATTGTCGTGATTGATGG
TAAGATTGGTTATGTTGGTGGTTTTAATGTGGGAGATCAATATTTAGGCCGTAAGAAAAAATTTGGTTATTGGCGAGATA
CCCATTTGAAAATCATCGGTTCTGGAGTTTACGGACTTCAATCAAGATTTATCCTGGATTGGAATGCTACAGACCGTAAA
AAACAAATTGTCGAAGAGTTTAAAGCTGGATCAGTTTATTTCCCAGTCGCTGAAGTTAAAGGCAATACCAGTCTTCAAAT
CGTTAGTAATGGGCCAGATTCAGATATTGAAAAAATTAAAATGGGTTATTTGAAAATGATTCATAAAGCCAGGGAATCGG
TTTGGATTCAATCACCATATTTAATTCCAGATGATAGTGTCTTGGACGCATTGCGCTTAGCAGCAACATCGGGAGTAGAT
GTCCGAGTAATGATTCCATGTATGCCTGATCACGCGTTTGTCTATCGTGCAACCCAATATTATGCTTGGCAATGTGCTAA
GTGGGGAATTAAAGTTTATTACTACAACAATGGTTTCATCCATGCTAAAACGATGGTAGTGGATGGAAAAATATCTACAG
TGGGTTCTGCGAATATGGATTTCCGTAGTTTCAAACTTAATTTTGAAGTTAACGCCTTTATGTATGATGAAAATATTGCA
AAACAATTGCAGGAAATTTATGAAGAAGATATCAAACATTCTAGTCTCCAAACCGTAGCCATGTTTAATAAACAATCCAC
GTGGCTGAAGTTCAAACAAACCTTTTCACGTTTGCTTTCACCAATTTTGTAAGTAAAAAGAGTTGACGTTATTTTTAACC
CGTGATAATCTTGTAAAAAATCAATTAAAGCATTTTAACTTTCACATTAAGTAGTGCATAATCTGGGTGTCAGAAAGTCG
GTGGTTGCTGCGAACCGATCAGGGTTATGTTGTCGAAATACCGTGGAATAGTTTAATTTAACGGAAAATAACTAGAACCG
TTATCAATCTAGTGAGTGAAGAGGTCTTTTTGGGTTCTCTTAAGCTGGGTGGTACCACGGTCTCCATATCGTCCCTGTTG
CATTTATGATGCAGCAGGGACATTTTTTTGGTCAAAATAAGGGGGACTTGGAATGAAAAAGGTTAGTATTTTAGAAACTA
GCACGGTATTGGTTTTAATGTTAGTGATAATGGGGCTAGGAGTAATTAAATTTAAATTATCTCCTCAAACGCCAGTATTG
TTAGTTTTAGGTTTAATAACGATGTGGGCTAAGCTACGAGGTTTTGAATGGGAAGATATCAATCAAGGAATTAAAAATGG
AATTGAAACGGGGATTATCCCCATCTTTATTTTTATTTTAGTTGGGGCACTAATTAGTGTCTGGATTGCAGCCGGTATTA
TTCCGACGTTAATGGTAATTGGTTTTAAGTTGATAAATGTAGCGTGGTTTGTTCCTTCGGTATTTATCGTCTGTTCACTA
GTCGGTACCGCTGTGGGTTCAGCATTTACGGTAATGTCAACGGTGGGAATAGCATTTTTTGGTATGGGAGTCACCATGGG
AGTCAATCCGGCCCTCGTGGCTGGAGCAATTATTTCTGGGGCAATTTTTGGTGATAAGTGTTCGCCCCTTTCTGAATCAA
CTAATTTGTCGGCCGCAGTAGTAGACGCAGACCTATTTGATCATATTAAAAATCTAATGTGGTCAACAGTTCCAGCATTT
GTGGGAGCTTTGATTTTATTTACGATAATGGGGATGGGCGAAGCTAAAAGTGCAGACATGAGTAAGATTAACCAAACCGT
GGCTATTTTAGAACAGCACTTCAACGTCAACTTCTGGGTTATTATTCCAATTGCTTTAATGTTTATCTGCGCTTGGATGA
GAGTACCTGCCGTTCCAACTCTATTTATTAATATCGGGGTTTCTGTAATATTTGTTTTTATCGGCAATCCTCAGATTACA
GTAACAAAAATTGCCTCAATTATTGAAAATGGATTTATTTCAAAGACTGGTAATATAGACGTTGATCAGCTATTAACTCG
AGGTGGGATTGCTAGCATGATGGGAACCGTAGCTTTGATTGTTGTCACCTTATCTTTGGGTGGTATTTTAGTACACTTAG
GCTTAATTGAACAAATCATGGCACCAATCGCGCAACGTTTAAATAGCGATGGGAAACTAATCTTAGCGGTAATTGCTAGT
GCAATTGGGGTGAATTTATTCATCGGTGAACAATTCCTATCTGTCATCTTACCTGGGAAAGCATTTAAACCAACTTTTGA
ACGCTCAGGGCTAGCAAACGTCACACTAAGTCGTGCGCTTGAAGATGGTGGAACAGTAATTAATTACATTGTGCCATGGG
GGGTAGCAGGTACTTTCGCGGCCAATACTTTTCATGTAGCAACTTTAAGTTACCTACCATTCGTATTCTTTAGCTTGTTG
TCTCCAGTATTCTCAATTTTAAGTGGTTTTACAGGAATCGGAATCAAACATCGAAATTAAAAAAACAGGTTACAAGAGGA
GAATATTACTCCGATTGTAACCTGTTTTGAGGTTCAGTAAACCAAGCGACTAAATGGTCACTAATTGCTTTTGATCCTTC
TACGTTAGGATGAACTTCATCATTTGTTTCAATTACCCAATCTAAAGTTGGAATAAGTTCGATTTTTAAGGCTTTAGCGA
CGTTCTTGATGACGTGAGCATGTGCCTGATTAAAAGGTATAATTATAATAATTCTGGCATGAGGGAATTGCTTTTTAACT
TCATTTATAAACCAAACAAAGTACATTTCAAAAACGTCATCCTCATAGCGAGCATCATTAGTCCCAAGATTAATTAAAAC
CAAATCAGGATTAATCCGAGGAGCTTTAACGCTAAAATTGACATATTTTACAAACTTACCAGCTGGGGGAACTCCTCCCG
TTCCGTAACGGATTATACCGGCAGCACTATAGGCAATACGATAATCTTCCCAATCTAAAGCGCGGGATAATTGAGCAGCA
TAGTTAAGGTCGGCTCCATAACCGATAGAAGGTGCTTTACTACGAACCCAACAGCCAGCGGTGATAGAATCACCAATAAA
AGCAACGAGTGGTCCAGCTGGTTTAATAGCCGCTAGGGTGCCTGAAGCAATCGTGATATCTTTAATGGTAAGTCCGTCAT
TACCTAACCAAATCTCATCTTGGTCAGTATTGCCTGTAAAATAAATCCGAACAATATGAGACTGATTTGAACTTAATTTA
AAGTCATTTTTAGACTGGGTGAGTGGGGTTAAATGTAATTCATCATCGATATAAATGCTTAGAGTTTGAGGAGCAGAAAG
AGGCTTAATTACCGCTTCTAAAGTGAAATAATCAGCATTTTGAACTTCAAACAAAATTTGAGCGCCTAGATTAGTGGTAT
ACATTGCTGGCTTGCTTTCAACGGTCTGAGTTGTCCAACGCCCCATAAAATAGACGTTAGGAATGCACCCATTAGCCGAG
GTAGGGATGATTTGATTCATAGTAAGCCTCCGATTTAAGTTAACCAGGATTATACATACATTCTATTTCATGATCATTAA
TTAATCCAATGGCTTGCATAAATGAGTACGCTGTTACGGGACCCACAAACTTAAATCCACGTTTTTTTAAGTCAGCCGAA
ATTATTTCAGAGAGTGGGGTTTTGGCGTGAATTTCCTCAGGAATTCGAATATGGTCGTTAATCTGACGGTTATTTACAAA
TTTCCAAATATATTCATCAAAACTACCGAATTCAAGCTGAACTTCAATAAAGGCTTTAGCATTAGAAATAGTAGCCGCTA
ATTTACCTCGATGATGTAAAATTTCGGGAGTTTCCATTAATCGATCAATATCGGCTTCAGTCATGGCTGCTACTACGTGA
ACTTCAAAGTTATGAAAGCCTTTTTTAAAGGCCGCACGCTTATTAATAATTGTATTCCAGCTTAAACCAGCCTGATAACC
CTCTAAACAGAGCATCTCAAACATGTAACGATCGTCATGGGAGATTTGCCCCCATTCTTTAGCATGGTATTCTTGCATGA
GTTCAGAAGCATTTTGAGCCCACGTACAGATAAAATTATTGTTCATTTTGCATTCTCCAATTCTAAATAAAAATGCTTTT
AACTCCCTTTGAAAGGGTAATTAAAAACATTAGTTTAATTAATTCAATTTTAGCACATCTTACATATCCCGATCGTAGCC
ATTAAATAACAAATTAAGAACGACAGCAGTGATACTAGCAATCACGATGCCGTTGGTAAGTAGCATTTTAATAGTAGCGG
GAAGGGCTTGGTAAAGTTGAGGATAAATGGTTGAGCCAAGTCCCATACCAACTGATAGCGAAACGATTAGAATGTTTTTA
GTCTGGTTGAAGTTGACTTGTTGTAAGATACGGACCCCTTGAACCCCGACAATTCCGAACATTACCAACATAGCTCCCCC
GAGGACGCTGGTCGGCACAATGGTGGCAGTGGCACCAGCCTTAGGAAGTAACCCTAAAACAATAAGGAAACCAGCTGCAT
AATATAAAGGTTTACGGCTTTTAACGCCTGAAAGCTGGAGAACACCTACATTTTCCGAAAAAGTTGAGTAGGGAAATGTA
TTAAAGATCCCTCCAAGGATGGCTGCAATTCCTTCTGAACGGTATCCACGTTTTAAATCGTCTTGAGTAATTTCTTTACC
TACCAGATCACCTAATGCGAAAAAGACCCCTGTCGATTCAATCATTGTAGTTAAAGTAACCATAATCATGGTTAGAATAG
CGGAAAGATTAAAGGTAGGAACTCCAAAATAGAAAGGTTGAGGAATTCGAAACCAACTAGCTTCAGCAATGGGCGATAAC
GAAACCATGCCCATAAAACTAGCAAGGATGGTGCCGATTAAAATACCAATTAAGATGGCGATAGAACGGAAAAAACCGCG
AGCCCACACATTAATACCTACAATAATTAAAACGGTGATTAAGCCTACTAATAGATTACGGGGATCTCCAAAACTTTTAG
CAGCAACATCTCCACCGCCAATATCTTGAAAGGCCACAGGAATTAAAGTAAAGCCAATTACGGTAATAATTGAGCCGGTT
ACGATTGGTGGGAAAAGTCCTTTAATTTTAGAGAAAAGTCCACCGACTAGAAATACAAAGACACCAGAAGCGATAATTGC
TCCGTACATGGCGGTGACCCCTAGAGTCCCTCCAATTTGCTGGAGGGGTTGGACGGCTTGCACGGCGCAACCTAAAACGA
CTGGGAGACCAATCCCAGTTAGAGGAGTGCGTTTAATTTGTAAGAGCGTAGCGATACCACACATGAAAATATCAACAGAG
ACTAAATAAGTCATTTGAGCGGCTGTAAAATGTAAAAAACCACCGATTAAAAGAGGAACAATAACATCGCCAGAGTACAT
GGCTAAAAGGTGTTGAAAGCCTAAAATAGCAGCTTTTCCTTCAGTTAATTGTGGTTTAATTTCAGTTACAGGAACTTCGG
TGTAACTTGATTCAGTTGTTTTCATGAATTCTCATCCTCGTTTTCATAATTTTCAAATCAATATGAAATCGAGCCTATAA
AACTAAAAAAGCTCAAGACAAAAAGTCTCAAGCCATCATAATACATAAGAGTTAGTTTTCCTATAGTCCAACATTTACGG
CGTTGGGTAGAAACTGTCAACCAGATTAAGACATTATATAGGCTAAGTTTTATTTGATTGTGACTGAAATTTTAACATAT
AAAAATTAATGAAACAACCATTCTCAAACTAGAATAGTTATTGTCGAAAAAATTGGAGAAAGAAACAAACAGATTTATAA
TGTAAAAAAGACTATTTTTAGGAGAAATCAATGAACATATTAGCAATTGGAACAGAACGAGTTATTTCCAAAAAAGTTTT
AGAAGAATTAAAACAAAAATCAGATTTTTCAGTAATTATATGTACGCCAAAGCAAGTTAAAAACATTGCGGCGATTAATT
ATGATGTAATGTATGTTGATATGCTTCACCTCGGAATGGATGAAGAATTTGAAGGAATTATTGATCAAATTGAGGCTGGT
GAAATTAAAGCGAACAAAATTATTTTTCTAGCAACGGCTGGCATGGATAAAGAAATCAATCCAAACTGGATTGAAGTTCA
AGATTTGAAAGAACTACTATTAGAAGTCAAATATGTGGCTAAATTAGTGGATGAGACTGAGCTTCCATATACAATTTTAC
GACCGGTTGAAGTTAGTGATGAAGTTCAGAATGTAGCTTTAAATATAATTCCTGAAGGAGAAAAGATTAGCGTAGATAGA
GTTAGTGAAGCTAACTTAAGAACGGTGATTATTGATGCAATTACGACCAATAATTATATTAATCAGTCGATTGGAATTTC
TAATAAAGGATAGGAGAAAATATGCCACTTCAATTTATGTATGGACCAGCAAGTATTGACCATCTAGAAGGTATTGCCGA
CAGGGTAATTGAACTTCAGCAACAGAATGTCGGTCGGCCAGTATATTATTTGGTTCCTAATCACATCAAGTTTCAATCCG
AAATACAATTACTTCAAAAGTTGCGACAGAGAAGAGAAGTTAAGGGTCATATTTTTGCCGAAAAGGATGTTCAAATTCTT
TCGATTAGCCGATTAGCCTGGTTTTTCTTGCGAAACAGTAGTATTTACCAATATCCTCGCGTAACGAGCTCTAGTTCTAA
TATGCTGTTATATAGAGTGATTTTAGAACATCAAGATGAATTAATCTTGTTTCATAATATAGATGCTCAGTTGGGGCTGG
TACAGAAGATTGCAACGCAGTTAGCTGAATTCAAGCAAGGGAATGTAGGGCCCGACGAATTAGGTCGAGTTGCGGAAAAT
ATTGCCGAAAACAGCGATGCAGGGATGGATATTAAGGCTAAATTACATGACTTAGGCATAATTTATAGTGCTTATGAAGA
AGAAATTCAAAGCCGTTTCATTGATGCTAGCGATATTACGCATACTTTAACAGATGAATTATCTAAAATGGATCTGAGTG
GTCAGAGTTTTATAATTAGTGGCTTTTCAAATTTTACCGCTGAAGAAATGAGTTTAATTCAAGCCTTAATGAAGGCCAAT
GGAAATGTCGTTATTGATTTAATAATGGATAAATTTCCGCTTTATGAAAAAGTTTCAGAAAACAGTTTGTTTTTTGAAAA
CGAAAAAATAATTTTCAAATTTAATGCGTGGGCTCATGAAAACAAGGTGAAATCGCTAGAACCAGTTCGTTTACACCGAG
TTAGAGTTAATTCTGATCTTTTAAAATTAGAAAAATATTGGATCGAATCAAGTGAAGGTCAAGTAGGAGGTTCTAAACAA
GAAAATAACGCATGTGTTACGCTTTTCCAAGCGAATAGTCGTTATGCAGAAGTAGAACATGTGGCGACTTTAATACGCCA
AAAAATGGCTAAAGATCCAAGTTTAAAATTTTCAGATTTTTCAGTTTTAACCCGACATTTGAGTGACTATTCAACGATTA
TTAAGCCAATATTTGATCAAATGGAGCTTCCGATCTTTTATGATCTTCAAATTGCAATGAAAGATCATCCATTACTAGAA
TTGATTAACGCTTTGTTTGATATTAGAGCACATCATTTTCGTTATGAAGATGTAATGCGTCTATTAAAAACGGGTTTGTT
ATTTCCAGAAACTGAGGATGACCCGCACGGGATGGACTTCTTCAAGAGTGTGCATATTACTGAAAATTACGTTTTAAAAC
AAGGAATCTATGGAGACCGATGGCTTCAGAAAAAAGATTGGAAATATAGTCGTTTTAACGATATTGACGAAGAGAAGCAA
ACGGATGAAGAAATCGAAATTAATCAGCGAATTAATACGGTAAAAAATTATGTAGCGGAAACAGTTGTGCCATTTTTTAA
TCAACTTTCTACTGCAACCACTGGTGTGGAAGCAGCCAAGGCCTTGTATGACTTTTTAATTAAAAATGGAATTGATCAAT
GCTTACTTGCTTGGCGAGACCAATGGATTGAGGAAGGGCGTTTGGCGAAAGCTGCTGAGCCCGAACAAACTTGGGAAACT
TTTATCCAGATGCTCGATGAATTTGTCGATATTCTAGGAGATCAGCCATTTGACCCAGATAATTTTATGGGTCTTTTAAA
TGCGGGATTTGAAGGGGCAACTTATTCGCAAATCCCATCTACACTAGATCAAATTCTAGTTTCAGAAAGTGGAATGGTCC
AGATGGTTGACCGTAAAATTGTATTTATCATCGGAGCTACTGATCGAGTAATGCCGGAACAAATTCAAGATAATGATTTT
TTGAATCAAGATGGTAAAAATCAAATAGATCCGTTCTTAGATGATGATCAATTTTTGAGAATTAGTAATGATCGACAGAT
GCGCCAAGAACCATACCTTAATTATCTAACATTTATGATTGGTTCAGATGAGTTAATTTTCTCTTATCCAAAAAGTGGAA
ATGATGGCGTAGAATTAAAAATCTCGCCTTACGTAGAACGGATTGGTAAACATTTTGGGATTATCGCCCAATCATTACCA
AGTCGACCTACAACTGAGCCAGTTCGACTGGATCCACCATTTATCGAGCTATTTATTGGTTCCAATCGAAGTACATTGAG
TCATTTAATTCAGTATGCGAGAGCCATGCATGAAGCTAAAAGTGAAGCAGACCCACGCTGGAATCTAATTTATACAATTT
TGAGACAGAGTACATTGGGTTCTTTAACAGATCAGTTACTAAGCAGTCTGGAATATAAAAATATCCCCGAAAAATTGAAA
CCAGAAATTGTGGAAGGTCTTTACGGCGATACAATTTATGCTTCAGTATCGAAGCTAGAAGAGTTTTATCGAAATGAATA
TTCATACTTTTTAAAATATGGATTGAAGTTACAAGAACGGGAAACATCGGATTTGAGCCCCGCTGATACAGGGCAATATT
TCCATGCGGCAATGGATAAACTAATTAAAATGATTACTACTGAGAATCTGAACTTCAATGAAGTTAATCAAGAACAGATT
GAACAAATTGCGAAAAGATTAGTTCAACAAATGGAGCAAGATCAACAATTTGACCAGTTTAATGGAACTTATCGGATGGG
ATTTTTGCGAAAACAGCTAGATCGAACGGTGCAAGCGATGGTCGAAGCAATCTTTAAACAACTGGCTCGCACACGAATGC
GTCCGATTGCATCGGAACAATTATTTGGTCAGATTGGTTCGCAATCTGGATTGCCAGCATTGAACTTTAAGGTTGGAGAA
GGCAAGGAAATTAACGTACGCGGTAAAATTGACCGTATTGATAAGATTGAAATTGGCGATAAGGACTATTTAGGAATTGT
CGATTACAAATCTAGTAACCGTAAATTTGATTTCACAGATGCTTACTATGGGTTAGCGATGCAAATGTTAATGTACTTGG
ATGTAGTTCAGCGTAATAAAGAAAAGATTGACCCAGCTACAAAAGCAGAAATTTCGAGCGCATTATATATGATTTTCCAG
TACCCGCTTCTAAAATCAAAAGAGTGGAAGGGCAGCGATGCTAACCAACTTAACCAAAGCATATTCAAAAAATTCTCACT
AAATGGATTTTTATTAAAAGATGAGGAATTAATAAAGGAAATTGATAAGACGATTGAAGACACCAGAAAGTCCGATGTAT
TTCCAATTGCATTTACTACTAAGGGAGCTTTAACGAAGGTTAGTGAAAATAGTATCTTAAGCGAAGATGAACTTCAAAAT
TTGATTAAACATGCAGAATTGAAGGTACGTGAAGCTGGAGAAAAGATTTTCAAGGGTGAGCTAGATATGAATCCGGTACA
GTGGCCTAATCGAAGAACAGTGATGGAATATTCTCCTTATAAAGATGTCATGCAATTTGATGCGATGTTACCTGAGAATA
ATTATCGAATAATTGATAAGTTAGATAAAGATCAAGTACTAGAACAGATTCGGGAGGAACAGGAAAAGAATGACAGATAG
AGAGTATACCTTAAGTCAGAAGCAAGCAATTAATAGTTCCGGCCACAACATTTTAGTCTCTGCTTCGGCAGGATCGGGTA
AAACCTCTGTTTTGGTGGAACGTGTAATCCAAAAAATTATTAATGGTGAAGATGTTGATCGTCTATTAGTAGTAACGTTT
ACGGAAGCTGCTGCCAGTGAAATGAAGGAACGTATTCGAGCAGCGATTGTGAAAAAAATTAATGAAGTGAGTGATATTGA
ACTTCAAAATCATTTTTCAATGCAGCTTAATAAGTTGAATAACGCGAATATCAGTACACTTCATGCATTTTGTATGTCGA
TAGTTAGAAACTATTATTACATCATTGATTTAGATCCCACGTTTAGAATTATGGATCCAACAGAAAGCGAGTTATTGAAA
GAAAGTGTCTGGGCGGATCTCCGGGAAGAATTATACGAGAGGGATGAGGATGGTAAATTTGCGCTCCTCACGCGTAATTT
TTCAAGCGATCGTTCGGATGAGGGGCTGCAAGATTTAATTTTAGAATTATTTGAGTTTTCGAATGCTAATCCAGACCCTC
AAGCTTGGTTACAGCAGATTGCTAAAAATTACGAAGTTCCATCTGATAATGTTATGGATATGGAGTTTATCCAACAGCTT
TTAACAGAAGTAAAAACAAAGTTGATGAGAATTTATCGCAAAGACCTAGATCTTACAGAACAAGCAATCAATGGTGGAGA
ACCTTTAAAAAATGCAGCTGAAAAATTCCAAAATGAAGTTGATGATTTAAAAACTATTATCGACAGCTTAGATGGTAGTT
GGGATGATTTACAACAAGCCGTTAGCAAGATGAAGTTTGCGCAACTACCACGAGGTAAAAAAGAAGAAGTCCAAGAATTT
AATGCATACGCTAAATCAATTCGAAATGATTTTAAAGATGAGTTTAATACAATTGCGGATAAATACTTTAAATTATCTAG
TGAGCAAATGATTGCGGTCTTCAAGGATGCTCACGATTTAATGATGAAGTTAATTGAAGTACAAAACCAATTTGCGGAAC
ACTTTTTACAGGAAAAACTAACCCGCCGTTCTTTAGATTTTAGTGACTTAGAACATTTTGCGTTACAAATTGTTTTAGAT
GATTCTGAAGAAGGTCAAGCAATCAGACGCGACTTTCAACAAAAATTTAATGAAGTTATTGTTGATGAATACCAGGATAT
TAACCCGCTTCAGGAAACAATTCTGACGTCAGTTGCCAGTTCAGATCCAGGAAATATGTTCATGGTGGGGGATGTAAAAC
AGTCTATTTACGCATTCCGAATGGCCGATCCTAGTCTGTTTATTAGTAAAAATAATCAATTTAAAGATGAAGAACAAGCA
GATGAACGGATTATTTTAGCAGAAAACTTCCGTTCGATGCGAAATGTCGATGATTTTACTAACTTAATTTTTAACCAAGT
AATGGATACTGAAGTAGGAGAAATTGAGTACGATGATGATGCACAATTGCAATTTGGTGCAAAATACTACCCAGATGAAG
TTCAGAATAACACCGAGGTAATGATCTATGACGACAGCCAAACAGATATAGATGATAAAGAAGCTACTCCAATTATCTCA
AACAAAAATGACGGTCAGTTACAGATGATTGCTCAACGTATTCAAAAACTATTTGCGGATCATACTCAGATTTATGATAA
AAAAGAACAAAAAATGCGGGACTTAGAATATAGCGATATTGCTCTGCTACACTCAACGGGTAGTAATAACCTTGAGATTG
TTGATACATTTAAGAAATATGGAATTCCCATTCAAGTTAATAATGCCCAGGATTATTTCCAAACCACAGAAGTTTCAATC
ATGATGGCGTTATTGAAAATAATTGATAATCCCTATCAAGATATCCCATTGGCAGCAGTTTTAAGGTCGCCAATGGTGGG
GCTGAAGGAAAATGAACTAGCCTTTTTACGAATTGGAAAGAAAAATGGGCATTACTTTGAGGCACTACTTTATTTCTTGA
ATGAGGCCAAGCTAGATTCTAATAATGAGTTCCAAATGCAGTTAAAAACAAAAATAACTCACTTTTTAGAGCAGTTAGAT
CATTTTAGTAAATTAGCCCGTCAATCAACTTTGGTGGACCTCTTATGGGCAATTTATGATGAGACAGGTTATCTAGATTA
TGTTGGTGGAATGCCCGATGGGCCACAGCGCCAAAATAATCTACATGCTTTGTACGATCGGGCGAAAGGGTATGAGGAGT
CTAGTTTTAAGGGACTCTTCCAATTTGTTCGATTTGTTGAAAAAATGCGAGATAAGAATAAGGATTTAGCTGAAAATCCA
GTAGTTACTGATGTCAAAGCTGTGAAATTAATGACGATTCACGGAAGTAAAGGGCTAGAATTTCCAATTGTATTCCTAAT
TGATGCCGAACATGGATTCAATACCATGGATGAGAAAGGACGTTACGTTCTTGATCGAGACGCAGGAATGGGAATCACAT
TGAAGGACTTTATTCATCGGTTAGAGATTGATACAGTCCAAAAGAATTGGATTATTTCAATTAAGAAGCAAAAGGCGTTG
GCCGAAAAATTGAGGGTACTCTACGTGGCCTTGACGCGCGCAGAACAAAAGCTAATTATCACTGGAGCAGTTAATTCTAC
GGATGACACCTTGAACAAGTGGGCCGAAGCGGTAGACACGGACGAGACGTTGATTCCTGCGGAAGCTAGATCTAAAGTAA
GTAACTTTTTAGATTGGATTGGAATGGCAATTATGCGAGTACCTTCTGTGGTTGAAAAATACGCAGATTACAATACCCGA
AAATTGCAAGGTACACTAATTCCGGATGTAGAATTGAAGATTATTAATAGCAGTGAGTTAATGGATCAGCAAGGATTAAC
AGCTTTAAAGTCAGCGCAGATACCTGAGTTACAGCAGTTAAACGCTTTTGATGATATAGCTGATGTTGATAAGTTTAAAC
AAATTATGAACTTCAAATACCATGATGAAGCCGCAACGATGACAACCGCCTATCAGTCAGTATCTGAAATTAAGCGAGTT
TTTGACGATCCTGATAAATTCGAATTGAATTTTAGTGAGGTCGATGCAGATCAACACATTAAACCACAAAATCGGTTTGT
AACGGAAAGTTTAATGGCTCCGCGTTTTATGAATGAAGCGACAAAGCCTAAGGCAGCTGAAATAGGGACCGCAACGCATT
TAATTTTGCAACAATTAGATTTGAATCAACCGATTAATGAAACAATTATTAAAGATAAAATTGGTGAGTTGGTAATGAAC
CGAGTGTTGGATGAACAAGTTGCTAACCGGATTCGTATTTCAACAATATTAGACTTTTTTGATAGTGATTTAGGACAGCT
AATGATCAACCATCCAGAAAATGTACATCGGGAAGAAGCTTTTTCGCTATTACTACCGGCTAAGGGACTTTTCCCTAAAG
TTAAAGGTGATGACGATGTGTTGATTCATGGTATTATCGATGCATATTTCGAAATGGAAGATCGAGTTATCTTATTAGAC
TACAAGACCGATTTTGTTCTTCCGGGGAGCGTCGAACAAGGTATAGAAAAAGTAATTAATCGATACCAAGGGCAGGTCAA
TTTATACGCACAAGCCTTAGAGAGCGTTTTGAAACGACCAGTTAATGAAAAATATCTTTATTTGTTATCGATTGGACGAC
TAGTAGAAATTCAATAAAAAAGCTGCAACTAATCTAATATGGCAAAATTAGTTGCAGTTTTTTTGCGAAAAAGTGTTTTA
AGAGACCACTAGATTAAGAGATGGAGAATAATCCTGAAGCGTGTTTTAACTACAGATGAACTTCGGAGCAAAAAAATGTG
GATAATTGTGGATAACTTTGTTAATAACTAAAAAAGTACGAAACTATTTATACACAAAAGTTATTAAATAAACCTTAAGG
CCTGTCGAAAAGTTATCCACAGGTAGTGTTGATAACTGTGGATAAAAAAGTTTATAATAATTTTATATTGATAAAAACGC
TTATTTGTAGGCGATGTAAGCGTGTGGAATGAAACAAAAATTAAGTTGGATAATTGTGGATAACTAAAAAAACTGTTGAC
AAAATCTTATCCACAAATGTAGTGTCGAACATAAATTCGGCCCAATATGTTGTGAGTGTAAAAATTAGCCTGTGGATAAC
TTTGTTAATAACTTAAAAAAGGATGTGCAAAAGAAGTGAATATTAAAATTATTGTTGTGGGAAAGTTAAAAGAAAAATAT
TTGAAACAGGGGATAGCAGAATACTCGAAAAGATTGTCAAAATTTTGTAAGTTCCAAATTATTGAAGTTCCAGATGAAAA
AGCACCCGAAAGTTTAAGCGATGCTCAAATGAATGAAGTTAAAGTTAAGGAAGGAGAACGTATTTTAGGTAAAATTAAAG
ATCGAGACTATGTTTTTACCCTAGAAATCAAAGGAAAAGAACGCTCTTCTGAAGAATTATCAGCAGAGATGGCTAAATTA
ACTACTTATGGAAACTCTGATATCACATTTGTGATCGGGGGTTCGTTAGGTCTTAGTGATGCAGTAATGAAACGTTCTAA
TTCCGCCATTTCATTTGGGCGCTTTACTCTACCCCACCAATTGATGCGACTAGTGTTAACTGAGCAAATTTATCGTTCGT
TTATGATTCAGGCGGGAAGTCCGTATCATAAATAAAGAATTCAATAATATGCTTGTACGCTTAATAAAATATTAGAAGAA
ACGACTTTCCATGATGAAAGTTGTTTTTTTGTAAACTTAAAGATATAAAATAATTGGTAGTTTGAAAGTTATAATATAAG
TAAAGTCTGAAATGAATGGGGTATAAACTTATGAAAAAAAATATCGATGTTGTTGGAGCTGCTTTTATAGAAGATGATAA
AATTTTAGCTACTAAACGTAGCGATGACCGCATTTTAGGAACGCTTTGGGAATTTCCAGGTGGAAAAATTGAAAAAGGTG
AAACTCCAGAACAAGCTTTGAAAAGAGAACTATTTGAAGAATTTAATGACGACATACAAGTCGGTGATAAGGTAACAGAT
ACAAGTAGTTTTGAATATGATTTTGGGACTGTAAATCTTACAGTATACTATGCAAAATTTATAACTCATAATTTTAATCT
AATTGCTCATAGTAAAATAGAATGGATGTCCCAAGAAGAGCTAAAAACAGTAAAATGGGCAGATGCTGATCAATTAGCAG
TGGGTGAGATATGTAAAGCTGATCTTTCGAAGGTAAAATTCGGATGAAATTAACAAAAATAAAAAATGAAATTCAAAATG
CTCTGACACAAGGTTTTGTGGATAAAGATATTATTGGGAACGAAGAAATGGTGCCGCGGTTCATTTTAAATGCTAAAGGA
GATACAATGCGTGATCATATTGATCATGAGCTTATTCATTGTTCATCATTTATCTTTGTAATAGCGTTTATTACAGAAGG
CGCTCTTACACCGTTAAAAGTAAAACTGGCTGATTTAGCTCGAAGAGGTATAAAGGGGCGAATACTGACTTCCGATTATT
TGGAGTTTAATTCGCCAAAAATGTTCTATGAGTTAAAAAAATTAAAAAATGTAGAAGTTAGAATTGCAGATATTCATACT
TTTCATGCTAAGGGATACATTTTTAATCATAATGATGTTTACCAAACTGCAATTATAGGTAGTTCAAATCTTACAGAAGC
GGCAGTAGCTACTAATTATGAATGGAATCTTAGAGTTACATCTTACCAGGATGGAGAAATTACTAGAAAGATAATTGAGG
AAATTGAAAATCAGTGGAAAAAGTCACACTCTTTAACAGAAAAGTGGATCGAAGGGTACAAAATTAAATATGAAAAAAGC
CAACAACGCTATTTAAAAGCAAAAATTGAAGAAGAAATTCCAGAGTATGAAACTTCAAAAGAGATCAACCCTAACTTAAT
GCAGCAAGAGGCTTTAACTAATATAGAAAATATCCGATCTAATGGAGCTCAAAGAGCACTAGTTATCTCGGCAACAGGAA
CGGGTAAAACATATTTGGGGGCATTTGACGTAAAAAAATTTAGCCCTGATAAATTTCTATACATAGTACACAGGGAACAA
ATTTTAGATAAAACTATATCCAGTTTTAAGAAGATTCTTAGCAATGAACCTGCAGAGGCTTTTGGAAAAGTATCCGGAAA
TTCAAAAGATTTTGAAGGGAAATACCTATTCGCTACCATACAGACGCTTTCGCGAGACAATTGGCTAGAACGTTTCGATA
AGGATGAATTTGATTATATCTTAGTTGATGAGACACATCGGGCTGGAGCTGAATCTTATAAAAAAGTGTTAAATTATTTT
ACTCCACAATTTATGCTAGGAATGACTGCAACACCAGACAGAATGGACAATTTTAATTTATATGAATTGTTTGACTACAA
CATTGCATACGAAATTAGACTGCAAAAAGCTTTAGATGAGAACATGTTATGTCCGTTTCATTATATTGGCATTACTGACT
ATGAAGTAGATGGGCAAATTACTGACGACACTAGTCAACTAAATTGGTTAGTATCTGAAGATCGTGTAGATTACGTTATT
AAACAGACTGAATATTACAGTTACTCAGGAGAAGCTCTCCAAGGTCTAATATTTTGTAGTAGAACAGAGGAAGCCAAGAG
ATTAGCGGAAACACTTAGCTTGAAGAGACATCCTAGTAAGGCATTAACAGGTGAAACTCCTCAGTGGGAACGTGAAAAGA
TTATTGAGGAACTGGAACAACGGAAAATAGAATATATTATTACAATTGATGTTTTTAATGAGGGTATTGATATACCATGT
GTAAATCAGGTAGTAATGTTAAGAAACACACAATCTAGTATTGTTTTTATTCAGCAATTAGGACGAGGATTGAGAAAATC
AGAAAATAAAAAATATGTAACAGTCATTGATTTTATCGGAAATTATAAAAATAACTACCTAATCCCTATTGCACTAGTTG
GTGATAAGTCGCGGGATAAAAATAGTGCACGAGATGATTTGGAATTAAATGAAATTGCGGGGATATCCACTGTTAATTTT
TCGGATATTGCAAAAGAAAAGATTTATCAATCTATAAATAATACATCTTTAGATAGCATGAAGATATTGCATGACGATTA
TGAAGATTTAAAAGCACGTTTAGGGAGAGTCCCCTTCTTATTAGATTTTCAATCTTTTGGAACAGTAAATAGTTCCGTTT
TTATAAAAAAATATAGAAATTATTACCAGTTTTTGCTGAAAATGAAGGAAGAGTTTCATTTGACTCATGCTGAAGAAGAG
ATCCTAACTTTTATTTCTGCAGAATTAACGAATGGAAAAAGAATTGTTGAACTTCTATTATTAGAAGAAATTCTAGAATG
TGATGGACAATTAGTAAAGGGAGATTTTATAAAGTCTGTTAGAGAAAAGGGAATTTTTTATAATGAATCGGTAGAAAAAT
CTGTAGAACAAGTTATGTCATTGGAATTTTTTAAAAAAGCTAATCGGAAAAAATATGGAATGGAACAAATAGTAAAAGAT
AACAAGAATATCTACCAAATTAGTGAAAAATTCAAGAATAGTTTCGAGAACAATCCCGATTTCAAACTATTAGTTTTGGA
TGCGATAAAGGCGGGACTGGAAAATGCAAAAGAATACGATATAACAAAACCTTTTTCATTATATCAGCGGTATTCTAGAA
AAGACGTTTGCCGAATCATAGGGTGGACAGAAGGAGACAGTTCAACCGTGTACGGATATAAAGTTAAGGAAAATGTCTGT
CCAATCTTCGTAACCTATTCTAAATCTGATGCCATAGAAGATAGTATTAAATACCAAGATAAATTTATTAATAGAGATAT
ATTCCAGTGGTACACTCGTCACAATGTTAAAATTGATTCCAATGAAATGAAAAAAATATTAAATAAAAACACGACTATCC
AATTATTTATCAAGAAAAATGATGATGAAGGTAGTGATTTTTACTATTTTGGGGAAGTTAATGTTGTTCAAGCTGAACAA
GAAGAATTTCAAGTTAACAGTGATAAAATTGAACCTATAGTTAAAGTTCAATTGAAATTAAAAAATACTGTTAGGCAAGA
TAAGTATAAGCTTTTTGAAAAGTAATGTGGTTGCTGAAAAATAACATCGATATTAAAAAAATTTGAAGATAGTTTGGTAC
AAAAGTATGAGAAAATATTTCAAATTATATGAACAAATAAAAAACGCCTTTTTAGGCGTTTTTTATTTATCCTAACCATT
TTCCCACAATTGGAAATTTGCCTTGCAACCAGACAAATGGTCGGGTCTTAATGATACGTTGGTGAGTTTCAGGTGAAGCT
TTTTTTACAGAGATTAAAGCGAGAATGAAGAATGGAGAAGCTGGCATAACTGGTAGCGCTAAGCCGATTATTCCTAGGAC
AGTATTGAAGAAGGCAGAGGTTAGCCAAAAAAATCGTGTGATTATGAAAGTCATTTAGTCATCTCCTTAAGGATATAAGT
TAGCATGTTTTAGTAAACTAAACGAGCAAAATGGATGAGCTTTTAAAGTTACTTAAGAATATTAAATGAATTTTTAGACA
GTTTGGCTTATAATGGGCGCTAAATATTTGAATAATACAGGCAGAAAAATAAGATCGATAATTTCAACTTCAGGTGAAGT
TAAAGTGAGGTGAGAGGTAATGAAAAAACCGAAGGCACTAGTACGCGGTGATAAAGTAGCGATCGTGAGTCTATCCAGTG
GAGTATTGGGTGAAAGCTTTGCTGAACACGAATTGAAGCAAGGAATACAAAGACTAAAAGAATTTGGTTTACAACCAATC
ATTATGAAAAATGCTTGTCGAGGGATTGAATACTTAAAATGTCATCCAGAGGCCAGAGCTGCTGATCTCAAACAAGCTTT
TATGACAGCCGATATTAAAGGAATTATTTGTGCAATTGGTGGGGATGATACTTATCGTTTAGTGCCATATTTGATGGAAG
ATGAAGAATTTATTAGGGCAGTTCAGGCGCATCCTAAAATTTTTACGGGCTTTTCAGATACGACGATCAATCATTTAATG
CTAAATAAACTGGGGCTAATAACGTATTATGGTCCAAACCTATTGAATGATTTAGGCGAGCTAGATAGGCAGATGTTGCC
TTATACACGAGCAACTTTTGCTAGCTATTTGAAAAACGAAATTCCAGTCGAAATTAAATCTAGCCCAATTTGGTATGATG
AACGGGTCGATTTCTCGATAAAAGCACTGAACACACCACGTGTTAAACATGATGAAAAACATGGTTACCTTGTACTTCGT
GGAAAAGGGAAAGTTACAGGAAGATTATTCGGCGGTTGTTTGAATAGTTTGGGTAAATGTGTCTTAGGCGAAGGTCACTC
TGATCAACCAGCTATTATTCAAAAATATGGCCTATTACCTGAACCCGAAAAATGGTTAGGAAAAATTCTGTTTATTGAAA
CAAGTGAAGAGAAACCTACGCCAAAAGAGTATCGAAAATTATTAGAAACCCTAGATCAATTTGGAATTATATCTAAAGTT
TCAGCTATAATTGTTGGAAAGCCACAAGATGAAATCTATTTTAACGAATATCAAAAAATATTACTTGAGGTAACAGCGGT
TTATCAAACTCCAATTATGTTTAACTTAAATTTTGGGCATGCTTATCCCCGAACAGTAATACCCTACAATTTAGAAGCTA
CCGTCGATTTTGATGAAAGAACTTTAACAGTCCAAGAATCCTTGTTCAACTAAAAAAATCCGCCTTTAAAAGGCGGATTT
TTAATTATCTGACGATAATATTGCCATCGGAACTAGTGAAAGAATAATGAGTTTTCTGAGATCCTTGATGATAGTAATTT
GTATTTTTACCAAAAATTTTAGCGTGCCCGTCGTCGCTATCTGCATTAATTGCTAGATTACGGGAATCCTTCAGAGTAGT
ATGAATATCGCCATCACTAGTACGACCGGTTAAAGATTCTGAAATACTAAGCCGATTTAAGTTCAGATCGCCGTCATCAC
TAACTAACTTAAGCTGTTTGAAGTCAGAATCATTAAGTTCAAGATCACCATCTGAAGTTAAAATTTTTGATGAGCCCTTA
ATGAATTTTGAGTCATTAATAGTAACATCGCCATCACTGCTATCATAAGCAAGACTTGCTGCTGAAACTTGTCGTAATTC
TAAATCAGAGTAACCACTAACTTGGAGTTCGTCTTTAACGTTAACTTTGTGCAAATCAACATCTTCATTTGAAGATAGAT
GGATTTGGTTGAAGTTCAAATCAGTAATAGAAACTGTACCACTAGTGTTACAAATTAACTTGTTAAGCTTACTAGTACTT
GGTACGTAAATAGTAATTGTAGACGGTGCAAAGTTTCCAAGTCCTAGATTAAAGGTAAAACCATTTCTTGAATTATCGTT
AATAGAAAGTTGATGGTCGGTTGCTTGGTAATCAAGGGTATTGGTTCCTCGATAAGTGACTTTAATTTGGGATCCAGCGT
AAGGTTTAATTTGAACTTCATCATCGGCGTTAATTTTTAAATTATGAACTTCTTTGAAGGTAGCATGTTTGATTGAAGCA
TCTTCGATTTTAAATCCGCCATCATGCCAAATTAAATTATGATCGCCGTGATGTAAGATGCCTAATCCTAAAAGGACGGC
TCCTAAAATGGTAAGGATAATCCCCGAAATAAGTGTTTTTTTCATTACCGATCACCTCTTTTTTCTGTTCTTCTTGTGAC
AATCTTGGTATATAACCATCTGAAGAAAAGGGAAGTCCCGTGAAGAATTAACATTAATATCCATCGGATAAATGGAATTA
AAATTAAATATATCCCAATCACTAACAACCCAAAACCGATGTAATAAATACCAGTCCAAAAGGATGTTGCCAAAAGAGTT
AGACCAATAATAAAAATAATAATAGCAATAATGCCAAAGATAGTGAAAGCCAATCCAACTCCAAGAATTGCAACAACCAT
CCCAAAAATAACACCAAATATGGCCATAAATAAGCCTAGCGCTAGAGGAATTGTAATAGGGGTAGAGAAAATGGCCAGGA
TGATCAACCAAATGGTTTTAACATCCTGCCGTGGACGTTTAAAATCCGACGATTCGGGTTCAGATTGTTCACCAGCTTTA
ATAGAATAGTCTGCTAAGATTTTCCGTGCTAATTGTTTAGGTGTTCCTAATGAAGAAACTGCTTGTTGATAGCTTACTAA
GCTACTATCTTGTAAATATTCGCTATAAAACTCAATTACATCAGACCGCTCTGCGCGCGTGAGTGGAGATAGATGGGGCT
CTCATTCTTCAATGTAATCATTCATTTAAATCACCCCTTGAAACTAATTTATCAATCCTATTTTTGAAGGTAATCCATTC
TGCTTGAATTTCAGCCAAACGAACTTTACCTGCTTGAGTTATCTTGTAATACCTTCGATTCCGTCCTTGGTAGGGTTCAT
CATAGGTTGTTAAATAATTATTCTTTTTTAAACGGCGTAAGACAGGATACATGGTTGATTCAGAAATCGGAAAGTCTGCT
TGAACTTTCTGTGTCAGAGCATAACCATAGTAATCTCCATGATTTAATATTCCCAAAACGCTACCGTCTAGCAATTCGGT
TGGAATTTGGATTGCCATATGTTCACCTCCATAATACTATATCTCATATAGTATTATAAATGATTAAAATAGTAAAGAAA
ACCCCCAAGCTTATTTACAAGCTTGGGGGTTGAAGTTCAATTTAACGTAAAATTCGTTGAATATCGCGAGCAATCATTAA
TTCTTCATTAGTTGGTACAACGAGAACTTGAACCGCATCAGTTACTTGATTAATCTGTTGTTCTTTACCACGTACATTAT
TACGCTCAGCATCAGCATTAATGCCGAAGTAGGCAAGTTGTTCCATAATGCGTTCCCGCATTGCAATTCCATTTTCACCA
CAGCCAGCAGTGAAAATCAGAGCATCTAATCCACCAAGTTCAGCCACATAGCTACCAATAAAACGGACTACGCGGTTAAT
GAACATTTCCAATGCTAACTTAGCTTGAGGATTAGAATTTTCGGCGTCTTCCAAATCCCGTTGGTCAGGAGATAATTGGG
AAATTCCTAATAACCCTGATTTTTGATTTAGAATATCAATCACTTCGTTAACACTAATCCCTAATTTTTCAGCTAGAAAA
CCGACCAGTGATGGATCTAAATCTCCCGATCGAGTCGCCATCATTACCCCGCCTAAGGGAGTGAATCCCATAGAGGTATC
GATTACACGTCCTTGATTAAAGGCCGTAATTGATGAACCGGAACCGAGATGACACGTAATCATTTTCAAATCGCTTAAAT
CTTTTTTTAGAAGAGCTGCTGCCCGATTGGCGACATACCGATGACTGGTCCCATGCGCACCATATTTACGAATCCCTAAG
TCTGTGTAGTATTCGTAAGGGATGGGGTAGAGGCAGTTAACTTTCGGCATATCAGCGTATAACGAAGTGTCGAAAACCGC
CACTTGACGAACATCTGACAGGAGCTGTTTAAAAATTTCAATGTAGCGGGCCTGAACCGGGTTATGAAGTGGGGCATATT
CAGCTAAATTTTGGATTTCGGCTAAAACTTCATCATCGATTAAAACCGAGTCTTTAAAGTGTTCGCCCCCTGCGACAACG
CGATGCCCAATTCCAGTAATCTCACGTAAATGCTCGACTAGTCCATGATCTTTAAGGAAAGAAAGTAACATGGTAACCGC
TAAATCATAGGTGATTGAAGGTTTTACTACTTTATAAGGATCGTGATGGGGGCGTTTAACCATAAAAACGGAGTTGGGAA
GATTGATTCGGTCAATCAATCCAGTTGCGATTACTGTTTCGTCAGGAATCGAAAACAACTTCCATTTCAGAGTTGAACTG
CCCGCATTAATAACTAAGTCTTTTTTCATGAGATATTCCTCGCTAACATGTGTAGATTTATTGGAAATTAGTTTTTGTAT
CCGCTTACAATTATACCGGATTTCCAACAAAAATACTTAACTATCGATAATAGTTTTTGCGTTAATGAATTCACGAATAC
CTAAATCACTAAGTTCACGTCCGTAACCAGAGAATTTAACTCCACCAAATGGGAACTGAGGATATGAAGTTAGTAATTGA
TTAATGGCAACTTGGCCTGTTTCAATCTTCGAAGCTACTCGTTCAGCTTGTTCTAAGTCTTCGGAAAATACGGTCCCACC
TAGTCCGTGTTGAGAAGCATTAGCAACTTCAATCGCTTCTTCTTCATCCTTAACCTTGTAAACTTGAGCAACTGGACCAA
ATAGTTCCTGATCATACATCGGGTTATCTGATTTCATACCACTAATGATGAGAGGATAAAAGCCGGCACCAGGGCCTTTA
ATAGGCGTGTTGTTACCCCAAAGTAGTTTAGCACCACCGGCTAAGGCCATGTCCACTTGTTTTCTTAGTTTTTCTTGAGC
AGACTTGGATGAAAGTGGCGCCAAAGTTGTTTCGGGGTCTAGTGGGTCTCCCAACCGACGTTTTGCAAATTGCTGGCTAA
GACCTTCAAGAAAGGCGTCGTAAACATCTTCTTGGACGATAAAACGTTTAGCAGCCGTGCAGACTTGTCCAGCATTGCTA
AGACGAGCTTTAGCAGCAACTTCAATTGCTTTTTTCAAATCAGCGTCTTTTAAGACAACAAAGGCATCGGTTCCGCCTAA
TTCCATGGTTGATTTTTTCAAATTTGCTCCTGCTTCGGACGCAATCTTTTTACCAACCCCTTCAGAGCCAGTTAAAGCAA
CACCTTGAACCCGATGATCACTGATGATTTGACTAACTTGGTCGTAATTGATAAATAAATTTTTAAATGCTCCCGTTGGA
ATACCAACCTTCAAGGTCGCATCCTCAAAGGCTTGAGCACATTCGGGAATGATACTAGGGTCTTTTAGTAAGACAGGGTT
TCCCGCAATAAAATTAGGAGCAAAGACCCGCATAATTTGAGCATACGGGAAGTTCCAAGGTTCAATCATAAAGACTGCTC
CAATCGATTGGTACTCAACGTGGGCTTTAACCCCTGGAGCATCGTGATACTCAACGTCTGCCAAAGCTGCTGCTCCATTT
TTAGCATAGTATTCTGCAAAATCAGAGGTCTTTTGAACTTCAGCTTGAGATTCCTTAAACAACTTTCCCATGTTAGTTGT
AATAAGGCGAGCGTAATGGTCAATGTTATTTTTAAACTCATCGGCTAGCTCTTGAAGTTTTTCGGCTCTTTTTTCAATGG
GTTGAGTTTTTGCAAATTGATAAAAAATATCAGCATTCTTCAAAGCAACTTCGACTTCTTGGTCGGTTGTATTAGGAAAT
GTGCGAATTAATTGTCCGTCGTACGGATTTACTGAATGATATGCCATATAAAAGTCTCCTTTTCTAGATATGGTTCTATT
GTGCAAAAGAATGCGCTTTCATTCAAGTGATAAAGCTTAAATTGGTAAAATTCAATATTTGAGAAAATACAGCACATTTT
ATAGAGTGGTTAGATTAAAGTGAAGGTTCAGATTTGCAAAATATATTATCTTAGCGTAGACTACAGAGCGAAAACTGAAT
AGATTTCTTCGGGGCAGGGTGTAATTCCCGACCGACGGTAACAACCAAGGGTTGAAGTCCGTGACCCGCGAGTAGCGGTG
GACCTAGTGAGAGTCTAGGACCGACAGTATAGTCTGGATGGGAGAAGAAACGTTATTTAAATTTCGTACTCTTTTGTACG
CTTTTTGGCGTGCATGCTCGTATGGAGTCTTATTTAGCTATCAAAAATCATGCCCCGCACAAATTTTGTGTGGGGCTTTT
TTCGTGGGGTGATTTTGATTAGTGAACAAGATTATATGAATTTAGCTTTCGAAATGGCAAAGAAAGGGAAGTATCAAACG
TGGACGAACCCTTTAGTGGGAGCGGTAATCGTTAAGAACAACGTGGTTTTAGCTAAAGGGTATCATCACCAGTTTGGAGC
TGCTCATGCTGAAATTGATGCTTTGCAGCACTTAGATGATCTAAAACAAGCTAGAGGTGCTAAGATGTACGTCAGCTTAG
AGCCGTGCAGTCACTTTGGTAAGACGCCTCCTTGTGCTAAAAAGTTAGCTGAAGTAGGTATTAAAGCAGTTGTAGTTGGT
CAAAAAGATCCGAATCCATTAGTCGCGGGTCGAGGACTTCAAATTTTAAGGGATGCTGGAATTGAAATAAAAGTTTTAAA
CCAAACTGGAGGATTAAATGTTAAATACAATTTTTTCTATCAGCATCAGCGTCCGTATGTAAATGTAAAGTATGCCATGA
CTTTGGATGGAAAAATTAACCAGCAGGCCAACCAACGCAGCATTATTACTGGTAAAGAAGCCTATCAAGACAGCCAGCAA
TTACGGGCAGAATATCAAGCAATTTTGGTTGGTGAAAACACATTAAAAGTTGATCATCCCCAATTAACAGTCCGCCAAAT
CGCTGTTTATCAGCAACCTTGGCGAATGGTTTTGATAAGGGATGTAGATCAACTTAAAGTTGAAGATTATGCGTTTTTTA
AAACAGCAGATCCAATCTTATTACTTACTTCATCCGTAACTCGACGACAGTGGCCGAATAACGTAGAAGTGATTTCTGAT
CGGTGGACCCCCAATAAAATCCTAACGCTACTGGCTAAACGAGGGATTCAAAGTGTTTTAGTTGAAGGTGGGAGTCAAAT
TCACGCCGAGTTTTTAGCAAGCGGTCTGGTGGATGAAATTAATGTCTATCTTGCACCACGTATTTACGGAGCGACGGGGT
TACCAGCGATATTTAACCCTACTCAATTACCATATCAATCGAATGCATATCAGTTAGTTGAAAAAATGGAATTGGGGCCA
GATATGAAATTTAGACTGAGGAGAGTATAGATGTTTACTGGAATAATTAAAGCAAAAGGCATTATCAGCCAGATTAAACG
CAATCAAGCAACCGCGCAAATTACGATTGCCACACCGATGACCCACCAAATTCATAGCAAAATTGGAGATAGCATTGCCA
TCAATGGGATTTGTTTAACGATTACTAGCATTTTAAACGAAGGATTTACCGTCGAAGTAATGCCCGAAACAACCCATCGA
ACGAGCCTTGCGAATATGAAAGATGGAATGGAAGTTAATCTAGAACCGGCTTTGCTAGCCACAGACCGCTTAGATGGTCA
TTTTGTTTTGGGACATGTAGATACAACGGCCAAATTAGTTAACAGAGTGTTAGATGAAAATTCAATCGTCCTAACCTTTG
AAATTAATCCTGACTATATAGATTACGTGGTCGAAAAGGGCTCGATCACCATCGATGGAGTGAGTTTAACGGTTTCAGCG
GTGGAGAAGCAGCTGTTTGAAGTTAGTTTGATTCCACATACCTTACAAGTAACCACGCTAGGTAATTTAAAGGCTAATGA
TGTTGTGAATGTTGAAACTGATATTTTAGGGAAATACATTTTAAACGAAAATCGTGGTGTAAATAATGAAAAATAGAATA
ATTGAAAAAGTTGAAAATGCTCTACAAACTTTGAAAAATGGTGGTCTTATTATCATAACGGACGATGAAAATCGTGAAAG
TGAAGGAGACATGGTGGGATTGGCCGAATATGTTACCCCAAAAGCAGTCAATACGATGGTTACCAATGCTCGAGGACTGT
TGTGCGTACCGATGAGTGCGGAGATAGCTCAAAAATTGGGATTATCACCAATGGTTACTAATGCGGAAGATGCTTTTGGA
ACGGCATTTACCATCAGTACCGATGCTAAAACCACTAAAACAGGGATTTCAGCTTTTGACCGCGCTAAAACCATTCAAAA
GTTAGCGGATCCCCAAGCTAAATTTAGTGAATTTTATCATCCAGGGCATGTCTTTCCCCTAATTGCTGAAGAAGGTGGGG
TGCTAGCAAGAGGTGGGCATACTGAAGCGGCAGTTGATCTGGCTAAGTTAGCTGGAGTTCGGCCAGTAGCCTACATTACG
GAAGTTTTGAAAAAAGACGGCACAATGGCCCGTCGAAACACCCTTAAATCCTTGGCCGAAGGAATGCAAATGCCACTATT
AACCATTGAAGAAATTAAAATATATCGTTATATGAAAGATGCTGGAATAGTTAAATCGGTTGCGAAAGTCCATCTACCTA
CTAAATATGGGGAATTTGAGATGGAAGCTTTTGATACGGGGGCTGGGCAGGAACCAACTTTACTTTTAACTAAAGGAAAT
CTATCTGAAGTTCAACCCTTGTTACTTCGAATCCACTCCGAATGTTTAACTGGTGATATTTTTGGTTCCAAGCGATGTGA
TTGTGGTGAGCAATTAGAACGTTCCTTAAAGGAAATCCAAAGCCGTGGAAGAGGAGCTTTGTTGTATTTACGCCAAGAGG
GTAGAGGAATTGGTCTTGCTAATAAATTAAAGGCTTATGAACTTCAAGAGCAAGGGATGGATACAGTTGAAGCTAATCTG
AAGTTAGGATTTCAAGCTGACGAACGGCATTATGGAGTAGCTGCTGCAATTCTAAGAAAAAAGGGAGTCACGAAAGTTAA
TCTACTAACCAATAATCCTGACAAGATTAAACAATTAGAAACATTGGGAATCAAGGTAGAGGAGCGAGTGACAATCCAAA
TCCCAGCACATCCCGAAAATCGAAGCTATTTAAAAGTTAAAAAAGAAAAAATGCATCATTTATTGAAAGGAATGGATTAA
ATGACAGAATATTTTGGTACTTTTAATGGAAGTAAACTTAAAATCGCGATTATAGTAGCGCGTTTTAATGATTTAGTGAC
AAAGCGTTTACTGGATGGGGCTTTTCAAACTTTAGCTCAAAATGGAGTTTCCAAGGAAGCTATCGATGTTTATTGGGTAC
CTGGAGCGTTTGAAATTCCACGCGTAGCTCAAAAAATAAGCCAGAAAGGTAATGTAGACGGAATAATTACTTTAGGAGCA
GTCGTTCGAGGCGAAACATCGCATTACGAATCGGTTTGTTCAGGAGTAACAAGTGGAATCGCTCAAATAGCGTTAGAAGG
AAAAGTACCGGTAATGTTTGGGGTGCTCATGACAGAAAATATGGAACAGGCTCTTAATCGAGCGGGTGGTAAAGCCGGAA
ATAAGGGTAGTGAATGTGCAACGGGGCTACTGGAAATGATTGATATTGAGCAAACAATAGATAGGGAATAGTGATACAAG
GATTTAATGGTTGTTCAAAAAAGCGGTCTACGGAGGTTGAAACCAATATTTTTTTGAAAAACTTTAGTCCTTTAGACCAC
GGTAAATTTAAATATGTAGTTTTTTCTTAAAATAGCGCTTTCAAAAACCGATAATAGGTATATACCAATTTTAATTTTTA
TAAAATAAGCCCTATAAAGCGGATTATACCAATAATTTACGCTTGAAATAGCGTTTCCACTAACATAGAATTGGATTATC
GCATTTATTCAATATTCTATTTGGAGGTATTATTCATGAAAGCATATTTGCAACGCATGGGTCGTTCTTTACAACTTCCC
GTAGCCGTTTTGCCTGCCGCCGCTTTGCTGGTTGGTATTGGTAACTGGTGGGCTTCTTACAGTAATGACGTAGTTGCTCA
TTTCTTACAAGCCGGTGGTAACGCTGTTTTAGGTCAACTACCGCTATTATTTGCCGTTGGTTTAGCCCTCGGGATGTCTG
TCGATCAATCTGGGGCTGCTGCCCTCGCTGGGTTAGTTGCCTTTGAGCTACCGGTCAATGTATTAAAGCCTGAATCGGTT
GCTACATTAATGAACATCAAACCTACAGCCGTTGATGCTTCGTTTGCTCAAATTGGAAATGTATTTATCGGTATTATCGC
TGGTTTGATTGCTGCAGCATTATACAATCGATTCCACGAAACAAAATTACCGATGGCTCTTTCCTTCTTTAGTGGTAAGC
GTTTAGTACCAATTATGGCTGCCCTTGTTATGCTACTTGTCAGTGTAGTGTTACTATTTGTTTGGCCACCAGTTTACGGC
GCTCTCGTTGCGTTTGCTAAGTTTATCTTGAACTTAGGCTGGGTTGGTGCTGGATTGTACGGTTTCTTCAACCGTCTCCT
TATCCCAACTGGTTTACATCAAGCTTTGAATTCCGTATTCTGGTTTGACGTGGCTGGGATTAATGATATTGGTAAATTCT
TGGCTTCTCAAGGTACAAAGGGTGTTACAGGTATGTACCAAGCTGGATTCTTCCCAATCATGATGTTTGGACTTCCAGCC
GGAGCTTACGCTATTTACAAAAATGCTCGTCCTGAAAACAAAGCAACTACAGCATCATTGATGTTAGCTGCTGCATTTGC
TTCATTCTTCACCGGTGTTACAGAACCACTTGAATTCTCATTTATGTTTGTTGCATGGCCTCTATACGTATTGCACGCAA
TCTTTACTGGTCTTTCACTCGCATTTGCGGCATTTATGCATTGGACAGCTGGTTTTGCATTCAGTGCCGGTTTAGTTGAT
TATGTGCTTAGTTTGAAGAACCCGATCGCTAACCAACCATTATGGTTAATTGTTCAAGGCCTCGTAATGGCTGTAATTTA
CTATTTTGGTTTCGATTTTGCGATTAAGAAATTCCATTTGATGACTCCAGGTCGCGAAGAATTAGCTGAGGACGATGATG
TTGAAGAAGTTGCAACTAATGATTCAGATGATAAGTATACTGTTCAAGCTAAAAAGATCTACGCTGCTTTAGGCGGTTCA
GACAACTTACAAGTCGTGGACAACTGTACGACACGTCTTCGTCTTAAATTGAATGATACAGATAATATTAATGAAAATGC
AATTAAACGCAGTGGTGCTGCTGGATTAAACAAGATTGATAAGAATAATCTACAAATTATTATTGGTACTGAAGTTCAAT
TTGTTTCAGATGCACTTGCAAAATTAGAGAATGCTAAGGCCCCAATTTCTTCAGTGAAGACTGCGGATGAAACAGCTCCA
ACAGAAGAAACGGTTGCTGATGGTATTAAACGGGATGTTACGGAAGAGTTCTATAGTGTTGCTAATGGACAATACATGGA
TATTGAGGAAGTTCCTGATGACACGTTTGCTCAAAAGATGTTGGGTGACGGATATGCTATTAATCCTACTGATGGAACGA
TTACTGCTCCAGTTGATGGAACAATTACATCAGTATTCCCTACTAAACATGCAATTGGTTTCAAGACAGATGCTGGTTTA
GAAATCCTTCTTCATATGGGAATCGACACTGTTGAATTAAATGGTGCTCCATTCGATGTTAAGGTAGAAGATGGACAAAC
GGTTAAACATGGTGACGTTGTAGCTAAAGTTGACTTAGACGCAATTAAAAATGCGGGTAAGCAGACACCAATGATCGTCA
TCGTTACGAACATGGATGCAGTTCGGGTGATGAAGTTCAAAGGTAATGCATTAGTTACACCAGAATCCTTAGTTCTTAAA
ACAACTACTAAGTAAAATAAGTGAAGCAAAATCCTCTAAATCAACTACAATTGATTTGGGGGATTTTGTTTTCTAATAAA
ATTGGAGGTAGGATAGCATGGTTGAAAAAGTTGTAGTTATCAATACGGGAATGGTTGGTATTTTACAGACGTCAAATGGG
GCAGGACCCGTAGTGGAAGCGATGCTCGATTCGAGGTTGGTGAATAAACTAAAAAAGGCGCTCGTAAAGGTGGGAATTGT
AGACGTGGATGTTGTTACTGGCGAAGTTGAAGAACTTTCAAAGTTTGCGTCAGATCCTAAAATATTAATTGCAATTAACA
AACAGGTGTTGCAAACTAGCTCGCCTAAAATTGATCAAACGACAATTACGAACTTAGTCACTTATAGTAATGGTGAGGTT
AGCGACCTTGTAACAAAAATTGAGCAAAAAATTAAGTTAAATTGAAGTTAAAGAGAGCCTTACAAGTAGTTGCTTGTAAG
GCTCTTTTTTCATAAATCGTAAATAAATTATTGTTGAACAATACCAGCCTTGGATAGAATCTCAAGTGATTCCGTCATTA
AAGGAACTAGGCGAGCACGGTCTTCTGAAGAAAGGGCACTAAGGGTTTTATCCAATCTATTGGCAACCCGAAGAAATTGC
TGCGCCATTAAATCACTACCTTCTTTGTCGGGGTAAACATTAACGTTACGCCGATTTTCCGTGTTGTGGACCCTTTTGAT
CATGTGTAGATCTTCTAATTTGCTAACGCTCCGACTTAATTGTGGTTTAGAAATACCGACTCTTTTAGCCAATTCAGACA
TGGAGGTACCAGGATTACCTAAAATATCCATTAAAATCATAAAATTCAAAGGCGATATTTTAATAGTTTCATCGTTAAAA
TAGCTAAAAATAGTTTGAGCAAGTGTGCCGAATAATTGCGCTGTTACTTTGACGTTTTCTGGTAACTGATCCCATTCTGA
TTGGTAAGGTTTATTATCCATTGGGTAGTTCACCTCCTATAAATATTTATATAACGTTATTATAGCATATTAATTTAACT
TTGATTAATGATTGACAATTGTTAACTATTGTCTATAATTAACATAACCAATTGAAAAAGGAAGTAGCGTATATGTTAGA
GTTAAAACATCTAAAGAAATACTATAAGGTCGGTGAAACAACCACCAAAGCCCTTGATGACGTTTCAGTTTCTTTCCGTA
ATCAAGAATTTGTAGCAATCTTAGGACCTTCTGGTTCTGGTAAGACCACTATGCTGAATATGATAGGTGGTTTAGATCGC
TATGATTCTGGTAATTTGGTTATTGAAGGGAAATCAACCGACGACTTTAAAGATTCAGATTGGGATGCCTACCGCAATAA
CTCTGTAGGATTTATTTTCCAATCGTACAATATTATTGGTCATCTTTCGATTATTGATAACGTCGAGATGGGGATGACTT
TATCAGGCGTGAGTGGAGAAGAAAAGAAGCGTCGTGCTAAAGATGCTTTAATTCGAGTTGGTTTAGAGAAGCATATGAAC
AAGCGACCTAATCAACTATCGGGTGGTCAGATGCAACGAGTAGCTATCGCCCGAGCCATTGCCAATGATCCAGAAATTCT
GCTTGCTGATGAACCAACTGGAGCTCTTGATTCAGAGACTTCAGATGAAATCATGCAATTAATTAAAGAACTATCTAAAG
AACGTCTGGTAGTAATGGTTACTCATAATCCAGAATTGGCTCGCCAATATGCTGACCGAATTATTGAATTTGCTGATGGT
AAAATCCAAACAGATTCCAACCCTTATAATGGGCATGATGAAGTGACTAACTTTAAGCTTAAACATACTAAGATGAGTTA
TTGGACAGCTTTGAAACTTTCTTTTAAGAATATTATGACTAAAAAAGGTCGGACATTCTTGACGGTTTTTGCTTCCTCGA
TTGGAATTATCAGTATTGCGATTGTTTTGGCCTTATCAAATGGTTTCCAGAAACAAATTGACCAAACCCAAAGTGATACG
ATGGCTTCTATGCCGGTTTCAATTGGGGCCGTTGCTTCAGATTCAAGTGCAGCAATGACGGATAGCCAAAACAGTACCTT
CTCCAAACATAAGTATGTGGAAGCCGATTTGAGTAAATCGGATAAAGCCCAACACGTAAATAAAATAGATTCGAAGTACC
TAGATTACGTCAAGAAAATGCCTAAAAAATACGCTAAAAATATTGCGGTTACTTACAGTACCGGAATGAATTTAATTAGC
CAAAAAGATGGTAAATGGCAAACGGTTAAGTTTAGTAATGCTGATCCCGATGCTAAGACAGTAGATACAAGTTCAATGAT
GGCTTCTGTTACAGGTGTGGGAGGCTCAGTTTATCCCATTGATCGTGATGGAAATCAAAGCTTCTTAAAGAAGAATTACC
ACGTTTTATCTGGAAGTTATCCAAAGAAGGCTACTGATGTTGTTTTAATTGCGGATCGCGATAATAAGATTAACATCTCA
GCTTTAAAGAACTTTGGAATTACAGCTAAAACTAACCAAAAATTTGATTACAATCAATTGATCGGTAAAACGGCCAAATT
GGTAACTAATAATACTTACTATAAAAAATTGCCAACTGGTAACTATGTTCCTAGTGATAAGTATGCATCAATGGCGAATG
CTAAAGATACTAAAACGCTAAAAGTTGTCGGTATCTTACGGGTGAAATCTAAGAATAGCGATGGCTTATTATCTAACGGA
ATCGCCTACAGTGATCAATTAACCAAATCCGTTTACGAAGATAATAAAGATTCTAATATTGTAAAAGCTCAAGCAGCTAG
CAAAAAGAATATCATGACTGGTGAAACAATGGATGCTTCTACCAAAAACCAGATGCTAACGATGTTGGGTGGTAGTGAAA
CACCAAGTACTATCCAAATTTATCCAAGTAACTTTAAGAAGAAGGACCGGGTCTTAGACTACCTCGATAAATATAATGAT
GGCAAGAAAAAAGCGGATCAAATTGTATATACGGATATGGCCGGTAGTATTTCAAAACTGACTGGTGGAATGATGGATGC
CATTACGTACGTCTTGGTGGCTTTTGCAGGAATTTCGTTAGTTACATCAATGATTATGATTGCAATTATCACATACACAT
CCGTAATTGAAAGAACTAAAGAAATCGGTGTATTGAAAGCTCTAGGAGCACGTAAGAAAGATATTACCCGTGTCTTTGAT
GCAGAGACGGCCATCTTAGGGATTGGATCAGGACTTTTCGGAATTGTGGTAGCTTGGTTATGTACTTTCCCAATTAATGT
CGTACTGGAAAAGATGACTGGTTTAAGTGGAGTTTCTCAATTAAATCCAGTTCATGCCATTCTCTTAGTCATAGTTAGTG
CTGTGTTAACTATTTTAGGTGGGCATATTCCAGCTAGAATGGCTGCTAAAAAAGATGCAGCAATTGCTTTAAGAACTGAA
TAACTTTAGTAAAAAAACGTTTCTTGAGAGTTTTCTCAAGAAACGTTTTTTAGGTTATTTAGTTGAATCTTCTTTGTTTT
TTAAGTTGGAAAGTAATTCAGGATTATTTACTAATGCATCGCGAATTTCTTTAAGGTAAATTTCACTATTTTCGATTGCT
TCAGCTTCATCGTCTTCTTGTTCTTCTTTCTTAGGAAGAAACTTGTTGACTAATTTAACCAAAATAAAGACAACAAATGC
AATGATTAAGAAGTTAATGACAGCATTGATAAAACTACCAAACTTGAAAGTAGCTCCGGCTACCTTAAGTACCCAATCTG
AAAAATCAATTCCGCCGATAAATAAACCAATTAAAGGATTAATTAAATAATTAACTAATGATTTAACGATGGAAGTAAAA
GCTCCACCAATAATAACACCGACAGCTAAATCAAGGACGTTTCCACGTGAAACAAATTCTTTAAATTCTTTAAGCAAATC
AACCAACTCCTAGTTTTTTTTAGAGATTAATTCTCTGAATCCCTCCAACAGAATCGAACTGTTATCAAAACTTACCTAAG
TGAGGGAACTGTAATTTGAAATAAGACCTTAACTTTACTTATGATATCATTTTTATTCACATTTAAAGTAGGCAAAATGC
TCTTACAAATTTTGGTCAACCTTTAAAATGACTGAATTAATTTAGGATTCCCGCCAACGATCTAGTCGTTGAAGTCGAGA
TGGATAACAAATTAACAAAAATATTTTTTTGAATATATTCATTTTTGATTGTTTAATTTCTTTAATCCCTTTCGCCTTGA
TGTCATCAATTGTAAGGGTAGGGTCAGTGAAAGCTCCATCTTGATAACATGAAATACAATAGTAATTTGATGAGTCACCG
TTGGCTTTAGTGCCAGCATTTGTAGTAGTAAGTGGTCTTCCACAGCTTTGGCAAAATTTATTCATTACTTACACCTCTCT
TTTATAACATCCGATAACTTAATTAGTAACATCAACTTCCCACTGAAAAGTAGCTAAACCCGATTTTGTACAACCATAAT
TATATATTAATTACTTATGGTTAGCATTAAAAATAAATTAAATCTGAATGCAGATAAAAATAAGATTATCCCGTTGAATT
TGAAATCAAATTTTTATAAAAATGTACCTAGAAAAAAGTTAATAGGGGATTATTTTATGATAAATTATCATTTCTGAGTT
ACATTTTATAGCCATATGAAACATACGGGTATTAATCATGGGTTTGAATAGCACCTGCTAACATTCAAACTTAAAATGAA
GTTCAAAATTTGTTTAAATTAATTTAATTGGAACTAAAAAACACCTCCTAGGCGCTACTTATCAGTAAGTAACGCGCAGG
AGGTGTTTTAAGAAACTTAGGATGTAATAATTTGAAGCTGTTGAGTACGTTGTAATTGTAGTGATTGAGCTTGATTAATC
TCATCATAGAGCACAGTTGCCATTTCTGGGGTAATAACCCCACGGCTTACTCCACGTTGAATAAAGTTATATTCTTGCTG
AAAGGCTTGAATGTATAAATCGCTACTTACAAAGACTGCCTGTTTATTATAATCATGACGAACCATTGAGCAGTATCGAT
TGATAGATCTACGAACGAGGTTAATATATTGGTTATTACTTTGTTTACGTAATAAGCGACCACGCAAAACATCGTCTAAG
TATTTATCAGTAGAGTCGATCACTTCATTGTTGAGTTCCAAAAGAGCATCCCGAACATCCAGACGTTGTTGGAGCGTATC
TGAAGGTTGAGCAGCCAACCATTTTTGACGAGCAACGGTACGTTGATGTTTGGTGATTTGCCCATTTTTGACGTGCCAGA
GGGCGTGTTTGCAAAGCCCTGATACCTTTTTAAAGTTCTTTTTAAATATATAATGTACTCGGTTAACAAAGTGTTCCCGA
GGATTAAAGTTAGGAGCCACAAAATTATTTAGAATTTTTTCATAAATATTAACAACTTCTAAACTATATTTAGCTGAAAT
TGAAGGTCCATGAATGTAAGTGACAATGAAGTCTTTGGTTTCAAACATTAACTCCTGATATTCATCAAAATCAATAATTT
GGCCGTTCAATGCCCCCTTTTGGGACTGCAACTGTTCCGTTAAGGCCTCGCGAACCGCGTGATCATCGATGGTATCACGT
AGTTGTAAAGTAGCATAATCCACCATCTTGTTACGAATATGATCGATATCAGCGAGTGAATACTCCGTCGTTTTGACAGG
AAGCATCAGCGGAAGACTGATAGCACTGACTAACATACTAATTAAAATTACTAGCGTGGCAATCACAATTAATTCTTCAC
GATAAGGGAAGGGGTGACCTCCAATTCTAGTAGGAAGTGAAAAGGCCATCGCCAAAGTCACGGTCCCATGCACACCACTA
ATTGCAAATATCCTTGACCATAGCTGATGCACGGATTTGTCATGAGGGCCTAAGAAATGGTCAGGATTGTCTGGATTTTC
ATGAACAGACCACCAGTAACGGATAGCTAGCATTGATAGATAAATCAGTAAACTAATACCAATTAATTGAGCAATCGTCA
TCGTTCCCATCTGGATAAAATCTTTCCAAACCATCGGTAAAGTCACTCCAAGGAATAAGAAAACGACGCTATTTAGGAAA
CTTGAGATAGTATTCCAGACGGTTGCTGAGGTAAGCTGAACTCGAGTTGAAGTTAAACGGAGGCGTTCAGATTCCCAATT
ATGAACCATTCCAGTAGCAACGACGGCTAGAATGCCAGAAGTTCCCAAATGTTCAGCTAAAAGATAGACGAGAAAAGGGG
TCAACAGACTAATCGGAATGATGATAGTTTCCGGATTATTAGCGCGCATGTTTAAATTAACGCGAAGAGAAACAATTAAA
AAGCCGGCAATAATTCCAATGATTACGCCACCAAGCGCGACAAAAATAAAATGTTCGACTCCGGTAATTGCTGAAAAAGT
TCCATTTTGTAAAACAGATAAAGCTAAATCAAGGATTACCAGTCCAGTGGCATCGTTAAATAAGGATTCTAGTTCTAAAG
CTTCATTAACATTTTCGGGCATGGCAGTTCCGCTGGTCATCGATTTAACAGCAACCGCATCGGTGGGAGTAACGATGGCT
GCTAGGGCAATGGCCACTGGTAGCGTCCATTTGGTTTCAAAATTATTAGTTAAGATTCCAACAACTAAAGCGCTGGCGCC
AGCTAAAACTACCGACAGAAAAAATACCACGCGAAAACGTTGGCGAATTCGATTGAAGGATTGTTTTTGACCATCTATAA
ACATGATAGGTGCAATAACCACTAACATAAAAAATTCTGGTCTTAATTCAAAATTATGAAATGCTGGGGTAAATGATAGG
ATTACTCCAACGATAATTAAAATAAATGCTTCGGGAATTCGAGGCACAAGTTGTTTAATAATATTAGATAAGATTACACC
TGTTAAAAGTAGTGCAATTGTGTAAAATGTTTGCAAGGTTACTACCTAATCTCCTATGAATAAAATTTATAGAAGTCATT
ATAACAAAAAATGAGATGATGACTTCATCGTCTCATTTTACTACAGCATGTGATATTAGGATGACGTTATCTGATGATAA
ATTCTGACTCGATGGAAACCGATTTGATAGCGCCCGTAATAGCAAGTTCGCAAGCGGCTTGACCAATCATTTTTAGATGG
TGATCAATCGTGGGGATTTTTAATAGACTTCCAGATATTTGATTTTCCTGTCCCATTAAGGCCGGCAACTCTAAATTATT
ATCTAGGTAGTATTGATAAATGCCAGCAATAATATCGTCGCTATTACCAAAAATGAAATCTGGCGTATCTCTTGCAATTA
AATGAGCGGATTGGTAGCCATCATTGTAATTGTAGCAATCCGTATAGACTAAATTGGAGTCTGGGAAAGTTCCAAAAACT
TTTTTGTAAGAGTGAAAAATAATTTTACTCGTGGCACTGTTTCCGTACGGACGACTTAAAATAATAGCAATTTTGCTATA
GCCACCTTGTTTAACCCATTCGAACGCCTGTTGATAGGTACTTTCACGGAGCGTATAGGCAGCCGCAATGGGATTGTCCT
GTGGATTTTCACAGCATACGACGGGGCCATATTTTTGATATTTGATTAATTCAGTTAGTGGCAATTTGCGAGATATAAAA
ATTAGCGCATCAAAGGCTTTTCGGTGAAGTTTTTCTAAATATTTTTGTTCTAACTTTTCGTCATACTGAGATTCCAAAAA
AAGGACATTATATTCAGCAGCAAAAGCTAAGTCCATAATTCCATGGGTTAACTCAGAAAAAAAGGGATGACGCATGTGAG
GTACTACCACACCAATCGTAAACGTCTGGCCCTTACTCAGGTCACGAGCAATGGCATTGGGTACGTAGTCCATTTCGTCA
ATAATCCGTTTGATCTCCTTACTAGCTTTGTCAGAGACATAACCACTCTGATTGATAAAACGGGAAACGGTAGATGCTGA
GTATCCAGATTTTTTAGCAATGGTTCTAATATTAGTCATTATTATCAAGTCCTATTTTAAATTCGATTAAGGTCCATACC
CTCATTTTAAAGTATGAAACGCGTTCCACAACCAATATTTTAACTTAGCAATCTTAAGGCTTGCTATGGTACGCGTTTCA
TAGATTATGCTCTGTTTAAAGGAGGATGATTGATATGTATACGTATGTAGAAGTGACTTCAGAAGGTACCAGAGAGATTG
GATATGCTCAAGTTAAGTTTAACGATGAAAAAATGATCTTAACTTTTTCAAATGGTTTAGGAATAACAAGAATGAAGTTC
AATTTAGACGATATAGGATACGTTGCTGAGGGGCAATTTATCGGAGGTAACACTTTCACGTTAAATGCCGATGGTTATCG
AATCACACTATACGAAGATGGACTGGCCACTTCGGATTATTTGAGAAACTACTTTAAATATTTATTGGTGCAAGTATAAA
CATGAAATTAAAATTAATGCTAGATAATAAAAGTCCTTCAAGCTACTTAGTTAACTTGAAGGACTTATTTTATTGCACTA
AATCAGAATTGCTATGGATTGATAAGGTTTCAATTTCAGCGTTGTTGTTAATTCAGGATTAGTCTCGTAGTTGTTAATCA
AGATTTTAGCAGTTTCAGTGGTGTATTTACTAGGAATTGAGATGGTAGCATCATTTCCATAGAAGTTATTGAGAACCAAC
AAGCTTTGGTCTTGATAGGTACGAATATAAGCGAATACAGAAGGGTGATTAAGTTCAAAGGATTGATAATCTCCTTCAGA
AATAATGGAGAATTCTCGGCGAAGTCGAATTAATTTTTGGTAATAAGCAAAAATTTCACCGTGTTCTAGTTCATTTGCAA
CGTTGATTTCAGTTTGCTTAGTTGGTTTTAACCAAGGTTGAACTTCAGAAAAGCCAGCATATTTGGAATCATCCCAATGC
ATAGGAACTCGACTATTATCGCGAGCTTTAGACTTCACGATTTCAAGTGCATCTTGAGGAGATTTGTTTTCTTTCAAGAG
TCGTTGATAAGCGTTTAAGGCTTCTACATCAACATATTCGTCAATGTTTTGGTAATCTGGATCGACCATGCCGATTTCTT
CTCCCTGATAAATATAGGGCGTTCCACGAAGCAAATGCATCGTGGTGGCGAGCATTTCGGCAGACTTAGCTCGGTATTTA
CCAGAATCTCCAAAGCGATTTAAGGCCCAAGGTTGATCGTGATTATTCCAGAAGAGGGCGTTCCATCCATCACCTTCATC
CATGCCCACTTGCCAAGTATTTATCGTCTTTTTAAGTGCAGCAAAGTCAAAAGGAACTTTCGTCCATTTTTGTCCGTGGT
CGTAATCTACCTTCAAATGGTGGAAGGTGAAAGCCATGGTTAATTCATGTTCTTCCGGACGAGTATATTTCACACCATTT
TCAACTGAAGCTGAAGAAAACTCTCCTACGGTAATTACTTCAGGGTCTTGAAGTGCAGCTTGATGCATTTCCTTAAGATA
ACTTTGAACGATAGGTGTATCGGTATACATAAATTTTGATTCTACGCCTTCAGGAGCGTCGGTTAACTCTACGTCCTTTC
CAGTCACATTAATTACATCAAAGCGGAATCCCTTAACCCCCTTGGCATGCCAAAAATTAATGACCTTGAAAAGTTCTTGG
CGAACTTCAGGGTTATGCCAGTCAAGATCGGCTTGATGCTCGTCGTATAAGTGTAAGAAATATTTACCGGTATCACCAAA
TTTAGCCCAAGCTGGTCCACCAAATTTAGAAGTCCAATTGTTGGGTAAATCACCATTTGGTTTAGGATCTCGAATGTAGA
AGTATTTTTGATAGTGTTCGTCGCCAGCTAAGGCTTTTTGAAACCATTCATGCTCAGTAGAAATATGATTTAACACCATA
TCTAGCATAACTCCGACATGGATTTCCTTTAATTTACGGACTAATTCTTCAAAATCTGACATCGTACCAAAGACAGGGTC
AATTTCATAGAAATTGGCAATGTCATAACCATTATCGTATTGAGGAGAAACGAAAAAAGGATTGAACCAAATCATATCGA
TATTCAACTTATCAATATAAGGAATTTTTTTGATAATTCCTTGTAAATCTCCAATGCCATCGTTGTTAGAATCATAGAAT
GATTTGGGATAAATTTGGTAAATAACCTTATTTTTAAAATTCATAGTTAGTGTCCTTTCAATTTTTGTCTTCTAGCGAAA
TCAACAAAACTAAATTTATCAGCTCGATGAATAGATTCGGTAAATTGGAACAACGTGGTGTCATTGAGATAAGTCATACT
TCGAATTACTACGACGTCTTTGTGTGGTGGAATTTTTAATAATTGACGTTGGCGTTCAGTAGGCTCTTCAACCGTGATGG
TTTTAGTAGCATAGCTAATATCCAGTCCAAGTTGGTCTTCGAAATATTCATACAGAGAATTTTCAGCAGCCATTTTTGGA
ATATCATTAACCACCTTTGAGAGTACGTAATCTATATCAATAATGATGGGTTCATCATTAATGGTTCTTAAACGTTCAAT
ATAAGTAGCTTCTAACTCACTATTTTGATCGAGACCAAAACCCTTGGTAGGCACCAAACGAGGCTCTAATGTAAGTACTT
TTGTAGTTGAATGCATATTTTGTGATTGATTGAGCTCTTTGAACGATTTGATACCGGAAACTGGGAAAACAAATCTAGAA
ACATCGAGGACGATTGATCCTTTGCCTTTAATTTTTTGAATGTAGCCCAGTTCTAGCAGGAGCACCAAAGCTTTTCGAAC
AGTTTCACGTGAAGTTCCATATAGGTCGCAAAGTTCGTTTTCACTAGGTAAATAAGAACTGGCAGGATAGATACCATGAA
TAATTTTATTGGCGATATCTTGTTTTATTAAATCGTATTTACTTTCCATACAAGAGCTACCCCTTTCTTAGAAACGCTTA
CATTTTAACATGATGTAACTAGTATATACAAGGTAATATAATTTATTATTTATCAATAACCTGTAATTAAAGGCGCTATC
TTTATTGTTGACATCTTGTATATACAAGTTTATGATAAAAGCATGTTAAATAGCAAGCGCTTACAAATATATTGAAATTA
TATTAGAGCATGTGAGGAATAATCTTATGAAAAAAACAAATGATAATCTCATAGTTGTAGCACCAGCAAGTGGTAAGGTG
ATTCCACTTGAACAAGTAGAAGACCAAGTTTTTGCCCAAAAAATGATGGGGGAAGGTTTTGGGTTAGAACCTACTAACGG
TAATCTAGTTGCTCCTGTGGCTGGGACAGTAATGATGGTAGCTGATAGTAAGCACGCAATTGGTATTAAAACTGATAGTG
GTGTCGAAATATTGCTACATCTCGGAATTGATACCGTAGAATTAAAGGGCACCCCATATGATCTTAAAGTTCAAGTTGGC
GATCATGTAAAAGCAGGAAGTAGCCTAGGAACTTGGGACTTAGATTTAGTGCGTAATAATGGCAAGCAAACTACTATAAT
CTTTGCAATCACTAATAGCAGTGAAGTGTTAGAGCAGTTGGAAATTGAAGCTGATACAGTTGAAGTAGGAAAAAATGTTG
CAAATCTAAAATTAAAAACGGTTTCAGAAAAAGTGGAGCATTCTAAAAGTAATGAAGGCAATCGTTTTGAAAAAACAGCT
CAAAAAGTAATTGATGCAGTGGGCGGACCCGACAATATCAATAGTGTGATTCACTGTATTTCTCGTTTACGCTTTTATTT
GAAGGATATTAATAAACCCGACGATGATATTATTCGAAATGACGACCATGTTATTGATATTATGCGTGCTCAAGGTCAAT
ACCAAGTAGTGATTGGTCCAGATGTAGTCGATGTTTATGACGCAGTTATTGACCAATTAGGGACAGAATTTGGGGATGAA
GAAGGAACCGAACAAGCCGTTAAAGCTACGCAACCACAAGGCCCTGATAACCGGAATTTCCTAGAAAAAACAAAAGATGG
ATTTAATAATTTTATTGGTGTAATTACTGGTTCGATGAGCCCAGTGATTTGGTCATTGGCGGCAGCTGGTATTCTCAAGG
GATTATTATCAGTCTTAACGATGCCACAGATTGGGGAACTACTAAGTCCTAAAAGTAATTTATACATCATATTAAATGCC
ATTGGCGATTCAGTTTTCTTCTTCCTCCCAATTTTAGTAGGATTTTCTGCGGCAAAACGCATTGGTGGAGATCCAATCAT
CGCAGCCGTAATTGGTGGGGTATTGGTACATCCTACGCTAACTCCGTTGGCTGGAAAATCGTTAGGGATGTTGGGTGGAT
TTAACTTCCCAATGGTCCAATATTCATACTCGATTTTCCCGATGATTTTAGCTGCTTGGTTGGCATTTAAAATTGAAAAT
TATTTGAAGAAACATTTACCAAGTTATCTAACCATGATTTTTGTTCCATTTATTACAATTCTGATTGTTAGTGGAATTAC
GATTTATATTACTGGCCCAGTCATTGTCGGCATTTCTAAATGGATTGCGGTAATGATTTCATGGGTACTGGTTCATAGTG
GATGGGCATCAGGAATTCTAGTAGGTGGTTTCCATCAAGTATTGGTAATCTTTGGTTTGCATTGGGGAATTACTCCATTG
GTAGTTAATGACATAGCTACCACGGGACACAGTTACTTAAATGCTTTGATTTGCCAAACCATGATTTCACAAGGTGCAGC
TGTTTTAGCCGTGGCGATTAAGACTAAGAAAACTAACTTAAAGAGTTTATCATTTGCGGCTGCCATTTCAGCCTTTTGTG
GAGTTACCGAACCCGCTATTTACGGGGTTAACCTCCGCTATAGAAGGGTCTTCATTTCTGGATTGATTGGTTCAGCATTT
GGTGGATTTATAACCGGGTTGTTCCATGGTAATATGTACGGATTTGCCGGTTCATGGATTGGTTTTGCATCCTTCTTTAA
TCCAAGCAATCCGTCTGATTTAAGCAGCTTCTGGATTTTCTTGATTTCCTCAGTTGTATCTACCATTATTGCCTTTATTG
CAGCATACGTTTGGGGCTACAATGACAAAATGGAAGTTGGTAAAAAGGTTGAAAAACCAATTAACCCTAGTAAAAAATAA
TTTGTAAAAAGCTAATATGTAGGAGGCCACCATGGGTATTCAATTAATTGCAAGTGATATCGACGGAACTTTTCTAAATG
ATCAACAGGATTTTGACCATCAACGTTTTCAAGCTCAGTTAGACAAACTTAATGAACGAAAAATTAAATTTGTAGTAGCG
AGTGGAAATCAGATGGCTCATTGTCAGGAAGTATTTGCTGGCATTAAGGGTGATTTAACCTTTGTTGCCGAAGATGGTGC
CCTTACGATTGAACAAGGGAAAATTTTAGACGATAATCCGCTAAAACCGGCTTTATTACACGACACAATTGAGTACTTAT
TGACGATTCCGATGTTTAAAGGCGTTGAGCTGATTCTATCGAGCCAACATCGTGCATTTACTAATATGAAAATGGATAAT
CCGGAATGGCCCGTTAGCTCGTATTTTTACAGCCAATTAACCCCAGTGGATCACTTTAAAGACATTAAAGATCCGATTTA
TAAGATTGATGCCCATTGGGTTGATATTGATAATGTGCGTGAACAAGCCGCCCTGTTAAAAACTGCCTTAGGGGATAGCT
TGGGAAGTGTGATGAGCGGTTTCAATGGAATCGACATTACGATGCCCCATGTTACTAAAGCGTATGGACTTCAGCAATTA
CAAAATCGTTGGAAAGTTTCGATGGATGAAACGATGGCTTTTGGTGATACCCAAAATGACGAAGCCATGTTGCATCATGC
GCGACTAGGCTATGCGATGAAAAATGCAGAACAAGAAGCACTGGACGCAACCGAATTGGTTACACCGTTGGATAACAACG
ATAGTGGAGTAATGGACATGATTGATCGGGTACTCCGTGGTGAAATTGAATAATTGATAGATTGTTCTTGGTTTATGGAC
CGCTACTAGGATGGAATGCAATTTTCCATATAGTAGTGGTTTTTTGTATGGTAATGGGTTTCAGGTTTACATGGGATAAC
CCTGATTATCCATAAGAAAAACTTATGAAAAGCGGCAAGAATCGAAATTGGTTAGGAATGGGGGAGCTTGTAGAATAATT
ACATAATAAAAATTTGGATGCGGGTGATAGGAATGAACAAGCAGAAATTTGGTATGGTTTTACCAATTATTTTAATTAGT
TATTTTATGATTCTTTTGGATAATTCAATTGTTTTTACAAGTACAGTAAAGATTGCAGCAGACTTGAGTTTGTCGGCTTC
GGAATTATCGTGGGTAACTAATGCATATGCATTAACCTTCGGTGGATTATTAATGATTGGTGGACGGTCAGGAGATATTT
TTGGTCGAAGAAATGTCTTTTTAATCGGGTTGGTAATCTTTAGTATAGGATCCTTATTGGTTGGTTTATCAACTAATGGT
TTAATGATTATCGCCATGCGAGCCTTACAAGGAATTGGATCGGCAATTCTTGCTCCAACCACTTTAGCTTTGTTAATGGA
TAGTTATCGAGATCAGATGAGAACCAGAGCGATTGTATATTATGGTGCTACTGGTGGATTAGGTGCCAGCATTGGATTGG
TTGTTGGTGGATTGATTGCTAGTTACGCTAGTTGGCGCTGGGGATTCTTACTTAACGTGCCTGTGGGGATACTGATGATT
GTGTTAACACTTAAATATATTCCAGCAAGTAAAAAGGTAGAAGGAAAATTAGATTGGTTAGGTTCAATTTTGTCAGTCTT
AGGAATTACTGCGCTTGTTTATGGAATTAATGGAGCTAGTCATCCGGTACCAATGGTTATGACCGGGATTTTACTTTTGG
TTTTATTTGTATGGCAAGAAAAAGTTTCTAAGCACCCGATTACACCATTAAAACTACTTAAAGATCGAGAAAGAAGTAGT
GCTTATATTGCAAGGTTCTTTTTCTTAGGTGCAATGATTTCATACTTCTTCTTAACGCCACAAGCGATGCAACAGGTTTA
TCACTTTACGCCATTAATGGCAGCGGTAGGATTCTTACCAGAAACACTACCTCAATTTGTTTTTGCTACATTGGTATCAC
GGTTAAACGAAAAGTTTACTAATACTCAGATTTTAATTGCTGGAACGGTAATTACCTTAGCTGGATTGGTTTTCGCCGCT
GTGGTAGGCATACAAGCAGGATATTGGTGGTCAGTAGCTATTCCAATGGTGATTATTGGTATCGGTCAAGGATTTACCTT
GAGCCCTCTAACCGTAGCCGGAGTAGCAAATACGGATAGGGAAATTGCCGGATCAGCTTCAGGTGTAGTAAACATGGTTC
ATCAAATTGGTAGTTCAGTGGGACTTTCAATTATCACCGCGCTGACAGCTAATTTGATTAGCCCAGTATTATCATATGAC
CACGCTATCATCATTATGGCCGTATTTATGTTGATTTCAGTCGGAGCTACTTTAAATATCGGTCTTAAAAAATAAGTGAT
TTTATAAAGAGAGGGATTATCATGAACGTATTAATTATTGGCGCAACAGGAACGATTGGAAATGCAGTGAGACAAACTTT
ATTAAGTGAAACAGATGCAAATTTAACCCTTTTTGCTCGAAGTGCCAACCGATTAAAACCCGGTAGTCGTGAAAAAGTGG
TGGCTGGTGATGTAAACCAAGCCCATGATTTAGACCAGGCGATGAAAAAGCAAGACGTCGTATTTGTAGCACTTAGTGGT
AATTTAGGAACATATGCTGAAAATATTGTATCAGCAATGAAACGTAATCAAATTGACCGTTTGCTATTTATTACCTCGAT
GGGAATCTATAATGAAATTCCAGCAACAATTGGAAGTAATGGGAATTTAGAATATAATTCGGTCCTAAGTTCATATCGAC
AAGCAGCTGATGTTGTTGAAGCTTCAGATTTGAATTACACCGTAATTCGTCCAGGTTGGTTTACTAGTGGTCCAGTAGAT
TACGAAGTTACATTAAAAGGAGAACCGTTCGGAGGACATGATGTTTCGGTTAGTTCAATTGCTGATCTTGTAAAACGACT
CACTTTTGATGCTACCTTGTATTCACGGGATAGTGTCGGAATTAACACCCCTCAATGATTATATTTAAAGAAGAGTTGAA
ATTTATTTCAGCTCTTTTTGTTTTATAATGAGGTAAATCCATGAAGTGAGGTAAACTAATGTTTCAACAAATGCAGTATT
TTATTGATGTGGTCGATGCACACAGTTTTACCCAAGCAGCTGCTGACGATAATATTTCTCAATCGGCTATTTCCCAACAA
ATTAAAGAACTTGAAAATAATCTAGGAGTTTTATTGTTGAAGCGTCAGGGTCGGAGCTTCGAAATTACCCCAGCTGGACA
GTACTTTTATCAGCATAGTAGGGATGTTTTAGGACAGGTTAAAAAAATTGTTAAAGATACCGTTAGAATTGCCAATGATA
ACGAACCTGAATTAAGAGTTGGATATTTGAAAAGTTTTGGAACAACGGAGTTCTTACAAACCGTTGCTGAATTTTCTAAA
TCTTACCCAGAAGTAAAAATTAAAATCAATAATGGAACGCATGAACAATTGTATGATTGGTTGCGTGAAGAAAAAATTGA
TCTGGCTTTTTCTGATCAACGGCGAGCCCCTTCCAATGAATATGTAAATGATTTTTTGACAGAAAGTGGATTGATGGTTG
CAGTAAGTCAAACGGGGGAATTTAGCCACGCAGAGCAAATTGATGTGGCTGATTTAGCTGACTTTCCATGTATTTTAATT
ACCGATTCAAAGCAACAACTGGCAGAGGAAACATATTATCAAGAAATTTTAGGTGTTAAAGGTGGCTTTCGATTAGTTGC
TAACTACGATGAAGCCCAGATGCTGATTGCAGCTAATCAAGGATATTTAATTGTTAATCAGCGAACCCAAACCCTACTCG
ATAGTGGAATCATTCAAACTGTACCTTTGCACAATGGTGGGCATGAATTGACTCAGAAATATTATATGTACTGGAAAGTC
GATAATTCAGGGTTTTATATTGAAACTTTTGCCGAAATGTTTGAGCATCATTTTAAATAAGTTTTACTTATTTAATAGAG
TTAAGATTAGAATAGCTCGGCTCCTTAATTATAGATATCATTTAGGATAGAAAGATATCAAAGGAGCAAATTTATGACAA
AAGATGAAGAACAAATTGTTCAACTATACCGAGCTGAAAATGAAGCAATGGTAAAAAAAGATATAAGTCGACTAGATATG
ATTTTAGGTGGTCGAATGACTTTAACGCATATGACGGGATACGTGCAACCTAAACTGGAATGGATCGATCAGATACAAAA
TGAAGAAATGCAGTACTTGGAGTCCAAAGAAGAAGCTATCAAAGATATTCGAGTTGAAGGAAATTTGGGACAATTAACGG
GCCAAAATTTAGTAACCGCCAAAATCTGGGGCGGATCGAAGAACGTTTGGCCTCTTCAAATGAAAATGTATTTTGAGAAG
AACAATGGGCGATGGGTAATTAGTAAGCAGGTAGCTAGTACGTATTAAAAGTGGAAAAATAGGTATGAAAAAACAGTGGA
AAAGATTATCCACTGTTTTTAGTGCACAAAAAAATCAGTAACCACGGCTTTACGCTGCGTGACTACTGATTAGTGTGTCG
TGTGTTTGATGGGTGGTCAGGGGATCGAACCCTGGACCCACGGATTAAGAGTCCGTTGCTCTGCCAGCTGAGCTAACCAC
CCATATAATTAATATGTATCAACTCGACTTAAATATAGTATCATGAAAAATAGGGGCTGGCAATACTTTTTTTAAAAAAA
TTTCGAAAAAAATTAAAAAAATGCAAAAACGATTTAAATCGTGCTACAGATAGCGTTTCCGATTGATTTTAGTGTATATG
TTATAATTAACCAAGATTAATGGATTGGACCATTTTTATCAGGAATGCATACCTGATGGCAGATAAATCTTCCAAGGAGG
GCTAACATGCCAAAGATTTTAGTAGTAGATGATGAAAAACCGATTTCTGACATAGTTAAGTTTAATTTAGATAAAGAAGG
ATACGATGTAGTTACTGCATATGATGGTGAGGAAGCTCTTGCCCAAGTCGAAGAAGAAAAGCCCGACTTGATTCTGCTTG
ATTTGATGTTACCAAAAATTGATGGATTAGAGGTTGCGCGCCAAGTAAGAGCAAAACATAATATTCCAATCATCATGGTA
ACAGCTAAGGATTCAGAATTAGACAAGGTTGTTGGACTTGAGCTGGGTGCGGATGATTACGTTACTAAGCCATTTTCTAA
CCGTGAACTAGTGGCGCGGGTAAAAGCCAACCTTCGTCGTCAGGATCAATTGCAACAAGATGATGAGACTGTTAAAAATA
ATATTAAAATTGGACCTTTAGTAATTAATTCAGATTCATACTCAGTGACTCGTGATGGGATGCAATTAGATTTGACCCAT
CGTGAATTTGAACTTTTACATTATTTGGCTCAACACACGGGCCAAGTGATGACTCGTGAACATCTTCTTCAAACGGTTTG
GGGATATGATTATTTTGGGGACGTTCGTACAGTGGATGTTACCGTACGTCGTTTGCGCGAAAAAATTGAAGAAACCCCAG
GAAACCCTCAAATTTTGGTTACACGTCGTGGAGTGGGATACTATTTACGTAATCCAGAAAATGATTAATTAATTCAGGAT
TTTTGGAGACTAAATGAATAAACGAACGAATTTTTTCAAATCAATTAACTTTAAAATAGCTCTAGTGTTTGCAATGTTGC
TAGTCGTAACGTTGGAAGTCGTTGGAGTTATTTTTGTGCGACAACTTGAAACACAAAACTTGAATCAATTTAAAACTCAA
GTTCAACTACAACCTTATGTTGAAAATGAGATTAGTACGCAATTAGAACGTGCTAATACGAAGAGCGCTAACTCACAAAT
ATCCGATATCATTGGAAACATCAATAATCAAAATATCACGGAAATTCGAGTGATTGATGCCAAGGGTGTTATTCGGGGAA
CGAGTAATAGTACTAACCAGAGTATTGTTGGTCAAAAGACAACGGATCGCAATGTTAAGGATGTAATCTACAATACGCGA
ACCTATCAACAAGTTTCGTACAATAAAACCACTAACACGCGTTATTTTGTTTCAATTGTTCCTTTAATTAACACTGCAGG
AGCAACCAACAACTTGACGGGTGTTGTTTATATACGCGCTAATCTAGAATCGGTATATCAAAATGTTAATAATATTACGT
TAATTTTCGTAGTAGCTGCTTTAATTGCGATTACAATTGGACTAATTTTAGCCGTTTTAATTTCCCGAGCGATTACCCGT
CCTATCGAAGAAATGCGGCAACGAACGATTCAAATCGCCCGTGGAGATTATTCTGGTCAGGTTCAGATTTATGGTGATGA
TGAACTTGGCCAACTAGCAGAAGCTGTTAATGAACTTTCTGTACGGGTAGAAGAATCTCAGGAATCGACTGAATCTGAAC
GGCGGCGTCTTGATTCCGTCTTGGGCTATATGACTGATGGGGTGCTGGCGACAGATCGACGCGGACGAATAACCATCGTT
AATGAAATGGCAACGGATTTCTTGAATCTTGAAAATGACCAAATCGTTGGGAAATCAATTTTAGACATTCTCGATTTACG
AGGAACGTTTACTTTACGGGACTTACTTGAAAATCAAGAGCAGGTTGTTTTAGATCTTTCCGATGATGACCAAGATTTAA
TTTTACATGCTTCATTTGCCTTAATTCAGCGTGAATCAGGCTTTATTAGTGGTCTGGTTTGTGTTTTACATGATGTTACT
GAACAGCAAAAAATTGATCAAGACCGAAAACGATTTGTTTCTAACGTTTCGCATGAATTGCGGACACCTTTGACTAGTAT
GAAGAGTTATATTGAAGCATTGGTTGAAGGAGCATGGAAAGATCCAGAAGTGGCCCCTAATTTCTTGAAGGTTACGCAGG
AAGAAACGGATCGAATGATGCGGATGATTAATGATTTACTAAATTTATCACGTATGGATTTAGGAACGGCTAGATTGGAA
CGTGAATATGTTAACCTAAATGAATTATTCAACCATATTTTGGACCGTTTCGATATGATTCTGAAAAATAGTGATAAACC
AGATAAAAATTACTCTATTAAACGCGACTTTACGCGTCGTGATATTTGGGTTGAAGTTGATACAGATAAAATTCAACAAG
TATTGGATAATATCATGAATAATGCGATTAAATATTCTCCAGATGGGGGGATTATTACCTGTCGGCTATTAGAGACCCAC
AATCACGTGATTATGAGTATTACAGATCAAGGTTTGGGAATTCCAAAGGATTCAATCAGCCACATTTTCGATCGTTTTTA
CCGTGTGGATAAGGCTCGTTCACGGGCTCAAGGTGGTACTGGTTTGGGATTGGCGATTTCAAAAGAAGTTATCCAACTTC
ATGGTGGTCGAATTTGGGTCGAAAGTCGCGAAGGTGAAGGATCTACCTTCTACATTTCACTTCCATATGAACCCTTTGAG
GAAGGAGATACTTGGGAATAATGAAAGATACTAAAACGCGTAAAATTGTCCGACATGTCATTCTATTAATATTAGCGTTA
ACTAGCATCGTGCTTTCATGGGTAATTTGGACTAACCCGGCTCGGTATGAACGCGCTAAGCAGGTTTCCAGTGAAAAAGT
ACAATCAAACCAGGTTAATCGGGATAAAGGCGATGTTATCTTACCAACGCAGGTTATCTATACCAAGGGAGAACAACAAG
AATTGATTAATAATTCTAAAAGTAGCCTTCCCAAGGCAGCTGTTAAAGAAATTTCGAGTTGGAAATTATCAAACATAACT
CGGGTTTCAAGAGGTAATAAAGAACGTTTTTTGGATTATGCTACGTTAAGTCACAGTTTGATGCTGAAATATCCGAGTAA
CATCACTGGGAAAATTTTCAATAGTATTTATGATCAAAAGTTAAATACAAACGCTGAAATTAGCCAAATTGTAGTTAACG
TGAATAAGCCAAACGAGTTTTTCCTGTTAAATGATGCGACTTATGACGTTTACCAAGCTAAAGCTTCTAAACAAGATTTA
AAGCAGTTACGCAAATTGATTAAGCAGAGTGATAGTCAGTATAAAGTGAAAGAAACCATCATGAATCATAATCTGATTAA
TGATTATCAAACTGCAATTAAGGTACCTTATTATAGTTTTTCAGTTAATAAAGAGAGCAGTAGCGTCTTCACTGCCAACT
TGTTAACAAATACTGATGCAGATTCAATTGATACGAAGAAAACTAAAGATGGTACAGAATATGTCTCAAATGATACAACC
AAACGTTTGCTGATTAAAAACAATGGTTTTGTGGCGTTTAATAATGCCAGCAAAGCTAATGATACTGAAGAAAGCTTAAA
GCGAAATCTAGAGTTGAGCTTTTATCAGATGAAACAACTAGGGGTACAAGTGGACAACATGCGCTATTTCAATTTCCATG
AAAATAATCATGAAATCGAATTTAGAGATTTTGTAGAAGGCTTCCCGATCTTCAATGCAGACGGTCTGGATACGATTAAA
GTCGCTCACCAAGCAAAACAAACCACGACCTCATTTTCAATCTATAATCTTGACGTTCCAGTTCCCACATCAAAGAGTGA
CAAGGAGCTACCAAGTACGCAAGATATGTTGGATGAATTAAAATATAGCGGAATTAATACTGATAAAATTGAAGACATTG
ATATTGGATATGAACGTCCAAGTACAACTAAAGCTAATTCAACGGTTGAACTTGAACCAACCTGGTTTATCAAGTACCAT
GGCGACTGGACGTCATATCGCGATTTAGTTAGCTAAGGAGGAACGAAATGGATTTCAGAAGAATCGAAGTCATCTTTATT
GTTGTATTCGCTATTTTGAATGCCTATTTATTTGGTTCCTACTGGCAATATCAATTAGAAGCTGGGACGACTTCATCGTC
GAATTCAAGCGAAAATTCGACGATACTGAAGGAAATGAGAAACGACCAGATTACTTATATGCCTCTTTCAAATAAAAAAA
TGAACGGTTACTATGCAAGTGCGACAGTCGACACATCTTTAAAGGATAATATCAAACGTCTCACTGACCAAAGCGCACGA
GTAGTTGATAATTACGTTGAAAGTACTTTGAATGAGGAACTTACGGTCGATCCTAAACAACCGCAAAAAGTACTTAATAC
ATTCGTCAAGAATCGCTACAACATCGTTTATGGCTCTGAATACCAGTACAACCCTAATTTAAGTACAAATGTCCAAGTAG
TTTATACGCAGATGATTGATGGACACCCCGTCTATTCCAAGGCTGGAAAGCTAACTTTTTATGTTAATGCTAGCAATGAA
GTTACTGGTTATACGCAAGGACATTTGGTAAATGAGAAACAACTGCGAGAAAAGAGCGAACTGATTAGTCAAACTCGAGC
AGTAACGTGGCTATATCAATATAATGAAATTCAAAATGATTCCAAGGTGGAATGGGCCGATTTAGGTTATACAAATTTAC
TTACCACCGATAACGGAGTAGTATATGTTCCGACATGGGTAATCGGAATTAAGAGTAAGAGTAGCACTGGTATTCAAGTG
AAAAGAATTAATGCTTTTTCAGGGGTCTTGATCAAAAAGGACCATGAAGTAACCACAGAGTCCTCGACGCAAGCAAGTGG
TAGTACCGCAGCGAGTGATGATAGCAGTAGTGTTTCAAGCACGGAAACTTCTGAGTCGGAGGCAACGAGTGCTAGTAGTG
ATGTGTCTAGTACAACCAGCTCAACCAGTTCAGCAACGACAGAAGCTACAACTAGTACGAGCACCACATATTAAGTTGGT
TACGAACTTCATTTGAAGTTCAATTTTTGCATCAATTTAAGTTAAATTAAGTAGGAAGGTCTAGAAATGAGCGAAGATGG
TTTGAAAGTTAGCGTACTCGCAAGTGGCAGTACGGGAAATGTAACATATATTGAAACGCCAGAACGAAAAGTCTTGGTGG
ATGCTGGACTAAGTGGTAAAAAAATCGCAGGTTTAATGGACAGCGTTGGACGCGATATTAGCGAAGTTGATTCACTTTTT
GTTACCCATGAACATTCGGATCATATCCAAAGTGTGGGAGTATTAGCTCGAAAATATGGAATTGATATCTATGCTAACCA
AGGAACTTGGGATGCCATCGGTGGTAAAATTGGCAAAGTTCCAACTGAGCAAAAATTCATTTTTGATCCTAATACTACTA
AGTCTCTAGATGACCTCGATATTGAAAGTTTTTCAGTTTCACATGATGCAGCTGAACCTCAGTTTTATGAATTCCACCAT
GCGGGTAAATCATTTGTAATTTTAACAGATACGGGTTATGTTTCTGATCGAATTGCTGGAACTATTAGGAACGCAGATGG
TTATCTTTTTGAAGTTAATCATGATACTGAGATGCTACGAATGGGTGGTTATCCATGGCCTTTGAAACAAAGAATTATGG
GGGACCACGGGCATTTGTCTAATGAAGATGGTGCCAACGCTCTAATGGACGTGATTGGTAATCGAACTAAAAAAATCTAC
TTAGGTCATTTAAGCCTCCATAATAATATGAAAGAATTAGCGCATCTAACAGTATCTTCCATGATGCAAAATCACGATTT
AGCGGTTGGACACGATTTCGAAATTTTAGATACTGACCACGAAATTGCGGATCCTTTAACTTTAATTTAATAAAAATTTC
AAATTTTTGAGGACTAAATTCACATAACCATCGTATTTACCATGTACAATAAATTTAAAATAAATTTTGTATGAGGGGGG
AGCGGGAAATCCGCGCATTCTTATGAAAACAAACAAATTAGTCATTGTTGCAGCCATTGCGGGCCTACTGGGTGGGGGTG
TTGCTTATGGTGGGGCGAGCTTCATTCATAACCAGATGGAATCATCTAATACAGCAGTACCAACGGGCTCAAATACCACA
GGAACAACCAAGACTAGTAATGTTAAAGTTAACGTAAGTAGTCAATCATCCAAAGCATTCTCTACAATTAAGGATTCAGT
GGTTTCAGTGATTAACCTACAAAAGGCTAATACTAATGATTCTGACAGTATCATTAGCTCAATTTTTGGAAACGAATCGA
GTTCTTCTAGCAAATCATCAAGTAGCTCTTCAGAATTAGAGACCGCCTCAGAAGGATCTGGAGTTATCTATAAAAAGAGT
GGTGACACAGCCTATATTGTAACGAATAACCACGTAGTAAGTGGCTCAAGTTCACTTGAGATTATTATGAGCAATGGTAA
AAAACTTCCTGCTAAGATTGTGGGAACAGATAGTGTAACGGATTTGGCCGTGTTGAAGATTAATTCATCAGCAGTTACCA
CCGTTGCTAGCTTTGGTAATTCCGATAACATTAAAGTTGGTGAAACAGCCTTGGCAATTGGATCACCATTAGGATCAGAA
TATGCCACCTCACTAACCCAAGGAATTATTTCGGCTAAGAAACGAACGGTGGAAACTACCACTGAAAATGGACAGAATAA
TGGAGAAGCAACTGTTATTCAGACGGATGCAGCCATCAATGCCGGAAATTCTGGCGGCCCACTAATTAACTTAGCTGGCC
AAGTAATCGGAATTAATTCGATGAAACTCTCTGCTAGTGGGAGTGATTCTACTACAGTAGAGGGAATGGGATTTGCAATT
CCTTCAAATGAAGTAGTAACCATTATTGATCAACTGGTTAAGAATGGTAAAATCACACGTCCTGCGCTGGGTGTCGCTTT
AGTCGATTTAACCCAAGTTTCATCTACACAGCAAAAATCAATCCTTAAACTACCTTCTAACGTAACGGACGGAACCGTAT
TGATGCAAGTTAATAATGGTCCAGCCAAAACAGCAGGTTTGAAGAAATACGATGTTATTACTAAGATTGATGATAAGGCA
ATTACTGATACAGCCGGACTTCGTGAGGCACTATACAAGCACAAGATTAATGATAAAATCACGGTGGGCTATTATCGTGA
TGGCAAGTATAAAACAACAGTAGTGACATTGACTAAGACAAGTACAACAACATCATCTACTACTACAAAATAAAAAAGCT
GGAGCATCTAGGTGAAATTAACCAACCTAAAATGCTTCCAGCTTTTTATTTTTGACGGCGCAACAAACGATATCCGGTGA
TTAGGGTAGCAATTAAACAAACACCAAAGGAAACGGTAAAAGCTACATGCATTCCAGCAATAAAAATTTCAGGATGCCCC
GGTACAACTGAAGTGACACTATGTCCAGCGATATGGCTCATTGCGGAAAATAATACAGTGGTTGCAAACGAAATTCCAAC
AACCATTCCGAGATTTCGAGCTAATGAATTAATTCCACCAGCAATGCCCAAGTCTTTAGGTTCAACGGAGCCCATTACAA
GTGCATTGTTGGGAGCTTGGAAAATACCATTTCCCAACCCGTTTAAACCGATAAAAATCATGAAAAGCCATAAAGGAGTT
GCCAAATTAGTGACGATGTAGCCTAATTGAGCGGCTAAAATAATGAGTAATCCAACAAAAGTTAATTTTTCAGATCCGAT
TTTATCTGAAATAGCACCGGCTACTGGCGCTGTCACAACATTGATCAGTGGATAAATCATCAAGGTATATCCAGCATAAT
TAGCAGGCAAACCAAGTGTATTCTCTAAGTAAAATGGAGAAATAACGTTAAAGAAAAATCCAGTAATGAAAATTAAGAAG
GCACAGATAATACTGAGGGTAAAACGCATATTTTTGAAAATATATAAAGCTAAAATGGGTGTTTCAACGTGTGATTCCAC
ATATAAAAAAGTGCCCAAGGCGATTAAGGCAACGAACAACATTGTTAGAATCAGTGGCTGGGTAAAACCGACTTCCTGTC
CCATAGAAATACCAACGAATAGGGTAATCATCGTGATGGCAAATAAGATCGTACCAGGTTTGTCGATTTTTTGATGAGTC
ATAATTACATCTTTGGGAAGAATTTTATGACCAACTAAAATGGCTAATAATCCAATGGGAACGTTGATCCAGAAAATATA
TCCCCAGTTAAAATGGGCTAGAATTAAACCCCCAATTCCAGGCCCAGCAATACTACCAAGGGCGACAAATGAACCAATCA
TTCCTAAAGCCCGGCCACGCTCTTGGGCGGGGAAAACTTCAGTAATGATGCCATTATTAGTGCTCATTGTCATAGCGGCC
CCCTACAGCTTGAATAATGCGAGCAATCAATAGGAATGTTAAACCAGTATTAAATCCGCATAGAAGTGATCCTATGGTAA
ATAACATGGTACCAATTTTAAAGACCCGTATTTTTCCATGAGCGTCACCCAATTTTCCAAATAAGAGTAAGAGAGTACAG
ATAACAATGAGGTAAATGGAAACGACCCATTCAGCCTTATTCATAGGAACATGCATAGTACTACTCATGACCGGCAACGC
AATATTAACAATGCTACCATCTAAAGTCGACATGAAAGTAAAACTACATACGGCAATTAAAATCCACCACCGATGTTTTT
GGATTTCTGGATTATTAACAAAAGATGTTGATTCCATAATTAATTTGTTCTCCTTTGAGGTAATCACTTAAAATTAAGCT
AAAAGTTTAATTTAAGTAATTAAACGCTAGTAATATTTTAGTATATATATCGCCTAGTCAGATTACAACTTAGGGCAGAG
ATGAAGAAAGGATTTTTGGGGGGATAAATATAAGAAACATCGTTCTGATTGGAAATCATAATATTTAAAATTAATTATTA
ATGATAATAGATATTTTTTATACACTTAAAAAGTTGTATACTATATAAAAAGATGTATGTACAAATTTTAAACACCCTTG
TTGGATTGTTTTCCAAAAATGGATATGCTATTCTTTTATAAGCTACGAAAAATGAAATTCCGTTTACTTTGGAGATATAG
ATAGCGTATTCAAGTCTATTATTTAGTCCAAAGGATAATGATTTTATGAAATGTAATGAAGCAAGGACGAATACACTAGA
TGGTGTTATGTCGTTCTTGCTTTCATCTGAAATACTTGGGTGAAATTGCATAGCAGTCGTTTAAATATCCAAGTCCATAC
AAAAAACGGGGTGGAAAATACAAAATTGAAAGTTGATTTAAGCAATTTTGAGCATTACTTAACAAGAAAAGGACTTCAGT
GTTAAAAGTATACCTATTTTTGAGGAATAGTAAATTGTTCAGAGAATAGGGGATATGGAGTAGTAAAGGAAAAACTTATG
GAAAATACTGTAATGAATACAATCATATATTGGGCAAAAGGTTTTTTTAGTTTTAATACGGTAGTTATTGCGGCAATTAC
GGTCGGAGTATTATTCATGTTAGCTGCAGGTACCTACGTAGTTGAGATGAATATGGATAAAACAAAAACAAGTTCAACAC
TCATTGAAGAACTACTATGGGGTGTTGGTCTAACAATCGCGATGGTTTTCTTACAAAACGTGTTTACTCATTTGTACTCA
ACAATTGCTAGTAGTGAGTTAGGTTGGAAATACTCAACTGCTCAATTTGTGGTGCTATTCTACTGTCTATATATCGTTCA
TAGAAAAGTCGTACTGTGGTTTAATATTATTTTACCCATGTATGTATACGGGTTAGGGATAGTACGTGGACAAATAGGAT
TTGATATTGCTCCTATTTTAGCAATCTTGGTAATTATCTTAATTTCATACACAATCTACCAGCAAAATGACACTTTGATT
GATGAGAATGTTAAATATTACAGTACGTTAATTATGTTTGGATTAGCTTGGTGGTTTGTACTTAAGGACATTCATCATCT
AACTATCGTCGATATTATGTGCTTGACCTTGGAATTTTTAATCGCAATGTCAATCGTCCATTTTGGTAACAAAAAAGTCA
GAATGATCATGAAGCAGTATTTAAACTTGATGCAGGAAGTAGATACTGATGCGTTAACAGGAGTTTATAACCGTAATAGC
TTTAATAAGGTTGTGAAAGGCGTATTCGAATTTTATTCTAATAATGATGCACCATTAACCATGGTAATGTTTGATATTGA
TCATTTTAAACAATTTAATGACCAATACGGTCATCAAGTTGGAGATAAAGTTTTAAGGTTGGTTGCGGATCGTTTTTCAT
ATGAACTTGTAGATCGTAAAGCTCATGGTCAACTATTCCGGGTTGGCGGGGAAGAATTCGCCATTATTTTTCGAGGCCGT
ACTGCGGATGATTGTGAAAAAATTGTAAGAGCCATCCGCGATGATTTGGTAAAAGAAACAATTAGGGTTAACAATCATGA
TCGAGTTGGAATTAAAGTTTCAATCGGTATTTCTCAATTAAGAGATGATGATTTTGATTTCCAAACATTCTACAAACGTG
TGGATGATTATTTGTATCAATCTAAGAGAAACAAACGTAATAGTATTACGGTTGAGGGAAAGGTGGCCTCGCTAAATTGA
GCGAACTTGAACAAAAATTAGAAGGAATTTGCTTCTATGAACAACCGATTTTTTTGATAGATGCGGCCGAAAAGGAAGAA
AAAAAGGTCATCGGGAGCGAATTACTACTTAGAAAAACTGGTGGAGAGAATCGTTTCCCCGCAATGCTATATAAGGAATA
CATGCGTGATGATGCATCAAATTTAGTTTTTTGTACATGGTTAGTTAAAAACATCATTGAGATTATTAACGATAATCCTG
GTATCCAATATAGCTTTAACCTCGACCCGCAGCAACTATTATATGATTCTACGTTTGAAGCAATGAAAGGTTTAATTCCT
TATTGTGATCGGGTGATGATTGAAGTTACGGAAAGTATCCCTAGTAACCGTGATATTGACCAATATTTCAATTATTCTGT
ACGAGATCAAATTAAGAGAATCCATGAAATGGGCTTCAGTGTTGCAGTTGATGATGTTTCTAGTGGAATGAATAGTTTTA
ATGCCGTTCGTGAATATACGCAGGATATTGATCGTCTCAAGCTATCACTAATTCAACTACGAAATGTAGAAGAAGGGATG
ATTACAGTTACAATTTCTTTATGGAAAGCACTAGCTGCAAATACTGGAATTGATCTTGTAATTGAAGGGATTGATAGTCT
TGAAGTTAGTAAATGGCTCTTAGAAAATGGTTTAGAAAAACAGCAAGGTTACTATTTCGCAACCCCAAGAAAATTAAAAT
AAAAGCTTAAAAAAAGCGAAAAAATCAGTTATGATTTTTTCGCTTTTCGCTTATTTAAATTTCTGATTTATTTTCAGGGG
TTCCATACATTTTAGGAGAAACGGGTTTTAGATTAGGAGCCGAACCTTCTACTTTTGGTTCGTCCTACCAGTGGTATTCA
CCTTCGCCATCCAAAGCCTCTCCACTGGCCCATGGCCCGGTACTACTTTCATCTCCTTGAGAGAAGTTGTAGAAATCGTA
AGCAATGTCTTTACGTTCTTTATCCCGAGGGAAAGTCGTCGGTACTAACATTGAATCCTCTTTTTCTTCGAGTTCTTTAA
CCGCACTAGCCCAGAGATTTTGGTGATAACTGTCACGAGCTAGTAGGACAGAAAGTAAGTCTTTAACACCTTGGTCGTCA
ATCATCTCATAGATTCGAGCAACTTGGAGTCGACCTTGGGATTCAGCATTGAGGTTAGCACGAAAATCGGCAAGTAGGTT
ACCACTAGCAATAATGTAGGCACCACTCCAAGGGTTACCAACGCTGTCAGCAGGGCGAGGGCCTAAACCGGCAACAATAG
CATGTTGGGGGTTCATTCCAGAGATGATGGCTCCAACTGTGGGATCCGCTTGCATAGCAGCATGTTGGTCAGCGATGGGA
GCATCTTCTAAAAGTCGTGCCACCATGGTAGCCAACATTTCGACGTGGCCAATTTCTTCAGTAGCGATATCCATTATCAT
ATCTTTATACTTTTCTTCTCCTCGGCAACTCCAACCTTGGAAAAGATATTGCATGGCCACACTCATTTCACCATATTGTC
CCCCAATTAATTCTTGAAGGTACTTAGCAACGATTGGATCTGGGCGATCTGGTTTTGCTTCAAACTGTAGTTCCTTTTGA
TGTTTAAACATTATACAATCCCTCCTTTTGTGGTTCAGATATTAAAGGTTTTATTGATATAGCTCAAATAAAATGCTTAC
ATTTAAAAAAATAAATTAACTAAATTTACGGGGGTAAATTTGCTATGATATCCATAAAGACTCTAGATAATGAAGGTGAT
TTTTGTGAAAAATGAGCTGTTAAAAAAAGTTTCGATGATCGAACTTTTCTATGATTTAGTTTTTGTATATATGATTTCAC
AAGTAACAGGGTTAATCCATCATCTACAAAATGGTGTAATTAGCCCAAGTGCACTAAGTATCTTTACTTTAGTTGTAATC
GTTTCGATCAATTCGTGGATGGTCCAGACGGTTTTTAATAATCGCTATGGGAAGTCCCAATGGTCTAATGTAATTTTATC
TTTTGTCGATATGGCGATTGTACTTTATATGTCGAATGCTTTTTCCGACACGTTTGACCGACACTTAATTGGCTTCTTTA
TAGCAGCAGGGCTTTTATCACTAACTTTGGCAATTCAATACTTACTAGTTTTTGTACAAACTAAAAATGAGTATGACCGA
AACATTGCGATGGCTTTTATGAGAATTTTGTTTTTTAGAACGGCTTGTTTGTTAGCGGGGGGAGTGTTGGCTGGCAGATG
GGGGACGACAATTGCCTTGTTTGGAATTATCACTAGTTGGATTATACCCGCTTTTACCGGGAAACATACTCAAAAGCACC
CCATTATTTTCTCTCATTTATTAGAACGACTAACGGCCTTGATTATTATTATGTTCGGTGAAACCATCGTAGGTATTTCA
AAATATTTCACGCAAAATACATTTTCAATTCAATCCATAATGATTTTTATAATTGTAGTTAGTCTATTTTTTACGTATAT
TGTGGAGTTTGATCATTTAATTGAAGAACAGCGTACCCATGAAACTGGAAATTTACTAATATATTTACATTACTTTATTT
TGTTTGGCTTGAGTTTAGTCACGGTGGCCTTGGATTTTATCCATGAATCTGAAGCTAATGCTATATTTTCGATTACGTGT
CTGTATGTGGGGATAGCGCTATTTTATATCGGAATTGTTATTGCAAGTTATTACAACAAAACTACGCTAAAGTTAGAAAA
TTATGTAGTCGTTGCTTTCATCGTCGTTACATTGATGGGGTATTTTACATCAATGTGCTTTGCAACGTTTTCGATAATCG
CTGGTGTGACAGCTTTAACAACGTTAATTAATGCGGTAGTCATAACGTTATCGTTGGTACGTCGGTATGAAAGGTAGCCG
AGATATAAATATCGAAGGACTTAGAAAAGCATTTTTATCAACTCTGAAACAGATTCTACCATCGTCCGCACCTGCTCACG
TATGCTATACTTTGACTAACATTTAACGGGGATTATTGAACAATTTTTGGGGGAGTAATATGAAATTTTTTACGAAAAGA
ACGTTCCTATTGTTAGTCACGATGCTAACCTTCGGTATTTTTTGGAATGTTAAGACAGTTAAGGCGGATTACGAAATTTC
ACAATTTAGAATGCAGATTAATGTAAATAAGGATGGGAGCGCCAACATCAATCAAAGTGTTTTGTACGACTTTGATGATG
ATTATCATGGAGTTTATTTGACTCAAGATTTAAGAGGAACCGCGGGAGCAGAATTAGAGGGGATTACCGTTTCTAATAAC
AAGGGAACCCAAAACCAAGTTCCTATTAATAACAGCGGTGAAAATTTAACTGCTAAAGTTGAATCAAGTAAAAAGCAAAT
GAAAATTAAGGTTTATAATGCTGTATCAAGTGATGACCAAACCAAAATTACGTACCATTATCGGATTAACGGGGTGGTGA
CCAACTACAAAGATACAGCTGAAATTAATTGGAAAGTAATTGGATCGGGTTGGGATGTACCCTTAGAGGATGCGCAAGTT
ACCATTAAATTACCTGGAAAGAATGTTAAAGGACTTCATGCTTGGTCTCATGGGGAGGCTGCAGGCTACACTACGGTGGA
TAAAGCTAAAGGTAAAGTAACTTTAGATATAGGAGACAATCCAGAGAATACTTTTGTGGAAGCACATATGGTATTTCCCA
CGGCTTTAACTCCCGATAATAAAAAAATTGTTAATCAAAATCATCTAGCAGCAGTAAAAAAACAGGAATATCAACTGGTA
AAGCGTGAAAATGAAGCCCAAGCAAGAGCTCGACGCATTGCGACTTATGCTAAAATTACCAGTGCCATCATAAGTGTACT
GATTTTAATCGGTATGATGGGTTGGTTAAAAAAACATGGATATCATCAATATGATATCCCGACGCCCATGGAACATAGTT
TTGACGTCCCGAGCATCTCACCAGCAGAGGCAGAAGCGCTATTTAACAAGAGTAAAGCTGATACTAAGGGTGTTTCTGCT
GAAATGTTAGTTTTGGCGGCTGAAGGTAAATTGAAGTTCAAACAGATTCCCTATGGCAAGCGAGGTAAGGAAACCACTGA
AATTGAGCGTCAAGGTAAATTCAACATGTCCTTTGTCGATCACTGCTTGGACCGCATTGGTGATGGTCAACAAGTTACTA
TCAAGCAAATTAATGATTATGCTAAAAAAGACAAGAAGAATAATGTAGCTACATGGTACAAGGAGTGGCAGTCTGAGGTT
GATACCAATTTAGCCCGCTTTAAAGATACGTATAATATTAGTTATCGTTATGGACTGCTTGGGCTAGCAATTGCTACTCC
AATCCTTGCTTTCATAGTAGGAATTATCGGAAGATTTGGGGAAGCAACTAACTTGTACTGGATAGGCGGAATAGTCTTAA
CGTTGATAATTGAAGCTTGGGTTTTAGCTACTTGGGATAAGGTTTCAATGTATAACGAGGCTGGATTGCAGCAATATAAT
CAAATCCGAGGATTTAAACAGATGATGAAAGATATTGCTCATTTTAATACGGCGGAGATTGGTGACTTAATTCTTTGGGA
ACAAATTTTGCCATATGCCACCGCTTTTGGGTTGGCAGAAAAGGTTGCTAAAAAACTAAAGACGGATTTTGGAACCCAAT
TAAATGAAAATGTTCCATTTTATGCCTACTATTATGGAATCAACGGAATGCATGTAGGCATTGCTAACAGTATTAGTACT
TCTATTTCACACTCAGTATCAGCTAGTTCCAGTGGTTCGTCCGGCGGATTTAGTGGAGGTAGTTCTGGTGGTTTTGGAGG
TGGTTCCGGTGGTGGAGCCTTTTAAACTTTAATTCGTTAAATTTGACACTGCTGAAGTAATAGCGTAAGGTTGAAGATGT
TGCTTCGGGTACAGGAGCAAAGGGTATTATTAATTATGTTTTTGTGAATATCTGCATTCCAGCTAAGATATTCATTTTGT
TTTAACCCAATTATTTTTCAATTAAAACTTAAGTTATATGCAAACTTCAGGATAACAGTGCTGTTTGATGGATTCTAAAA
CTTGTTTTTCAGGCTTTGCGAGACATTGTTCATGATATTAGGACATTTTTTAGGTACGTTTGACCATGTTATTTGAAAAT
AAATAGACAAGAATAAGTAAGTACTTAATCCAAGTACATTCAAAAACTACAATAAATTTAAAATATTAATAATATAGAAA
AAAGGCTTCAATCAATTCGTTAACATTGATTGAAGCCTTTTTATTATTTACGAACTACACCAATTTCAAATTCCGCCGTG
ATTTCTTTTAATCCATCTTGTAAAATAGCCTCTTTACGATCCTGAGCTTGCCAAGTTAAAGGTGTCATATTGAAAAGGGC
CGTGAATAATTTGTCGTCAAGCGGAAATTTATAGCTGATTTTAGAAAATTCGACGTGTTCATAGTGTTCGATAAAATGGT
TTTTAACCGGAGCATTATCATAGGTCGCATGTTCACCATCAGGGTAGACGAGTTGTCGAAGTTCACTTAGATAATGATTT
CCAGGAATCACTTTAATTAATTCACCATGGGTTGCCAGCGTTCGATCAAATTCTTGATAATTGGCTGGAGATAAAATGTT
GACGATTGAAGTTAAACCTTGATCTGCGAAAGGTAATTGAGCTAAATCGCCCACCATAAATAAAGGATAGGGTTGAGGAG
CAATTCCAGAGCCGGCAATATTAATCGCTGGTTTAGAGATATCCAAACCCACGAAGTCTCCGTCGAAATGAGATGCCATC
CATTTAGTAGTAGTTCCTTCTCCACAACCTGCATCTAAAATTAAATCTCCCGAAATATTGTTGATAACTTCTTCTAACAT
CGGGTTGAAAAACCCAGCCGTCAAAAACTGATTTCGATAAGTTAACATCTCATTAGTATATTCAGTGTTAACAGGATTAT
TTAAAAAGAAGAGACTTCCTTTTTTGGCAATATTAAATGAATGCTGATTATTACAAATTAAAGTCCCGGATTGAACTTCA
TTGAAATTCGATTTACAGATGGGACACTGAAATTGGTGTAAGTGTCGTTGGATAAATTGGGTTGCTAATTCGATTTTATT
CAAGATGAAACCTCGATATTCTGAAAGATATTAAAACTATTCTACCATTTAATACCACCGGATTGTTTCAATCGTTAGTT
TAATGTAACGAAAAGAAGCTAGTAGTACTAGGAAAAATTTATTAAATAGCTAAGTTAGTCATCGAAATTGTTATACTAGT
TTTATGAACTAGATAGATAGTTTTTAAAACAAAGGGGAAGTTAGCATGCTTAAACAAAAAATAGCGGTGCTGGTCGATTC
GTGTTCCGATGTACCAGCTGAAATTGCCAATCGGGAATATTTTGAAATGATTCCGATGGGAGTCTTCTTTGGGGAAGAAG
AGTACCAAGATCGTGTAAATATTGAGCCAGATGAATTTTATCAAAAGTTGGCTAAGGCCAATCCTTTGCCAACTACGGCC
AGCCCTAAGGGTGAATTAATCACAAAAGCACTAGATAATTTATCAAAACGAGGCTTTACGCAAATTATTGCTGTCTGTAT
TTCCTCGGGATTATCTGGAACAGCACAGCAAGTTAAAATATATGCTAAAAATTACCCTCAACTTCAAATTGAGGTAATTG
ATACTAAAAATATTGGAATTGCTAGTGGGTTTGCTGCAGTAAGAGCAAGTGAAGTGATTGAAGAAGGCTGGGAGTTCAAT
CAGATCGTTGAAGAAGTTCAGCGTGTGGCTAATCAAACGAAGGTATTTTTCTATGTTCCAACTTTAAAATACTTAATTGC
GGGTGGGCGTATTGGACGTGTCGCCGGCTTGGTGGGTTCCATTATTAATTTGAAGCCGATTATTTCATGTGATGATGAGG
GAATTTATTATCCAGTGGCGAAGGCACATGGGGAGAAAAAAGCCCTTAAAAAAATGCTACAATTAGTTGAAGATACCCTT
AAGAATGCTCAAAAGTTTAATTTAGCTGTGGTACACGGTCTCAATGAGGGGTTAATGAATCAAATTAGTACTGAGTTTAA
AAATAAATACCCTAATATGGGAAAATTTTATAATGGAGATATTTCACCTGCATTGGGAGTACATACCGGTCCAGGATTAA
TTGGCATTGGTGTACAAATTATTAAATAAGGTGATTGAAGGAGATCAAATGGATTCAAAACAATTAGAAAATTTTGCCAA
AATGAGCTTGCCCAAATGGGATGAATTACCAAATATTGAACTTCACTTGGACCAAGTAATTGATTTGGCTAATAATTATT
TGCGTCCATTAGAAGTCGATTTGTTAACACCAACGATGATGCATAATTATCTGAAGCAAGCAGTCATTATTCGCCCACAA
GGTAAACTGTACGGACGGATGCAATTGGCTGCTGTCATCATCATTGGATGTTTAAAAAGCATTTTGAGTTTAGATGAAAT
TAAACGAGGGTTCGAAGCTGAACTTAAGTTGACCAGTTCAAGGAGGGCCTACAATAATTTTGTGAATGCTTTTAACGAAG
AAGTCCAACGAATTTCTCAACATGGACCGCGTAATTTGTGGAACGAACTATTAGCCGAAACGGCGGTGGTTTCCCTCCAG
CATAGTGCCATTTTTCTATGCTTACCAAGAAGATGGCTAAGGACTTATTGTCTGATCTAGAAGAAAAATAATTAAAGTTA
ATCTTAAGGTTGAATTGAATTAAATTTAGCGTTAAGATTTAATTTGTATTTAAATATTCGAATATTCGAATGGAGGAGAA
AGATGGTCAAAAACAATGCTGCTCTTGCTGCGTTCAAGAAGAACATCCCACTGTTGGATGCCCTTTCTGACGAACGCCGT
CAACAAATTATGATTACACTTGGCGAAAGTGATGCGGGGTTGACGGTGAGTGAACTAACTAAGCTAATTGGTCTTTCACA
ACCAGCCGTATCACACCATATCAAGCAGTTAAAAGACCTCAGTTTGGTTTCCGTCCGCAAGGTTGGGACAAGTAATATTT
ACCAATTGACGATCAAAGACGCATTGGCTCAGGTCCAAGAACTGATTGACATCTTGAGAAAAGATAAGAAGTTATTGCGA
TAGATCTTTTAGAAGTACATCATGATTCATATATCCGGATATATAAATTAAAGGTTAAAGGGGACTAGTTGGATGATTCG
CAAAGAATGGAAGTTTATAGGGAAAAATAAGTTAATCTTAATTTCAGTTCTGGCAATTATTTTCATTCCTTTCCTATATA
GTGTTTTCTTCTTGAAATCAGTATGGGATCCGTACGGAGATACAAAAAATTTACCAGTTGCAGTGGTTAACTTAGATAAA
CCCGTTGAGTATCAAGGTAAAAAACTCGCGGTTGGGGACGAGATGGTTTCCAATCTGAAGAAAAATGACCAGTTAGGCTG
GAAATTCGTTTCAGCTAATAAAGCTAAAGAAGGAATGAAGGATAAAAAGTACTATACAGTAGTCACAATCCCTAAGAACT
TCTCAGCAAATGCTGCAACTGTAACAGATAAAAATCCTAAAAAGATGCAGTTGAAGTATGCTACTAATGCTTCGCTAAAC
TACATTGGTAAAGTAATTAGTGACGTAGGTACAGAAAAGTTAAACTCTCAAGTACGGGAGCAAGTTACTAAATCTTATGC
TACAGCTATGTTTGATCAAGTTAAAAAAGCTGGTAAAGGTTTCAAAGACGCGGCCGATGGTGCTAATAAACTTAAAGACG
GCGCGGTTCAATTAAACGATGGTACTAAGACTTATACGGCCGGTGTATCACAATTACACGATGGAATTGCTACAATGGCG
GTTTCTGTGGCTCCTCTGCAATCTGGTGTAAAACAGTTAGCAGATGGTTCAAGCCAATTAACTGGTGGCTTGGATGAATT
AAACAGTAAGACTGGAACTTTGGCATCCGGTGTAGCTCAATTAGCTGGTGGTTCAAGTCAATTATCAGCTGGCTTAGATC
AGTTGAACAGCAAAACTGGTGCCCTTTCTTCTGGTGTATCACAGTTGGCTAATGGTTCAGGACAAGTTACTAACGGAGCA
GTTGCTCTAAATAAAGGTATTTCTGAATTACAATCTAAGAGTGGTGCTTTAGTTACTGGCGTATCACAACTAAAAGATGG
TTCTGCTCAACTAAATGTTGCAGTTCCTCAATATGTTGGTGGTGTTTATCAACTTAATAGTGGTATCCAAAAATTAGATG
CTAATACTGGTGAATTAGTAGGTGGCATCAAACAAATTTCATCTGGAGCAAGTGATTTAAATAGCGGAATCAACGAATAC
ACTACTAAAGTTTCTGATGGTACTTCCACTTTACAAAGTGGTATTGCTAGCTTAGCTAATAATACTAAGGACTTACCATC
AAGCGTTGGCCAAATGAAGTCAGCTGTTGATAGTATTGCGGGTGGTTCAAAACAACTCTATGGTGCTAATAGCCAAGTTT
CTAACGGATTGAACCAACTTTCAAGCCAAATTACTCCATCTGATATGAGTAAGCAAGCTAGTGCTTTGAAGAGTGAATTA
AATTCAATCAATTCACAACTAGCAGCGCTATCTAAAACAGATGTTTCTGGCGGAAACAATTCTAGTGCAGCTAGTTCAAT
TAGTAGCCAACTAAATAAAATTAAGAGTGATGTCGGTGCTTTAGCTAGTTCAGCTAAAACAACGACTACTACTAAAGCAG
CACCAGCATCCTCAGGAGTATCACAAGCTACAATCAACGCTAAAATTGATGGAGCTGGTTTATCCGCAGAAGATGCAGCT
AAAGCCAAGGCCGCTTTAGCAGGTGTTGCTGGTTCTGGCGCAAGTACAGCCCAATCAACTACAACTTCACAAACTATTGA
TACAAGTAAAATTTCAGCAATTCAAGGTGAAATTAGTAGTGTTGAAGGACAAGTTTCAAAATTGAATTCATTATCTTCAA
AACAAGCTGATTTAGATGCTAAGATTGCAGCTTTAAGTGCTTCATTCCAAAAGGTTGCTTCAGGAATCAATTCACTTTCT
GCAAACGGTGACGAAATGGCCACATTAGCTGCTAAGATTAAAGCCCTGGCTCAAGGATCACAAAGTGTTACTGATAACTT
GAAGGTCCTCTCAGATAGCTCAAGCAAGCTTTCAGGTGCCGTGGATAAATTCTCAGGCTCAGCATCTAAGTTATCTGATG
GTGTGTCGCAATTGAACAACGGTGCAAGTGATTTAGCTAGCCAAACTAATAAGAGTTCAGATAATGTTAAGAAATTAACT
AGTGGTGCTCAAACACTTGATACAGCCTTGACTACTATCAATGGCCAAATGCCGGCATTACAATCTGGAATTAGCCAATT
AACTCAAGGTAGTTCTCAACTTAGTGGAAACGGAGCTGCTTTAGTAAATGGTGTAAGTCAACTTAATGGTGGTATCAGTA
CTGCTAGTTCACAAATGCCAACCTTGGTTAGTGGTGTAGGGATGTTAGCTGCTGGTAGCAACCAATTAGTTGGTGGATCA
TCACAAGTTACTGGTGGACTTAAGCAATTAAATGGTCAAATTCCAGCTCTTGTAGGTGGCGTTCAACAATTAGATTCAGG
AAGTCACACATTGAATAGCGGACTTCAAACTCTAAATGGAAGCACAGGAACCTTGATTAGCGGCGTTCAACAGTTAGATT
CAGGAAGTCATACCTTAAATGATGGACTTCAAACCTTAAATGGAAGTACAGGTGAACTAATTGACGGTGTTAATAAGCTA
AATGCCGGTGCAAGCGAATTAGATGCTAACTCTGATCAGCTGCTTGACGGTAGCAAACAAATTAGTGATGGTAATGGTAC
GCTAGCAGATAGTTTAGAAAAGGGTTCAAAACAAGTTAACAGTGTTCCTCTTACAAGCAAAACTGCTCAAATGTTCGCTG
CTCCAACCCATTTGAAACAAACTGATTACAGTTATGTGCCAAATTATGGGCATGCTTTGGCACCATATGTGCTTTCATTA
GCCCTTTATGTTGGTGCTATCGTCTTTAACTTCGCTTACCCAATCCGTAAGATTTCTAAGCGTGGTGGTACAGCTACAGA
CTGGTTCTTGAGTAAAGTATCAGTTGGTACAGCGGTTGCTCTTGGAATGGCTTTGATTGAAGCAACGATTATGATGGTTG
CTGGTATCCATGTTGATCATGTAGGTCAATACTACTTAACCGCAATTATGATTGCTTTGACGTCGATGTACATCGTTATG
TTCTTATCGATGGCCTTCGATAATCCTGGTCGATTCGTTGCAATGATTCTATTGATGCTTCAACTTGGTGGTTCGGGTGG
TACCTTCCCAATGGAAGTTACAAACAGTTTCTATAATGCAATTCATCCATTCTTGCCATTGACGTACTCAATCTTGTCAT
TCCGTCAATCAATTACGTCTGGTTTAGGGAATATCACGGTTGTTCAATCGATGGGAGCTCTATTATTGTTCGCAATTATA
GCTCTTGCATTGCTATGGTTCAGCATGGTTCAACTTCAAAAGAAACATTTAGAAGGTAAATCTCAACTAGATGACAATCA
AAAGTTACAAGAAGTTGAAAGATAGAAGGTAATTAAAAATCACATTACGTCAGGTTTGATGTAATGTGATTTTTTATAAA
TTAAGTAGTCCTCTATAAAAGAGTAATTACAGTTAATTTCCAATTTATCAAATTACTGTATAATAGACTAAACGAGGTGA
TTATTATGCGACATATGAAAAAACCAGAAAAGCGCTCGTTTGGCTCAATCAATTCGGTGGTTTGGGTTATTCTCGCGTTA
ATCGTCGTGATTGCAGGGTATAAGTTCTTTTATCCTAATCACGTCACGAACACAACTTCATCTTCTGATAGATCAAGTAG
TACAAAAGTGATCAAAGTTGAAGAAGGTAAATCAAGTTCATCTAAAGCACAATCTTCTTCAAAGAAGACTAAAAAGACTG
AAAAGAAAATTTGGACTGACAAACAAGATTCAGAATTGGCAGCTTTCATTTCAAGTTGGCAACAAACCATGGGCCAAACT
TACACAGGTACGAATGCTAACGCATCCGTTAGTTTCGATGGAGTAAGTTTCCCTGACTATCTCTCTAAGGGACAAATATA
TGTCAACCAGCAAGAGGTTTCCATGCAATGGACAAGAAGTGAAAAGGCAGACAGTGAATACAAGGTAGTAGCTGTATATA
CTGGTGACCAATACATGTACTTATTTACGTTCCATAATGGCCAACCAGAAGTATTAGTAACTTCTCAATCGGCTAGCGAT
GGAATGAACTTCAAGGTTACGGAAAATGCCGATTTAGTAGCCGAATTCCAAAAGGTTGCTGCAGAAAATACTGATAAATA
AAAAGAACTACAACATAATTTTATAGTGGCCCTCAAAAGTTAGACTAAGACTCTAGCTTTTGGGGGTCGTTATGGTTTAT
GAGCTAAAATGGAATTTAAAGGTGAAAATAAAGTCATGTCAATTTCTGATAAAGTTAATTTGGCAGATTATTGAGCAATA
AACTTTTTCAACTCTTGACTTAAAGTAAACTTTAAGTCGTATACTAAAACCTGCAGTATGGTTCCAAATTTGCAATAAAC
GATTCGGAGGTTTAGACAGGATGGAAGTCAAACAAGCAATTCAAAAGCGTCATTCCGTACGTCATTTTACGGATCAAAAA
ATAGATTCAAAGCAATTGAAAGAAATAATTGGAATTGCTCAAAAAGCACCTTCATGGGTCAATTCACAACCGCAAAAAGT
TTATGTAGCTCAAGGTGAGACTTTGAAGGCTATTAGAAAGCAACAACAGGAATTGACAATTACAGGAGCAAAAACTAATT
CGGATATTCCTCCAATGTCGCGGAAGCTCTGGTCTGAACAAGCTCAAAAGAACATGGCTGAATGGAGCCATGGCATACCA
GCAGTTTTGGGAGATAATTGGCAAGAAACTTTGGGTAAAGAAGCCAGTCAGCTTTATAATGCTCAAGCTGTAGTTTATTT
GACCTTACCAAAAGGATATACACCATGGTCTTTGTTTGATTTAGGTGCGTTTAGTCAAAATATTTTGTTGGCCACAACTG
AACAAGGTATTGACTCGATTGTCGCATATAATTTTGTGAAGTATCCGCAGATTTTAAGAGAAGAGTTAAAGATTCCAGAT
GATGAGGAAATTATCGTTGGGATTGGATTGGGATTTGAAGAGGAACAGGCACAAGTAAACCGCATAACTTCTAAACGAAT
GGATACAGAATCTATTTTAAAAATTAAAAAATAAAAAAAGCGTTCAGAAAATTTTTTCTGAACGCTTTTTTATTCAAGTA
AATTGACATCCGCAGATACTGCGCTAGATTGGTATGGAAAACGAGATTCAGAAAATTCAAAAGGGGTTCCATCTACTAAG
TAACTAGTTTGGCTAATCACTAGGATTGGATCGCCCAACTTTTCACCCAGAAATTTAGCATCCTCTTCAGAAACTTTACG
GGCAGTGATTTGTCGATGGGAACCAGCTAATTCTAAATGGTACTCATGTTCTAGGTATTGGTAAATAGATTTTTTTAAAA
CTTCTTCGGTTATTGTTGCAATTTTAGTTGGCATAATTGTTTGTTCATAACTATAAGCTTTTCCCTCGATAAAACGCGTC
CGTTTGATGACGTAGACCGTCTCACCATCTTCTAGTAGAAGATTTTTCTTTTCGACTTCGTTAGCAATCCGAGCAGTCAA
ATGAATATATTTACTGGTGACTTTACTATGCGGATGAGTCGAGGTAGTCCCCAAAGGTTTATCAACATCGTTAGTAAATT
CGTCATTCAAATGAGCATCTTTTCTAACAAACGTCCCGGCACCACGTTTGCTATAGATAAGCCCTTCAATAATTAGGGAT
TGGAGTGCTTTGCCAATCGTTATACGAGTAGTATTAAATTCTTTAGCTAATTGATTTTGATCCGGCAGTAAAGCTCCAGG
TTTAATTTTTTGTTCAATAATTTGTTTGCGAATCGCTTGCGAGATTTTTTCGTATTTATACATATTGTTTAAAACTCCGT
TCTAAGACGTTACCCTCATTTTAGCGTATCTTAAATACAATCACAATTTTTATAAAAGTATAGTCTTTTAAAATAAAAGT
ATTTACTTAAATAAAAAATAAAGCTATAATGAAAGCGAATTCAATTAGAGAGGAGCGTTATTTTGAAAGGAAAACTACCA
GATAATTTTTTATGGGGAAACTCAACATCAAGCATGCAGACAGAAGGAGGTGTTCATGAAGGCGGTAAGGGACCATCAGT
TTATGATACATATGAAGCAACCGAAACTACCTCAAACTGGGATGTTGCTATTGATAATTACCATCATTATGAGGAAGACC
TAGATTTGATGGCTAATCAAGGAATGAATTGTTATCGTTTCCAAATATCATGGAGTCGTGTAAACCCTACCGGAGATGGG
GATTTTAATGAAGAAGGTATCCAATATTATGACAGATTAATTAATGATTTACTGAAACGTGGAATCAAGCCGATGATTTG
CCTGTATCATTTCGATATGCCATTACATTTAGCGGAAAAATACAACGGCTTCATGAGTCGCCACGTGGTTGACGCATTTG
TGCGTTTTGGTAAGAAAATGGTGGACTGCTTTAGTGATCGTGTGAAACTATGGGTAACCTTTAATGAACAAAACTTATAT
TCACAGACAGAAGCTTTCCACATTGCAGGCTATTTGAAAGGTGACCAAACTGACGAAGAACTCCAGTTAATTGCCCACCA
CGTAATGACCGCCCATGCCCAAGTCGCTAATTATGTGCACGAAACTAGTGACGCTCAAATTGGAGGGATGTTAGCATATG
TGGAATCTTATCCTAAAAATTGTCGTCCGCGTGATGTTTATGTGGCCCGCCAAATTGATGAATTTTTGAATCGTAATTTA
TTGGAGGTTTGGGTACATGGCCACTACTCGACTGAAGTTACCCAATATATCAAGAATCATCATTTTGATATCGATTTTAC
AGAACAAGATCAAATAGCATTTGAAAAATTGAAGAGTGATTTTATTTCGTTTAGTTATTATGCAAGTAACGTTGTTGATT
CAACCAAAATTCCACAGGGAACGATGCCTAATCGTTATCTAGATTATGGAGGGGTCGAAAATCCATATTTAAAGGCTACA
GATTGGGGATGGAACATTGATCCATTAGGATTCCGTGATGTTATCACTAAGACTTACAACGAATACGGTATTCCCATGTT
TCCAATTGAAAATGGTATCGGTTATCGTGAAATATTCGATGGGACAGAGATTCAAGATGATTACCGAATTGAATATCATC
GTGATCATATCCAAGCGATGATTGATGCGGTTGTGGAAGATGGTGTCCCAGTCTTAGGTTATCTTGGTTGGGGATTAATC
GACATTCCTAGTTCTTCTGGAAATATGGAAAAACGCTATGGGATGGTGTACGTAAATCGTGGAAACCACGAGTTACGTGA
TATGAAACGGGTCCCTAAGAAGAGTTATAAATGGTTTAAAAAAGTTATTGAAACTAATGGGAACGATTTAGAAAATGATC
TTTAATGGGAGGATTTAAAATGGGTAGTTCGAACAAAGAATCAGTCAATGATAAGATGCAAAATTCTAAATTCATTGCTA
AGTTCACTGAAATCTCAGTTAAAGTCGGAAACTGGGTGTATCTCCGTTCACTCCGTGACGCTTTCGCTGTCATTTTACCA
ATGTTTATTGTAGCCGGGATTGGGGTACTGTTAAATAACGTTGTCTTTACCTGGTTTTTGAGTGGGGATATGCTGACAAA
ATTCCAAGTGATTGGAAACGCCATTGTTAATGGGACGTTAAATGTAGCCGGAATTTTAGTTGCGCCAATGATCGGTTATA
GTCTTGCTCGTAATAAAGGCTTTAATAATCCAATTGCGGCTGCTGCGATGTCTTTAGCAAGTATTTTCATCCTAATGCCA
GGAAGCATTCAGTTAGGAACGGTTGCTTCAGCAGGGGCAAAAATGGCGACGGTCACAGGTGGACTTAGTTATTTGAATAC
GGGAACGCAAGGAATGTTTGGTGGGATTTTTGTTGGGCTAATTGCAACCGGCCTCTTTATCAAACTTGCCTCGATTAAAA
AATTACAAATTCACTTAGGGGAAAATGTACCACCAGCAGTTTCTGCTTCATTTAGTGTTTTAATTCCAGCCATTTTATTA
ATGTCGTTTTTTGCTATTATTGCAGCGTTGCTCGCAGGATTTTTCAACACCGATTTAATCAACTTAATTAAAACTTGGAT
TCAAGAGCCTTTACGAGGTTTTAACACAAGTATTGTGGGTTACTGTGTAATTTATACTTTAGCTAATTTCCTTTTTGGTT
TAGGTATTCATCAAACCGTATTATCAGGTGCATTGCTTGATCCCCTTGTATTAGTTAATATGAACGAAAACATGACTGCT
TATGCACATCACCAAGCCATTCCAAATATTATTACAACTTCATTTGTAAGTAATTACACCTTAATCGGTGGTTCAGGTAG
TACGATTGCGTTGATTATTGCTATTTTAATTTTTAGTAAAGCTAAATCTTCTCGTCAAATTGCTGGTTTATCGTTGGCAC
CAGGAATCTTTAATATTAATGAGCCGATGATTTTTGGTTTTCCAATTGTCTTTAATTTACCTTTGATTATTCCATTTGTT
TTATTCCCGGTTGTTGGGAGTTTGATGGGTTACTTTGCTACACTTTGGGGCTGGGTCAGTCGAACAGTAGTATTAGTACC
ATGGACAACTCCTCCTTTAATCGGACCATATCTTTCAACAGCCGGAGACTGGCGCGCAGTTATTTTACAAATCTTAATTA
TTGTGGTCGGAGTATTCTTATACTTACCATTCTTGAAGATTAGTGAACGTGTTTCTGAAATTCAAGCTGAAGAAAATCTA
TAATTGGTCAAAAAATCAACAAAAAAATCAAAACCTCAAACTAATTATCAGAATTAGTTTGAGGTTTTTTAGTCTTTCGA
AGCTAGTCTTTTTATCTTATAAAAATTAACAACTTTGCCCAAATATGTAAATTTAATGTTGAGGTTTGAACAAAATTGCA
CAAAACCAAAATTCAATTTAAAACATTTTAAACCCAAAAAATAGCCCTAAAACGGTTCAAATGTGCTATCATAAAGATGT
ACTTAGAAAGCGCTTCCATTAGCGTGATAAGGGGGTTTAGATTGTGCGATACGTCACATACATGGGAACAGATGCGTACA
CTAATATTGCAACGGACACATGGCTACTAAATAATTTAAATGCCAAGGAACCAGTTTTTGCACTTTGGCAGAATAATAAT
GCTATTATTGTTGGTCAGAATCAGAATACTTTTGGGGAAGTTAACCAAGATTTTGTTGATGAACACCAAATTGAGGTTGT
CCGACGAGTGACGGGCGGTGGCGCAGTTTACCATGATTTAGGTAATCTGAACTTCACCTTATTTGTACCAATTGAATCAG
CAGCAAATGTTGATTTTAAAAAGTTTTCTGAGCCCGTATTAAGAGCTTTACATACTTTAGGGATTGATGCCGAGGCTTCC
GGTCGAAATGATCTGTTAGTCAATGGTAAAAAAATCTCTGGTGTAGCCCAGCGCTATGCCAAAGGATACTTAATGCATCA
TGGAACATTGCTGTTTGATAGTAATGTGGATACCATGGTTCGTTCCTTAAATGTAGCGGATGAAAAGTTCATTTCAAAAG
CTGCTAAATCGGTCCGAAGTCGAGTGGGAATGATCAAAGATGCAGCTCCAAAAGGGTTAACCCTTCAAGATTTCTGGGAT
GCGGTTCAGTACGAATTAACCGATCACGGGAAAGACCAAGAGATTGTGTTAACTCCGCAACAAAAACAGGAGATTATCCA
ACTAACGGCTGATAAGTTTTCAACTTGGGACTGGAATTATGGTCGTTCACCAGAATTTAACTTTAAGAACCATGCTAAAT
ATGACGGTGGAATTATCGATGTTCAAGTCCAAGCTGAGGGTGGAACCATACGTGATATCAATTTCACGGGCGATTTCCTT
GGTTTACGCGATTGGCGCGAAATCAAAGACCAATTTATTGGGTTACCATTTGAAACTGCAGAGATTAAGACCGTCTTTGA
ACGTAACCATGAAGGCCGGTACTTCGGAAACATTACGGATGATGAATTAATTAAATTATTTGAAGCTTAGGAGGTTTAGT
TATGGCTGTAAAAGATGACAATAAACAAGTGTTAGATTTCAATCTTCAAATGGAAAAACAAACAGACAGTTTTCCAATGC
TACAAGTTCTAAACAATGATGGTGAGATTGTAGACGAGGATGCCCTTAAAGAGGCTGGTTTGAACGAAGATCAGCTCGTT
GAACTTATGAAACAGATGGTATTTAGCCGTGTACTACATGAACGTTCCACTAAACTAGCAAAACAAGGACGCTTAGGTTT
CTATGCTCCAACAATTGGGGAAGAAGCCTCTCAAATTGCTTCAAATTATGCGTTTGAAAAAGGAGATTGGCTTTTCCCAG
GTTATCGTGATATTCCGCAATTAGTAATGAAAGGTTGGCCAATTTATAAGGCTTTCTTGTGGTCACGTGGCCATTATGAA
GGAAATGAATTTGACGATGTTAATGGCTGGATGCCACAAATTATTATCGGTGCTCAATATGTTGAAGCTGCTGGTGCAGC
CCTAGGTTTGAAGATGCGTAAACAACCTAATGTGGCTTATGCCTACACTGGTGATGGTGGTACTTCGCAAGGTGATTTTT
ACGAAGGAATGAACTTTGCTGGCGCATATAACGCACCCGCCGTATTCTTCTCACAAAATAATGAATACGCTATCTCAACA
CCACGTAAATTACAAACTAAGGCTCCTCATCTAGCAGCTAAAGGTTGGGCAGCTGGTCTTCCAAGTTTGGTTGTGGATGG
AATGGATCCAATTGCAATGTACCTAGCATCCAAGAAGGCGCGTCAATGGGCAGTTGATGGTAATGGACCTGTATTTATTG
AAACAATTACCAATCGTTTGGGTGCACACTCGATGTCTGGTGATGACCCACTTCGTTACCGTACTCAAGAAGAAATTGAC
GAATGGACCAAGAAAGAACCACTTATTCGTTTCAGAAAATATCTTGAAGGATTGGGCCTCTGGTCTGAGGAAATTGAAAA
TGACTGGACCGAAGTGGTTAATGAACAAATTGATGACGGCGTAAAACAAGCAGATGGAATCGATAAACAAAAGATTTCAG
ACTTTATTGAACAAACTCTAGAAGTCCCAGGACAAGCTGCACAAGAACAAATTAACAAATTTAGAGGGGAGGGCAAGTAA
TCATGGCACAAAAAACATATATTCAAGCGATTACTGAAGCTCAAGATTTAGCTCTTGCTAACGATGAAAATGTAGTTATC
TTTGGTGAAGACGTTGGTAAAAATGGTGGTGTATTTAGAGCTACGGATGGTCTTCAGGCGAAATATGGTGAAGATCGGGT
TTTCAATACCCCACTAGCTGAAAGTGGAATTGGTGGAATGGCAATTGGGATGACAACCCAAAACTACCGTCCAATTATGG
AAATCCAATTCTTCGGCTTTGTATATGAAGTTATGGATTCACTTGCAGGACAGATGGCACGTGGACGTTTCCGTTTCCAT
GGAACACGTACATTTCCAATTGTGGTTCGCTCTCCTTATGGCGGTGGAACTAAGACTCCTGAAATGCATGCGGACTCCTT
GGAAGGTTTAGTAGCTCAAACACCTGGTCTACGAGTAGTTATGCCAGCTACTCCAGCAGATGCTAAAGGATTGTTACTAT
CAGCTGTTGAAAGTAATGATCCGGTAATCTTCCTTGAAAATCTCCGTTTATATCGTTCAATTCGTGGCGATGTGCCAGAA
GGTTACTATACCACACCATTGGATAAGGCCAATGTGATTCGTGAAGGTAAGGACGTATCAATTATCACCTATGGTGGAAT
GGTACATACAAGCTTAGCGGCCGCAGAAGAACTTGCTAAAGACGGCATTGACGCTGAAGTTGTAGATTTGAGAACGGTTA
GTCCACTCGATCTCGACACAATTGGAGAAAGCGTTGAAAAGACTGGTCGAGTTGTTGTAGCTCAAGAAGCACAACGGCAA
GCTGGTATTGGTGCGATGGTAATGAGTGAAATTAGTGAACGCTTCATTATGAGTTTGAAAGCACCGATCGGACGGGTAGC
TGCTCCAGATTCAGTATATCCATTTGCCCTTGCTGAAAATGAATGGTTACCAAAAGCAGACGATATCATCGAAAAAGTTA
AGGAGGTCGTGAACTTTGACTGAAATTTTTAAGATGCCAGATATTGGCGAAGGAATGGCTGAAGGCGAAATTGCAAACTG
GTTAGTAAAAGTCGGCGATACGATTAAAGAAGAAGATGTAGTAGCTGAAGTTCAAAATGATAAGCTATTACAAGAAATCC
TTTCTCCTTATGGTGGAAAGATTACAAAACTTTTCGTAGAAGCGGGAACGGTAGTTAAGGTTGGCGAACCATTGATTGAA
TTCGACGGTGACGGAAGTGGCGCTGGTGCTGAAAGTGAAGCACCTAAAGAAACACCAGCATCTACAGAACCGGAACCAGA
ATCAAGCGCACCAGTTGACCAAACTGCACCTGAAGTAACCAAGGTAGGTGCAGAATATACTTCAAATGGACAATTGTTAG
CAATGCCATCTGTACGAGAATATGCTAGAAAAAATGATATTGATTTAACTCAGGTGCCAGCAACTGGACGGCATGGACAT
ATCACCATGGCTGATGTGGAGAACTTTAAAGCAAGTCCTGCATCAGCACCTACAGCAAGCCCAGCCCCAGCTGCTTCAGT
TCCAGAAACAGAATCAGAAAAGGCGCCAAGCGCCCCAGTTACTCCGGCTGCGCCAGCTGAAGTTAAAGCTGGACGGGTAC
CATTGTCACCAGTTCGTAAAGTAATTGCTAAGACTTTAACTAACCAAGTTCAAACGATTCCACATGTAACAATCATGGAT
GAAGTAGAAGTTTCTAAGTTAATGGATCTTCGTAACCAATTTAAGGAACAAGCTAAACAAAAAGGCTACAAACTAACATA
TATGCCATTTATTGCGAAAGCCCTTGCTGGGGCAGCCCATAAGTACCCTGAACTTAGTGCAATGGTTGATATTGAAAAAC
AAGAAATCGTTTATTACGAAGATACAAATGTCAGTTTCGCAGTTGATACTGATAATGGACTTTTCGTACCAAACGTTAAG
AATGTTAAATCAAAATCAATTATGGAAGTTGCGCAAGAAATTGATGACATGGCCATCCGTGGTCGTGCCGGTGATTTGAA
GCCTAATGAACTTAAGGGTGGCACAGTTACTATCACCAATATTGGTTCAGAAAGTGGAAGTGGATTCTTTACACCAATTA
TTAATCCAGGTGAAAGTGCAATTCTTGGAATTGGACGAATTCGTAAGACTCCAGTGGTTAACGAAGATGGTGAGTTAGCA
GTTGGAAATACATTAAAACTATCACTTAGCTTTGATCATCGTTTAATTGACGGTGCTCTAGCACAAAAAATTATGAATGA
GCTGAAGGCACTTTTGAGTAACCCTGCCTACATGCTAATGGAGGTGTAGTCATGGTAGTTGGTACACAAGCAATTAACGT
TGACACTTTAATTATTGGATCTGGTCCTGGTGGATACGTTGCTGCTATTCGAGCAGCTGAATTAGGACAAAAAGTTGTGA
TTGTTGAACGTGATTATATCGGAGGAGTTTGTTTGAATGTTGGATGTATTCCATCTAAAGCTTTGATTCAAGCTGGACAT
CTCTATTCAACTTTACAACATGGTAATCCATTTGGAGTTTCGGTATCAGAATCTAAAATTGATTTCACTAAAACTCAAGA
ATGGAAACAAAATCAGGTTGTTAACAAACTAACTGGTGGAGTGGAACTCTTGCTTAAGAAACACAAAGTTGAAATTGTGC
GAGGAGAAGCTTACTTCAATGATAACGAAACGGTTAACGTAATCAACGGAGATGATTCCCATGTATATCGCTTTAAGAGA
GCTTTGATTGCCACTGGTTCTCGTCCAGTTGAAATCCCACACTTTAAGTTTAGTGGTCGAGTAATTGATTCCACTGGAGC
CTTGAACTTAAAAGATGTTCCAGAACATCTCATCATTATTGGTGGTGGGGTGATTGGAGCGGAACTGGCTGGAGCTTACA
TGAACCTTGGTTCAAAGATTACCATCATTGAAGGTTTGGATCACATTTTAAATGGATTTGATGGTGAATTAATTCAGCCA
GTTTTGAATAACTTTAAGAAAAATGGAGTCGAAATTGTTACTGAAGCTACAGCGGTTGAGGCAAACCAAACTGACAAAGA
TGTTACAGTAACCTATGAAGCTGATGGAACAACCAAGACGGTTACCGGAGACTACTGTTTAGTTTCAGTAGGCCGCCGTC
CTAACACAGATCAACTTGGTTTGAATAATACCAATATCAAGTTAAGTAAGCGTGGTTTAATTGAAGTTAATGATTCCATG
CAAACATCAGTTAAACATATTTATGCTATCGGTGATGTGGTCGCTGGACCAGCTTTAGCGCATAAGGCTAGTTTTGAGGC
TAAGGTGGCAGCTGCTGCTATGGGTGGCAAAGATGCTCATGATACACATTATGTTTTGCCAGCCGTTGCTTACACAAACA
TTGAATTAGCAACTGTAGGTGAAACTCCGCAATCTATTGCTGAAAAGAAGTTGGATGCTAAATCAAGCAAGTTCCCATTT
GCTGCTAGTGGACGTGCCATGACTATGGACCAAACAGAAGGCTTTATCCGTCTAATTACGGATAATCCTACTGGCGGTAT
TATTGGAGCCCAAATTGTGGGTCCGGAAGCTTCTAATTTGATTTCTGAGCTAACTTTAGCGATTGAAAATGGATTAACAA
TTAAAGATATTGAATTAACCATTCACCCACATCCAACATTGGGTGAAGAAATTATGGATGCAGCAGAATTAGCTGCAGGA
CTACCAATTCACGTTTAAAAAGAATTTGAAATATATTACAGTCATAAGATAAATAAACGGACCGATTCCCGACATGCCAG
CTAAGGAATCGGTCTTTTGGCTTTTATATTTATCATGATTTTGATTATCCATTTAATTTGGTGGTTTTCACTAAGAAAAA
AATGATTTGTAATAAAAATAAACTCACTTATTTTGAATTTTAACTTCAAGATAAGTGAATTTTTTTGTCCAAACCTGTTG
ACTTTAAAATAACAGGTGGTATGATTAAGCTGTTAATAATAAAAAAACAGCTTAAGGAGAATTATGAATATGAAATATGC
AATTACTGCTGCAACAGGAAACTTTGGACAAATCGCGATAAAAAAATTAATTGATTTAGTAGGAACCGACAACGTAATCG
CCATTGTTAGAAATCTAGAAAAAGGTCAAAAGCTACTTCCTAAAGGTGTAGAAATTCGTCAAGGTGATTACGATGATGTA
ACTACAATGGAAAAAGCTCTGAAAGGGATTGATCGAGTGCTCTTTATTTCTTCGCAACCAGGTGGTAAAGTAGCTCGAGG
AACTCAACACCAAAATGTTGTAACAGCAATTAAAAATGCGGGTGTTGATTTTGTAGCTTATACTAGTTTTCCAAATGCTC
AAGCATCAACCAGTGCTTTAGCAAACGACCATCGATTAACTAGAAACTAATTGAAGAACAAGGAATCAAACACTCATTTC
TACGCAACAACTGGTATCTTCAAAATGAAATGGGCTTTTTACAAAGTGGTGCTAATAATCAAACAGCAACCTACTGGACA
GATCAACAAGCTGGATGGGCTTTAGAACGTGAGTATGCTGAGGCTGCTGCAAAGGTAATTACGCTAGAAAATCCAGATGC
TATCTATGAATTTGCTGGTAAAATTCGTTCGTATGCTGATTTGGGCGCAGCCCTTCAAACAGCAACTGGAAATAATTTTG
AAGTTAAGCAGGTTTCGAGGGATGCCTATCAAGCTCAACTTCAAGCGGGAGGCCTAGATGCAGATACTGCGGCACTATTT
ACTTCGTTTCAGGCTCCAATTGAAGATGGCTCTCTCAGTCATCAATCAGATAGTTTAGTAAAAGTTTTGGGTCGGGAATT
AACTAGTTTACCAGAGGCTATTAACGAAATTTTAAATTAGGTGGTAACGATGAAGTATTCCTATAAGTTAAGCGATGCAA
TCCATATTTTGACGTACTTAATTATTTATAAGGACGGCGACTTATCAAGTAAGACCATTGCAGATAGTATTGAATCCAAT
GCTAGTACTGTAAGAAATTTGATGTCGGATTTACGAAGTGCGGGACTAATTACGACAAAAGTAGGGAGTGCTAGCCCAGC
GTTAAATGCTCGTCCGAGTGAGATTAGTATTTTAGATGTTTATAAGGCGGTGAATATGGATCATAACCTCTTGCATATCG
ACCCTAAGACAAATCCACAGTGTGTTGTTGGTGGCAGTATTCAAGACGTATTAGATGATGCATACGCTGAAATACAGCAA
AGTGCTTTTCAAAAAATGGATGAAATAACGATTGCTGATATTACTGAAGGTATTTTGCAACGACAACAACAAGATTAAAA
GTTACGGAATGGTGATGGCATCAAAATTTAGTTAACATGGCTATTTTCAATTACTTAGTAACAAGTTTTAACAATTTTCG
AGGTACAATTATAAAATAAATAACATTATTTTAAAGAAGGGAATGGTACCAAAATGAATAAAACAATGTGGTCAATTGGA
TTTCAAAAACATTTACCCATCGATGAAGAAGCAAGTTTGTTTCGTTTTGAAACGGCGGTTCCTCAGCCTGAAGGACGCGA
TCTACTGGTTAAAATCGATGCAGTATCAGTAAATCCAATCGATGTGGCGGTGCGTAAAAATGGAACTGAAACTTTAGACG
AACCTAAAGTGATTGGTTGGGATGCAGTTGGAACTGTGGTAGCTAAAGGCGCATCAGCTGGATATTTTGAAATTGGTGAC
CGTGTGTTTTATGCTGGTTCATTCAAACGGGCCGGAAGCGATGGTGAATATCAGCTAGTAGATGAACGGGTGGTGGGACA
TGCCCCCGAAAAGCTTAGCAATGCTGAAGCAGCTGCGATGCCATTGACTTCATTAACGGCGTGGGAAGCATTATTTGAAC
AATTAGAAATTGATCGAGAGGATGTGCAAGGAAACGCCGATAAGTCGATTCTAATTATTAATGGGGCTGGTGGCGTAGGT
TCCATTGCAACCCAATTAGCCCAAAAAGCCGGTTTACATGTGATCGCCTCGGCTTCTCGTCCAGAAACTATTGAATGGTG
TCTAAAACATGGCGCCGACGAAACCGTTAATCATCGTAATAACTTGATTGATGAAGTTCGTAACTTAGGTCATCAATACG
TAGACTATATTTTAGAGTTAAACAATATTGATGCTCATTGGGATGAAATGGTCGAGCTGATTAAACCGAATGGCAGGATA
GCTTCAATCACTCAAAACCATGAACCGGTAGATTTGAAAGCACTAAAACGTAAACGGGTTACTTTTGCTTGGGAATGGAT
GTACACGAAGTCCTACTATGAAACACCAGACATGGAGACTCAGCATGTATATTTGGACGAAATTGCTCGTTTATTAGATG
CTGGAGAACTGATTTCAACCTTGACTAAGCAATTATCCCCAATTAACGTGGAGAACCTAAAACAGGCGCATAAGCTGGTT
GAGGGAAACCATATGATGGGTAAAGTGGTAGTTGAGAATTTAGAAGATTAACTCTAAAAATTTGTTTGAATAAATCAGGT
ACTATAAAAAGCTGAATCAAGAACTTTTCTTGATTCAGCTTTTTTAGTCGTCAAAATCTTCGTCATGGTCTTGAATTTCA
AATTCATCTAAAAAATGCTGGAAACTAACTGTTTTGGAATACTTTTTATAGAGGTTATCGACACTGGTATTATCTTGTTT
GGTTGTATAAAGCACCTTGTTGTTATCGATAGTAATATGGGCTTTTTGTTCAAAATAATCATTTTGCTCAGTTCCCGCAT
CGAAAGCAATTTTTTTATTATCAGTATCTTCTACAACATTTCTTGCGCTGGGTTCGATGTCATCGTTAAGCTTTTCAAGT
TGGCCATTGGATTTCATCAAATGGTAAGTAGCCAGAGCGATAGTAGTGGCGTTTGTACGTTGAACTTCATGGACGCGGGC
AGGTGAAGAAGCTTTTTCAGTAGCTGGTGCTGTGGCTGATTTTTTGTCTGCACAACCAGCTAATCCAACCAGTGAAAAAG
ATGCTAAGGTAATCAAAAATACTTTAGATAATTGATGCATGCTGAGTCCCTCCGTTTCGACTAAAAGGCTTACTTTATAC
ATAAATTATACTAAAGTATTTAATTTGAACCTATTTTAAAGGCTTGTAGTTATTTGGTTTGGTAGTAGATTTTACTATCT
GCGAGCAGATAGGGATAGATTAACATTTTCTCCAAGTAGATAAATTACGACGGCGCCGATTAGCATCACGCCTAGTTCTC
CAAGACTAACCGTTCCCCAAGTATAGAAAAATGGAACTTTCAAAACATAGGCGAGCTCAATAGCAACTAAAAAGCCCATT
AGAACAGTAGTGATGGCAACACAGATGCCCATCTTTACCTTCGTATCGCTAAATTTACGAATGACTAAGTAAACAATTGA
AAGCGTAACGATAGTTGTGAGGGTTCCCCATGTAATATCGATAATTCCTAAAGATGATTGCATATTGGAAATTAAGACTC
CCAACGAAATGCCCCAGATATAGCGTTTGTCATAAATCACTAAGCAGTTTAACATTTCAGCTAAGCGAAACTGAATTGGA
CCAAAGCTAATAGCAGAAAAGACAAATGTAATTGCCACATAAAGAGCGGCAATCATGGCAGATAAAACAATCTCACGGGT
GTTTATTTTAGAACTAGACATATTAAATTCTCCTTTATAACGTAAACGTCACTAATTTTACTATGACCAAAGGAACCCAA
AGAATGGGAGAAGTGTCATAGGTGGAACAAAATTTCTAACAGAATTCTATCATAACAGTTTCGAACTAATTACAAAAGGT
GTTGAAGTTCAGATGAAGGTTAAAATTGTCGAACAAAGCCAAAGAAAGCCTTTACATTTTAATGAAAATGAATCATGCTA
AGACTGTACAAAAATAAGGAAGGGGAACTAAATTCATATGATAAAGTTAAAAAACGATCGTCTCGAAGTTGAAATTGATA
ATATGGGAGCTCAATTGACTCATGTTATTGGAAACGAAAGTGGCTACGACTATATTTGGAATGGTGATGCTTGGAAGAAA
CATGCACCTATTCTATTTCCAGCGATTGGTAAGTCAAATAACGATGAATATGTAGTAGATGGTAAGACATACCGAATGCC
CCAACATGGATTTGCACGAGATTTTGATTGGCAGAAAGTTAATCAAGCAGAAAATCGAGTGATGTTAGAGTTAAAGTCAA
ATGCTAAAACAAAGGAAATGTTCCCATTTGATTTTACCCTTCAAGTTGAATACAAATTAGATCAGAACCAGCTTTTGATT
GGATATCGGGTGATTAATAATGACCATCGGATGATGCCATATGCTTTAGGATCTCACCCAGCTTTTAATCTTCCAATTGA
TGATGATGGTGTTTTTGAAGACTATCGCCTAACATTTGGACCAAAACAAAAACAAATTAAAAGACTCGGAGTGGGTCCCA
TTCCTTTCCGCGATGGAACTGAAGCTCCATATCCATCAATCCAAGCTAGTGAATTAGCTTTAAATCACGAAATGTTTGAT
GATGGACTTATTATTTTGAATGCTAAGAAGCTTGAAAATGTGACCCTTCATTCTAATCAAACTGCTCATGAAGTTAAATT
GAACATCAAACAATTCCCATATCTAACGCTATGGGCGATGGAACATGAAACTCAACCGTTTATTTGCATTGAACCATTTG
CAGGGCTTCCAGATCAAGCTAGCGACCAGCCAACGGACTGGAATAACAAGAAAGGCAATAACCTTCTTGAGGCTGGTGAA
AGTCATACGTTTGAATACGGGATTGAATTTAAGTAAGACTAAAAAGATAGGTAATATAAAATGTCAGATCCAATCTGTTA
GTTAGGAGGGTCTGGCCTTTTTATTCAGAGAGGTTAAGCATGGAAAGTTTCGAATTACATGTTGATCAAATTTTTTCGGA
TAATATGGTTTTGCCGGCGGGAAAATCATTTCAGATTAGCGGTGCGGGAAGAGCGGGTTCAACCGTAAAAGTAAAAATTG
CTTCAGATATAAAGCGTGCAATTGTAAAACGCGATGGTCGGTGGACATGTCGCTTTGATCCAGTGATTGATACTAGAAGT
TCATTTGAAGTTCAAATTGCAGATGATCGGGAACAAATCTTACTAAAAAAGGTGCGTTTTGGTCGAGTGATTTTAATGGC
TGGACAATCCAATGTAGGCTTTCGGATGGCACAAGACCAGGATTTTGAGACTGAGGTAAATCATTTCACATTGAACAATA
TCGCCTATTATAACGTTCCGCAGCCTGCATTTTATTTCCAAAATGGACAAGTGGAAGTCTATCAATCAAAAACTACCCAC
TGGCATCAGTTAAAGGCTACTAATCTCGGACACATTTCGGCAATGGCTTTTTATGCAGTTAAGCGGATGGCCGAAGAAGA
TCCTCAGCTACCAATCGGGGTTGTTTGTTGTACTAAGGACGGGGCATTAGCTGCAACTTGGTTGTCGAAATCGACGCTTA
CTAGCCAACCACAGTTGATGGATGAAATCGTTCGTCCATTTGAGAAACAACTGCAAAATAAGCCCAACCGAGAGTTTGAA
GAAGAGGTGAAATTATATCGTCAAAAAGTTCAGCGTCATAATCGACGAATGTATAAATTTATGAAAGATAATCCTAGTGT
CCCATTGGGAATGGCTCTTAATATTGTTGGACAAACGCCTTGGCCACCACCGGTAACGCCAGATAGTTATTTAAAACCAG
GTACCTTATTTAAAGCAATGGTATTAAAGATTAAAAATTATTCATTCGATCAAGTGGTTTGGTATCAAGGTGAGACAGAT
ATTGAAACGCGTCATTTGTATGATGTGTTATTGAGGGAGATTATCAACGATTGGCGCAGAGTTTTCCAAGACTATTCGTT
GCCATTCTATATTATTCAGTTACCAAAGTATGCTAACGTGCTTCGGAATGCTTGGGCAGAAATTAGGCAACAAATGCTGA
AAGTGAGTCAAACTTTAGCGGCAGTTCACCTAGTTTCTATAACGGATACAGGGGAATTATATAATCCTCATCCGGTTATG
AAAAGAATTGCTGGCACACGGCTAGGGAAAATTCTGGCAGGGACAACGTATTCAAGTACGCCGGTTTTTAATCGAATTAT
TAAAGATAAGAATCAAGTCCACCTTAAATTTAAAGGCGTCCAACACATACATGCTACCCAAAATTGCCATATTGAAGGAT
TAGTTAATGGTGTTTGGCAATCGATTCCAGCAAAGATTAAGGATGATCAAGTCGTTGTTGAGTTTCCTAACGGGACTACG
CAAGCTCGATATGGATATAGTAATGCGCCAATCTTAACGTTATACAACGAACAAAATGATCCGATTGCTCCTTTTTTAAT
TAATTTAGATGAAGGTAATTTAATATAATCGAAACTTTGATTTGTAAAAAATCAAAGTTTTTTTATTACTAATTTATTGA
ACAAACCGATTTGAAAATGTCTATGAAGAATTTTTAATAAATAGTGATGATACTGGTGAAAATTGTAAATTTATACCATC
TATACCAAAATATAAACGCGAAAAATTTAGTATAAAAATCCCATGAAAAAGGCATTTTTAGCGTCTATAACTTTGTTGAC
AAACTGGTACCAACCAGTTATGATATGAATTGAGCTGGTAGTAATATCAGCTGTTTATTTACAGGTGTTTGTAAGCGTAT
ACAATATAATTACAAACCCAGGGATGGAGGAATGTTACATGAGATTATTGTTAATGAGTCACGGAAATATGGCGGTTGAG
ACTTTAGCTAGTGCGGAGATGATTCTTGGACATATTGATAACATGAAGGCTATTGGGCTTCAACCTAATCAAGGTCCAGA
AGATTTACAGGCCGAAGCAGAGCAGTTTATCAATGACAACCCCAATAACGAAAAGACAATGGTGGCGGTTGATTTACTAG
GTGGAACCCCCTCCAATGTTGTGGTTCGTTTGATGGCTGAACATCCAGAACTTGAAGTAGTTAGTGGTTTGAATCTTCCC
ATGGTGATTGGTTTTGCCAATCAAGTAATGATGGGAATGGAAGTAAGTAAACAATCTGTAATTGACGAAGCACAAAATGG
AATTATTGACGTAAATGCAAAACTAAACGGGTAAAAAATATGGCAGAAACCTATCAATATTCATTAAGATTCGCAATTGA
TCCTTTTAACTGGAATGAAGAACGAGCGAAGAAGTTAATTAAATTTTGTCAGGAAGCTCGAATTGACAATGTAGTCTTTT
TTATTAACCCAGAAGAGTTAAACCAAGGGCATCTTACCATCGATCAAGTTAGAACGCATTGGTTGCCTACGGTAGCAAAG
GTTTCTAAACGGCTAGCAGAGATGGACATAACAACAAGTTTAAATCCATGGACAACGCTGATGCATAGCGATCGTGGACA
AAAGGTTAGTCCAGAATTGGGATTTGGAACGATGGTTGATTATCGAGGTCAACACGCTGAATCCATCGCTTGTCCTGCAG
ATCCTAGGTGGGTTGAATATATTGCTGATATCTACGGTGAATATGCCAAACTCCAACCTAAGGAATTATGGCTGGAAGAT
GATTTTAGACATTACAATCACACACCAATCAAACTTGCATGTTTTTGTGAGCGGCATATGAAGATTTATTCGGAAAAATT
AGGACGTAAGGTAACCCGTACTGAATTTGTCAAAAAGCTCTTACAACCAGGGGAACCCACGCTTGAACGCAAAATATATC
TCAGTGTTGCGCGAGTAGAAATGAAAAAAGTTGCCCGTTTAATCCAAAAGACGGTCGCTAGAATTTCTCCCACCACAAGG
TTGGGTTTGATGAGTTCTTTTCCCGAATGGCATGCAGTTGAAGGACGCGATTGGGACGGTCTATTTGATAGTTTATCTGG
TACGCATTTACGAGTTAGTCGACCACATTTACCAGCATATAACGAAGTTTCTCCTTTACAGTATTCACGAGATTTTGAAC
GTTACTCCAGAGTGACTACGGAATTAGTTGGCAAAAATTCAGACGTATATCCTGAGCTGGAAAGTTATATGTATTCGCCA
TTTGTTAAATCAAGAATGTTTACTAAATTACAATTGGAAAGTACACAAATGCTGGGCGCTACGGGAATTTTGCTGAATTT
ATTCGATATGATGGGGAATGGAATCGATGAAACGTATGGCTATGCTGAATTATTGGCAGAATCCAAAGACTTAATGAATT
TGGGAACTCAACATCGATTGAATTTGGAACAACTCGATGGAGTAAAAGTTTTAGTATCTCAGGATGCCTCGTTTAACCTC
CAGACTACTAGAGGCGAAAACCCAGAGGAACTCTTACCTAAAGAGTACAGTTGGTTATCACTTTTGGGTAGTTTAGGAGT
GGCATGTAAACCGGAAAAATGGACGAATACAAGCAATTTTGAAAACGAAGTGTTAGCGGTTAGTGGCCAATTTTTTAACA
ATCTAAATGATGAACAAATCACAGCATTGCTTAAAAAAAATGTCATGTTTTTAGATGGTGAAAGTGTTCAAATTCTGTTC
GAAAGACCAACGTTGAGAACATTAATTGACGCAGAAAAATTGGAAATTAAGCGGGCTCGAACCAATTATCAATCTTACGA
ACAAATTGATGGAATGGTCATTGATCAAATTGAGAATCCGCGAGTCACCATGCTTCAACATACGGGGGATTATTACAAAA
TCGCTTATGAGAATGCAAATAAAGTTGAAATTTTATCAAGTGCATATAGTGCGAAGGCTGAAAAATTAGGACCAGTGATG
ACCATTATCAATGGGCGGACGGTAATTTTACCAATGAATACCGACCCTAAATATGGTTGGGAATCGCAATATTATTCAAT
TAAAGCTAAGCTTTTAAAACTTATTTTAAATAAAACTACGGATATAGATTACGTAGTTGATATGGCTGGAACTAAGATTA
CGGCGTCTTCAAATCAAATTGTACTTTCAAATTTCACGATTGATGATCAAAAACAAATTCAAATTCATTTATCTAAAACT
AAGCAACAACAAGATTGGAAACTTTACTTCCATGAAGGAGCAAAACTTCAAGAGTTAGCGGTTAAACCGGAATGGATTGA
GCATGATGTATTAACCATCCCATATCAACTAAAAGGCTTAGAAACAGTAATTTTATTAGCATAGTTTTGAGAAAACAAAG
GAGTGAGTAGTATGACAATTTCAGCGGTACGAATTGATGGACGGCTAATCCATGGACAAGTAGCCAATTTGTGGACAACG
AAGCTCGGTGTAACAAGAATTATGGTGATTGATGACAAAGTGGCTGCAAGCGATATTGAAAAATCGGGTTTGAAATTAGC
TCGACCAGCTGGTATTGATTTGAGTGTGCTCTCTGAAAAGGTAGCTGCTGATCATATTAAGCGTGGCGGCTATGATTCGC
AAAAAGTATTTATTGTGGTTAAACGGCCACAAGTATTATTGGACTTGGTTAACGACGGAGTGAAGTTAGAAACGATTAAC
GTCGGAAATATGTCACAGACGGATGAGACGACTCAAATCACTAATTCTATTAATGTAGTGCAAGACGATGTAGATGCATT
TAAGGCACTACATGAAAAAGGAATTAAAATCACTCAGCAAATGGTTCCTGGTGATCAAGCCAATGACTTTATGGCAATTT
TGAAAAAATTTGATACTAAAAAATAAGAAGGAGGCGTTCTTATGGGTTCAGGTATTGCAATATGGCAAGTAATTATTTTA
ACAATTTATTCAATGTACCAGATTATGGATGAGTTAACGCTCCAAACTAGTTTAAGTCAACCAATCTGGGCCGGGATTAT
TGCCGGTTTAGTAATGGGTGATCTTAAAACGGGTTTGATCATTGGTGGTAGTTTGCAATTAACCGTGCTTGGGGTAGGAA
CTTTTGGAGGAGCTTCTAAAATTGATGCAAACTCAGGAACAGTTATGGCTACGGCTTTTGCGATTGGGACGGGTATGAAA
CCCGAAGTTGCGGTTGCAGCTTTAGGGGTTCCGGTTGCTAGTTTGATGATTCAGACTGATATTGTTGCACGTTTCGCTAA
TACTTTCTTCCAACACAGAATTGATAAATTAATTGACGAAGAAAATTACAGTGGTATAGAAAGAAATTACCTTTATGGAT
ATCTTCCATGGACATTATCACGTGGTATTCCTGTATTTCTAGCACTTGCGTTTGGTGGTCCATTTGTACGTACGGCTGTA
GATTATATGAATACCAACTTAGCTTGGTTGAGTAACGGTCTTGCAACTGCGGGTGCGCTTCTTCCTGCCGTTGGTTTTGC
TATCTTGCTTCGTTATCTACCAGTAAAAAAACATTGGCCATACTTAATTTTAGGTTTTGTTATCACAGCAATGCTTTCAA
CAATTTATGGCAATGTAACCCTACTTGGCACAACTATTGCCGGAATGAATGCAAAGTTCACGACCGTTTTCGCAAACCTT
CCAATGTTAGGAATTGCTTTGATTGGTTTTGCGCTAGCTGCAATGCAGTACAATCGTTCCGTTAAAGAAAGCAATTTAGT
AGCTGCACAACCTAAACAAAATGCTGGTGCAACAGATTTAGATGAACAGGATGGTGAGATTCATGGCGACGAACTCTAAT
AAGACTAATTATAAATTAACTGATAAAGACTTTAAGCAAATGAATATCCGTAGCCTCTTATTCAACCAAGTTGGATGGAA
TTACGAACGTATGCAAGGATCCGGTTATCTTTACTTAATTCTTCCCCAGCTCCGTAAAATGTATGGTGACCATACTCCCG
AGCTGAAAAAAATGATGAAAATGCAAAATCAATTCTTTAATACAAGTAACTTCTTTAATACTATTATTTCAGGAATTGAT
ATGGCGATTGAAGAAAAAGAAGGTGTTAATTCACTTGAAACCGTTGCGGGAATTAAAGCTGGTTTAATGGGACCTTTTGC
CGCAATTGGTGATTCAATTTTTGCCGCTTTGGTACCTGCTATTATGGGAGCAATTGCTGCTAATATGGCGGTTCAAGGTA
ACGTTGTAGGTGCTATTTTATGGATGTTAGTTAACTTCGTTATTATGTGGTTCCGCTGGATTCAACTGAAATTTGCCTAC
AAACAAGGGGTAAGTTTAGTTAATGAAATGCAAGGACAGCTAAATGCTTTGACGGATGCAGCAACGTTACTTGGAGTTTA
TGTCGTAGGTGCTTTAGCAGCTACTATGGTTAATACTCATGTGATTTTCGTAGCACATTTAGGGAAGATGACCGTTAACT
TACAAGATAAGATTGATATGATCATGCCAAAATTGGTCCCTGCTTTAATTGTTGGAGCAATCTATTGGATGCTTGGTCGA
AAGAGAATGACTTCAACAAAAGCTATCTTTATCGTGATTATCGTGGCAGTTGTGCTATCAGCACTTGGCATAATCGGTAA
AGCTTAACATTAATTGCCACTCAAAACCTAAATTTGGTATATCATATAAATTATGAATCAGATTTAGAAAGTGTGGTAAT
CAAACCATGGGATTTAACTATAATGAAAAGCAACCTGTATATGGACAGCTTGTTGATGAATTAAGAAAACAAATTAAAAA
TAACTATAAACCAAATGACAAATTATTATCCGAACGTGAAATTATGAGAAAGTATGAAGTGAGCCGTAATACGGTTCGCG
AAGCCTTAAGTGAACTAGAAAACATTGGGTATATTTACCGCCAGCATGGTAAGGGGACTTTTGTAGCAAGTTGGATGGAT
GATACGACTAAAATTGGTGATGAATATAGTTTTACAGAACAAATGAAATCGCTTGGTCGCAAACCGGAAACAAAGATCAT
AGAAATGTCAGAGCGTAAAGCCGATGAATATTTTAGTGGCAAGCTAAGAATTAATGTTGGAGATCCCATTGTTAAACTCA
AACGGCTCCGTTTGGCGGATGGAATGCCAATGATGATTGATCGAACTTACCTTCCTGCTGAAAAATTTGAGAATCTGTCA
ATTTATGAGTTAGAAACGAAACAACGTGCGCTCTATAATGTTTTTCTAGAAGACTATGGTGAAAAAGTTCGTCTAGCAGA
TGAAATGCTTTCAGTAGGGATTATTAGTGATAAAGATGCCGATTTATTAAAGATTGCACCTAATTCACCAGGATTCATGC
TCCGTCGAACAACATACAATCATAAAAATGAAATCATTGAATATACCATTAGTAGCGCTCGTGGTGACCAATTTGTTTAT
AACATTAAGTATAAGCATTGATGGATGAGAGGAGAATTCCCACTATGTACAAAATGACTGATAATGAATTAACCCAAATG
GGTGCTGTTATAACAACTCGTGAAATACAACAAGAACCAGAACTATGGTTAGAAACTTTTAAAATCTACCAAGAAAAGAA
GCAAGCAATTGATGCTTTTTTAGGAAAGATTGAAAACGAATTCAACGAACCGGTACGAGTTATTTTTACCGGTGCTGGTT
CTTCAGCTTATGTTGGAGATACAGCGATGCCATACTTAACTGAAAATGGTGATCGAAACCATTTCCGTTTTGAAGCAATC
GATACAACTAAAATTGTTTCTACCCCTAAACAATATCTTGAAAAAGATACACCAACGATTTTAGTTTCGTTTGCAAGAAG
TGGTAACAGCCCCGAAAGTGTAGCAACGGTAGATATAGCTGAAAAGTACGTTAAACATCTATATCAAATAACCATTACAT
GTGCTCCAGAAGGTAAACTTGCGCTCCATGCCCAAGAAGATGATAAAAACTTAGTTCTAATGCAACCAGCACGTTCCAAT
GATAAAGGTTTTGCAATGACTGGTAGTTTTAGCTGCATGTTACTCACAACGTTATTAGTTTTCGATGCTCAACATTCTGA
TGAACAGAAAGAAACTTATGTTAACGCCATCAGTAAAATGGGTCATGAAGTGATTGACCGGGTTGATGATATTCAGAAAT
TGGTTGATACCGATTTTGAACGAATCGTTTATCTGGGATCTGGTGCATTGGGTGGACTAACTCGTGAAGCACAATTGAAG
GTTTTGGAACTAACAGCTGGACAAAAAGTGACCGTTTTTGATACTTCGATGGGCTTCCGACACGGTCCTAAGTCATTTGT
TAATAGTAAGACACTCCTCTTTGATTTCGTTAGCAACAATGCTTACACTCGTCAGTATGATGTGGATATTCTTGAAGAAG
TGGCAGGAGACGAGATTGCACCAGTCGTTATGGGCATCGGTGTTCAATCAGCCCACAACTTTACAGGTAGCAACTTTAAT
TTTGCTAATGGAGATGATTCTATCCCAGATGGTTATATGGCCTTCCCTGATGTAATGTTTGCTCAAACGATCTCCTTACT
ATCATCAATCAAGGTTAAGAATACACCGGACACTCCTTCAGCAACGGGGACAGTTAACCGAGTAGTAAAAGGTGTAACAA
TTCACGATTTTGAAGGATAGGAGCGAGAAGTTTGGAATATTATATTCATGCAGAAAAATTCTTTTTAGGTAGTAATGTAG
AAATGGGAGGTTATCTCCAAGTTGTTGATGGTAAATTTAGTAGATATCAAAAAAATCAACCAGATGGAGATATCGTAGAA
TATAGTGATAAATGGATAGCTCCTGGGCTAGTGGATACCCATATTCATGGCTTGTTGAATCACGATGTGATGGATGCAAG
TGCTGAAGGAATTGAGGCCATGGCTAATGGGCTACTAAAATGTGGGGTAACTTCGTGGCTGCCAACGACTTTAACGGCTA
GTTCAGAACAGTTGAAAGAAGTGGTTCAAGTAATTAGCAAGAACCTTGATCATTTTGAAGGGGCTAAAGTTCAAGGTATT
CACTTTGAAGGACCATATTATACTGAAAAACATAAAGGGGCTCAAAATCCGAAATACTTCGAAAACCCTAGTATTGAAGA
ATTTCACGAATGGCAAGCAGCAGCTAATGGCATGATTCGTAAAATTTCGATTGCACCAGAGCGTGATGGTGCAGTAGAAT
TTACGGCTCAAATTAGCTTTGAAGGGGTTACGGTAGCTTTAGGACACAGTGATGCAACCTTTGAACAGGCCAAGGCTTGT
GTTGAGGCTGGGGCAACCATGTTCACTCACACATTTAATGGGATGAGTGGATTAGATCATCGCGAACCTGGTATGGCAGG
TGCAGCTCTAAGCTTACAAGGTGTAACAGATGAATTAATTTGTGATGGGCACCATGTGAATCCATATGTAGTCAAGATTC
TACTGGATGCCAAAACTCCTAGTAAGGTAACTTTAGTTACGGACTGTATGAAAGCTGGTTTAATGCCAGATGGCGACTAT
ATTTTAGGAGAATTTCCAGTTATTGTGCAAAACGGTACGGCTCGTTTGAAAGATAGCAGTCATAGTTTAGCAGGCAGTAT
CTTACTATTAAAAGACGCCATAAAGAACGTGGTTGATTGGAATGTAGTTACTCCTGAACAAGCTATACAGATGGCCACCG
CAAATGCGGCCGATAGCGCAGGAATTGGGGGCAAATGTGGACACATTTTACCAGGCCGCGATGCTGATTTTATTGTGTTA
GACCGAGAAATGAAGCTAGATAAGACATACCTAAATGGCGAAAAAGTGGTTGGATAATAATTATTACAAAGACGTAGTAG
AGGATAACCCAAACCTCTTATACGTCTTTTTGATTGTTTAGGGCGTAGGAAGTTTTTAATAAATGAAGTAATAACCTTAA
ACGTCCTAGATTAAGGTTAGGAACTCGGAAAGAAGTGAGGAATAAAGCAGTAGAGACAGCGAAACACCCATCTAGGGAAG
TAGATGGGTGTTTCTTTGGGTAAGAATATTACGTCACGTAGTTTGGGAAAGCTGTGCTTCGGGAAGTACTACGCAACTAG
GGTAAGAATATCTAATGGATGATAATCGGCTTAGGGAGTTACCTACATCCATTAGATTATCTATAATATACTTCAAGTTG
GAAACGCTGTCAATGGTTAATAGGGTATAATGATGATTTTTTTAAATAATTCAGTCTGATTAAATTACGCACAAATATAA
ATTCTAAAGCAACAAAAAAAGTAGATCTGGGGAAGCAGATCCACTCTTTGGGTAAGAAGGGTATATGAGCACTAATAGGG
TACTTGAAAGGCTCATTCAATACCCATACTAGAGCAATTATGGGCTGGGAAACCTATGTTCTAGTACACCTACAATATAC
CTCGAACTGAAAACGCTATCAACCAAATGATCCCCCATATGTGAGAAATTAGATAGGTTTCACGTGAAATCATATCGTTT
CCAACATTTTAAAAATGCGGAGGTAATGATTGCTTTTATTTTTAAGATGAACTCTGGGTATCAGCTAGAAAGAGATGCAA
TTAAAATTATCTATCATTTAGTTCTAAACTTCTATCCGTAAAATTTTTTGCTATATGTTGTGAATATTGCATAAACTCTT
TAATATCTGCTGGCGAAAAATCTTTAAAAGCGGTTTTTTCCACATCGTTCCATACCTTAGCGGCCTGAATAGCTAACGCC
TTACCTTTAACGGTCAAACTAATTATGGTTACCCGCTTATCTTCAGTAGATTTATGAGCATTAATTATTTCAGCTTTTAG
TAATCTTTTTACAGATTTAGCAATCGTTGAATGATCCACACAGAGCGCTTTAACCAGCTCATTTTGTGAGCGGTTATCTT
TGCGCAATAGCTCTACCAGGATTAAATCTTGCCCCGGATAAAGTCCAAGTTTGCGAATTTCTTTGGTGGCGAGGTTTCGA
TGACTCAATACCAAATTTATAATTGATGATCCTAACGGAAAATCAAGATTAATGTCCATTATTTTCCTCCATAACCAGCG
CCGTGTTTAAACAAACATGGTGATGTTGTTAAATTTCTTTCTATATTATCAACCAAATTAAGTTAAGTTTCAATAAAAAG
GTTGCCAACCACTTAAACTCAAATTTAAGCACACTTTCCTACAATAAATGTTGTTTTATATGCAAGATGATCCAGGAAGC
TAGAGACATAAAGTAAGAACTATAGGTGTGATACAGAGGAGGGCTATTTTTTACGAAGGTGGGTCTGTTCGGTCTTTTGT
TCATTTTTTTGATATTGATTGTCCCAAATGCTGAGGAGGAGAATTTCTCCCACAACGAGAATAATTAAAAAGGCCCAGAA
ACTAGCTTTTTGAGCAATTAAATAATAGTACAGCATACTGCCCGCAAATAAAATTGGAATTACTGCACCTGAATATTTAT
ATTTAATACGACTGCAGAGGTACTGTAACCCCGCAATAGCGATAATAAGTAAAGTTCCAATTACGCTACTCATAATAAAT
ATTTTCTCCTTTGATTTGGTAGACATTGATACTTATTGTTCTAATAAACTAATTATAAAAGGAGATTAACTTAAAATCTA
TGTTAGCTATTAAAAGTCATCAAAGCTTAACATAGTAGTTTATCCAAATAAGATATAAAAAATTTAATAGATTTAGTTTA
CATTTTTAATTTTGATTCGTTATTAGTAAGTGTAAGTCGTCGCGACACTTATATTAAATGATAAGAAATGAGGATGAAAA
CATGGTTAAAACTTGGTTGAAAACAGGAATCAGTATCACAATGGAAGGCCCAGATCATGAAAAAGGGGTTCGAAGAGCTT
TTTCAAACGTGGCGCAAACAGTCACTGCCGAACAAGTAACGGAACTGGCTAAAACACTTGAAATGGTGTCTACTGATAAT
GTAACTGATGCTCAAATTACAACAACTGAAAAAGTTATCTTAGAAAAGTAATCAAAACTAAATAAACCAATTGGCATTCA
TATATCAAGCTTAAAAATTTTGGAGGAGTAACTATGAAACTATTAGACTTAGAATTTACTAATGCAGCTGGGAAAGCCCA
ACATCTAAAAATTAATTACGTAAAACAAGGTTTGGATGAAGCAACTGTTCGACAAGCAATGGACAAATTAAGTGCGGCTA
AGCTATTTCAAAAAGATGGTGAAGACATGTATGTAACACCAAAAGCAGCGCAATACGTAGAAACAATTCACGAACCTATC
TTTACAGAAAATAACTAAAGTTTAAAAGTCACGGCAGAAATATAGTGTCCTTAAAAGATAGAATTTGGGGACAACTATAA
AAAAGCTGTGGCTTTTTATTTAACAAAATTTAAAACTGGTGTTATAACATAGTCGTGGGGTGCAACAAAAATGAACGACA
TCATTATTATCAGATGATGTTCACCCACGCATTTTGGAGGCTTTTAATATGGCAACAACATTAAAGACAGAACTTCTTGA
TCAAAAGATGACAGAGGTATTTGACTGGAGTAACGATCAAACGCCATTAAGAGACGCAATGTGGAATCATGTAATGGATG
ACAACGGTCATGATACGATGAAGACCATTGCGGAGGCCAAAAAGTGGGAAAATATGAACGATGCAGAGCTCAAGAAAACT
GCAGAACAAATGTTAAAGTAAAATCCTAAGGCCTATAAATTCACCTTTTAAAAACTGGAGTAAGCGTATTAATTATGCTT
ATTCCAGTTTTTTTTGTTTTTTCAAGTAAATTTAATACCAGTAATTAAATTATTTAAATTTGGGAAAATGTTACAAAAAA
TAAACATTGTATAGACGTTAATTGCTGGTTATAATCGAACTGGCATATATAATTTTAAAGGGGTATAGATGAGTGACATT
TCACGGTAGGCGATTAAATCGCAAAGGGAAAATCTGGTTGACGGGATTTTTGCTAATTATATTTTCGATCACATTATTGA
TTGTAGAAGTGCACCATCTTTTACACCCGCGCTCTGAGACTACAACGCACATTACAACCAAACAAGCACCAAATTCAGGA
TTTAGTAAATATATGGATAAAAAAGTTGGCAAGTTAAGCCAAACGAATACTGATTTAAAAAATGAAAATTTTGATTTTAC
CATTTATGATGTCGCCAAGCAAAAACGTATCGTTGGAGTCAAGGCAAGATTAGCCAAATGTATACAGCAAGTACCGTTAA
AGTTCCAATTTTAATTGGATTACTCCATCAAGATGCTAAATTAACAGCTAGTGATAAAAAATTAGTTGCGGGAATGATTC
GTCAGAGTAGTAATGCTGATGCTACGGCTATATTTAAAAAAATTGGTGGAGTTAGCGGATTAAATGCTACTTTTGCTAGA
CTGGGGATGGATCATAGTCAAGCTAGTAGTAAGTGGTGGCTTTCAACAGTTAGTTCCGAAGATTACATTAAATTATTGAA
ACATCTTTTTGTAAAGTCGAGCAAAATTAGTCGTACAGGTCGCAATTATATTATTTCAGAGATGTTTCAAGTTAATTCAA
AACAACAGTGGGGAATCAAGGGCTTTAGCGATACACCTAATTTCTTAGCCAATAAAAACGGCTGGACCTTATCTGGAAGT
TGGATTATGAATTCGATTGGGGCTGTCGAAGTTAATGGACATCTCTATTTGATATCCATTCTGAGTGATAATCATCCAGA
TGGTCGGGGGAATGTGGGGCTCAAAACAGCTAAAAAAGAAATGACGTCGCTGGTGCGCATAGCTGGTGAATACATCTTAT
AAAACAAAAAATGATGAACGCTAAACTTTAAGGTTTAGCGTTCATCATTTTTTATATTAGAGATTTTTATCCATGTTAAA
GGTTAGTTTTGATAATAACAAACCAGAAGCTAACAAATCGTTAAAATGGTTCATCGTACGTTCTTTCATTGCTTTAACAG
TAGCATGGTTGGCTTCTGTTAAGAATTGAGTTAGCGCATCGCCTTGTAGATTAGCAGCTTGAGCATCAATTTCAGCAACG
CGTCCACGAAGGAACTCTTTTGAGGCGGTGACGTAATCAACGTTGGTTTGGATGAAGTTACTGTAGTGTCCTTCAACTAC
TGAGCCAACGGCACGATACATCCAGTAAGCATCATCAAGGTTCATAGTAGCTTTAGTAGCACGATAGCTAGGATCTGTAT
CGGTCGCATTATTGAAGAAAGGTACGTAAGGGCTGAATGCTGGAACCCCGAAGTTTAGCCAGAAGATAGCTGAACGATCT
TCGGGGACATCATTACGAATTTGAAGTACGTGAGAATTTTGAGTACGGTTCATTGAAATTGGACGGAACTTCAATCGATC
AGCGTCAGCACCATGACCAAATGGATCGTACTTAGTTTCGTTATAGTGTGAACTTAAAATGGCACCGACATCTTCCACGG
TGATTTTACGGCTAGCTTGACGAATAAATGGTAAGTCTGAAGATTGTGGGTCTTGTTCAATCTCTGGATTCAAATAATGT
TGGCCATACCAAACACGAGGAGTGTTGTAATGACGGTCTTTTTCTGTATCTGTACCGAAAATACGACGGAAATTCCAGCC
TTCGTGATCAAGGTTTAAATGATGTTCTTCAACAAATTCTTGGATGCCATCTGACCACATGAAATTATCTGGATCATCGA
AATCGACTTGTTGAATGGCAACTTGGTTGGCAGCTACCGCATAAGAATCATCAGGAATTCGTTGAGCTACCCAATGATGA
CCAGTAACAATTTCCATGTACCAAACATCATTTTTGTCACTAAAAATCACACCGTTACCTTCAGGTGAACCATATTTAGC
GATTAATTTTCCTAAATATTCAACGCCTTCTCGAGCAGAATCGATGTATGGTAGGACCATCGTAGGCATTGTATCTTCAG
CTAAACCATTAGGAACCAAAGGATCGTAAGCCAAAGTATTTGGGTTACCGTAAACACTTTCCGTAGCACTCATGGCTACG
TTTTTTTCATTAAAACCACTTTCGTCGTAAATACCATCTTTATCGGGATCAATATTAGGAACGGCACTATGGCGATATCC
GTTAGCTGGTAATTTGGCTGTGAAACCATTTTGAGATGAAACGATGGTTTCATCTACACCTGTTTCAGCGGGATGCATAT
AAAAACGATGTGGAGCTAGTGGTAAAAATGTATCGTCATTGCGGGCAACCATAGTTGAGCCGTCAATTGAAGCATTTTTT
CCGACTAGAACAGTTGTACAAGCTTTTTCAATCATATATTTAAATTCTCCTTAAAAACTTATAGTTGTTTCCAAGTATAT
TCTAACGCTAATTTTAGATTTATAGTGTTTTTTTGGAAAAGAATTATAATACATAGAGGGAGGAGACTGACATGGAAATT
CCAACGATTTACAAGATGATGTATCAGAAAATGGGTAAACAGCCGTGGTTGGAAGAGTGGCAAGAATCGCCATGGGAAGT
AGTTTATGGTGGCATCCTAGTCCAAAATACAAGTTGGGTCAATGTCGCACCAAGTTTAATGAATTTAAAGAACAACTTTA
ATTTTGATCCACATCGGATTTTGCGGCTTAGTAATGAAGCGTTACAAATTCAAATCCGTCCCAGCGGTTTTTATACGCGA
AAATCGCAAACCATCCAAAATGTCCTAACTTGGGCACAAAAATATCAGTTTTCAATCGAAAAAATTGGAGCATTGCCAAC
GTTGCGCCTACGTAAAGAATTATTGGCTTTGGTGGGGATTGGTCCAGAAACGGCGGACTATTTGATGATGTATGCATTTG
ACCATGCAGGTTTTATAGCTGATAAATATAGCCAACGAATTTTTGAGTGGATGGGACATCCATTACCATCTAAGTATGAA
CAGGCCAAAAAAGAAGTTGAAGCAGCAATTAATTTAACCGATGAAGAATGGAAAAATTTTCACGCGATGATTGTTAACTC
TGGTAAAGAAATTAAAACTAAAGAAGAATTTGTGAATGAATACATTAATTCTTGAAATAGGGGTTAGCAAAGCATTCTAG
GCGTTGTATACTAAATGTGAATACAATAACGAGGAGATAAAAAATTATGATTGATGTTGATGCTCTAAGCAAAAAATATC
CAGCGATTAAGCAGATGCAAGCTTACGAACCAATTTTTTGGAAGAACCTGAATTATAAAAAGGAAGCTGAATTACCGGTT
GGAGTTGAACATATCTTCGATGCTGAAGCTCGTTTTCAACGGTTTGCACCTTATTTTGAGGTAGCATTCCCAGAAACTTT
ACCAACACATGGAATTTTAGAATCCCCTTTGCTCAAAATGGATAAGATGAAGGCTGTTTTAAATGCCGAAGCTCAAAACC
AAGTTAAGGGTGATTTGTATCTTAAGGCTGATAATTATCTACCAATTTCGGGCTCAATTAAGTCACGTGGTGGAATCTAC
GAAGTGTTGAAATTTGCCGAAAAAGTAGCAATGAAACACGGTGAAATTGTATATGGTGATAATTATGCTAAATTAAATGA
ACCACGCTTCAAGGATTTATTTGGACAATATGGAATTGTCGTGGGCTCAACGGGAAATCTTGGACTATCGATTGGTATTG
TAGCTTGCAAACTAGGTTTTAGAACTAGCGTACATATGTCGAGCGATGCCGCTCAATGGAAGAAGGATATGTTACGTGAA
AAGGGCGTTAATGTTGTTGAATATAACGACAATTTCACTCATGCTATTACAGAAGCACGTAAATCTGCTGAAGCAGATCC
TATGGCTTACTTCATCGATGATGAAGGGTCGTACGATTTATTCTTGGGATATTCGGTTGCTGCAGTTCGTCTTCAAGCTC
AATTGAAGGCTCAAAATATCAAAGTTGATGAAGAACATCCATTATTTGTATATCTACCTGCTGGAGTAGGTGGTAGCCCT
AGTGGTGTAGCCTTTGGTCTAAAGAAGATTATTGGCGAAAACGTTCATCCAATTTTTGCGGAGCCAACTCATATTCCATC
AGTTTCGCTAGGAATGATGACTGGCTTAAATGATCAAATTTCAGTTTATGATGCTGGAATCGATGGAGTAACTAAGGCTG
ACGGTCTTGCTGTTGGGCGTCCATCTAGAATTGCTGGTAAGATGATGGATACATTATTATATGGAATTCAAACTTTTGAT
GATCAAAAGATGATGAAGAATGTTGCAGAATTGCATGACTCAGAAAATGTGGATGTTGAACCATCAGCTGCTTCTGGTTT
TACGATTTTAGATGACGTTCAAGCTCAATTGGAACAGGATTATCCAATGGAAAATGCTAGCCATATTGTTTGGGCGACGG
GTGGTAGCATGGTTCCTAAGAATGATATGGACCAGTATGTGGCTGAAGGACATCAAGTTAAATAATTGAATACTAGGATA
TAAAAAAAGGTGAACCTCTATGGGTTCACCTTTTTTTTTTATTTCTTTTTAGGCAATACGATTAATTTATATAACCAAGT
TGTTAGGAAGTAATACAACAGATATAGTACAACAAAAATTATGATTGGATATTGGATGTTTTGATAAGGATTATTATTGA
AGAAGCTCTTAAACATTTGGAGTCCAAAGAGTACATCAATAATTCCTAGGATACCTGGAAGTGCAAATAGCACAAAGATT
TCACGATTGATACTTTGGTTTAGTAGAGAACGACGAGTACCAACCTTAGTTAGCAAGTTATAACGAATCCGGTCTTGTTG
AGTTCCAGAAAGAATCTTGAACATCAAGCAACTTGCTAGCATTGCTAGGAATGCAATTCCTAAGAAGTAGCCGATAAATT
CTAGTCCACCATAGATCCCACTAATCATTAAGAAGGCAGGGAAAGTACCAGCACCAATGCCGGTTTCATCCATTGTTGGA
TAAGCTTTAAGTTGGAGATGGTTTAACTTCTCTAAAACAGTACGGTTCTCAGCAATACTTTTAACCGTAATTAAACTAAC
AGAACCTTTTTTGGCGTTAATTTTATTAAAATCGTTTGTGGCATAGAATTTAGGAGCCGTGTCTAAAACAGAACCACCTA
AACTTACAAAATCAAATTGGCTGCTAACTTCTTTTTTAAGCTTGCTGACAGAAACTGGAACGTTTTTATACGTATTCATA
GTACCAGACTTACTTTGAGTTGTTTCAACAATCTTATATGGATGTTGAGCAAATTGATCTTCATTATAGATAACGTGGTT
ACCACTAAACTTTTGGTCATATTTAACGACTGTACGATCAGATAATTGTTCGATCAAACCTTGCTCTTTAGCTGTTGGAT
TGTTAATAGCAATAGTATAGGAACTATTACTTTTAGCCAATGAATCGATTTGACGATTGAACGCAGAGCCCACGGTAATG
GCCCCTAACGCTAAGGCGAACAAGAGGGACGTAATTGTTAAAATCTTAGTATAATCCTGAACGCGGAACATAATTTGAGA
TAAAGTAAAGTTGTTTAATTTACGACGTGCCCAATTAGATTTCTTAAGACGTTCGATAATAAGGATCATGCTTGAGTGGA
AAATTAAATAACTACCTAGCACGATAGTAACTAGAGCAATTGGAATAGAAGTTAATTGGAAAGTTGCAATTTGAGCTAGA
GCATAGTAACCAATTCCAATTAAAATTACTCCAAATATTCCCGCAAAGTAAAGCCCAATTCCATGAGCCTTAATTTTGTT
AACTGTATCATTTTGTTTAAGCAATTTGAGTACCGGAGTACGAATTAATGATTGAAGATTAAAAATTGCGGCAATGATAA
AAAGTACTAAGTATAAAACAATGGTTGTCAGTACTGCTTTAAAATAGAATGGGTTAAAATGATGAAGCGCAATTCCAAGG
TGTGAGAATAGTAACTTAGAAAGTCCCCCTGTTAAACCAATTCCCAGCAGTAAACCGATTGCGGTAGCAATGGCACCAAC
GACTAAAGTTTCGAAAACCATCAATGTTCCTACACGACGTTTTTTGGCTCCTAACATCATAAATAAACCATAATCGTGAA
GTCTCATGTTTAATAAGAATGAATTAGCGTACATGACGTAAACTAAAGTGATAATTACGAGTAATACCTCACCAAAATAA
AAAACAGGAACAGCGAATCTAAAAGTAGTATTACTTTTAATAAAGCTTTCGTTGGTTGCCAAGTTGGCAAACATATAAAA
GATAGCGGAAGACATTACAAGGCCGGTCAAGAGAACGATGTAGTCCCGTAATCGATTTTTGATATTTGAGAGTGCGAGTC
TAGATAGCATGTGTTCGCCTCCTATTGTTCAAAAGTTCCGAGTTTTTCAAGAATATCTTGGTAAAACTCAGTCCGTGAAA
CTCCGTTGCGACGTATTTCTTGACCAATAACGCCATCTTTAATGAACAAAATCCGATTACAGAAACTAGCTGAAAAGGGA
TCATGAGTAACGAGTAAAACAGAAACGTTTTGTTTTTGATTAATGTCGGTTAGAAGTTCAAGCAACTCACGAGCACTATT
AGAATCAAGTGCTCCAGTTGGTTCATCTCCTAATAACAGTGCTGGTTTGTGGACAATTCCACGGGCAGCTGCTACTCGTT
GCTTTTGTCCACCAGAAAGTTCTGTAGGATACTTCTTTAAAAGGTCTTGAATGGATAGTGTTTCAGCCACAGCAGTAACC
GCTTGGTTAATGGCACTTTTTTTAACCCCTTGAAGTGATAGAGGAAGCGCAATATTTTCTTCAGCTGTTAGCGTTTCTAG
CAAATTAAAATCTTGGAAAATAAATCCAATTTCATTTGCCCGGAAATCCGCAATTTTGTCGCCTTTAAGGGTAGTAACAT
CTTGACTATTAATCATGACCTTACCACTAGTAGGTTGGTCTAAGGTAGCAAGCATATTGAGCAAAGTTGTTTTACCAGAG
CCGGAAGCCCCCATGATTCCGACAAATTCGCCTTGTTCAACATTAAAATCAATTCCTTTTAATGCCTCGTATTGTTTTTC
GTTTTTCCCCCCGTAAGTTTTACGTAAACCCGAAACGCTAACGATTGGTTGATTAATCATAAAAATCCTCCTCCTGAATT
ACTTAATTACTTGTGTAACTAACTATATAGATAAGGGAGTAGAATGTCAACTACAAAGTTTTTCGCCAATATGCTAGATA
AATTGTTACAATAGTTTCAGAAAGCGTTTTCTATTAGAAATAATAAGGAGTGGACCCCTATGCTACATATGATTGGAATT
ATATTAACGATGTTATACGGCGGTTTTTTGATTTTTAGTGCCTACAGGATTGGGGTACAAGTTGAAACATGGATTACAGC
TTTAAATGTTATTGTAGGTGCCTTGATGATTTTGACGTTGGTTCAACCGTGGCTGGGAATTATCGGATTGATATTGGCGT
TACCAGTGGCATTAATTAATGGACAACTAATTTTTTTCAATATCAATTGGAATCATTTTATAATTCGAATAATTATTACC
ATTGGTTTAATTGTAATGATGCTGAAATAGGAATTTTGTACAAAAAAATGCGCTAGATGCGCATCATCGGGTTAATATTC
ACGAATTTTTGGTGGAACATAGGTGTCCATAAATTCTGCAATTTGTTCAACGGAATCACTGAAAAGGAGCTTTTGCCGAG
CTTGACTGGTAAGAAAACCTTCGACCACCATATGATCATACATGTTTTGAAGATTATCATAGTAGTGATTAGTATTGAAA
AGGACACATGGCTTATTATTGTCACCAATTAAAGACCAAGAAAATACTTCAGAAATTTCCTCCAACGTGCCGGGACCTCC
AGGTAAGGCAATGAAACCATCTGCCATATCCATCATTAATTGCTTACGAATTGACATATCTTTGACTACTTGGAGATTTG
AGACAGCTTGATAGCTTGCGCCCCGTGCTGCTAAATTTTCAGGAATAATACCATCGACATGACCACCATTTTCAATGACA
GTTTTGGCGATGAATCCCATCAAACCAAATTGCCCACCTCCGTAAACTAAGCCAATATTATTACTAGCCATCCATTTACC
TAACTTACGGGCGCTGTTAGCGTAGGTTGGATTGTTGCCGGCGGCTGCCCCACAATATACTGCAATTTTTCTCAAAATAA
TCACTCCTTAAGACAAAGTTAAATTAATCTTATCATCAAAATTTAAGCGCGAAAAGTGAATTAGGTAATCGTTAATTTAA
ATTCATTTAGTAACTTCGTTATTTATAACAGCAATAATGTTAAAGTTGTGTCATAATAATTAAGTGCTTTTTGAACTTTT
AATAAAAAAAGTGAGAACATTATAAATAACGCATAGATAAGGGTCTAAAGCCGGTACTTTAACAAGTTTAAGAATACGCA
GCATTTGGGTATTCCGAGGAATAGATTGTGGGGAATAAAATTTGGTTTATTTAAATGTTAGAGGTGCGAAAAGATGAGAA
GATCTGACTTACATGGGACTTCTATTGAGATTGAGCGAAAGAATGTAGGAGAACGACGCTATATCACAGGCTTCGATGGA
CTACGAGTGATGGCATTGCTAGGAGTTATTTTCTACCATCTGATGTCTTTTACCGTTCCTGGAGGATATTTGGGGGTTCC
CATCTTTTTTGCCGTTTCGGGTTATCTGATTACAGATATTTTTATACAAGAATGGGATCGAACCGGAAAAATAAAATTGG
GTTCTTTTTACATTCGGCGATTACGTCGACTATATCCGACCCTAGTTATGGTTTTGGTAACAAGTACAGCCTATATGACA
CTTTTTGCGCAAAACCTACTATCCCATATTAGAAATATTATCTGGACTAATTTAGTATTTGTGTATAACTGGTGGCTTGT
AAATAATGGGCAGTCCTATTTTGATCGCTACAATGGAGAATCACCATTCACGCATTTATGGTATTTATCGGTGTTGGCCC
AGTACTACTTTATTTGGCCATTGATACTGATAGTATTATTGAAAATTTTTGGAGAACGTCGTGTTCAAGCGAGTGGAATT
CTATTTTCTCTTAGTATCATTTCATCGATGCTGATGACCATTCTCTATCATCCAGATACAGTTAATCGAGTTTATTATGG
TTCAGACACACGAGTTGCACCATTTTTGATTGGAGCAGCGTTAGCTTTTATTTGGCCGTCGACTCGCTTGAAAAAAGCGC
TAAATGCGAGAACTAATTTAATTGCTAATATACTGGGTGGTATATTAATCCTAGTCATGGGAATTACATTCTTTACTATG
CCGGGGACCACCGCAACGCCATATTATGGTGGAATTTTCATATTCTCTATTCTGGCCGTTTTAATGATTGCGATCATCGC
TCATCCGTCGTTTATGTGGAATCGCCTGTTGACTAATCCTGTATTCAAATGGTTGGGAAGTCGGTCTTATGGGATTTATA
TGTATCAACTACCAGTAATGATTTTTTACGAACAAAAAGTTACTAATATTGCGGCTCATCCAGTTTTAAACACTTTAGCA
CCACTAGTAATCATCTTAGTAATTAGTGAACTTTCTTATCGTTATATTGAAATTCCACTAGCTAAATTTGACTATCGGCA
AACTTTTGCACTAGTGAAAAAGATTTTTGATTTGAAATCTAACTTACAATGGCGTCGATACTTGGCAATTCCAGCTGTTT
TAGTGGTTTTAATTGCTCTATTTGGTGCAGTTACTTCACCAGAAAAAGTGGTTCAAAAAACAGATGGATTACAAACTAAA
TTAGCTAAAAATAGTAAAGAGGCCGACAAGAAAAACAAAGAAGCTTTGGAAAAACAAAAGGAAACTAGTGCAGCCAAAAC
GAAGCAAAAAAAGGCTAAACTAACGAAACAAGAAAAAGAAATCGCTAAAAAGTATCAGTTGACTGATCAAGAAATGAAAT
TTGCTGCCGTAACTCCATTAACCGGAGTGGGGGATTCCGTTCTCGAAGATACGGGAGCAGACTTGCAGGAAATTTTTCCA
ACAGCTTATATGTCATCAAAAGTTGGACGGCAGGTTGATGAAGCGCCTGGTATTATTGCCGAATTAAAACGTCAAAAAAC
TTTAAGTGATAATGTCCTAATTAATTTAGGGGCCAATGGTCCGATTTCTGATAAGGACGTTAAAGCAGTCGAAGATGCGG
TAGGTTCTAAACGTCATATTTTCTGGGTTAATGTCCATGTTCCAACGAAGACATGGGAAGGATCGGTAAATAAGACGTTA
GATAAAGCGACTAAGCAATACAAGAATTTGACAGTAATTGACTGGTTTACACCTTCTAAAAATCAATCTGGTTGGTTCTA
TGGAGATTATGTCCATCCTAATCCTGATGGTTCCAAGCAATATGCAACAATTGTTGCTAAAAAAATCATTAAAACATTGA
ATAAATAAAAAAGCTTTGGTAAAAGGTTGTTAGCATTCACGATGGGATGCGCCCTTTTATCAAAGCTTTTTTGGACTTTG
AAATGAAAAATGATGTCTAAAGGTTGGAACTACGTGTTGATCGGACCAACCTTGAACGTAACCTTGGGTAACAAAGGCCC
AAACGGTCCCGAAACCAAATGACCATAATCGGCCGCCGTTAGCAAAGCAGCTAAGAGCGGTGATGATAAGTGGTGGGACA
TAACTAGCCCATTGTGAAACTGAGGCTAAACCGTGAAGATATCTAAAACGTAGAATGTAGGAAAGATCATCGTTGGGATG
CATAATCAAATTTGCCCGTTGATAGAGTGAAACAGCTACAGCCACGCCCAATAAACCAATAATATCCAGAATAACAGAAG
TTAAAAGCTGCCAAGGATGTTGAAAATTAGCTTGCAACTGGCTGATTTTTAAAGTATCACTCCAAAAAGGGGTGAACCAT
TGGACGAGATAACTAAACGGTACAACAAATAAAATGTTGCGGGCAAAACGAGCCCAATCCAAATGGCGCGATAAAAGCAT
GGTCAAAAAAGCTACTGAAACTCCGTATAAAACTAAAACCGTTCCCATCACGTGATTAGCAATTGCAGGGCTGGTGGTAT
GAGCTACCCAATGTGAGAGATTCACTGCAGAACCCGTCCAGACGGCGCTACCTAAATCCGTAGCAATGGATAAAGCGTTG
GCCGCCGAATTTAAAATAATAGATATGACAAGCCAAAAGAAACGTCTTTTGACGTCAGCAGTTTTCAAAAAAATTCATCT
TCTTCCTAGGACCAATTAATCCGTTTTAGCTTGTCCTAACCAGAAGTAAAGCCAAGGTCCGATAGGTTGAATAAATACTA
AAGCTAACCACAGACCACGCGACCCATGACGGAATTTTTTGGCAGTAATAATATCTTTTAAAGCAATAAAAAGACCGGTA
ATTTCGAAAGCCACCACTGGAGCAAGACGTTGTTTTTGACGCTTAGTAGGTAGATGCTTGTGCATAATGATTCCTCCTAG
CTGAATAAGTTAGGTTAATTCTAACATGAAAGCGATTACTAGGTTAGGATTTTACTCGAATTCGTTTGAAATAGTAGACG
ATAGCTGATCCAGCAAACAGCACGATCAGAACGATTAAAACTAAGCTTGAGTAGGAGTCGATTGTAGCTGATACTTCGGA
CCAAGCCTCACCTGCCAGTCGACCAAGCAGAATGAGTACAACATTCCAAATCAACGTTCCCAGTGTAGTTAATAAAACAA
AGATTTTCCAAGGCATTCTAGTCATACCCGCTGGTAAAGAAATTAGGCTCCGAATGACGGGAACAAAACGGCCAAAGAAA
ATCGTTTTGGAACCATGTTTGACAAAGAAATTATGAGTTTTGGTAACGTCGCTATGTTTTAAACGTAGGATTTTACCAAG
GCGGCTACTGATTAGACGTCCTAAGCGTTCGACGGTTAGATAACTTCCAATAATATATAGAATCACTGCCCCAATCACCG
CTCCAATCGTTGCTGCAAGGACACTACCCCAGACGGTAAGTTTGGAAGAAAGGGTAATGAAGCCGGCAAAAGTCAAAATC
ACTTCTGAAGGGATGGGGGGAAAGACGTTCTCCAGTGTAATTAGCAAAATAATTCCTAAATAACCAAAGTCGTTTACGAA
ATTAATAATGTATTGTTCCATTGGGGTCCTCCAAAGAATATTTTGTCACTATTTTCCTATTATTATTCAGATGTTGGAGC
TTAAAGTCTATGAAAATCCATTGGAGTTAAGTGAACTTAAGAAGTTCTTAGAAAGTATGACATTTGTCATATTTTTTGGT
GACAAGCAGTACTAGGGAAACGAAAAGGTATTTTCTATGATATAAGCATGGAGGAATAATTATGACAAATGCAATCATCG
TAAATAACTTAAAATTCAACTACGGCAATCAACAAGTTTTACAAGACGTAAGCTTTGAAGTCCAGCCGGGGAAAGTTGTT
GGTTTAATTGGTGAAAATGGAGCCGGAAAAACCACGCTTTTAAGAATCTTATTAGGCTTATTAAAAACAAATATGAAAGT
ATCAATTTTAGGACATCGTCCAGGGATGAGTCAATCAGTCGCATCAATGTTTCAAGGTGACTTAAAGTTACCTGGCGTGA
AAGTTGGGGAAATTTTGGCGGAGGTAGCAGCTCAATATCCTAATCCTAAAGCTCCCCAAACGGTATTAAAAGAATTAAAT
TTAAGTGATTTAGCGCATCATTATTTGAACGATTTATCGGGTGGACAGTTGCGACGAGTTACCTTTGCAATGACTTTAGT
TAGCAATGCAAGTTTGATTTTTCTCGACGAGCCTACCGTAGGAATGGATGTTAATGCTCGCCAAGATTTTTGGATTAACG
TTGATCGAATGAAAAATGAAGGAAAAACGATATTAATTACGAGTCATTATTTAGAAGAAATCCAACAGACAGCTGATCAG
ATTTTAATCTTAAAAGATGGAAAAATTGAGTTTGATGGTACTTTGAATGAACTTCAGAAACAATATTTAACCACCCAGAT
TAGTTTTGAAACTAAACGTAAAGGATCTATTTTTAGAAAACTAACTCAAGTTCAAGCGATTGAGCAAAATGGAAATAAAA
TAAAAATTAGTAGTACTAATGGAGATGCAACGTTAAGAGACTTAGTACCATATTTAGAGGAAATTCAACATTTGAACATC
ATTGATGCTTCACTAGAAAATATTTTTCAAACTATTACTCGAGGAGAAAAAAACAATGCAGAAGATGATTGAACAACTGA
AATTTGATGGAAAAAGATTGATTTTTCGGAATTATGGCTTCGTGTTCTTTTCATTGCTGATGCCCACGGCCTTTTACATC
CTATTTACGCAAATTAATAGAGTCCAAATTAAAACGTTTAGTGCAGAATATATGGGGAGCATGATGGTTTACAGTATTTT
AATTACTGCCATTATGGGCGTTGGCAATTTTATGGAGCGAGACCGTAACCAAGGATTAATTACGCTTTTAAAGATTACTA
ATCGTAATTTAAATCATTATTATATTTCGATTTGTTTTTGGAGTTTGATGATGAACATCTTTACGATTGTTATTTTAGGA
ACGACGGCGATTCTGATCAATCATGTTGATTTAAGTACTATGCAATGGGTAACTATATTAGGACTAGTTTGGTTAGGTCA
AATACCTCTGTTACTACTTGGAATTGCCATATCACATGTTAAACGACAAGAAACTCTAACAATTTTAGGAAACTTAATTA
CATTTCCAGTGGCTATTTTAAGCGGACTTTGGTGGCCAATTCAAATTTTACCGCGGTGGGTTCAAAATATTGGTAATAAA
TTACCAACCTATTTTTTGAACGATATGATTAGTAGCACAGTGAATAATGCTAAAATTAACTGGAATGACGTTCAGGGTCT
AGGGGTTTGGATAGTTGGATTGGTCGCCGTAATGACAGTGGGAACAATCATCACACGACGAAAGGGTAGATTGGCTCGTG
GTTAAAAATAAATGGAATTTTAGAAATGTGAAATGGGAATATTATATCTGGTTATTATATATGCCATATAATATTTCGCT
TTATTTACCAATTAAATCGGCAACGGATGCTTTTTGGATAGTTATGTGTCTAGGGTTCTTAGCAGATTATATTTGGGCAG
CCGAAAAACTAGAATGGCAAAAAGTTTCCATTCCATTAGAAATCTTAATCACGGGAATTTTTACCATTTTTAATTTTAAT
TTCTATATGATGGTTTTCACAGCTTGGCAAGTAGCATTTTTGATTGTGGGGAGACCTAAAAAATATGTTATGGCTTTTTT
TGGGGCGTATTACACTATTTTAATTATCGGGCTAGTAGAAGTTATCGGATTATTTCCTACGCAAATTACTACTAATACTG
GTGGGGGAATATTTGGAAATATTATGGGTCTGGCGTTTCCAATTATTTCACCAATCATGTCATATGCTTTTGCAGTTTCG
ATTCGCTACCGTCGAAAAATGCGTCAAGATAACCGACGCTTAGAAACCATTGTCCGTCGGGGTGAACGGGAACGAATTGC
TCGGGACTTACATGATACTTTAGGACAAAGCTTTTCGATGATTACAGTTAAAACAGAATTAGCTAAGAAATTGTTAGAAA
AAGGTTCGGATCAAGTGGGACGTGAACTAGAAGATATTGCGACTACAAGTCGAGCAAATTTGCAGCTTGTCCGTCAAATC
GTTAACGATTTACATCAACAATCATTAAGTGAAGCTTTATTTATTCAGAGTAAGAATCTGACGGATGCTAATATCTTTAT
GATGACTGAAGGTGAAAACGAAGCTATAAATTGGCCAACTGAAGTTCAAAATGAATTTGCAGCTGTAATTATTGAAGCAA
TCACGAACATTATTCGTCATGCCCAAGCCCGTACAGTTCAGATTCGTTTTATGCATGCTGAGGGTCGCTATCGAATTGAA
GTGCAAGATGATGGACATGCGCAAACTTTTATTCGACAGGGTTCTAATGGGATTTCCGGTATGCAAGCAAGGATGCGTGC
TAAACATGGCGAATTTGATATTCAACAAAATAAAATAGGAACGCAAGTTTCCTTTAACTTACCAGAGGAGTAACGATGAT
AACTTTATATCTCGCAGAAGACCAAAGCATGTTAAATACTGCATTAAGTCAGCTATTAAATTTAGAAGATAATTTAGAAG
TTTTAGGATCGGCAACCAATGGAAAACACGCATTAGCAGAAATCCAACGACTCCAACCGGATGTGGCAATTTTAGATATT
GAAATGCCCATGATGTCGGGACTAGAAGTTGCAGAAGTTTTACATGACAAGCAACTTGCTACTAAAGTAATTATTTTAAC
TACATTTGCTCAAAAGACTTATTTTGAAAAAGCAGTTGAAGTAGAAGTAGCTGGATATTTATTAAAAGATAGTCCAAGTG
ATGATTTGATTGAAACTATCAATAAAGTGATGATGGGACGCACAGTGTATGACCCAGAATTAGTAGTCACAGCCTTATCA
TCAAATAAAAATCCTTTATCCGAGCGTGAAATGTCAGTTTTAAAGGCTGCAGTTAGTGGGGATGCAACTAAAGTAATGGC
TCAAAAACTGTTTTTATCTGAGGGAACGGTCCGTAATTATTTATCAGCAATTTTTAGTAAGTTAGGGGTTCATAACCGAC
TTGAAGCCATTGAAGTTGCTAAGAAAAATAAATGGATAAATTAAAAAAGTTGCGACAAAAGGTAGTTTGAGTTCTCATAG
CTATACGCTTAAACTCAGCCTTTTGTCACAACTTTTTATTTACGTTTTAACTTAACTACTGCTTCCACACGAGCCGTTTG
AGGGAACATATCGATAGATTGAATGTATTCGACATCGTATTTTTCAACGATACGAACTAAATCACGAGCTAAAGTGGAAG
GATTACATGAAACATATGTGAAATGTTCAGGTGCTGATTCCAAAATTGCGGTGATTAATTTATTATCTAAACCAACGCGA
GGTGGATCGACCACAATTGAGTTCGGTTTAAAACCGGCATGTAGCCATTTTGGAAGAACTTTCTCAGCTGTACCAAATTC
ATAGTGAGCGTTTTCGATGCCATTAATTTTTGCATTTTCATTAGCATCTTCAATCGCTGATTCAATGTTATCCATTCCAC
GGACTTCCTTAGCTTGAGCAGCAAGTGAAAGTCCAATGGTTCCAACTCCAGAGTAAGCATCAACAAGATTGTCATCAGGA
GACAACTCGAGGGCTTTACGAGTTTCAGCATAAAGTACAGAAGTTTGCTTAGGATTAAGTTGGAAGAAAGCGCGTGCGGA
TAGGTTGAATGATAGACCATCCAATTCTTCTCGAATGGTATCCTTACCACGCAGGTTTAAAGTCTTATCACCCCAGATTA
ATGATTCGCGACTAGGGTTAAGATTTTGCATGAAGGAAACAATTTCAGGGAATTGAGCTGCTAATTCATCAATAATTTCG
TCTACATGTTCTAATTCTGGCGTATTAGTAATAAAGACTACTTGAGTTTCTTTAGTTGCGTCAGCAACACGTACTACGAT
CGTTTTTAGGCTTCCCGTATGAGTTTGTTCATCATAGATACTTACGTTGTATTTTTCGAATAATTCAACCGCAATTCGAA
TGATTTCCATCGTTAAAGGGTGTTGAACGCTACAAGTTGGTAAATCTACTAGATCATGAGTACCTTCCTTATAGAGTCCA
GCCGCTACCTTACCATCTAAACGACGGACTTGGAATTGAGCCTTATTACGATATTCAAGGGGTTTTTCCATTCCGATGGT
TGGTAGAAGTTCGAAACGTTTGTAGCCTTCGGGTCTGAATTTAGTTAGTGATTGTCGAATAACATCACGCTTAAATTCAA
GTTGAGCAGGATAGGCTAAATGTTCAAGTTCGAATCCACCGACTCCTCCAGCATATGCGTCAATGGGTTTTACCCGATCG
GGACTGATTTTTTTGATTTTACTTACTTCACCATTGATAAAACGGGGATGAACATCGGTAATGGATGCTACGACCTTTTC
ACCAGGAAGCGCACCTTTGATGAAACAGATAGTACGCTGGTAGTAACCAATTCCTTCACCATTTATACCCAAACGTTTAA
TTTTAAGTGGAATTTCGTCACCAATCTTGATGTCAGAAGATTTACGGGGATTATTGTAAAAATTCTTCCGACGGTCTTGT
TTTTGACGGTTACTAGGTTTTTTACCGAATTTTTTTTTGCCTTGATAGTTTGTTTTTTCTTTGTTATTCATGATTACCTC
GATTTTATGTGTCAACTAACAATTGTAACATATTAAGGATACCAAAATTTGATGTGTGATTTTGAACTAATTTTCGTTAC
ACTTGAATTTGAAGTTTTAAAAAAGGAGATCTGAGGTTATGAATGAAAAGATATCAACTGTAAGAAAATGGTGGCTTGTA
TTTTTTATGGGAGTTGTTAGTGCGACAGGTCCTTTATCAATGGATATGTATTTGCCGGGTCTACCTGAAATGCAACGAGC
TTTTCACTCATCAGCTTCTACCTTACAATTGAGCATCACATTTTGTTTGATCGGGTTAGCGGTTGGACAGTTAATTGTAG
GCCCTATTAGTGATCGGATTGGACGACGAGTTCCATTAGTAGTCGGATTTGGATTATATGCGGTGACCTCATTGATGCTA
ATTTTTACTACCAATATCTATCTGTTTATTGGAATTCGCTTAATTCAAGGGCTAGCGGGCTCAACCGGGCAAGTGCTCTC
AAGAGCGGTGGCACGTGATTTGTTTAATGGACATGAATTAACTAAATTTTATGCAATGTTAATGGCGGTAAATGGTGCTT
TTCCAATTATTGCGCCAATTATTGGAGGAGCATTACTTTCTATTGTCCAATGGCAAGGGATTTTTGTACTATTATTTGTG
ATCGGAATTTTAGTGATGGTGGGGGTATTATGTACCTTACCCGAAACGTTGAAGGTAACCAACAATGAAGTCTTGACGCT
TGGTCAAACTTTCAAAGGGTTGGGAGCAATGTTTGGTAAACGACAATTTATTTTAATCGCTTTAACGCAAGGGCTGATTT
TTGGTGCATTATTTAGCTATATTTCTGCTTCTTCATTTGTATTTCAAACTTATTTCCACATGACAGTAGGGCAATTTAGT
CTATTATATGCAATTAACGGACTGGGAATTATTCTTGGTAACAATCTTCCAGGCTACCTACCAGAGCAAATCAAGGATAG
CGATATCTTAAATGGCGGGTTAATTGGTGGCATGTTTGCGGGAGTATTATTAGTTGGGAGCTTACTATTACGTCCAATGG
CGATCTTAGTAATTATTCCCCTGTTTATTGTGGTCTTTTGCGTGGGAGTTGTTAATACGGTGGCAACATCCATGGCTATG
AGTCTAGGTGGAAGAACAAATGCTGGAGCGGCTTCAGCCGTCTTAGGTTTATTAATGAATATTATTGGCGCTTTAGCTTC
TCCATTAGCCGGAATAATGGGAACCCAGAGTTACGCTCCTTTAGCTTGGTTAATCTTTGGTTTTGAATTTTTAGGATTGA
TTTTATTTCAATTGACCCGTTTTGGGGCGAAAAGTAGCAATTATGTTGATAGGTAGGTTGCTATTTAACTGAAATCGTAC
TTCAATTGTTACAAATTATGTAGTAAAATTAAGTTCAAAGTGGGTGAAAAAATGGCAAAAGATATTATAGCAGATGAATA
TGTTACAGGTTCAGATGTTGTTGAAAAAATAGAACGAATTGGTAGTCTTGCCACCTTAGGTAATTGGGCTAAGGAAATGG
AACGTAGCGGACATAAGTTTCAACATGATGGCCGTGGACGTCGTATTTATTCTGAAGAGGATATGGAAATTCTTGCTAAG
ATGAACGAACTACTTGGTGATCGTCATACGCTAAAGCAAGCTGTACAGGCAACGCTAGGGATGAATGACAACAGTAGTAA
AGATGGCGAAGATACCGATGAAGTTACAGGATCAGAAAACACACCAGCTGTTATCGATGAATCCATGAAACGCTTTATTG
CTTCGCAAAGCAAGGATATGGCTGATCTTAAGGAACTTTTGACGAAAGTCTTAGAACAGAATCAAAGTTACCATGAAGAA
AACGTCAAATTGGAACAAAAAATTGACGAATTAGCCGAAAAGAACCAAAAAATTCTTGATCAACCTAAACAAGGTTGGTG
GAAGCGTCATTTTGGTTAATAAAAAAGAATTCCAGCTGGAATTCTTTTTTTATTTATTCAATTACTCGATCATATCCAGC
GATGTACCCTCGCCACCAAGGAACTAGATAACATTCACGAATAACGCCCCGATTTTGAGCATCTACCATCATGTTTTGAC
CTTCAACAATGATGCCAACGTGATCAATGGATTGCCCATGATTATAAGAAAAGAAAATTAAATCTCCAGGACGGACTTGA
TCATGGCTAACATGGCGAAATTGGTTAAATTGTTGTTCGGCGGTACGATTTAAATTAAGATTTAGAGCTTTTTTAAAGGT
GTATTGAGTTAAGCCCGAACAATCGAAGGCTGTGGGTCCAGTAGCTCCCCAAAGGTAAGGCTGACCCATATGTTGTGCTA
ATACCGTCTGAATTGCAGTAAAAGAATTAGATGAAGCAGAAGAGGGCTGGGACGATGGGTGGTGAACTTCAGCTGAAGGT
GAATCTGAAAGTGGAGCTACTTTTGGTGAAAAACCATGGGCTGAAACACTATGAATGCTGAAAGTTAATCCCATTAAAAC
GGTCATACTGGATAGAAGTAATTTGGTATGCATAAAAATCCTCCTAGATTTTGATTACATACCATAAATACGTTTTTAAA
ATAGAAATTCTAGAAAAGGTTTTATGGGATAATGAAAAAGTTAAGAAATAGAGGTGAGTTGAATGAGCGTAACTAAGATA
GGAATTCGACAACTAGTTGAATTTATTTTGCGTACGGGTGACTTGAACGCGACGATGAATAGTCAAAATACTGCATTAGA
GGGTGCCCGCATCCATCGTAAATTGCAAAAGCAACGTGATGAAAATTACGAAAAAGAATACTACGTTAAACGAGCCGTTG
AAATGGATGGGGAAACTTTTACAATTGAAGGTCGTGCGGATGGAGTAGTTATTGACGATGACCTGTTTATCGAAGAGATT
AAAACTTCGGATCCTACTTTTGAAGAGTTAAGTGAGAATACTAAGACATTGTATTGGAGCCAAGCAAAAGTTTACGGAGC
GATTTTGACGCAAGACTTAGACTTCGACAAAGTGACCATTCAACTGACTTATTATCAACGTCCAACCGACGAAGTGATTG
AAAAAAGACAAACATTTACCCGAACAGAACTGACCGAATTTTTTGATGATTTGGTTAGACAATACGAAAAGTGGATTAAG
CTACGCAATGATTGGCGTACTGAACGTAACCAGGCAGCGCGCAAATTAGAATTTCCATTTCCAGAGTATCGAAATGGACA
ACGAGACCTAGCAGTTGCAGTTTACAAAACTATTTTAACTAAACAACGCCTCTTCGTAGAAGCTCCGACCGGAACGGGAA
AAACAGTTTCAACGATGTTTCCGACCATTAAAGCCCTGGGTGAGGAAGTTATTGAACGGATTTTCTATTTGACGGCTAAG
CAAAGTACTCAGCACGTCGCCGAAGAAGCTATCGAATTGATGGCTAATCAAGGATTGAGAATTAAATCCATTACAATTAC
AGCTAAAGATCGAATTATATTTCCTGAAGAAGTGGATATGAAACCAGAAGAAAATCCATACATGATTGGGTATTATGATC
GAGTAAAGGATGGGATAGAGGACGCCTTAGAAAATGAAGACAAGTTCGACAAAGCTGTTATTCAAACGTATGCGAAGAAG
TATATGTTAGATCCTTTCGAATTTTCATTAGATTTATCTTTATTTTGTGACTTAATTATTGGAGATTACAATTATTTGTT
TGATCCCATGGTGTATCTCCAGCGCTTTTTTACAATTGAAGACCAAAGTAATTTCTTTTTAATTGATGAGGCTCATAATT
TGGTGTCGCGTTCTAGAGCAATGTATTCAGCGGTGGTAGAGCAAGCTTTGGTAATTCAAGTACAAGAACTTTTTGAATCC
TCAACCACTGACGTGGACTCGAAACAAGTTAAACGTAGATTGACCCAATTAGATAATGAATTTGAGTTGATTCATCAAGC
ATTTAAAAATCAAACAGAAGATTACATGGTGGAATATAGTCCACTAGACGGGCTGGAAAAAGCCATGTTGAACTTCAATG
AAGTGGTCCGGGAATGGCTGCCTAAACAACCCGATAACGATTTGACCAGTACCATTTTGGATTTGTTTTTTGCCAACAAT
AAATACATTAAGATCAGTGAATATTTTGATGAAAGTTATCGAATTTTAATTCAAAATCCCGAAGATGATATAAAAATCGA
AGAACAGATTCTAGATCCCAGTCCTTATTTAGATGCCTCATTAAAAAAAGGGCGCGGGGCGATTTTCTTTTCTGCTACGT
TATCGCCCGTTGAATACTATCAAGAAACTTTGGGAAGTACGGAAGGCTTGATCTTACAGATGGCTTCACCATTCGAAGAA
AAACAGCAAAATCTTTTAATTACTAGTTATATTGATACTAGATATGCGGCGCGCCAAAGAAATTTACCTAACATCATCGC
TTCAATCGCAACTCTGGTGGAAGCCAAGACGGGGAACTACTTAATTTTTGGACCATCCTATACCTATTTAAATCAAATTG
CGGATGCATTTCAGGAAATGCATCCTGAAATTGAAGTTCACCTGCAAACTAGCCAGATGAGTATGGAAGAGCGGACAGCA
TTTTTAGATGCTTTTCGGACCGAAAAATCGGGAACATTAGTTGGTTTTGCGGTGTTAGGCGGACTCTTTTCAGAAGGAAT
TGATTTAATTAACGAGCAACTAATTGGTGTAGGGATTGTAAGTGTAGGATTACCGGGCTTGAGTACGGAAAGAAATTTGC
TGAAAGAATATTTTGACGAAAAAAATGGTCATGGATTTGAGTACGCATATCAATTACCTGGAATGAACCACGTTCTTCAA
TCAGCGGGGAGATTAATTCGAACTCGACGAGATCGAGGTAATATTTTGTTAATGGATCAAAGATTTGTCACATCCCGTTA
TTTAAATTTATTTCCCAGGCATTGGAAAAACTACCAAAAAGTAACTTCTGTAAGCGATTTACAAAAAGCAGTCAAAGCGT
TCTGGAAACTGTAGGTAAATCGTTTTAACATATTTTGGACCGCACCACAAGATGTAGTGGATGATTTACGAAAACCTTTT
AAAAATCTTTATATTTTGTATTTACAGACTAATATTTAGTAGTTATTATTATTACAACGTCTGTTACATAATTTGGATCA
TAGAGGGAGATTTCGGCATGTTTTTAGCAATAAATATTATTGGTATTATTGTATTTCTAGGCGTCGCTGTTCTATTTTCA
AAAGACCGTAAACATATCAACTGGGCGTCGGTTGGTATTATGGTAGTGATCAACATTCTGTTAGCTTGGTTCTTAGTTAA
CTCGTCTGTTGGTATTAACGGGGTTAAAGCCGCTGCTGATGGCTTTAAAGCTTTGGTTGATGTTTCTTATAAAGGTATTG
AATTTGCGTTGCCTGATTGGGTACACGTTAAATCAATGAACTTTGTTACAAGTGCATTGCTCCCAATTTTGATGATTGTT
CCATTGTTTGATATTTTAACTTACATTGGTATCCTTCCATGGATTATCAAGTGGGTTGGTAAGGGTCTATCATTCATTAC
CCGTCAACCTAAGTTTGAATCATTCTTCGCTGTAGAAATGATGTTTTTAGGTAACACTGAAGCTCTTGCTGTTTCAGGTT
TACAACTTCGTAACATGAAGTCACAACGTTTGGTTACAATTGCCATGATGTCAATGAGTTGTGTTACTGCATCAATTTTA
GGTTCATACTTACTTATGATGCCGGGTCAATATATCATCGCTGCTGTTCCAATTAACATTGTTAATTCAATTATTGTTAC
AACAGTTTTGAATCCAGTTACTGTAACACCAGAAGAAGATACAATTGCTAAGATTGGCGGAAGTGCCTCTGGCGAAAGTA
CAGATACCATCGAATCTGGTTCTGAAGGGGTTGCTGAAGAAACAGTTAGCAAGAAGCCTGAACGCGAACCATTTTTCTCA
TTCTTGGGCGACTCAATTTTGGGCGCTGGTCGTTTGATTTTAATTATCACAGCTAACGTAATTGCCTTTGTTGCTTTGGC
TGCTTTGATTGATGCTTTACTAGGTAAGATTAACCCAGTTCTTTCTCTAGAAAACATCCTTGGTTGTGTAATGTTCCCAT
TTGCATGGTTATTAGGTTTCGACCCTAGTCATGCTTTCCAAATGGCTCAATATATGGGTACCAAGTTAGTTACCAATGAA
TTTGTAGTTATGGGTGATGTAACTGGTAAGATGAAAGATTTCGCACCTCATTTTGCTGCAACATTGACTGTATTCTTAAC
TTCATTTGCTAACTTCTCAACCACAGGAATGATCATCGGTGCTTTCAAGGGTCTTGTCGATCGTGAAAGAAATGATGCAA
TTTCTAAGAATGTTGGCTACATGCTTCTTTCCGGTATTTTAGTTTCATTACTATCAGCTGGATTTGTAGGTGTGTTCGTC
TGGTAACCTTTTTAACATTTAATTATTAATTAATTTAAATAGATAGTGAAAAAGAATGGACGTAACGTGCATTCTTTTTT
AGAATGGTAATGAGGACGCTTTCATAAAAGCTGGAGGTAAGAAAATGACAACAAAAATTATTATGGATACAGATCCAGGA
ATTGATGATGCAGCTGCGATTTCCGTGGCCATCAATAATCCTGAAATCGAATTAGAATTAATTACGACGGTGGCTGGGAA
TGTTACGGTTGATAAAACTACTAAGAACGCGATGAAGTTAGTAAAATTCTTCAACGCTGATATTCCGGTTGCTGGTGGGG
CAGAACAACCTTTGATTAAACCATTTGAAGATGCTGCTCGAGTTCACGGCGAATCTGGAATGCCTGGTTACGATTTTGGT
GCAGAACCCACTAACATTCCAGTTAACAATGCAGTGGATGTTTTATATCACACTATTATGGCTAACGATGAACCAATCGT
TTTGGTACCCACAGGATCGTATACTAACATTGCAGTACTACTTACTGAACATCCCGATGTAAAAACCAAGATCGAAAAAA
TTGTGGCCATGGGTGGAGCAATTGGCATGGGAAATATGACAAGTGCTGCAGAATTCAACGTCTTTACTGATCCCCACGCT
GCTGAAATTTTATATAAGAGTGGCATTCCAGTAGTAATGGTTGGCCTAGATGTAACGATGAAAGCTCTTCTAACGCAATC
TACGTTAGACACAGTAAAATCCTTAGGTAAGGCTGGAGAAATGCTGGGAGCCATTTTTAACCACTATTACGAGGGAAATG
AAGGTGGTATCCCAATGCATGATGTTAATACGTTGGCATACTTACTAAAACCCGAAATGTATAAGACCATCCCATATTGG
ATTGACGTAGTTACTGAAGGACCGGCGAATGGTGAAACCGTTGCAGATATCCGAGGAGCTTATCACGATGGAAAGACCAA
CGCTGAAGTGTGTGTTGATATTGATGCCGACGCCTTCAATGCCTGGTTTATTGAAGAAGTTAAAAAGATGAATGCTTAAT
TTAAATGAATAAAAGTCCCATGATGATTAAAGCTTAGTTTTTCCTAAGCCAATCATCATGGGATTTTTTTAAACCTTTAA
GGCTCGTTTTAACAAGATTGCGTCGCGTAATAGCATTTTATTTTCGTAAATATCATTTGGATAAATTTCTGGATTTTTAA
AATAATCGGTTAAAATTTCAGAACAGCGGAAGCCTAATTTTTGGTATAGATAAAGTTGCTTAAAGCTAGTTGTTCCAGTT
TTAATCGTTAGAGCCGTAAAATCAGGGTCTTCGTTAAAATAATCTACCACAAATTGAATTAAGCGACTCCCAAGGTATTG
GTCTTGGAATTCAGGTTTGACGGCCACGTTCATAATTTCAGCGGTTAGCGGTTCGGTAGGCATGACAACAATTATTCCCA
CGGGCTGGTGCTGGTCGGTCAATTCGAACGCGGTACTTCGAGATAAATAGGTGGCAATGCTTCTAAGGGAGGGGTCGGCA
TCTAATAGTAATTTGTAGTGTTCGGGTCTATAAGTATTGATTTTTTGGATAACTAAAGTCAAAACTAAATCCTCCTGCTA
GTTAATACGACCAACTTTAGACTACAAATGTGTTCACAATATTGCTAAATCTTTACTAATTAGTTAAAGTGGAAATAAGA
TATGAAACAATTAATGTTTCACAAGGAGAACAGACATGACCCCAGAAGAATTTAAAAAGGCTTTAGAAGATAAGGGATAT
CAAATTAGTGACCATCAAATGGCCCAGTTTGCTACCTACTACAAAATGTTAGTTGAAACCAATGAACATGTTAATTTAAC
GGCAATTACTGAAGAAAATGAAGTGTACCTCAAGCATTTTTATGATTCAGTCACCCCCCTATTAGAGGCGCCTGAATATT
TTAAATCAGGAGCTGAACTATGTGATGTAGGAGCAGGGGCGGGATTTCCTTCTTTACCGATGAAGATTCTTTTCCCATCA
CTAAAAGTCACGATTGTTGATTCATTGAATAAACGAATCACTTTTTTGAAAACGTTGGTGGACCAATTAGAATTAACCGA
TGTGACTTTGGTACATGACCGAGCAGAAACTTTTGGTGCTAAAAAGTCCGTTTATCGTGAAAAATTTGAAATTGTAACGG
CTCGGGCCGTAGCACGTTTGAGTGTCTTGAGTGAGTTGTGTATCCCGTTGGTTAAACAAAACGGATTTTTTATTGCCTTA
AAAGCGGCCAATACTGAACAAGAACTTTCAGATGGGAAAATGGCCATTGCCATTTTAGGCGGTAAGCTGATCGTGGACAA
GGATTTTGCGCTACCTGTGACTGGTGACGAACGCCATTTAGTAGTGGTAGAAAAGAAAAAGCAAACACCAAATAAGTATC
CACGTAAACCTGGAACACCAGGTAAAGATCCAATTGGCAAGAAATAGAAGGTTATCATGATGGGTAAGAAAGTATTAAAT
GAACAATTGAAAACACAAAATGACGCAACGTATCAGATGATCGATATTACTAAGATTTATCCTAATCCATTTCAACCGCG
GCATATCTTTGATAAAGATCGACTTGAAGAATTGGCTAAATCGATAAAAAAATCTGGTATCTATCAACCTTTGATTCTAC
GTCAACCAATTGCTGCATTAGAACGTTATGAAATTATTGCTGGCGAGCGACGCTACCGGGCGAGTATGTTAGCCGGTTTA
GAACAAGTTCCAGCAATTATTCGGAACTTTTCTGATGAAGCCACTATGGAAGCAGCAATTATTGAAAATTTACAACGGGA
GGATCTTAGTCCGCTAGAAGAAGCAGAAGCTTACCAAGCAATGATTAAAGAGTTAAATTTAACTCAAGCACAGGTTTCGG
AACGATTAGGTAAGAGTCGGCCTTATATTGCTAATTATTTACGTTTATTAGGACTGCCAACGGGCGTTAAATTGATGCTC
CAAGAGGGACGAATTTCAATGGGACAAGCACGAACATTGTTGGCAATTAAGCAACCTCAGGCTTTAGAGAAACTTGCCCA
ACGGACGGTCGAAGAGGGATTAACGGTTCGTCAATTAGAAGAAATCGTAACTAAATTTAATTTGGATAAAGATCGAGAAG
CAGCTCAAAAACAAAAACGAAAGAACAAATCACCTTTTATTCGAGAACTTGAAAATCAATTGGGGGAACGCTTTGGGACG
CGCGCACTGGTTGTAGCAAAATCAAAACAAAAAGGTAAAATTGAAATCAATTATGATTCAATCCAAGAACTTGATCGGAT
TTTGGATGTTTTGAATATTTCTTTAGACTAAGGAGGATTTAGTAATGGAATATGAATTACATGATATTGTTCAGATGAAG
AAAAGTCATCCGTGTGGCTCTAATACTTGGGAAATCATCCGGGTAGGGATGGACATTAAGATTAAATGCGAGGGATGTGG
CCACATTGTGATGTTGCCTCGTCGTGAATTTGAACGAAAATTGAAGAAGGTCGTTGAACACGCTGAATAAGTTGTAAGAG
GGATTATGATAAGCCAATTTTAAGTTGCAAATCGTAGTGCCTCTTTTTTACTAACTAAAATCAAAAAATAGAACTGTAAT
ATACGAGATTTCTTTATTGATGGTGATGAAAGCGCAACTTTGGCTCTGAACGGTCTGTTAACGACCCCTAATTTTTGATA
ATATATAGAGAAGAACACGCAGTTTTGAAAGGAAAGTGGAATTAAAATGGCATTAACAGCTGGTATTGTTGGACTTCCGA
ACGTCGGTAAGTCAACGTTATTTAATGCAATTACAAAGGCGGGAGCCGAAATGGCTAACTATCCGTTTGCTACAATCGAT
CCAAACGTCGGGATGGTAGAAGTACCAGACCAACGTCTAGATCGGATTCAAGAAATTATTCCTGCTAAAAAGATTGTGCA
CACAACCTTTGAATTTACCGATATTGCAGGGATTGTTAAGGGTGCAAGTAAGGGTGAAGGACTTGGAAATAAATTCCTTG
AAAATATTCGCCAAGTGGATGCAATTGTTCACGTTGTTCGAGCCTTTGACGACGACAATATCACAACTGTTTCAGGTAAA
GTTGATCCCATCGAAGATATCGAAACCATCAACTTGGAATTGAGTCTAGCTGACTTGGAAAGTGTTGAAAAACGTTTGAC
TAAGGTACAGCGTGCGGCTAAGGGACGCGATAAAGATGCAGTAGCTGAATTAGCGGTACTGGAAAAATTACATCCAGTTT
TGGAAGCTGGTAAAGCAGCCCGTACAATCGATTTTGATGAATCAGAAATGCCTATTGTTAAAGGACTTTTCTTGCTAACT
ACTAAGCCCGTACTTTATGTGGCTAATATTGCAGAAGACGATATGGCCGATCCTGAAGCTTCCAAGTACTTCAAAGAAAT
TAAAGATTATGTTGCTCAAGAAGACCCTGATGCGCAAGTTTTGGGTATTTCAGCTGAAACCGAACAAGAAATCGCTGAAT
TAGAAGATGACGAAAAAGCGGAATTTCTTGAAGCAGAAGGAATTACTGAACCAGGCTTAAACCGTCTAATTCAAGCCTCA
TACAACCTTTTAGGTCTCCAAACCTTCTTCACGGCGGGCGGAAAAGAAACACGGGCATGGACGTTTAAGAAGGGAATGAC
GGCTCCTCAAACAGCTGGTGTAATTCATTCTGATTTTGAACGTGGATTTATTCGGGCTGAAACAGTTTCATTTGATGATT
TAGACAAGTATGGCAGTATGCAAGGTGTTCGTGAAGCGGGACGTTTACGTCTTGAAGGTAAGGAATACCTTGTGCAAGAT
GGCGATATTATCGAATTCCGCTTTAATGTCTAATATAAATCAAACGAGGAGTAAATAGATTATGACTGAAGAACCACGTA
ATGAGGGCAAGCAAAGTAGTTCAGTTGCCCATCATGAAAATGAACCTAAAAAACAAGAATTAACTAAACGTAATGCAGAT
TTTATGTATCGTTTACGAAAAGAGCTTAAAGAAAGCAAGCTTAACGATGAACAACGTAGCGAAGCTTTGATTGATACTGA
AACTCGGTTATTAGAAGCTCAAAAAACTGGTAAAACAGCTAAACAATTATTTGGTACCCCAACCCAACGATTAAATGAAA
TTGTAGAAGGGCCTAAGAAAGCTAAAATTGAAGCCCAAAATAACAATATGTGGATTAGAGCTTTAGATAATGGTTTAATT
TTTGCCGCTCTGTTTGCTGCAATGTACGCAATCATGATGTTAATTGAGCCCAAGACGATTACTAGCACACCAGGTCCTTC
AGGATTGCTAGCAATTATTTTAACGTCAGCAGTCGGTGGGATTGGTATGGGTTATATCTACAAAGTCTTAGGATCTAGTA
AAAAGCGCCCTTCCGTATGGAAACAAGCGGGAATCGTCGTAATTGCCGTAGTCCTTTGGATTATCTTCTATACTAGCTTT
GGAATGCTACCACCTGTTATCAATCCAACCCTTCCATTCTACGGATATGCAATATTAGCGGTTGCAGCATTCGGCGGACG
GTGGTATCTTAGACGAAAGTTTCATATCGTTGGTGGCATATTTTAGTTAAAGAAAAGGGAGAGAATGATGAGCAATTGGG
ATAACAAGTTTACAAAACAAGGTTTAACTTTTGATGATGTTTTATTAATTCCAGGCGAAAGCCATGTATTACCGAATGAG
GCTGATGTTTCAACTCAATTAGCTGATAACATTAAGCTTAATATTCCGATTATTAGTGCAGGAATGGATACAGTTACTGA
ATCTGCAATGGGTATCTCAATGGCTCGTCAAGGTGGCTTGGGTGTCATTCATAAAAATATGAGTGCTGGACAACAAGCTT
CCGAAGTTTCAATCGTAAAAAATGCGGATGTAAATCTGGAAGACAATCCGCATGCAGCTGTAGATGACCAAGGTCGTCTA
TTAGTAGCGGCTGCTGTAGGTGTAACTAGTGATACTTTTGAACGTGCTCAAGGTTTAATCGATGCTGGTGCTGACGCTAT
CGTAATTGACACAGCTCACGGACACTCAGCAGGAGTACTTCGTAAGGTAGCAGAAATTCGCGAACATTTTCCAAAGCAAA
CGTTGATTGCTGGAAACGTCGCAACTGCGGATGGAACAAGAGCATTGTTTGACGCTGGTGTTGATGTTGTGAAAGTTGGG
ATTGGACCTGGTTCAATTTGTACAACTCGGGTAGTTGCCGGAGTTGGGGTACCACAAATTACCGCTATCTACGATGCAGC
TAATGTAGCTCGTGAATATGGCAAGAAGATTATTGCTGATGGGGGAATTAAGTTCTCTGGTGATATCGTTAAAGCCCTAG
TTGCGGGTGGAGATGCAGTAATGCTTGGTAGCATGCTTTCTGGTACAGACGAAACCCCTGGTTCAATCATTGAAGATAAT
GGTAAGAAATACAAAGCCTATCGAGGAATGGGTTCGGTTGGGGCCATGGAAAAAGGTTCAGCTGATCGTTACTTCCAAGG
TGGCGTAAATGAAGCCAATAAGCTGGTTCCAGAAGGAATTGAAGCGCGGGTACAATATAAGGGTTCAGTTGCCACAATCA
TCTTCCAAATGCTTGGTGGACTCCGTTCTGGAATGGGTTACGTGGGCGCAGCTACCATTGCTGAATTGGCTGAAAAAGCA
CAGTTCGTGCAAATTACGAACGCTGGTTTAGTGGAATCCCATCCACATGATGTTCAAATGACTAAAATTGCTCCTAACTA
CCATAAATAGTAAATAAATATTCAATTTGGTATTGAATAATTAAAAACTTTAAGAGTTAATGGTCAAGGATTCGTCCTTG
GCTATTAACTTTTTTTATTTTACGATGATTACAGGTTAAAATTAGAAGGAGGGTGATGCTATGAAACTATATTATTCTAA
ATTTCAAGTGAAAGATGCAACGTACTATGTGGCATCGACTAAAAAGGGCTTAGCTTTTGTCGGCTCACCGAACCAAACGT
TAAAGGAAGTAAATCAGTTTTATCAAGCAATTGAATTAATTGAAGATGAAAAATCAAATATCGAAGCTGTACGTCAAATC
AAAGAATATCTTGAAAACCGTCGCCAAGAATTTAATTTAGCAATTGATCTAAGTAATGGAACCCAGTTTCAACAAAAGAT
ATGGAAAACATTAACGAAAATTACGTACGGTCGAGGGGTTAATTATACGGAACTAGCAGAACTAGCAGAAACACCTAAAG
CCATTCGAGCCGTTGCTAGTGCAGTGGCACATAATCCGATTTTGCTAGTCATTCCTTGTCACCGCGTGATTCGTAAAGAT
GGGAAAATTGGAAATTATCGGGCAGGGGTTGAATTAAAAGAAAAACTGCTGAAAATGGAAGGTTTTCTTAAAGATTAATA
AAATCCAGCCCTAGTAACGGGTGTTTTGAACGAAATTTGCTAGACTGGTAAAAAAGACAGTAAAAAGGGGAGATTCACCA
ATGAAAATTTTAGTTGTTGACGATGATAAAGAAATTGTTGAATTATTAGACATTTATATTAAAAATGAAGGTTACGAACC
AGTATCTGCTTACAATGGAAAAGAAGCTTTGTCTAAATTACGTACCGATCCGGATATTAGCTTAATGATTTTAGACATTA
TGATGCCGGAAATGGACGGGATGCAAGTGGTTCGGGAAGTGCGTAAGGATTCATCCTTACCAATCTTAATGTTGTCTGCT
AAAACAGATGATATGGACAAGATTAAGGGGCTCTTGACTGGAGCGGATGATTACGTAGCTAAACCTTTCAATCCACTAGA
AGTCATGGCTCGTGTAAAATCACTTCTACGGCGTAGTGAAAAAGATATGACAGCTGATGAACCAGAAATTTTGGACATTG
GTTCATTAATCATCAACAGTGATTCACATGAAGTTCGGACTTTAGCTGGAAAAGATGTGCAATTAACAGCACTTGAATTC
GGTATTTTATATCTTTTAGCTAGCCATCCTAACCGGGTGTTCTCAGCAGATGAGATTTTTGAACGTGTTTGGCAACAGGA
GAGTGTGATTTCAGCTAAAACAGTAATGGTACACGTTAGTCATTTACGCGACAAGATTGAAGAAGCTACGGGTGGTGAAA
AGGTTATTGAAACCGTCTGGGGCGTTGGATATAAAGTAGTCGCGCACTAGGAGAGATTCAAATGAAGTTAACGGGGCGTG
AAAAATATGAATTGTTTGGTGAAGGAGTTATTACGGTAATTCTTTTACTATTACTCAATTTATCAGTTTTTATCTTAATT
GATAGTGCCTTAAAGTCGAATCCAGCTTTGTCAAACGCGGTCTTTATGGTTAAAAATTCAATTACAATTGGCGGCGTACA
GATTTGGAGCTACCAAAAGATTTTTATTTTAATCATGTTTTTGGCTGATGCAGGGGTACTTTATTGGCGCTTAGAACGAC
GTTACAAGCAAATGCAGTTACGTCATATTATTGCCGAATTACATTACATTGCTAATGGTCATTTTGATCATCGTATTCCA
TTTGAATTAAGTGGAGACCATCAACGAGTGGTGGATAGTGTGAACTCACTGGTTGACAGTGTCATTAGCTCCATGGAAGA
AGAGCGAGCGCTTAAGCAATCTAAAGATGATTTAATTACCAATGTATCGCATGATTTACGTACGCCATTAACCTCAATTA
TTGGTTATCTAAGGTTAATTGAAGATCGTCAATTTAAAAATGAAGATGACATTTTAAAATATACGCATACAGCATATTTA
AAATCAATTCAGATGAAATCACTGGTAGAGGACCTTTTTGAATATACCAAGGTTAGTCAATCTAATCCCCATTTGACAAT
TAATACGATTAATGTGGATTCTATGCTTCAACAGTTAGCAGCTAGTTTTGAACTGGAAGCTAAGCAGAAGCATTTTGTGA
TTACTTCTAAATGTACGCCGAAAGATTTAGAAATTACCGGGGATGCCGAAAAAATTGGTCGGGTGTTCAACAATTTGATA
ACCAATGCCTTGAAATATGGTAATGGTGGTAAAAATATTTTTTTGAGTGCCAAACAAATTAATGATACGGTAATTTTTGA
AGTTGCTAACGATGGTGAAAAAGTACCTGCTGAGGCCCTTGGCAAGCTTTTTGACCGCTTTTATCGAGTGGAAGGTTCCC
GTTCCAAAGCCACTGGAGGAACAGGACTTGGATTAGCTATTGCTCAAAGCATCGTTGAAATGCATAATGGTACTATCGAA
GCTCATTCGAACGATAAGCGAACGAGCTTTGTGATTCAGTTGCCATTGCATCAACCGGTAAGTAAGGACTTACCATAGAA
AATTTAAAAGATGTAAAGACTGTGATGAAAGATTTGAAGGATGGTTTAGAGCTATTCGTCAAAGAGCTACGCTTCAATTG
TGGCGACTAAATTTTAAGAGATTAACTTGTTAGTTACCACATTGAAAAATAGACTTCCTTTTGGAACAGTCTTTTTTATT
CGGATCAGGAGTTAGATTATGAAAAAATTATACACGATGCTGATTGCGTTTTTAATGATGATGACGAGTTTTGCGCCAGC
GCTAGCTGCTGAAAATAACGAATCAGTTATTGAAGCAACCACTAGTAATATCACTGCTAAATCAGCGATTGCAGTTGATG
AAAACACAGGCCAGATTCTATATAGCAAGGATGAAAACACAGTTCGTCCGATTGCCTCAATGTCGAAGATTGTGGCAGCT
TACCTCATCATGAAGAGCGTTAAAGAGGGCCAAATGCATTGGAATCAAAAAGTGTCTATCAATAAGAGCTTGGAAGAAGT
TAGTAACAACAGTGAATTAACCAACGTTCCGCTTTCTTCCAATCAAACCTACACAGTGCGTAACTTGTTAGATGCATCAT
TAATTTATTCAGCTAACGCGGCAATTTTAGCTTTAGGAAAAGCCCAAGCAGGAACTTCGGAAAAATTTGTCAATGAAATG
CGGGCAATCGTGAAAAAATGGGGTATTAAAGATGCAAAATTGTACAACGCGGCGGGATTATTAGAAAGTCAAGTTGGTAG
TGAAAAGTACCCTGGCACATCTGGAAATATAGAAAACGAAATGTCTGCTAAAGATATGGCAATCGTAATTTCCCATGTCT
TAAAAGAATTCCCTGAGATTCTAAATATCACTAAAATCCAAAAAACAACTTTTAATACTGGAAAAGAAGAACTTGAAATT
ACTAATCATAATGAACTACTAAAAGGCGCGGAACAGTATGAAACAAAATACCAAATTGATGGTCTAAAAACAGGTACATC
AGATAAAGCCGGAGAGGATTTTTCTGCCACCGGTAAAATTAAAGGTCACCGAGTAATCAGTGTCGTATTAGGTTCCAGTG
AAAATCGACGTTTCACAGATACCAAAACGATTTGGAATGCGTTGATGACTAAGTTGGCCGTTTTAAGTTCCAATTTAAAG
AATCAAGCCTCTGTTAAAATTAACTCAGCTAAAGTTGCGGATGTTAAATTAGAACTGGCCCAACCGCTAGATTACTGGGT
TCCAAAAGGTCGGAGCGAAAAACTGCATGTCAATGCAATTAAATTAAATGATCCAAAACAAAAAGCACCCATTAAACATT
CTAAGGTAATTGCGACGGCGAATGTTAAAGGCAATCAGGACCAATTCCTTGAAAATGGTAAAGGTGTACATGTGAAATTG
AAACCAACTCAAGATGTGAAAAAAGCTAATATTTTTGTTCGTTTGGGGCGTTCTATAGCTGATTGGTTTAGTTAAAGGAC
GCGATTAAAGAGGGATATTTAGTGGCTTTACTATTAAAATTTTATTTAGCGTGTTAGAATTAATTCGTATGCTTTGCAAA
AAATTAATGTATTCTTTTTATATCTAGTTTTTTTGGAGGACAAACTTTGAAACAAATTAAAACGGAGGCGCGCTGGAAAG
AAACATTTAAAGTAGCGTGGCCACTTTGTTTAAGTTACACGCCGATTGGGCTAGCATGTGGAATTCTATTACATGCTGCT
GGTTTCAATACGTTACTCACTGGATTAGTTTCCTTAGTTATTTTTTCAGGTGGGGCCCAATTTTTGATTGCGCAAATGTT
AACAGTTAACGCTCCTATCCTGACGATTGTTTTGATGCTCTTCTTCCTAGAGTTAAGATACGCATTGCTAGGTTCAAGTT
TATCGAAATATCTACAAGGTGAGAGTCGTAGTTCGATTTTTACATTTGCTCTTTCCTTGAATGACGAAAACTACGCTGTA
AACTATTTAAAATTTGCAACAGATAAACACTGGACCCCTAATGATGCTCGCCAAGTTGAGCACTGGTCACTCCTTTTTTG
GACCGTTTCTAATATTGTGGGTTCATTGATTGGTAGTGTGCTTAGTATTAATCTAACTGTAGTTGATTTTGCTTTGACCG
CCTTATTTATCTATATGATTGTGATGCAAATTAAATCTCGACTTTCATTGCTGATTTGTATCTTTTCAGGTGCCCTTGCT
GCAGTATGTATGATTATAACTAAGAGTACCTTAGGTCTCGTGGCATCAACTTTGATCGCGTCATTTACTGGATTTTTAAT
CGAAGAGTTACTAGTAAAAAAACGACCAGCGAGTGCATTATTACAAGATATTGGTTCACGTAAAGGTGGTCCAATCATCG
AAGAAATCGAAAAAAAAGAGTCAGATATTCTTTAATTTGGTAGGAGAAATCACGCATGGAGTACAGTTCATTAGATCATC
TATTGATTATTATTCTCGGTTTCTTTGTGGCGTTTGCTCCACGTTATTTACCACTACTATTCTTTTCAAAGCGCCAAATC
CCAGAGTGGTTTAACGATTGGATGAAGTACGTACCAATTTCGTTATTTACGGCATTGGTTGTCAAAGGAATCTTTATTTC
AAGCAAATATACGTTAGTTACTAGTGGAAATCTTGCCTTGATTATTGGTGGGCTAGTTGTTATTCTAATTGCCTATTGGA
CGCGCTCAATGGCGATGTCAGTTATTGTAGGGCTCGTAACAGTAATGATTTTAACGTTAATAATTTAATAATAAATATTG
TAAAATGCAATTTTAAACACGCTCATTCGTTGAAATGAGCGTGTTTTTTATATAGCTTATAGGTTGAACGATTAATACAA
AAAAGATTCATGCTGAAGGCTAACTATTGTCTTCGGCATGAATCTTTTTTTATTTTTCATACATGTAGTCACGAGTCATT
GGGAGAACGCGTCCGCTAGCACCTTTAGTGAGGAGATATTGAATGACATCAATATTACCTGATTCAAATGATGCTGAACA
TGCTTGGAGATATAAATCCCACATGCGCACAAACCGTTCATCAAACATTTCTTGAACTTCAGCACGATGCTTATTGAAGT
TCACGTCCCATATTTCAGTTGTCCGTTGGTAATGACGACGTAGTGGTTCCATATCGTCAATTTGAAGACCACTATTAATG
ATATGATCGATATTTTCAACTAGTCCGGGAACATATCCACCAGGGAAAATCCATTTGTTTAACCAACCATTGTTGGCGCC
ACCTTGTTGACGAGTAATGCCGTGGATTAAAGCTACTCCATCATTTTTAAGGTATTTTGCTACATTTTCAAAGTAAATTC
CGAGATTTTCTTTACCAACATGTTCAAACATACCTACACTAGTGATGTAATCAAATTTAGCATCACCCAGTTCACGATAA
TCTTGAAGACGAACTTCAGCTACTCCTTCGAGCCCTTCGTCCTTGATACGTTGATTAACTAGATTGTACTGTTCTTTGCT
TAATGTTACTCCAACCACCTTAAGATCAAACTCTTTAGCAGCTGTGAGCATTAAAGTTCCCCAGCCACAACCAATATCAA
GCAAGGTTTTACCACGTTGGGGATGAAGTTTACGAATAATGTGACGAACCTTGTTCATTTGAGCTTGTTCAAGGGTATCT
TGATCACTTTCAAAATAAGCACACGAATAAGTCAGGGTAGGGTCAAGCCAAAGACGGTAGAAGTCGTTACCAATATCATA
ATGATTTTGGACGTCCTCCATACTTTCTTTTTCATTATGTCCTTGTCTAGGGAGAAAATGAATAAATTTCTTATTATGGA
AGAAACTATCGGCATTTTCATATGCCGATGTGATTAGTTGTTGTAAACTACCTTCGACGGTGATGGTACCGTCCATGTAG
GCCTCACCTAGTGCAATCGAAGCATTCTTTAGAATAGCTTTAACTGGGATGGCCTTATTAAAGGTTATGGTGACTTGAGG
ATCCCCCGTTCCATATACTGCAGAACTTCCATCCCAGTAATTGACGCGTACTGGAATGTTAAATGTCCGCTTTAAAAACG
ATTTGTAAAATTGTTTCTCAAGCATTGTGTCAGATCCTTTCTAAAATAAAAGAGTTATATTACTGTTATAAACTTTGTTG
ACATTTTTTTCAAATGTGAAGCATTATATTCAAGACTAAGCAGTAAGTTAAATGCTATTTACGTGGTATAATAAATCAGA
TATGTAAAGGAGGTTAGGCAATGAAAAAATGGATTTGGGCAGTGTTAATTTTTCTGGTCGCCGGTGTTGTTGGCGGATAT
GCAGTCGCTCATTATCACGAAGAACAAGTACAGTATGAGCGCAATATCACGAATGGAAAAACAGCAATTGATCAGACCAA
TTACACTGCAGCTAAAAACTATTTTTCACGAGCCATAACCATTAGGAAAGATGACCAACAAGCTGCTAATTTACTGGCAC
AAACGAAAATGTATATGCGAGCAAGTTCTGAATTTAAGAGTAATGAATTTACTAGTGCGCGTGGGGATTATCAAACTGTG
CTCACCTATAAAAAGGCTTCGGCCACTTTAAAGCAGCGGAGCGAAACTAAAGTTAAATTAATTGATAAAATTAAGCAGAA
TGTTAAAAAATTCAATAAAAAATTAACGGCAGCTAAGCAAAAAAATGAAGCTTGGGATTTTTACGGATCTAATGCAATCA
TTGATGGGCTCTTAAGCGATAAAGAATTTTCAAAAGAGTATTACAAGACGATTTATGATCAAGCCCTAGTGCTTCAGCGT
TTTAATAACGCTGGAATTGTAGCGGATCAAAATTCATTTAATACGGATACGACGCCGGATAATAACGAGAATAGTATGGA
AACGGGATCGGGCCAACAGGGTCTACCACGTTATGGCGGGCCAATTCCGTCATCTACAGCTGTGCCAGATAAAACGGTTC
CTAGTAAGCAAAATAGTAGTAAAAGCGTTACTAAAAAAACAGCTAAGTCTAATGCAAAAGAGTCATCCAGCAGTAGTGCA
ACGGAGAACAGTTCTACAAAAAAAATGAACAGACTGGTAGTTCGTCTAAAGCTGAATCCTCTAAGACAAAATCAAGGTCA
ACCGAAAATGAAGATATTCCTATAAGTGATACCATTGAAGAATAGTTTTTAGCTAGTTAATCGGCTTTTTGTGGAAACTT
CTTCATTTTCAGTTTGTACTAATTGCTCAAAAATTGTAAAATTATAATGTTAGAAATTTAATTCAAGAAAGAGGTATTTA
AACGATATGGCAAAATTAGTTTTGATCCGTCATGGACAAAGTCAATGGAACTTATCAAACCAATTTACTGGTTGGGTTGA
TGTAGATCTTAGTGACGAAGGTGTTAAACAAGCACAAAACGCTGGTAAGTTAATCAAGGAAGCTGGTATCGAATTCGATC
AAGCTTACACATCAGTATTAACTCGTGCCATCAAGACTTTGCACTATGCTTTGGAAGGTTCAGACCAACTATGGATTCCT
GAAACAAAGACATGGCGCTTAAACGAACGTCATTATGGTGCTCTTCAAGGCCAAAACAAGGCTGAAGCAGCTGAAAAATG
GGGCGATGACCAAGTTCACACATGGCGTCGTTCATACGACGTTCTCCCTCCACTATTGGATGCAGATGATGAAGGTTCAG
CAGCAAACGATCGTCGTTACGCTAACTTAGACCCACGTATCATTCCTGGTGGTGAAAACCTTAAGGTTACTCTTGAACGT
GTTATTCCTTTCTGGGAAGACGAAATTGCTCCTAAGTTAATCGATGGCAAGAACGTTATTATTGCTGCACATGGTAACTC
ACTACGTGCATTGAGCAAGTACATCGAAAATATCTCTGATGAAGATATTATTAATCTTGAAATGGCTACTGGTGAACCAG
TTGTCTACGACTTCAACGAAAAGCTTGAAGTACAAAGCAAAACAAAGCTTAACTAATTTTAGTTAAGTTCAAGAAGTCTC
AATTCGGTTTGAATTGGGACTTTTTTGTTTACTAATATTTTTGTTGCATTTGCACCTATTTTGATAGATAATAAGCAAGG
ATAACTCATAAAGGAGGAATTAATGATGCAAGCATTGAAAATTGATGAAGAAATTTGGCAAATGTTTCCAGAGGCGCGTT
TTGAAGTTTTGGTGGTTAAAGGGATTAATAACCAATCTAAAGCTGATGAATATTATCAGGAATTATTAGATAGTGCAATA
GAAAAATCACAAAAGTATATTGCTAATGATGTTTTTCGAGATAATCCAGTCGTTAGTGAGTGGCGGACTGCTTTTACTAA
ATTTAAAAAGAAAAAAGGGGCGCGGGCTTCAATTGAAGCACTTTTGAAACGCGTGTCTCAAGGGAAATCATTAAGTCCGA
TTAATCCATTGGTAGACATCTATAATAGTATTTCATTGGAATACGGGGTTCCTTGTGGCGGAGAAGACTTACAAAAAATG
GATGGAACCATGCATCTAGGAGTGGCAAAGGGAGGAGAAAGTTTTCGTCCTTTAGGCTCAGATGAAGATGAACCAGCTTT
ACCTGGGGAAGTAATCTATTATGACGCAACTGGTGCGATTTGTCGTTGTTTTAATTGGCGTGAAGCCCAGAGAACGATGT
TAACTGAAGATACAACTGATGCTGTCATGGTGATTGAAGCAATTAATGCCGATCAAGCTCAACGTGCGAAATCAGCCATT
GAAAAATTAAAAGAACTAGTTGAAAGCAAATTGAATGCGACTGGTGAGCATTTTACGTTGCAAGCTCAATAGAAATTAAA
TCAAATGATGTTTTGCTCAATCCAGTTGATAAAGCTTGAGAAGATAAGTCGTCTCTCCAACGCATTATTCGTATCTTTTG
TATAATGGCAGTAGATTAAGTTAATAATGGAGGCGGAATATGAAAATTTTTGTAGTTGGTTCAACTGGTCGAGTTGCAGA
AAATCTAATTAAGGATTTGGTTAGCGATGGTCATGAAGTAGTAGCTGGAGCCAGAAAGATTGAACGGGTAATTGAGTTAG
AACATGTCACTCCAGTGCATTTTGATTTACATGACGATGTAGATGAAATGACCAAAAGCATTAAGGATGTGGACGCAGTT
TATTTTGTAGCAGGTTCTCGGGGAAAGGACCTTTTGCAGACAGATGCCTTTGGAGCAGTAAAAGTTATGCAAGCTGCAGA
AAAAAATGGAATTAAACGATTTATCATGCTCAGCTCAATGTTTTCATTAGAACCCCAGGAATGGCATCGGGAAGGATTAG
CAGATTTAACTGATTATAATATCGCTAAGTTCTTTGCCGATAATTATTTAATTTCTAATACCAAATTAGATTATACTATT
TTACAACCTGCTAGCCTTACTGAAGAAAAAGGTACTGGAAAAGTATCCATCAACGGTAGTGGTAAGCAAAATGCTATTCC
AAACGTTGCTCAGGTTTTGGCAGCCTTACTTAAACATGATAATACAATCAAAAAAGTTATCCGGATGAGTGATGGTGACC
AAAATATTGACGACGCACTAACGGAACTTTAATTAACAAATTTACAAAATAAATAGGGTTACGACGTATTTAAATATGTC
GTAACCCTATTTTTATTGAATCAGGATGTAGATAGTCTAAATCACTTCATTCTGAGAGATTTTTATAATAAAATAAAGGT
TTCTTTCATTAATAGAAACAAATAAAACTAATTAACGCTAAAAATTATACCGCTTAGGCAATATCATATATAATGCAATG
CTTTTTTAGGGTACACCCTAAAAAAACAATTAATTACCTTATATTTTTAAATATATCACTAGAATAGTTCAGCGCCTAAA
CTAAGTATAGCTCAAAATGCTTATCGTTAAAATAACTTTTTTATACGATATAGTTTTTGAGCATTCTTACGAAAAAATGA
TTCCTAGATTTCATTTTTAATCCGATAAATAAGCGTCCGACTGGTTCCGGTTTTTTGACTAATACTGGTAACTTTTTGAC
CAGCATTTAACATTTCGACGATTTCAAAATACGTTTTTCGGCGTGCTTGATTTTTAACATCTGGTCCAAAAAGAATTGGA
CGTCCTTTATAAACCCCCCGCTTTTTGGCCAATTCGATTCCCTGACGTTGTCGAATCCGAATTCGCTTTCTTTCCGACTC
TGCCTGGAATTTCTTTGTCTCGATAAAAATATTTCTCAAGAAATTACGCATGTTTGCATCATCAATATCATCAAAAGTGG
GCAAATCCAAAATAACTAATTTGGCCCCCTTTAAATAAACTTCCATAAAAATGTGAGTAAGATATTCATTGTTTCTTCCT
AAACGTTCCATCTCGATAACGTAGAGTTCGTCGCCCGGTTTAAGGCGTTTTAAAACCTTCATCAATTCCGGACGTTCATT
GATTGCTCCAGATATTTTTTCCTCGTAAATACGATCCATTCCAACTTCTTTTAAACGTTGTAGTTGACGTGCCAAGTTTT
GGTCCTGCGAGCTTACCCGAGCATAACCATATTTCATAAATAAAACCTCCTAGATTTTAGACCTTTAAATGTCTGTTTTT
TAGGGTGTGTACCTTCAAAATACAACTTCATGTGTATTTTGGCTTAAATAATGCACACCCTGATGAGGAGGTTGGTCATG
AAAATTCGGATTGATATAACTAATAAAAGATTTGGTAAGTTAGTTGCCAAGTATCCTTCTGGCAAAGCTAAAAATGGTAA
TACAATCTGGCATTGCGTATGTGATTGTGGTAATGAAACAGATGTGGAGTTACAGCATTTGAAGGTAGGTAGCACTAAAA
GCTGCGGTAGTTGCTCACGGGTTAGATATGATCTAACTGGGCAACAATTTAGTAGATTAAAAGTTTTGCGAGTTGCATCA
AAGAAGAGTGCCGCAGGTAACACCTTTTTGGTTTGTGAGTGTACATGTGGAAACATTATTGAAGCGGATGGTTATCGCCT
ACGTCGTGGTAGCGTACGTAGTTGTGGATGCTTACGAAAAGAAAAAGCAGCCTATCAAATCCGAGCTAATCAAGCGACTT
TAGCTAGGATGGGAAATATTGATGCGTTAAAAGATGTTAATGGAAATCCCATTCAGTCCATTAAAATTGGGGCTAGAAAT
ACCAGCGGTGTAATCGGTGTGTCATTTGATAACCACGCTCAAAGATGGTTAGCTAGGATGATGGTTAAGGGTAGTTTAGT
TTTAAATTCAAGTTTTGCTGACTTTGAAGACGCTGTTCAGGCCCGAAAGGAAGCAGAAAAGAAATATCTAAATTCGAAAG
CTAGTGTGTAAACAAAAAATGGATTGAAACCTTCATGATGTTGGAGGCTTCAATCCGTTTTTTAATTTAATTTTTGATTG
TAAAGATCAATGCGGGGTTCAAAATGATTAGTTTCATCTAGATGAATTTGATTTAAAGTAACGTTGCCAATCTTACCAAA
TTGGGCAGGACTGACGTGGAGTAAGGCAGCAAAGAGAGCTCGCGTAGTCATTCCGTGACAAATGAGTAGGATTGATGCAG
TCGGATATTTTTGCTTCAATTCATCTAAAAAGCCTGTTACGCGGTTAACCAGCTCATCGTAACTTTCTGAATTGGGTGCA
TAATCGGAATACTTCTCATTAAACATCCCCATTTGATTGAAAATTTCAGGATATTGTTCAAAAATTGCGTCTTCGGCAGT
TCCATCCCAGTCTCCAAAATTCATTTCAGTTAAACGTTCATCAAAATTAATCGCTGAAGCTTGGTCACCTAAGAGTAATT
CGGCCGTTTGTTTAGCCCGACGCATGGGACTGGAGAAAACTTGATCAAATTGATTCCAGTCAAAAGCACGTTGAGCCTCT
TGGGCTAACTCGATTCCAGCTTCTGAAAGATCAACATCAGAACCAGCCCCCGAAATTAATCCGCGACCGTTATCGCTACT
AATACTATGTCGTACAATTGTTAAATCCACTGTTTAAGTCACCGCCGTTTTTGTTTGTTAATACGCTTACATTTACGATG
ATACCATAACTTAGACATTGAGAGTATTTTTCTATTTTAGATATGTTTTGTTTAAAATTAATTTCAATAAAAAACTTTTT
TACGTCTCAAAGTTTATTGCGTTAGTCAAATAAGTTAAGTATAATGGGTTTTCGCTGGTTATTTACAGCGTGAATTATTA
CTAGGGTGAAAGATAATGTACAAACGGATTGTGTTTTATACTGGTAAAACGATTTATTTTACACTTTTATTACATTTGAA
TGTTAATGCACTTCTTTAAGGTGTATAGAGTGTATCATGATATAGGGTGGAAAATTTTATTTTGAGTTTAAATAATAGGT
GAAATTATGAAAAAATATGGGATTTTGATTCCAGCTTTAAATCCGGACCAAAAGTTAATTAAATTGGTCCATGAATTATT
AAATAATGTGATTAATTTTGATGCGCTAGTATTGGTTGATGATGGCAGTGCGGTCACGAACCAAGCTGTTTTTAAAGAAC
TTGAGGAAATTGGAGAACAGCGAATTCATGTTTTACATCATCAACATAATGAAGGAAAAGGCGCGGCGTTGAAAAATGTT
TTCCGTTATATCCGCAACTATTTTCCAGAAATCGAAGGGATTGCGACAATGGATTCAGACGGACAACATACCGTGGGAGC
TTTAAGCTCATGTATGGAGAAGTTCGAAGAAAATCCCACAGACTTGATTATTGGAGTTCGTAAATTTACTAATGAAATTC
CCGCACGAAGTCAATTCGGAAATGTCTTAACAAGTAAATTAGTGAAGTTGTTAACTCACCAGAATATCTCAGATACACAA
ACAGGTCTAAGAATTATTCCTCACCAATATGTAGATCAGTTAATTGAATTTCCTGGAGACCGTTTTGAGTTCGAATTTGA
TATGTTGCTTCAGGCGCGTAAATACGATGTAAAAGTGATTGAGCAACCCATTCCAACCATTTATTTGGATGGTAATAAGT
CATCTCATTTTCGAGTGGTTCGAGACTCGCTTGCAATCTATGCCCGTTTCTTTAAATTTGCAGGGAGCGGAATTATTTCT
TTTATTGTTGATATTGCGCTTTTTGAAGGAATTATCCTACTAATGGGAAACCATGTGTTAGATAGTATTATCCTAGCAAC
AGTTATTTCTAGAGCACTTTCAGCGGTAGTTAATTATACGCTGAATCATCGCGTTGTTTTTAATGGAGGTGGGCGGCAAA
CTTTCATTAAATACGGGGCTTTATTTATAGTGCAGATGATTCTTTCAGGTTATCTAACGGACTTAGTTACCAATTGGTTA
CCACATAATGGAAATAGCATTGCCCCCATGTTGGCTAAAATGATGGTTGACTTCACATTATTTATCATTAGTTACCAAAT
TCAAAAAGACTTTATTTTCAAAAAAGATACTGAGGTAAATTATGCCAAAAATCAAGAAAGTTAGTTATATTTTAGCGATT
GTTTTATCAGTAATTTATCTGTTGTGGCGCATATTTTTTACTATTCCATGGCACGCGCACATATTCACTTTGATTTTTGC
TTTATTGCTAGTAGGGAGTGAAATCTTTTCTAGTTTTACTGCTTATGTATTGATTATCTTTAGATTAATCCGAGCAGATA
AGACCCAAAAACTAGAAATTCCTAAGTTTAATTTGCAACAGCCGATTCCTAAAATTGACGTAATTATTGTTACGCATAAC
GAAGAAGTTTCGTTGCTAAGAAAAACAGTCAATGCAGCAACCTTTATGGATTATCCTGATAAAAGTAAAGTTAATATCGT
AATTGCAGATGACGGGAATCGTCCAGAAGTACGAGAACTAGCTAAAGAATATCAGGTTAACTATGTGACGATGGAAAAAA
ATAAACATGCTAAAGCGGGGAATATTAATAATGCGCTGGAACAGTTAGATGCACCTCTATTTGCTATTTTTGATGCAGAT
ATGATGCCTTTTTCTAATTTTTTAACTAGTAGTGTCCCATTTTTTACAGAAAATTTTGCGGAATTGGAAGAGGATCCAGA
TCATACTAAGCCAATTGGGTTTGTTCAGACTCCTCAAAGTTTTTATAATGCGGATATTTTTCAATTTAATCTCTTTTTGC
AAGATGCTGTAGTAAATGAACAGGACTTCTTTTCGCGGGATGTCAATGTGTTAAATGGTTCTAACGGACATGCCTTGTTT
ACGGGATCAAACGCAGTTTTTTTGCGAGAAATTGTTGATAAAGTTGGAGGATTTCCAACGGATACGATTACAGAAGATTT
TGAGTTAGGAACAAAGATTAACAGTGAAGGTTACATTAGTATTGCTACTCGTGAACCCGTTTCAAGTGGAATCACACCAG
TTGATATTAAGAGTGTTATTAAGCAAAGAACTCGCTGGGCTCGAGGAGTTATTCAGAGTTGCAGAAACATGCATATCTTT
ACTAATCCGAAGATTACCTTACTTAATCGAATTATTTTGATTAATACATGGCTTTATTGGTGGTCATTTTCTAGACGGTT
AATTTATATTGCAGCTCCGTTATTGTATGCGTTATTCAAAGTTCAAGCTGTTAATGCTAATTTCTGGATTTTAATGATTG
TTTGGGCCCCAGGATACTTCTTATTGCATTTTGTTTTGGGAGATACTTCCAGCAATATCAGAAACGAACGCTGGGGGGAA
ACCCAGGAAACTTTCTTTGCTCCATATTTGTTTATTCCAGTTATTTTGGAATCAATTGGGATCAAAGCTAAGAAATTTAA
GGTAACAGATAAAAATGTTAAATTTTCGATTGTGGATAAACTCTACATTATTCCATATTTTGTTATGTGGGCTTTAACCT
TATTAGCGATTGTGAAGTTCAATTATGGAAAATGGGGATCAGAAATCATTGTCGGAAGTGTTATCACTTTCTGGTTAGTA
ATGCACTTTATTAACCTAAGCTTCTGTTTATTTATTTCCATGAAACGTGATATCAATCGTAAGAGTGAACGGTTTGTTCG
GCATGCTAAAGGTAAAATTATGGTAAATGGCGAATGGGCTAAGTTTAAAACCCGTGATGTTTCAGATGGTGGTTTTTCAT
TTGAATTTGTTAATAAGGACTTACGCCTAAAAATGAACGATCAAGTCGAAGGAATTATTTATCACGAAAACTTTCCGATT
AAGTTTAAATGTACTGTTGCTCGAGCGGTAGATACGGAACCGATTTGGTATGGGGTGGTAGTCAAAATTGATAAGAAAGA
AGATCAAGATCATTATCTTCAGTTAATTTACGATGGGGAGAATCAATTCTTATCAAAAGAGCAAGACCACTGGATGACGC
CTTTTGATGAACTTCATTTAAATGTTATTCTAAGAATGAAAGAATTAGAAAGAAATGCTACTCAATTTATGAGACAACGG
TAATTAGTTTAAGAAATTGTAGGTGTATTTTATGTCAATATCGGGATTAATCGTCTTTATCATGGCCCAAATTGGATATA
CTGGGATGGTTCGCATGGCAGGTGTGAATAAATACATGTCCTGGATTACATCGATGGTAATTCAAACGTTGCTATTGTAT
GTTTTGGCGATGCTAAATTGGTTAAAATTTGGACTAAAAGCAGTCGTTATTTTAGGCTGCATTTTTGTAGTAGTTCGAAT
TGGATCAATTATTTTCCGAGTGGGAAAGTTACCTTTTGAAGGTATCCATTATTTTGATGTTTGGATGATTGTTATCGGAA
TTATTATGGGACGCATCTTATTTGCCAGCCCGTTGATTCACTATGATAATTATTCACATTGGGCATTAATCATAAAATAC
CTCCTATTTCAAGGTCATTTGCCAGTTGCGGCAGATACCATTATTTCGTTTACTTCTTATCCACCGGCGACGGCTTTATT
CATTACTCAGTTTGTATCATGGGTAGGTTTTAGTGATGGTGCTATGTTACTAGGACAGTTTTTATTGATTTGGGCCAGTA
TTTACGGAATATTTGCGGTTTTACGGGATCGAACTCGTTCAACCAACTCATTTGTAATCTGTTTTGCTGTTTCAATTATT
AATATTTTTAATATTTCAATTCGAATGAATAATTTATTAGTTGATTTTGTCCTTCCGGTAGTCGCCGCCGCAGGATTTGC
GGGAGTTTATGCTTACCGTCGCTCGCCTTGGTTGCAGTGTGCTACAGCGTCTTTATTTAGTGCGGAACTTTTACTGATTA
AAAATTCTGGAACGATGTATGTAGTGATGCTAGGCTGTTATTTGTTGTATTCTTTAGTTACCAATGGACAAGGTCAACGC
TGGAAACGCCTGGGTAAAGGCATCAGCCAAACCGTCGTGACAATGGGACTAGGCTATTTACCATTCTTCTGGTGGAATCA
GCATGTGCATGCAACTTTCAGCGCTGTGTCAAAACATCAAATTAGTACAGATGCGTACAAGAGTCAGTTAGCCCATGAAA
GTTCAGCCGTAATTGCTAAAATTGGAAGTAAATTTTTACATCAGATTTTGAGTTTTAACTCGCTATCGACGCGTGGAGTA
TTACTTATTAACGTCGGTCTACTCGGAGCTTGGATTATTATTCGCTGGTTTTTACGTAAAAAGAATAACCTGCTAAAAAG
TTTAATAGCTATTGATATCAGTTTTATCGCCTATTACATCAGTGTATTTGCGATGTATATTGTTTCAATGCCCTATGCAG
AAGCAATCCTGTTAGATGGATCTGAACGCTATCTTTCAAGCATGGTGATTCTAAACCTGCTATTAGCGACTATGGTGCTG
GTTGTAGCGATGGACCGAGCTAGTTTTGAAGAAGATGTTAGTAAACGAGGAATCCGATCTTTCAGTAATGTTATTACCAA
AAATGTTTATCAGTTATCATCATTGGTTTTAATGTTGTTTGCCTCCATTTTGATGTTTTCTGAAATTAACGGAATTAAGT
ACAATAACACCTTAGGTAAAGAACAATTGCCGGTACAATTAAAACAAATAGCTCAGCAGAGTACTCAGTACAATCATCAG
AAAATTCTATTAGTTGACCCACATTTTAATGATGTAAATAATTATTACGCGGGTTATGTGGGACGTTATTATTTCTTTTC
CGATCAAGTTGTTGGACAGGAAAACTTCATGATGTCTCAAGCGGAGTTCAAAAACACCATTAAACAGTATGATTATGTGG
TGTTACCTGAATGGCATCGAACATTTACGACCATGCTGGAAAAAACGTACCATCAGGATTATAAAACGGGGTTATTTAAA
GTCACCAAAGATGGTTTACAAAAAGTAAATAAAATTAATGTTTAAGAGTAAGCTGAAAATGACAAGTGAATTGTGATTTT
CAGCTTTTTTAGTACTTTAAGTATAATAAGAGGAATAGAAGTAGATTAATAATAGAACTAAGCGTGGTGAAAAAATGAAA
CGAAGGGATAAAATTCAGCGGATTATCTTATTTGCGCTGATTACAAGCGGTTTGAGTTGGTGGGTGGTATCTTTCCTACC
CGATGTTTTTACGTTCAACTGGTGGGTTGTAGGGGCGGTTAATGCTCTGTATGTTTTTTATGTGTTAGGGAGATGAAAAC
AAATTATAGGTGACAAAACCTAGAGTTGCGAAGCATGATAAATCCACATTGCAACAATCTTGGTTCAAATTTTTGGATTT
TTCCAGACTAACATAAACTAAAAAATTCAGGTAGGGGATACAAGGTTGATGTGTATAAATTATTTTATCTATGAAGACAA
TTCAGTATAAGGAAATAGTGAAATAATTAGCCTTAAAACCGAATCTTAGTTGCCACTCTTATTAATTAATATGGTATAGT
AGTTATGGTTTTTGAAAAGAGCGCTCCGTTAGAAAAATAAAAACTAACAATTCATTGGTGGATTGATCCATTTTTTTGCT
TTCTTATAAAAATGGATCAATTTTATGGTGGAGAGTTTATTTCAAGTTACCGAATTTCTAAACCAATAGAAAAGAGGGAC
TCAATATGTCAGAAAAACTTGATGAAGTAGATAGTAAGAGCCTGGACGAGATTAATGGTAGTATCAAGGTACTTAAGAAT
GCAGGCTTTTGGAAGACGCTGATGGCGTACTCCGGACCCGGATTTTTAATTGCGGTTGGTTATATGGATCCAGGTAACTG
GATTACATCAATTGCGGGTGGGGCGCAATTTAGATATACGCTCCTTTCAGTTATTTTGCTTTCTAGTTTAATCGCGATGC
TTTTACAGGCAATGTCAGCGAGACTAGGAATTGTAACTGGAAAAGATTTAGCACAGTTAACGCGTGAACGAACGAGTAAA
AGAGTTGGATTCTTGCTGTGGATTGTCGCTGAATTAGCGATTATGGCTACAGATATTGCCGAAATTATTGGATCTGGAAT
TGCATTGGAGCTGTTATTCCATATTCCATTAATTATTGGTATTTTGATTACAGCGGCAGATGTTTTGATATTGCTGCTAT
TAATGAAGCTCGGTTTTAGAAAAATCGAAGCAATTGTTGCAACCTTAGTTGCTGTTATTTTAATTGTTTTTGCGTACGAA
GTACTGCTTTCTGATCCAAGTATTTCAGGGATTATCAAAGGGTATGTACCTTCAGTTGAGATTTTAGGTAATAACTCAAT
GTTGTATCTGTCACTAGGAATTGTCGGTGCGACAGTTATGCCCCATGATTTGTATCTGGGTTCTTCAATTTCACAAACTC
GTGAAGTGGACCGAAAAGATCGGGAAAATGTCGCTCAAGCAATTCGTTTTTCAACGATTGACTCTAATATGCAACTATTC
TTAGCTTTCATTGTTAATAGTTTACTGTTGATTTTGGGAGCGGCCTTATTCTATGGAACGGATAGTTCACTAGGACGTTT
CGTTGATTTGTTTAATGCTTTAAGTAATAACCAAATCGTTGGGGCCATTGCTAGCCCAGTACTTAGTATGCTATTTGCTG
TAGCCTTACTTGCTTCTGGACAAAGCTCAACAATTACCGGAACATTATCTGGTCAGATTATCATGGAAGGATTCATTCGA
CTACGTGTCCCATTGTGGGTACAACGCTTGGTGACTCGAGTCCTTTCTGTGGCACCAGTTTTGATTTTTGCCATTTATTA
CCACGGTGATGAAGCTAAAATTGAAAACTTACTAACGTTCTCGCAAGTATTCTTAAGTGTGGCTTTACCGTTTGCGGTAA
TTCCTCTGGTTATATATACAAGCAGTAAAAAGTTGATGGGTGAATTTGCTAATCGAGCATGGGTAAAATGGTGTGCTTGG
ACTGCAACAATTGTCTTGATTTTGTTAAATATATATTTAATCCTTCAAACGCTAGGTTTAATCAAATAAGACCTGATATA
TAAGCGTTTAATTAACTTAAATTGAACTTCAAAGTTTGTTTCAAAGATACTCATTTCTAAACGAAATGGGTATTTTTTTA
TCTTATGGTGTAAACTAAAAATATAAAAAATAACTGTCTAGGTATTGGTGTGAAAAAATGGAAACAAAAAAGATAACGAT
TAAAGATGTTGCTAGACAATCAGGAGTTTCAATCTCGACGGTTTCGCAAATCTTAAATGGAAATGAAGCTCGGTTTAGTT
CACTTACGGTAAAAAAGGTAATTCAGGCAAAAAAAGATTTAAATTATGAGCCCGATTACTTTGCTCGTCGAATGATTATG
AAAAAAAGTAAAACGATTGGTGTTTTAGTACCCGATATTACCAATCCATTTTTTAGTGAATTAGTTCGTGGAATTGAAAA
TATCTTTTATCAAAAGGGATTTATAACTATGCTTTGTAACGCAGATCTTGACCAGGAAAAAGAAGATGCTTACTTAGCTG
AATTGAGTCGACGTGGGGTTGATGGGTTTATTATTGCTAGTTCAGTAATTTCAAATGAATCTATTAATGCCACCTTAAAA
GCTAAAAATCATCCATTTATTGTTCTTGATCAGAAAAAGGCTGATGGAATTAGTGACGCCGTTTTAACAGATGATTTTTC
AGGTGGAGCTCAAGCCGCTCAACATTTGAAAGATTTAGGGCATCAAAAAATTGCCATAGTCATGCCGACTAATGCACCTG
AAAATGTTTGTGGTCGTTTAGCTGGAGTACGTTCTGTATATGAAGAAAAACAAATTGAAATTATCGATGCCCAGCTATCA
AAAATTGGCGGTCGGGAAGCCGTTGCTAAAATTTTAGCAACGGATGTTACCGGAATATTTGCGGTCAATGACGAAATTGC
CTTAGGAATTTATTTGGGATTAGCCGAAGCTGGTAAGCAGATTCCTGAAGATTATAGTGTGATTGGCTACGATAATATTG
ATATGTGTGAATATATGGTTCCCAAACTGACCACTATTGCACAACCTATTTTTGAGTTAGGTCAGACAACAGCTAACATG
CTGCTTGAAAGAATTGAAACTCCTGATAAGAACTGGGAAGAGAAGACTTTACCCGTTCACTTAGTGAAAAGATTTTCCAC
AGCACATTTGATTTAATAGAATCAATGTGCTATATTTTTGATATGCTATTAAAACGTTTTCATAAAACGTTTTAAACAAG
TAAAAAGATAATCGAAAACGGAGGAATCCATCATGAACACTGTAACAATTATTGGGAGCATTAACTTAGACCGTACTATC
CGAGTAAAACAAATGCCAAAACCAGGTGAAACCATGCATACGAAAGAAATTTTTTCAGCTGGCGGCGGAAAGGGAGCTAA
CCAAGCTGTAGCTGCTAAGCGTTCTGAAGCTAAGACAAACTTTATTGGTGCAGTTGGTAATGACGATGCTGGTCGTGCAA
TGTTAGAATTATTGGAACATGAAAATATTGATATGAGCGGAATTGAAACTTTAGATAACCAATCTACAGGACAAGCATAC
ATAGTAGTAGATGACGCTGGTGAAAATCAAATCATGATTCATGCGGGTGCTAATACTGCATTTACTCCAGAATATGTCCA
GTCTAAAGCTGATTTAATCAAAAATAGTGATTTCATTATTGCTCAATTTGAAAGTTCTTTAGATTCAGTTACGGAAGCCT
TTAAGATTGCTCGTGAAGCAGGCGTTAAAACAATCTTGAATCCTGCTCCAGCGGTTGAAAAAGTTCCTAGTGATTTATTA
GCAGTAACGGATATGATCATTCCTAATGAAACTGAAACTGAAATTTTAACCGGAATCGAAGTAACAGATGAAGCAAGTAT
GAAGAAAGCTTCTAAAGCATTACATGATGAAGGAATTGAAGCAGTTTTGATTACCATTGGTAGCAAAGGAACCTTCTACG
ATGTTAATGGTAAAAGTGGAATTATCCCCGCATTTAAGGTAAAGGCTGTTGATACAACTTCCGCTGGAGATACATTCATT
GGAGCAATGAGCACCGTTTTGAATAAAGACTTTAGTAACTTAGAAGATGCCATCTTATATGGTAATAAAGCTTCATCCCT
AACTGTACAACGCTTTGGTGCTCAACCATCAATCCCTTACAAAAAAGAATTGGAAAAATAGGAGGAAATAACAATGAAGA
AAACTAAAATGATTAACTCAGATATGTCACGGGTAATTGCTCAAATGGGTCACTTTGATAAATTAAGTATCGGTGATGCT
GGAATGCCCGTTCCAATGGGCACAGAAAAGATTGATTTGGCAGTAGATAATGGAATTCCTAGTTTCATGCAAGTTTTAAC
TAACGTTTTAGAAGAACTTGAAGTTCAAAGAATTTATCTAGCAGAAGAAATTAAGACCGAAAATCCTAAGATGCTAGAAA
ATATTAAAGCTTTAATGCCTGAAACACCAATTACTTTTATGCCACATTCAGATATGAAAAAAGATTTGAATAATTGCCAC
GCATTTGTTCGTACTGGTGAAATGACTCCTTATTCTAATATTATTTTAGAAAGTGGCGTTGTATTTTAAATTTAGCAATT
TCGTCAATTAATTAAGGAGGAATTACATGAACACGACAGCGTTATTAATCGGACTTGGACCACTATTAGGTTGGGGATTA
TTTCCAACAATTGCATCTAAATTCGGTGGACGTCCGGTAAATCAGATTGTAGGTACAGCTTTTGGAACATTTATCTTTGC
TTTTGTTTTTGCTCTAATCAAAGGATTAGCCTTACCAACTGGAATGGACTTGGTTTTTACCGTTATTTCAGGGATTGGTT
GGGCCAGCGCTCAAATTATTACATTTAAGTGCTTTGCAATGATTGGATCTTCACGGGCCATGCCTATTACTACCGCTTTC
CAACTGTTAGGTGCTTCATTATGGGGTGTGATTGCTCTAGGAAATTGGCCTGGAGTTACGGCTAAAATTATTGGTGCAGT
TGCGCTAGTCTTGATTATTATTGGTGCTTCACTCACGGTCTGGTCAGAACATAAGTCTAAAGAAAATACCCAATTGATTA
CTAAAGCAGTCGCTTGGTTGGCTGTAGGTGAAATTGGTTATTGGGCATATTCTGCCGCTCCTCAAGCTACATCAGTCGAT
GGAATGCATGCATTCTTACCTCAAGCAATTGGTATGGTAATCGTTGGTGTAGTATATGCAATCTTCCTCTCAATGCGAGG
TGAAAAATCAGCATTAACTGAAGCAGTATCTTACCGCCAAATCTGGTCTGGTTTCTTCTTTGCTTTTGCTGCACTCACAT
ATTTAATTTCAGCTCAACCAAACATGAACGGCTTGGCCACTGGATTTATTCTTTCACAAACTTCAGTGGTTCTAGCTACC
TTAACTGGAATTTGGTTCCTAGGTCAAAAGAAGACGCCAAAAGAAATGGCAGTAACCATTGGTGGATTAGTATTAATCTT
AGTTGCTGCAACAATTACAGTCATGATTTAATAAAAAATAATTTGTTTTAAAAAGTTTGCAACACGTTCTGATATTAGGA
ACGTGTTTTTTGTATTCACTCGAATTAGTCCAAAAAGAAACAGCATTTCACAGTTGAAATGCTGTTTCTTTTTATGCGTG
CTGTTCGTTTTTCTGAATAAATAATTTCCAAAAAAGATAAGCCAAACTCCACATTAATATGAACCCAATTACCAGACCAT
AGCCCAGCCAATTTAAATCAATCGATTGAATCCATGTGATGAAACTAGAATTAACGTGGGTAAAGTCAGCAAAGACGTTG
CCTAACTCGACTAAACCAATTAAGAAAGCTGCAATGACTGAAACAAAAGTAACGGTTAAATTGTAGTAAGCCTTACGCTT
AGGAGTATCAAATGCCCATGTGTAGGCACCTGACATCATCACGGAATCGGTTGTATCCATCACGTTCATTCCGGCGGCAA
ATAAAACTGGGAGGGCGATGATTCCGGCTACCGATACGTTTGATTGAGCAGCCGTTGCCGATAGTGCAATCAAGGCAATT
TCAGTGGCGGTGTCAAAGCCTAAACCAAATAGGAATCCAATTGGATACATCTGCCAAGCATGAACGATTTTCTTGAATAA
AGGAGAAACTAAGTTAGCAATAAAACCTCTAGATAGCAGTAAATCGTTTAATTCTTGTTCATCAAGACCGGATTTTACTA
ATCTCAGTGATTTATAAAGTTTGATTAAGACCATTAAATTAAAAAAGGCGATTAAAATAAGAAAACTACCGGATACAATC
GTACCGATTTTTCCACCAATGGCTTCTAGAATGGGTAGCTTAACTTGGGCCCATTTAGCAGAAATACTAACGACTAAAGC
CATTAGAAATACAACAGTAGAGTGGCCTAATGAGAAGAAAAATCCGACTCCATAAGGTTGCTTCTTTTGGTGAATTAATA
AACGAACGGTATTATCAATCGCAGCTATATGATCGGCATCAAAGGCATGGCGTAGTCCAAGAGTGTAGGCTAACGCACCT
AATCCCAAGAAACTAGGATGTTTTTGAGCAGCAACTAATAGTAAGATAATGCCCAAAATATGGATAGCCAAGCTGGCTGC
GTAATATGGAAGTGCTCCATAAAATAATTTCTTTTTCATAGTGATATCTCCCCAAACTTTTAAATTGTAAATTCACGTAA
ATAATTTTCATCGTAAATAAAAATTTTCTGATTCTTGATATCAATTACGTGTTGTTCTTTTAAATCATGAATAATTCGAT
TAACGCTGTTTCTAGTTGAAATCCCACAGAAATTGGCGATTTCTTCGTTAGTAATGGGAAAATCAATCAAGATACCAGTC
GCTCCACGCCTACCAAAAATATCAATTAACTTATAGATAAAGGCGCAGACGGCACCTTTCTTACCGTTCATAGTCATCCA
TTGTAACGATTTTATATTTTGGGTTAATTTAATTCGATAGTAGTCACGCACGTAATCTTGTAAATGAGTATCGTGATTAA
CATAATCCCAAAATGTTTTACGCGGGATGCGATAAAAAATAGCTTCGTCAGATTCAATACGCACGTTCAAAGGCGAAGCC
GTATAGGCAGAAATTTCATCTCTCAAAAGCGAAACAATATCAGTCGAATTTATATAAGAAAGGTTAAATTCTCGACCATT
CTTTAAAATGATGCTGGTTTTGACAATTCCCTTTTTCAAGACATATGTATAACCTTCTTCTAAACCATGATAGGTCAGAT
AGGAATGTTTTGTTTTGGTAATTGTAGAAACCTGTTTATTCTCTAAAAAGTCAATTAAATAGCTAGTGTTCATTTTTTAA
CTCTCCATATGTCTAAAAGTAAATAATATGTACAGACATCTATTATCATAAGAAAAAATTGTGAGAAGTGTAACAAATGT
TATACCCAAATGTGATACCCGGTCGATTTTACATAGCCTAATATATTGTCTAGCGCCAAAAATAAGGGAGTGTGTATTAA
GTTATGGTACAAATTGACCTACCGTACGATAAAAGAAATATTACTGCTAATATTCCAGACAAAAATTTTGCTGGATTATT
AGAATCTAAAGCTGAAAGTTTCCAGAATCCGTTAAGTGAAAAGGAAACTGTTGAAAAATCAATGGACAATCCCATTGGAA
GTCCCAGCTTAGAAGAACTTGCAAAGGGAAAGAAGAACATTGTTCTTATTAGTTCTGATCATACTCGACCAGTACCTTCG
CATATAATTACACCTATTATTTTACGTCGAATCCGTTCGGTAGCTCCAGATGCAAGAATTCGAATCCTCGTGGCAACCGG
TTTTCATCGTCCATCTACTAAAGAAGAACTTATTAATAAATATGGTTCAGAAATTGTAGAGAACGAAGAAATCGTAATGC
ATTTTTCAACAGACGATGATTCAATGGTAAAAATTGGACAACTACCTTCTGGTGGAGATTGCATTATCAATAAAGTCGCT
GCTGAAGCCGATTTGTTACTAGCAGAAGGGTTTATTGAATCTCACTTTTTTGCTGGTTTCTCTGGTGGTAGAAAAGCTGT
TTTACCTGGTATTGCATCATATAAAACAATTATGGCTAACCACTCTGGCGAATTTATTAACTCTAATAAAGCCCGTACGG
GTAATTTAATGCATAACCCAATTCATAAGGATATGGTTTATGCAGCTCGCACCGCAAAATTGGCTTTCATTGTCAACGTT
GTTTTAGATGGTGATAAGAAAATCATCGGTTCATTTGCAGGTGATGTTGAAGCAGCTCATAAAGTTGGTTGTGATTTTGT
TAAAGAATTAGCTAGTGTTAAGAAGGTTCCTAGCGATATTGCTATTTCAACCAATGGTGGTTTTCCCCTTGATCAAAATA
TCTATCAAGCCGTAAAGGGAATGACCGCTGCTGAAGCAACTAATAAAGAAGGCGGCGTAATCATTATGGTTGCCGGCTCT
AGTGATGGACATGGTGGAGAAGGTTTCTATCATAATTTAGCTGATGTAGACGATCCAAAAGAATTTTTAGATCAAGCAAT
TAACACACCAAGATTAGAAACTGTTCCTGATCAATGGACTTCACAAATTTTAGCACGTATTTTGGTTCATCATCATGTTA
TTTATGTTTCTGATTTGGTAGATCCTGAATTAATCCGCAGTATGCACATGGATTTAGCAACAACATTTGATGAAGCATTG
CAAAAAGCCTTTGAAATTGAAGGCAGTGAAGCTAAAGTAACCGTTATTCGTGATGGATTATCGGTAATCGTTGAATAATA
GACTAAGAGGCTAAACAAAGATGAATGTAACTAAAATACTACAATCCGTTAAAAACGAAGAACTATCAATATCAGAAGCA
GCTAAGCAATTATCTGGGTTTTCTGAACTCGGTTTTGCCAAAGTGGATACACAACGTAAAGCCCGAAACGGCTATCCAGA
AGTAATCTACGGGGAAGGCAAAACGGTTGAGCAAATTGTAGCGATAACCGAAGATCTTTTAACCGAAGGCAAGGCAATTC
TATCGACGCGAGTTTCTGCTGAAAAAGCGGTAGTTTTAGAGCAGAAATTTCCTGACGGAATCTATCATAAAGACGCGCGG
TGTTTTGTTTTAAATCCATCTAGCAAATTAACAGATGGATACATTGCTATTGTAACTGCGGGTACTTCTGATATTGGAGT
GGCCGAAGAGGCAGCTATCACAGCTGAAACTTTTGGCAATTCTGTCAAGCGAATCTATGACGTTGGTGTCGCTGGAATTC
ATCGGTTATTTGTTAACTTAGACGACATCAAAAATGCTTCAGTAGTTATTGTGATTGCTGGAATGGAAGGTGCTTTAGTC
AGCGTAGTCGGTGGCTTAGTGGACAAGCCGGTAATTGCGGTTCCCACCAGTGTAGGTTATGGAACTAACTTAGACGGAAT
CACGGCGTTATTTAGCATGTTGAATAGTTGTTCATCTGGGGTAAGTGTTGTCAACATTGATAATGGTTTTGGGGCAGCTT
ATAACGCTAGCATTATCAATAAAATCAGAGAAGGAGAATAATTTTTATGCGAGCTTTATATTTAGAACCATTCTCTGGTC
TAAGTGGAGATATGCTTAATGGACTTCTTTTGGATCTTGGGGGTAATTTAGATTTATTAAAGGAAGAATTAAGTAAATTT
ACGCTTGAAGACTATACAATTCAAGTTGAAAGAACTAATAAAAGTAGTATTTTTGGGATGGATTTCGATGTTCAAATTGC
TCACCAGCATAAAGATACTGGAATAAAAGGCGATTTTGACCACCACGACCACCATGAACATTCACACCATGGTCATCACC
ACCATCATCATGAAAGTCGTGGATTGACTGAAATTCTGGGCTTGATTGAAAGTAGTGATCTTTCTGGCATAGTCAAAAAG
CACAGCAGCAATGTTTTCAAAGATATTGCTAAAGCGGAAGCAGCTGTACATAATGCGGATGTTAATAAAATCCATTTTCA
TGAAATTGGAGCTGTGGACTCGATTGTAGATATCATTAGTTTCTTCATTCTTTGGGAGCAATTAAAAATCGATAAGGTTT
ATTCGACATCGATTACTGAAGGGAGTGGCACGATTCACGTTGCACATGGAGAAATGCCAGTTCCAGTTCCAGCAGTAATG
CAATTACGCAAAAATTATCCATTAAAAATCGTTCAAGATTTTGATATTAAAACGGAATTGGTAACTCCTACGGGATTAGC
TTTGTTTAAAGAAATCGCCCCAGAATTTACGGCCCCAGAAAACATGTACTTTAGTCAGGTGGGTTATGGTTTTGGAAAAC
GAGAAACAGGAAAATTTAATGCCTTACGGGGTTCATTGCTAACTGTGGAACACAGTAATCAGGAAGTAAAAACTAATCAT
GACGACATCATCAAAATTGAAGCTAATTTAGACGATCAAACTCCAGAGCAAATTGGATATGCTATGGATATCTTGTTAGA
ACATGGAGCTCTAGATGTTTTTTGTTCATCAATCCAGATGAAGAAAAATCGGCCAGCTATTTTGCTAAATGTTTTGGTGA
AACCTGAAGCCTTTGACGAAATCAGTTATTTAATTTTCAAGCATACCAATACAGCAGGTTTTCGTTATCAGGGCATGCAA
CGTCGGATTATGAAAAGAGAATTTAAAGAAGTTCAATTCGAAAATGAAAATTTACGAATTAAAAAATATCAATATCAAGA
TATTGAAAAATTTAAACCAGAATTTGATGACTGCGAAAAAATAGCAACTAAAAATGATTGGTCATTACAAGCAACATATA
AAAAAATACAGAATTTATATTAAGTAGATAACAAAGGAGTTTAATTTAATGGTAAATCATCTATTAGCCGAATTTATGGG
AACAGCCCTTATGATAATTTTTGGTGTGGGAGTTCATTGTGACGAAGTTTTAAAGAAAACTAAATATGCCGGTTCAGGTC
ACTTATTTGCAATTACAACTTGGGCATTTGGTATTTCAGTTGTGTTATTTATTTTTGGTGGCGTATGTATTAACCCTGCT
ATGGCGCTTACTCAAGCGATTTTAGGTATGATTCCTTGGAGTTACTTTATTCCTTATACAATCGCCGAAGTATTGGGTGG
TGTAGTTGGAGCGGTGATCGTTTACATTATGTATGCTGATCACTTTAAAGAATCAGAAGGTTCAATTGATCCAATCGCAA
TTAGAAATATTTTCTCAACTAATCCTAACTTACGTAATTTACCACGTAACTATTTTGTTGAAACATTCGCTACATTCGTT
TTCCTAACATCAATTCTAGCAATCGTTCATGGTTACGATTCAATGTCACCAATAGCCGTGGGACTCTTAGTATGGGCCAT
TGGTATGGGACTTGGAGGTACGACAGGATTCGCGATGAACCAAGCTCGTGACTTGGGACCGCGCTTAGCATTCCAATTAC
TTCCTATTAAAAATAAAGCTAATAATGATTGGCAATATGGTCTAATTGTTCCAGGAACTGCACCATTTGTTGGTTCAATT
TTGGCAGCAGCTTTTGTTAGATTTTACTTACACATTTACTAAAAAAATCGATAATTAAAGGAGAAACATTATTATGACTG
ACTTAGAAGCAAAAGAAAATAATTTAATTAAGGATTTAGCATCAAAGCAAAGAGTTGCAATCGCTTATTCAGGCGGAATT
GATAGTACATACTTACTTAAAGTGGCTGTAGACGAATTAGGAAAAGACAATGTGTTAGCTATGGTAGTTAACTCAGAATT
GTTCTTGGATGATGAATACAATAAGGCTTTGGAATTGGCTAAGGACCTTGGTGCAAACGCAATGGGAGTTAGCATGAGTG
AATTAGCTGATGAAAGAATTGCAGCTAATACACCAGAAAGCTGGTATTACAGTAAGCAATTGTTATACAGAACTATTAAA
AAGGCAGCAGCAGAAAAAGGCTTTGATATCGTGCTTGACGGAATGATCATGGATGATAATGCTGATTTCCGTCCTGGTAT
GAAGGCTCGTACAGAAGAAGGCATCGTAAGTTCACTACAAGATGCTGACTTATACAAGAGTGAAATTCGTGAACTTGCTA
AAGATCGTGGAATTTCTAACTGGAACAAGGTAGCTTCATGTAGTGTTGCTTCACGTTTCCCATATGGTACAAAGCTTACT
GCAGAAGCAGTAAACAACGTATTTGCTGGAGAAAAATGGCTACGTAACGCTGGTTTCCCAGTTGTTCGTGTTCGTGTGCA
CAGCGATTTAGTACGAGTTGAAGTTCCAGAAGTAGAATTTGCCAAATTATTAGCTAAGAAGGATGAAATGTCAGAATTCA
TGAAAGGATTGGGCTTCAACTACGTTACTCTTGATGTAGATGGTTTCAAGTCTGGTCGCATGAATGATGTTTTAAAAGAA
GAAAAAAAGGCCACTTTAATCTAATTTGATAAAGGAAAAATACGATGTTTAAATATTTAATCACCCAGCTTCAAAATGCT
AGTAAAGTTATTTACGATGGAAGTCAATGTCGAGTATTTTTAATGCAAGCTTATCAAGAAAGCATTGCAATCCGACCTAA
TCTAAAATCTGAACAAGAACTAGCATTAATTAATCGTTTTTATGAATTAAATAGAGAACTGATTGAGCTTTCAGACAATC
GCTTTAACACCAAGCAATTAGAATATAGAAAAGTGATCGATGAATTGATCAGTGCCATGCAAGCTGCATAAGATGACCGA
AAAAGACGTTTCTAAATTAAAATTAGAAGCGTCTTTTTGATTTTATGGATTATTTATTTTTAAAACGTAACTCATAGCTA
AGTAACATTACGACTGTAATTGCTAGGATATACAAGGGTAAGATTCCAATCCATCCGGTATGAAATGCACTAATTAGATA
GGTGAAGAAACTGATACAAATATAGTACCCAAAACTAAAGATACCACTAGCTACCCCAATCACGTCTTCGTAACCAACGA
GTGCTAAATTAAGTGCCATTGGAAGTGTAATATATAAACCAAAAAAGACGATAAAAATACATAAAATAAAGAGGTAAATA
TTTCCAATCCAACTGGCACCCACTAATAGGAAGGCTCCAAACATGGCTAGGATTAATCCCCATTTGGTAATTTGAATGGC
GCTGATCTTGGCAACTAGGTGATTAATGGTTATAGAACCGAAAATACTAGATAAGGCAATCACTACTCCTAAAACACCAT
ATTGGATAGAACTAAGATGAAAATGTTCAATAAAGATAAAAGGTGCTTCAGCATAGAAACTGAAGAGAATGCCATTAATT
CCACTAATTAGTAAGCCGTAGACCCAAACGTTTGGATCAGTTAAAAGACGCATAACAATAGGTTTTAATGCCGGTTGACG
AGTAACGTTAGACAATTGGATATTAGTTTCTGGTAGTCGTCGGAGTGTATATAGATATAAACTAACTGCCATGACAATTA
AGACAGAAAATACATTACGATAACCAAAATAAGTCTGAGTAACTCCGCCTAATAATGGTCCCATTGCAGGGGAGAGGGCT
AAGGCAGCCTCAACTTTAGCGAATACTTTCGCCCCGGTTGTACCAGCAAAGGATTCGCGCATGATGGATTGTGTTACGAC
AGAACCGACGCTGGCACCAAAGGATTGGACCAATCGAAACAGAATTAGGATTGCAAAATTAGGAGCGCACAGTAATCCAA
TGTTACCAGCTAGGTAAACGATTAGTCCTGCTAACATCGCTGGACGCCGACCGACACGGTCAGAGTAACTACCCCAGAAT
AAAACACCTAGGGCAAAAGCGATGAAATAAGAACTCATGGTTAATTGCCCCGTCTGAGCGGTAACCTGCAGAGCCGAACT
TAAAGCTGGTAAGGCAGGGGTAAAGATGGACTCACTAATTTGTGGAAAACCAACCAGAACGATAATTAATAGTAAAGATG
GAACTTGTTTTCGGACGTTTTTCATTTTAAATCTCCTTAAATTTTATTATGCAGAAAAACGTCCTAATTTAATTACGGTA
GCAGATGCGATAAAACCAACGTAGGCCAAATAGACTCCTCCCTTTCAAAATTTGATTTAATTATTGTAACAAGTTAAATT
TAGTTTTCCAAATTTAGTTCAAAGGCTAAACGTCGACCATCTTCGGTAGGGTTAACATAGATAATACCGGTGTATTCAAA
ATTAAATTGTTGAACAAGGTGTTGCATTCGCTGATTAAGTTCGTGCGTATCAATCCGGAAATTATTAATCCCAGCGTGCG
TTCCTAAGGTGATTAAATTGGATAGGAAGAACTTGCCGAGAGACATTCCGCGGTAGTCAGGCGAAATAGCAATTCGGTGA
ATAGTAGCATATGGTGCACTAGTATTTTTCCATTGACCGTCTGAAATATTTTCGTAGTTGGCATCCGGGGTGGTCAGTAA
AGTGGCGGTACCTGCAATTTGATTATCGACTTTCAGTACCCAACAATTTCCATGATTAATGTCGTTGATGAAAGTAGTCT
CATCGGGACTTCCATCTTGCCATTGAGGACTACCATCCGCTTTCAATAAAGCTTTGGCGTTATCAATAATTTTCATGATG
GCGGGTAAATCTTGAGGTTGAGCTTTTTTAACGTATATATTACTCATGTAGCTAGGCTCCTTTTATTGTATGTTGTATAT
TAAGTATAGTATAAAAAATTGGAGGATTGGGAAATGGAAATTAGAACTCTGCGTTATTTTTGGACAATCGCAGAAGAAGG
AACGGTTTCTAAGGCAGCGGAAGCTTTGCACATTACCCAACCTACTTTAAGTCGACAAATCAAAGAATTAGAAGAAGAAT
TTGGAACGGAGTTATTTATTCGGGGGCGACGCCAGATTCAACTAACAGAAGCAGGCATGTTTCTAAAATCCCGTGCAGAA
GAAATTTTAGAGCTAACCCAGCAAACAAGTTTAGAATTCGAAAACCGTAAAAAGCAACTCTTTAGTGGACATATCACTAT
TGGGTGCATTGAAGCCGATAATTCTGATACTTTAGCCTTAATCTTAGAGGATTTTATCCGAGATTATCCGCAAGTTACAT
TTACCATTTACAGTGGGACTAGTGACGACATCACAGAGCGTTTAGATAAGGGCTTAGTGGATGTTGCAGTTTTAATTAAG
CCCATCGCCACAGAAAAATATCACGAAATTGTACTTCCCCGTACTGAAAAATGGGGATTATTAGTTTCCAAAGCATCGTA
TATTGCTCAGAAAGATAAAATTGTACCGACTGATTTAATGGGGATGCCGTTGTTAGTGTCAGGACGTCCTGAAGTTCAGG
AATTAATTTCAAAATGGAGCAAGATTGACTATCAACAATTAAATGTTGTCGGTCATTATAATTTAACCTTTAATGTGCTC
CCACTAGTGAAACGTCAAGTAGCTCAAGCGTTCATTATTGAAGGATCAACTAGGAATACCCATCCGGATGGAGTTAAATT
CATTCCGTTAGAGCCGGAAGTTAATACTAACTGCGTTTTAGTTTGGAAGCGGGAGCGTAATCTATCACCGGTAGTAAATA
AATTTATTAATTACTTCTACCATGCTTTCAAAGCATAGAAATGGATAAAATAAGCATTTTACGAATTACATAAAAAGTCT
TAACATTATTTTTGTCGAAAGATGTTAAGGCTTTTTCTAATCGGAGGTGCATAGTGGAAATAGCTTATTTTACCCATGCT
GAAGATGGAAATACTGAAATTCTGATGCGAAAAATTGCTGGGCAATTAAATTTGCCATCAAATCGGATTATGCCAAAAAA
ACCATATCCGATAAGTTACGAAGCATTGGTGGAACGTGCTAAAGATGAACATGAACACAGTATTTTCCCTGAAGCTAGCA
TAAACCATGAAATTAGTGATGATGTTTTAATACTGGGGACACCAATCTGGTTTGGTGAGTTACCCAATGTGGTTAAAAAA
TTTTTAAAGGAACAGCTGGTTGCACCACGAGTAATTTATCCTTTTTGTACCAGTGAAGGGAGTGGATTGGGAAACAGTAT
CAACGAATTAAAAGCAATTTTCCCAGACACAGAGATTAAGCTAGGGTTAGCAGTACAGGGTTCCAAAGTAAATAAGGCAG
ATCAAGCAGTAGCAAATTGGTTAGAACAGTTAAATTTAATTTAAAAGGAGCAGTTTAATTATGAAAAATGAAGCAGTAAA
AAACGGGGTTATTTTCCCCGCTGGGCCTAAAAATGATGCATACGCAAAATACTTTGTAGGACAAAGTTATCTACAGGGGC
TTGTTTCAGACCCCGAAGTTAATGTTGGAGTTGGAAATGTTACTTTTGAGCCTGGTTGCCGTAACAACTGGCATATTCAT
CATGATGGATTCCAAATTTTACTAGTAACGGGTGGAGAAGGCTGGTACCAAGAAGAAGGACAACCAGCACGCCATCTTAC
AGCTGGTGATGTTGTAGTAACCCATGATGGTGTAAAGCACTGGCATGGCGCAACTAAAGATAGTTGGTTTGCACATGTAG
CGATCACTGCTGGAACACCAGAATGGCTTGAAGCAGTTAGCGATGAACAATATAAGGCAGTTGAGGAGGGCAAATAATGG
TTAAAAAACAGACCGCAGGACGCGAACAATTAGGTGAATTTGCACCAAAATTTGCAGAATTGAATGACGATGTATTATTC
GGTGAAGTTTGGTCACGTGAAGACCAGCTTTCAGCTCGTGATCGGAGTATGATTACATGCGCAAGTCTGATGTCGCAAGG
CTTATTTCCCCAATTAGAAGCACACATGAAGATTGCTAAAGAAAATGGCGTAACTAAGGATGAAATGGTAGAACTAATTA
CACATCTTTCGTTTTATGCAGGTTGGCCTAAGGCATGGTCAGCATTTGGTTTAGCAAAGAAAATATTCGAATAAAATAGT
AAGACAGCTGTCTCAATCTGAGGTAGCTGTCTTTTTATTTACTAATGGTCTTTGCGTAATTAAAATTCCACAAATAGTTA
AAACTACACAACCAACAGTTAATGGTCGCCCCGATTAAAACTAAAAATAAGAAGGTAATCATCTGTATAACTAGGGTAAT
TAATAGGCGGTTATGTTGAATTTTATTGTCAAAAAGTTTCCATAATATGTAAATATTGAAGGAATCACTAACTAGTAATC
CCAGAATGAAAAGATCAGCTTAACTAGCAAGCATTAATTTGTAATTTATTATATTTTCTCACAATTGAACTTCAAATGAA
GTTAGAAGTTATTGACTAAAAAATAAATATATTTTATACTCCAACCAGTAAGTGAGTAATCACTCACTTAATTCGGTTAA
GGAGAATTTTTATGAATAAATCAATAATTGAGTTAAAAAATATTGTTAAAAGTTTTGGAAAACAAAATGTTTTAAAAAAT
ATCAACCTTAATGTCCAGCAAGGACAAATTGTGGGATTGATTGGGCCCTCTGGTTCAGGAAAATCTACAATTATCAAAAT
TGCGTTGGGCATGGAAGTGGCTGATAAAGGTACCGCAGAAATTTTTGAGGCTAAAATGCCCAACCGTAAATTATTATCTA
AAATTGGTTATATGGCCCAAACGGACGCATTGTACATGACTTTAACCGGTTTTGAGAACTTAAAATTTTATGCCAAAATG
AAAGGTATCAAATCGAGTGAACTACAATTGCAAATTGATCATGTTGCAGAAGTAGTTGATTTAAAAGATGCGCTTAATAA
ACGGGTTGAAGGATATTCTGGTGGAATGATGCGTAGATTATCTTTAGGAATTGCTTTATTGGGTAATCCTAAGTTATTGA
TTTTGGATGAACCAACGGTAGGAATTGACCCCGCGTTACGACGGAAAATATGGCGAGAATTAAAACGGATAAAAAATAAC
GGACAAAGCATTTTGATTACTACGCATGTGATGGATGAAGCTGAACAAGTTGACGAAGTAGCGCTGATTCTGGACGGAAA
CGTGATTGCTTTAGATAGCCCTAAAAATTTAAAACGACAGTATGATGTACCGTCTATTGAAGATGTCTTTTTGAAGGCGG
AAGGAGCAGAATAATGAGGATTATTGCAATTACAAATCGTGTTTTAAAAGAGTTAATGCGGGATAAACGAACTTTAGCGT
TAATGTTTTTAGCTCCAATTTTAATTTTAGTATTAATGAGTTTTATTTTTAACAATAGCGGTACAACAAATGTGAAAGTA
GGAACGGTAGGTATTTCACATGAGTTGAACCAAAATTTAAATACGATTAAACATGTAAAAATTCATCAATATGACTCAGA
AAAAACGGCGAAAATAGCATTAAAAGCTGAAAAGACAGATGCAATTATTGAAAAAGACGGCAATAATTTTAATATAACTT
ATGCTAATACTGATGCAACTAAAACAGCCACTACTAAGATGGCGTTCAAAAATGCGGTTACTGTGAATAATATTAAACAG
CTTAAAAAACATTTAGAACAGAGTAACCGGGCTTTAAATGAACTTCAAACGAAGTTAGCTTTAGTTACTAAAAAATCAGT
TAAAACCAAAAGCATGCCCGCAACTCAAGCTAGTCCGAAAATTAAAAATCATTATGTGTATGGTGATGCTAACACCAGCT
TCTTTGATAAGATTTTACCAATTTTAATGGGCTTCTTCGTTTTCTTCTTTGTCTTCCTAGTTTCTGGGATGGCGCTTTTG
AAAGAGAGAACAAGTGGAACTTTAGATCGACTTTTAGCGACTCCAGTTAAACGTTCTGAAATTGTATTTGGCTATATGCT
AAGTTATGGGATAATTGCTATATTACAAACCATAGTGATCGTATTGGTAACTATTGGATTATTAGGAGTGGAAGTGGTTG
GCAATATTGGGAGCATTATTGTTATCAACTTGCTATTAGCTTTAGTCGCTCTAGCATTTGGAATTCTACTTTCTACTTTT
GCCCATTCTGAATTCCAGATGATGCAATTTATTCCAATTGTGATAGTACCTCAAGTTTTCTTTGCTGGAATTATTCCGTT
AGATACGATGGCTGATTGGGTTCAAAAAATATCTTATATTATTCCACTTAAGTATGCCGGCGATGCGGTTAGCAATATTA
TTATGCGAGGAGCCCGACTTTCAGCTTTGGGGGGAGATATTGGAGTGTTATTAATTTTTCTAGTTATCTTAACTATTTTA
AATATCGTTGGATTGAAACGATATCGGAAGGTGTAAATAATGAGTAGTGCAATCATATTTGATAATTATAAAACGTGGCT
TGATGAGCAAAAGCTTCCTAAGGGTCAGAAAAAAGCTCTTTTAGCAGGGTTAGATTTATTTGCTAAACAGGGATTTAATG
GAACTTCGACAGCCCAAATTGCTGAAAAAGCTGAAATTAGTCAGGCAACTATATTTAAATACTTTAAGACTAAGCAAGAT
TTACTGATGGGAATTCTTAAACCGGTATTTATAAATTTATTTCCAGTTTTTCGGGATAGTTTTATTGATGAATTAAGGCA
GTTCACTGACTTGGAAGATATGGTACGTTTCTTTGTTTATAACCGTTATCAATTTGTACGAGACAATGAAGACGCAATTC
TAATTTTAATTACAGAGTTGCTAACTAATCGTGATATTCGAGATTTATTTTTTGGAGTGATAAATGAACCTGGAAAATCA
GTCATTGAAAATGTAAGAGAGAACTTAAATAAAACAGGACAATTACGACCTGAATTGGATTTTCCAGCCGTAATGAGAAT
CATAATTGGACAGATTTTTATTTATTTTATTCAGCATCGATTCATCGGTAATTCAAACGAAACACAAGATTTAAATTTAA
TTGTGGAACAAATCATACGAGCAATCAAAAAATAATTTTGTTGTATTTGCAACTAAATTAAAGTAAAATACTCTCAGAGG
GAAGTAATTATGGAAGATATTTTACGATCAATTGGATCAATTTCAAGAGAATTGGATTCGATTGCTAATATTGAATTTAA
AGAATTAAATTTAACCAAAGGCAAGTATTTATATTTGGTTCGAATATGTGAAAATCCAGGAATTATCCAGGGTGAATTAG
CTGAAAAAATTCGAGTTGATCGGACGACCGCAGCTCGAGCCGTAATGAAATTGGAAAAGGATGGATTTATTACACGTGGA
GCTGATCGGGACAATCATAAGATTAAACGTCTATATCCCACTGAACAAGGTAAGGCAGTATATCCAACGATTAAACGCGA
AAATAGCTATTCGAGTAGAATGGCGCTGGCAGGATTTACGGATGCAGAAGCTACAGCATTGAAAGCAATGTTGGAGAAAG
TCGAACGAAACGTTAGTATCGACTGGAACTATGTAAAAAGTGGTCATCATAGAAAATATTGAGGTAAATTGAATGACAAT
CGATATTCAAAAAGTACAAGTTGAAGAAGTAGAAGCGTTACAAAAGATAAGTATTGAGACTTTTGGCGATACTTTTGGCG
CAGATAACAGTTCTGAAGATCTAGACCAATACTATCAAAAAGCATACAATTTCAAACAGCTAACTTCAGAAATTACTAAT
GATGCATCCTACTTCTTTTTTGCTAAGCAAGCTGATCAGCTTGTAGGGTATTTAAAAGTCAACATAGATGAAGCCCAGTC
AGAAAAAATGGGGCCCGACACTTTGGAAGTTGAGCGGATTTACGTGCGTCAGCAATTTAAACGTTTGGGAATTGGTTCTA
GATTAATGCAACAGGCACTTAAGGTTGCACAAGAAAACCACAAACGTAAAATTTGGTTAGGCGTTTGGGAGCATAACGAA
GCTGCTAAGAAATTTTACCAAACTCAAGGTTTTAACCAAGTTGGAGAACATGTTTTTCAATTAGGTAATGATTTGCAACG
TGATTTAATTATGCTAAAAGATATTTAATGGAGAAGCCCCCTAAAATGGATGGGCTTTTTTGTTTGGAATAAACTGGTGA
TAAATTAAAAAAACTAGCAAATTAATGCTAGTTCTCCGAAACTAAATAATAATTCCATCACAATGATCAACTTCATGTTG
AATAATTTGGGCGATGAATTCTTTAAATTTTTGGGTATGTTTTTTAAATTCTAAATCAAGATACTGAACTTCGATTTCGT
CGTAACGAGTGGTGGAACGTTCACCGGTTAATGACAGGCAGCCTTCTTCAGTGGTATATGGATTACCCTTTTTGAGAATG
ACAGGATTGATCATGGGGACGTTCATCATTCCCATAGTGACAACGATGATTCTTTTATGAACGCCAATCATGTTAGCGGC
CATTCCCACGCAACGTTCGCTATTGGTTTTTAAAGTATCCATCAAATCCATTACTACGGATAAATCTTGTTTGGTAGCGG
GAATTGACGTTTGAGATAAAATTTGTTGATCATGAATTACACTCTTAATCATGTTGAACTCCTTAATTAATTTATAACAC
CATTTTACCATTTTTAGAACCTTGACATTCAAAGGCTAGGCAAGTAGCATGAATGTAAATAAATCGAGTCGCTTTAAATC
GATCCAGAGAGATTGATAAGCTAGCGAATACACCGCAAACTAGGTGCTGGTTAGCATACCTAGACCTTGCGGTGTTTTTT
GATGTTAAGAGCGGTTCAGAATGGAGTTTTTATGGAAAAACCAGTTATGATTGCGCTAGATTTTAAGGATCGGGGAGAAC
TTAACCAATTCTTGGAGCAATTTCCGGAACATTTGAAGTTAACCATTAAATTGGGAATGGAACTTTTCTACGGAATGGGT
CCCGAAATCGTTCGAGATATGCGTCAAAAAGGGCATGACATCTTTCTTGATTTAAAATTGAACGATATTCCTAATACGGT
AGAAAAAGCAATGATACAATTAGGTCGAATGGGGGTTCAATACACAACAATCCATGCGATGGGTGGTTCTGATATGATTC
GAGCGGCTAAACGAGGATTGGTTGTTGGAGCTAGAGAAGTAGACTTACCAACGCCTAAACTATTAGCAGTAACGGAATTA
ACTTCTATTTCAGAAAAGCAACTAAGTGAAGAACAGAATGTTAGTTTACCAATGGCAGATCAAGTACTTAGCCTAGCAAA
ATTGACTAGTACGGCTGGCGGAGATGGTGTAATTTGTTCTCCAAACGAAGTTAGTTATTTAAAACCCCAACTTCCAGAAG
ATTTTCTGTTTGTGACACCTGGAATTCGACCTGCCGGAGCAGCAAAGGGTGATCAAAAACGGACGATGACTCCTGCGGAA
GCTGCCAAAGCAGGAAGCTCAGCTATTGTGGTAGGTAGACCAATTACTCAATCTGAGGACCCGGTTGTGGCGTACCAAGC
AATTTTAAGTGAATTTAACTAAAAAAATCGGCGTTGTCAAAACTTTTGAAATTAAGCTCAAAAGTTAATTGACCGCCGAT
TTTTTATAATAGTTTTTCTAGGGTGTCTAATACACCATCATGTTCATTATCATATCGAGTTAAATGGTTAGCTACTGCTT
TGACCTTAGAAAAGGCATTTTGAATAGCATATCCATTAGGAGTCATTTGTAACATTCGTAAGTCATTTTCGTTGTCACCA
AAAGTCACCAATTCATCTGCGTTTACGTTATATCTTTGCATTAAATGCTGAAGTGCAGTTGATTTATCTACGTGACTGAA
ACCGATTAGTTCAGTATTGAACCCCGAGCTTAAACTCCCCAACGTAGGATCTAGAAGACTTCGTAAACGCTCAATTTTTT
GATTGATATTAGGACTATCTTCAAAGCTAAGAGCAATTTTGACAATCGGATCTTCAATTCCGCTCTTAGTAAAATGATTA
ATATCATCGACAGTTTGAATTTCTTTGTAAAAATTTTTGATGAAATTCATAACGTCTGGAGTAGTATTTGTATCTACATA
TGAACTATTTAAGCCACAAATATTAATTAAGATCTCATCTGGACCAAAAGCTTGGTTAATCGAATCTAATGTGTCTTGAA
GAAGTCTTGGAGAGATTTGTTGCACATCGATTAATTCGTTGCCGGAATAGATGATGGAGCCATTTTGGGAGATGAAATCC
ATCTGCTCAGCTTGAGGTTCAAACAGCGCTTGAAGGCGCTCATGTTGAGAACCACTAGCGGCGACGAAGTGAATATTTTG
GCGTTGCATTTCTTGAAAAATTTCACTAAAACGTTGTTTATTGTATTGATTTTGGTTGTCAAGGAAGGTTTGATCCATAT
CCGTAGCAATCATTTTTATCACTATAGTCACCTAATTTCTAAAAGTTATATAATAAGTTTAAAACAAAATAGTTAAAATA
GTAAGTGCTTACAATATTTCGAGCACTTTTTTAATAATTGGAGGAAAGATAATGCGTAAGAACGAAAAAGGTAGTGGGGT
TTTAGAAATTGTCGGTGGCGTACTTAATTTGGCAGGCGGAGCTCTAATTATGGCTGCCGGAATTGTTAAATTAGCTAGTA
AAACCAAGTAAAATATCGTTTGGTAAATAAAATCAGCTTATTTTTCAAGAAAAAATTTATTTTAGTGAATTAAATCGAGT
TCTAACCGAAAAGCCCAGCATAGCGTGGGCTTTTTTTGCTATTTTGAAAAAAGAAATCGCTACCTCAAATCGTATATTTT
ATGAAAATGATAAGCATATTCTTTGATATGCAATCTGACAACATGATATCCTAATGGTGAACCAGTAAGCAATAGCGTTT
ATTGGTTATCAGCATAAACTGAAAGGAGTTGTTTTATATGTTTGGATGGTTATGGTCATTAATTATAGGTGGTATTATCG
GTGCCATCGCAGGAGCACTAACTAGTCGTGATTTACCGGCTGGCTGGATTGGCAATATTGTTGCTGGACTTGTCGGTGCT
TGGTTAGGACAAAGCCTATTGGGAACATGGGGACCTTCCTTAGCAGGTATGGCGCTCGTTCCGTCAATTATCGGAGCAGT
TATCTTAGTTGTAATTGTATCTGTTATCTTCGGAATGCGTAAGAAGGGATAGAGGTGATTACATGAGTCGAACCAGTAAG
ATTTTATTGAGTTTGATGGCAGTAATTACCCTGATTCAAACGGTTTGGTTCGTTTCAAGTGAAATGTTCATTCCTTATCT
TACCGACTTTTTTGAATCGATGAGAACCACAAATAGCCGCCTTACAGAAGTTGTTGCAATTGTATTCGGGGTTATTGTCG
CTCTGTTTGCACTAGTCATGTTAATTATTGCACTATCTAGTCGAACTAGCGAGAAAGATTTGAAATTGCAAGGCGGAAGA
GGCAAATTGACCATTCCTAAGAAGTCGATGGAACAAATTGTTGATAAGTCAATTGCTGAGAATCATCAAGTGGGTAATAT
TCAAACCAAAGTACGTGTCCGTGGAAATGATCGGATCCAAGCTCAAGTAAGCGTGGAAGATATATCGGATGGGAACTATG
ATGTGAATGCCAAAGAGATTCAAGAAACTGTTCAAGATAGTATTCAAAGACATTTAGGAATGAAGAGCCATGTTAAGGTT
CAAATCATTCCGCGTAAGCAGTCCAGTAAGTCACTGAAAGTCATATAGGAAGGCGGGATTTTAGATGAGTAGCGAATTGT
TAGGAGCTTTAGTTGCGATGATTCTCGGAATTGTCTGGGTCTCGATCGGATTTGGCAGCGCAGTGTTGGTCGGAGTGCTT
GGAATCCTTGGATACCTAGGTGCCAGATATGGTAAGTCAGTTTTATCACAGGCAATTTCAGAACTAATGGCAGCTTTGAA
CATTGATCGTAAGAAGAACTAGGGGGGACGTTTAATGGCAAAGAAAGTGGATCGTAATAAACCTTTAAAATCATTACTTG
GAATGATGGTTGTTTCAAGTTTATGGTTTGCATGGAAAAATCGTCGTAAGATTCAGGAGGTGCTAAACCATGGACAATCC
TAGAATTGCACAAGCAAGCTTAACCTTTGATGAAGGGGTTATCGAAAAAATTGCGGGTCTAGCTTCGAGAAAAGTTGACG
GAATTCTTTCCTTTGACGGCGGACTATTTGATAGTTTGACAGATAAGTTAAGAAGTAAAGTAGATCCAACTCAAGGAATC
ACTGCTGAAGTTGGGGAAAAGCAGGTGGCACTTGAGATGAATGCAACTGTTGAGTATGGCTATGATATTCGTGAAATTTT
CACTCAAGTTTGTGATGTAGTTAGCGAAGAAGTGGAACGTCTAACTGGTTTGAAGGTTGTGGAGCTCGATTTTCACGTAA
ACAATGTTTTAAGTAAAAAACAGTGGAAAGAACAAAATAACCGCAAACCAAATTCTGATTTAGAACCTAAGCCAGAAGCT
AAATAAGCTTCGAAAATTTTGAAGGGAGATCTATAACTATGGATAAAGTAGCACAACCAGAAACAAAACTAACATTTGAT
GATGAAGTATTAGCTAAAATTGCTGGAAAAACAGCAAGCAACGTTGATGGGGTACTTTCATTAGAAGGTAATATTTTTGA
AAAAGTGACTGATCGAATTTCTAAAGGCGATGATCCTACAACTGGTGTTAATGTAGATATCGACGACGAAAATCAAAAAG
TTTCATTGAAGATGGATGCTTTACTAGAATATGGTAAGAATGCACAATCCATTTTCGATAAAATGGTAACAAAAATCACT
GCGGCAGTGAACGAGATGACCAACATGGAAGTCGCTGAGATTAAACTCAACGTCAAAGATGTGTTAACTCGCGAAGAGTG
GGCAGATCGCACAAAGGACGACAAGAAACATGAGGATAAAAAACACTAAACCTTAAAAGACCATGACAATTAACAATGTC
ATGGTCTTTTTTGATGCCTAATTATTAAGAATTGCTGGGATATATTTGTCTTAGTGAAATCATTCCCACATTCTTCCGTC
TAATTCTCTTTGAGTTTGGTCGATTCTTTTCGATTGTTCCCGAACAAAGTCTTTTAATCCTAGATAAAAGGACTGTTCTC
GATAGTCTGAAGCAGATTGACGGAGCTGTTCAATTTGTTCAATTAACCATTTTTGATCATCCATCACACATCCTCCTCTT
TTTTCATTTCAATCAAATTCCATTGTAAATCGTCGAGTTCATCCTGACGCTCTTTAATAGTGAATAAAATCTGTTGAAGT
TGCTCAGAATGTGATGGATGTTGATCAATCCGTTTTTGTAGTTCTGCCTCAAACCAAGCGGCCTGGTCTTTAAAGTGACC
TCCACCAACGTTCGTAGTGTATTGCTGGTAAGCAACCAACAAGCGTTGTTGGGCATCAGGTTCTAGGTATAAAAACTGGT
GGACGGCCAATATTGGGAGATACATCATCTTAGTTTTGTTGGCAAATGCTTCAAAAGGACGCATTAATTCTGATATGGTG
AATTTTTCGGCTGCCCCAGCTTGGAAAGCATTCCCATTGTCTCCAGTCGAAACCACAATTCCTAGTTCTTTACCTTCCAA
AGCATATTGATGACCAGCGGCAAATTTAGTGGTCATAACGGTGTCCATCCATTGCTTCAGTAATGCGGGAGCGCTATACC
AGTACAACGGAAATTCTAGAATAATGCGATCATTTTGGAGTAATAAAGATTGTTCTTGTTCGACGTTAAAATCTGTAGCT
AAGGGATGCCAAGTTACATTTGAAAAATTCTCGATAGCCGCTTTAAAAAAGGGCTGAGTATTAGACCTTGCAAGTTCTGG
ATGTGCGACGATAATCAAAGTTTGCATGCACTAAACTGCCTCCTCTTTAAATTTTTTGATAGCTATTTCCAGCATTTCAT
CTGAAATAAATTCCTTAGTAAAGCGTTCTAAAGGAACAAAATTATGGCGATTTTTAAAGCTTAATTTAGTTGCGCCCACG
ATTGCCACTAGTAAATTGTTCTCGGTTAAAAATAATTGACCGAGCTTCAGAAACTTTCCTTTAGTGTGTTTGCCATTCCG
CCAGACATGGATTTTAATTTCAGTATTAAATATGTAATGACCGGAATTATCAAGCTTGATTGGGACTCCATAAAAACACG
TGACGGGATATTTATCCTTCATCTTTAAACACCCGTGGGTCAGATAATTCACGATAAATATTTTGCATGTTTGATTCAAT
CTTAAAAATTTCATTAGCATCTTCGACTAACTGATTTTCAAAATGTTCTACTTTTTCGTCAGCAACGTTGGTCTTATAGC
GAAGCTTATGCTCTAAACTGGCCCACATATCCATACCAACGGTCCGAATCTGTATTTCAACAGGAGTGTTTACCGGACCA
GTAGACAAAAATACGGGCACACTAACTACTAGATGAACACTGCGATAACCACTAGGTTTAGGATTTTTGATGTAATCTTT
AGTTTTAATGAGTGTAATATCGCTTTGAGAAAGCAGATTTTTTTGGATAGTGTAAACATCGCTAATATAGTTAGTAACAA
CGCGAATCCCGCCAATATCAAAGATGTTTTGTTTAATAGACTCGATATCACGGTCTAAATGTTTTTTCTCTGCCTTATTA
AAAAGAGAGGTTATAGTTTTCATTCTTTGTTCCATATGATGAATGGGATTATGGTCATATTCTCCTCGATATTCACCATC
CAAGTTTTCAAGCTTGGTTCCAATCTCATTTACGGCGGACTGACAAAGTCGATAGTAACGTACTAAGTTGCTAAACTCTT
GAACGTGTTCAGATCCAATTACACGCGTGAGTTCTTTATTGATACCTTCGTTATTAAACATATTGCTGCGTTCTAAAATC
ATTTGATCGTTCTCCTTGGTTTGTACATATAATTCATTATACGAGAATTTTATTTTTATTAAACTTTTTAGGCTTTATTC
TTGTGATTGTAATCGCTTTCTACTATGCTTTAATTGTACGAAAAAAGTTACCGAGGGGGAAATGTTTTCATGAAAAAAAT
CATTAATGATCCAAAGAATGTTGTCGATGAAATGGTTCAAGGATTGGTAAGAAGTTACCCCGAATATTTAGAAAGAATTC
CAGAAACAGGTGTAGTTTATCGTCATGACTTAAAAAATATCCAAGGTCAAGTTGGAATTGTGAGTGGCGGTGGAAGTGGT
CACGAACCCACTCATGCTGGGTTTGTAGGCGATGGAATGTTGAGTGCGGCGGTTTGTGGGGAAGTGTTTACGTCACCAAC
TCCGGATCAAATCTTTGAAGCAATCAAGAAAGTTGATTCGGGAGCCGGTGTATTCTTAGTAATTAAAAATTATTCTGGAG
ATGTCATGAATTTTGAAATGGCTCAAGACATGGCTGAAATGGAAGATATTAAAGTTAAATCGATAGTTGTTGATGATGAT
ATTGCGGTAGAAAACAGTACTTATACTCAAGGACGCCGTGGCGTCGCAGGGACCATCTTCATGCATAAAGTTTTAGGTGC
GGCCGCAGCTAAAGGAGCCAATCTAGACGAACTAGAACAATTAGCCCAAAAAGTTTTGCCTAATATCAAGACGATTGCAG
TCGCTTTAAGTGGTGCAACTGTTCCAGAAGTAGGTAAACCTGGATTTACACTGGGTGAAGATGAAATTGAATACGGTGTA
GGTATTCATGGTGAGCCAGGCTATCGGCGGGAAAAGTTACAACCTTCCAAGGCCTTAGTAGAAGAATTGGTTGGAAAATT
GAATCAAGAGTTCAAATTCGAAAAGGGCGATCAAGTAGCTGTCTTAGTTAATGGAATGGGGGCTACCCCACTCATGGAGC
AGTATATCTTCATGAACGATGTTTTAAATAAATTAGCTGATTTAGGTTTGGAAGTTAAATTCACCAAGGTAGGTAGTTTA
ATGACTTCGCTTGAAATGGCCGGAATTTCACTAACCTTGTTTAAGGTATCCGACGAAATTGTTGAAAACCTAAATTACGC
CACAGATACCATTGCTTGGTAATTTTAATTAGGATGGAGAGAAATAGTATGTTAGACGTTGAAAATGTAAAAAAATGGAT
GACCAAATTTAACGAACAAATTCAAGCTCACCACGATTATCTAAGTGAATTGGATACACCCATTGGGGACGGAGATCATG
GAAACAATATGGCGCGTGGGATGAATGCAGTCATGGAAGCTATCGCCGATAAGGATTTTACGGACGTTCCAGCTATTTTT
AAAACAATCGCAATGAGCTTAATTAGTAAAGTTGGTGGAGCTTCTGGTCCTTTGTATGGGACTGCTTTTATGGAAATGGC
CAAAGTTGGAGACGGTGAAGTTAGTGCGTTATTACCAGCAGCATTAGCTGGAATTAAGAAACGGGGGAAAGCAGAAACCG
GAGAAAAAACAATGGTGGATGTATGGGCTCCTATTGCTGAAAAAACTGATTTTACTGCTGATGATGTCGATAAGGCCGTC
GAAGCTACTAAAGATATGATTGCTACCAAAGGGCGCGCTTCTTATGTAGGGGAACGTTCAGTAGGGCATATTGATCCAGG
TGCCATGTCTTCAGGTTACCTCTTGAAGGCCTTACTAGAAGTGGAGGAATAGTTATGGAATACGGTGTGGTAATTGTTTC
GCATGTTAGTGAAATTGCTCAAGGCGTTAAACGTTTAATCGAACAAGTCGCTAAAGATGTTCCAGTTACGATTGCTGGTG
GGCTAGAAAATGGTGACGTGGGAACCGATATGCAACGAATTATACAAGCATTTGAAGATAATTCTGCGACTAAGCTATTA
GCCTTTTATGACTTAGGAAGCGCCAAAATGAATTTAGAAATGGCGATAGAAATGACGGATAAAGAAGTTAAGTTGTATGA
CACCGCCCTGGTTGAAAGTGCCTATACGGCAGCGGCATTGTTACAAGTTGAGACTAAAATTGAAGATGTCGAAGCGCAAT
TAAAAGATTTAAAAGTTAAGTAACTGGAAATGAATCCGGAACTATGCCTTTTTCGGATGAAATAGTTTTAAAATTAAAGC
TCTCAATTTTACGGGGTGTAACCGAGTAGAATTGAGAGTTTTTTTTGCATTAAAAATATTTAGTTTTATTGTTGACAAAC
AAACTAAATAATACTAGTATTTAGTTTGTTAAATTTAACTGAAACTAAATAAATCAATTAATAAAATGGAGGAACCATTA
TTATGAATAAAGATGAAATTTTAGATAACTTAATGAAAGTTAGTCACGAACCTTTTTTAGTTTTTGCTAACCGCGTAGAA
GAAAAAACGGATAATGCTTTGGAAACCTTAAAACTTTTGGCTAAAGAAACAAATGTAACTCCTGGACGCATTTCTGAATA
TTTAGATATCAAGCCTTCTAGTGTTACTCAAATTATTAAAAAACTTGAAAAAGCGGGGACAGTTCTACGAGAAAAATCAC
CTAAAGATTCACGGGTGACAGTTGTGAAAATTACCGATAAAGGTCGAGAAAGCTTGAAAACACATGGTTCGATTGGGAAT
ACTTTAAAAGACGTTTTATTCAAAGATTTCTCTGATAGTGAACTAGAATATTTAGACCAATACCTAGAACGGATGGTTAA
TAACATCGGTAGCGATGAATTTAGTGAAAAGCTTAATGAAGTATTTGATAATGATCAACGCTGGGCACAATTTGGCAAGA
TGAGTCCCCATTTTGAAAGAGCTCGAGAACAAATGTTGCGCCACAATCACTTTGGTAGAATGCAACCAGGTGATTTTAAC
GGTTTCGGTGGTTTTGAGGGTTGGAAGAAAGGACGGCGTTAAAATTGGCAACTAATGCACGCTTCAATGATACGATTCGC
AAGGATCATACTAAATTTAATTTTAAACAATTTTTTGGATTAATTAAGCGAACTAGTCCTAAGTACGTCCTTTTATTTTT
AGGAGTATTCCTCTTAGCTATTAGCTCGGGAGTCCAAGTATACGTTCCAAAATTAGCTTCAACCTTAGTTAATAATTTTT
CCAAGGGTGTAGATTATGCATTGCTAGGAAAAGTAGTTTTACTTTTTGTTGCATCGGCTATTTTTTCAGCGATTGGCGGC
ACTGTGTTGGGAATTTTTGGGGAGAATGTTATCCAAAATCTTCGTAAAACGTTGTGGAAAAGATTGACTCTTTTAAAAGT
TAGTTATTTTGATACCGTCAAGGCTGGGGAAATTTCAAGTCGGCTCGTCAACGATACTAATCAAGTTAAGTAACTGCTAG
CAGTAACTTTTCCTCAAACTCTTGCTAGCATTATTACCGTAGTTGGGACCATTTATATGATGATTCGGATGGATTGGCAC
ATGACTTTAGCCATGGTAATTGCCGTCCCTGTAGTAGTAATTTTAATGGTTCCAGTCATGGCTTTCGGTACTAAAGTTGG
TCATATTCGACAAGATGCTCTAGCATTATTTAATGGAATTGTTAGTGAAACACTAAGTGAAATTAGATTAGTAAAGACTT
CGAATGCCGAAAATCAAGCTCAAGAACATGCTGATAATGAAATAAATCGTTTATTTAAAATTGGAAAGAAAGAAGCTATT
TTTGATGCAGCAATGCAACCAATTATGATGATGGTTTTCATGAGTATGATTTTTGGCCTGTTAGCATATGGAATTCATCG
GATTGCGATTGGGGCAATGGAAATCGGTACTTTGATGAGTTTTCTGATGTACCTATTTAATTTGATTGGTGCGATGCCCA
TTATTGCGACGTTATTTTCAGAAATGGCGAAGGTTTCCGGTTCTACTAGACGAGTTGAAGAGTTGCTTGAAGAAGAACCA
GAAGATTTTAACCGCGGAGAAACTTTGGATTTAGCTGATAAGAATTTAAAAGTTGAACATGTCGATTTTGCGTACGCTGA
TACGCCAGAAGAAACGGTGTTAAAAGATATTTCGTTTGAAGCTAAACCTAATCAAGTAATTGCCTTTGCCGGACCTTCGG
GCGGTGGTAAATCAACGATATTTAGTTTGTTAGAACGTTTCTATGAACCTACTCATGGTGAAATTAAATTTGATGATACC
AACATTCAAGATATCCAGCTGACTAATTATCGCCAACAAATTGGGTTTGTGTCACAAGATTCAGCGATGATGGCAGGTAC
TATTCGAGATAATTTGACTTATGGGTTAGACGATACCTTTGAAGATAGCCAATTATGGAAGGTACTTGAATTAGCTTTTG
CTAAGAAATTTGTGGAAGAAATGCCTAAACAATTGGATACAGAGGTGGGAGAACGAGGTGTTAAAATTTCAGGAGGGCAA
CGACAGAGAATTGCAATTGCTAGAGCGTTCCTACGTAATCCTAAAATTTTAATGCTAGATGAAGCAACAGCTAGTTTAGA
TTCAGAGTCCGAAATGAAAGTTCAAGACGCGTTGGCAAACCTAATGAAAGGCCGAACAACATTAGTAATTGCGCATCGTT
TATCCACAATTGTGGATAGTGATCAAATTTATTTTGTAGAAAATGGTCAAATTACTGGCTCAGGAACCCATCAAGAATTG
GTTGATTCACACCAAATGTATGCTAAATATGTTAATGAACAATTTAAGGTAGCAGCCGGGTAAAGCGCTGCGATGAAAAA
TTTACGTTGGAAATAATGTAAAGTAAAAACCATTAAACGAAACATTTATCGTTTAATGGTTTTTTTTATTTCAAATTATA
AAGATGAGGCCCTTTTTCAGCGATACCGGCTTCTAGAATTTCCATATTCCAAAGGGCCTGCTTATCAGAAACGAGTTTTG
CATCCCGATTAGTTAACGTTTTAGCGATGGAGTCGTAGACCCGACCATAATCACCATTTATAGTAGGGATTTGTTTCTCA
ATCCAATCCCCATTTTGGTTTTTATATTTAACCACGCCAAATTGACTCGGAGTATCAATGCCGAAATTAGGATCTCCAGG
CATAATGCCTAATTTTAAGTCGTTTTCTTGTTGATCAATATCGTATTTAACATACGTTCCGTTAGTCCCATGTAATAAGA
AACGCGGATAGGGACGCGCTGCTAGGGGGTTGCTAACGACCGTTGCTTTAAAGTTATCATAGAACAATTGAGTTTCGTAA
AAATCGTCTACTGTACTAGCTGAATTTTGGATAGCTCGAATATCGTAGCTAACAGTTTGAGGTTTCCCAAAGAGTCCTAA
AATTTGGTCCAGCATGTGGACCCCTAGACCATAAAATTGGCCATCAACCTGATACCCTTCATGGAGGCGGTCATCAGGAC
GATATTTGTCAAAATGTGATTCGAGTGACAAAGGTTTACCAACGTACCCAAGTTCAATGACTTTTTTGAGAGTCAAATAG
TCACTATCAAAACGACGATTTTGGTAAGGCATTGCTAGCAATTTTTTAGACTGGGCTAATGCAAAGAGTTCTTTAGCTTC
GTCTTGATTAGCTACAAAAGGCTTTTTCAATCAGAACGTTTTTACCATGTTCCAAAACCAACTTACCATATTCAAAATGA
GTTGCGGGTGGGGTACAAATGGTAATTAATTGAACTTCAGAATCATCTAGAACTTGGTCAAGCTTATCAGTGAAAATCGT
GTCAGCGTCATAAAAGCCTTGTTCTTTTTCGGGATGACGACGGTGATTATAGATATATTTAATTTTAATATCGCGTTCTT
TAATATACGGAATGTGATAGCGATTAGCGCTTTTGCCAAATCCGATTATAGCCATTGTAAGTGCCATAAGTAAGCTCCTT
TTTATTAAAAAAGGGCTGCACAACTAGGTTGTCACAGTCCTTAAAAAATTAGTTATTTTCTTCTGAGTTTAGACGGTTAA
TTTCAAGCAAGAGATCAACGGCACGTTCCATAGTTTGAACAGAAACGTATTCGTAACGACTATGCATGTTTTCGCCACCA
GCAAAGAGGTTAGGAGTTGGAATGCCCATAAATGAAATCTTTGAACCATCTGTACCACCACGTACAGGATAGATATCTGG
CTTGATATCAAGGTTTTCCATAGCCTTTTGTGCAATTTCAACTGGTGTCATATCTTTTTCAAGAACTTCACGCATGTTGT
AGTATTGGTCGTGAACTTCAACTTTTACCCGTTCTTGACCGAATTGTTCATTTAACTTGTCACCGATTTCTTGCATCTTT
TGTTTACGTTCTTCAAAGATCTTACGATCATGATCACGAATAATGTAAACCAATTGTGCATGATCAGGAGTTCCCGTCAT
CTTAAATAGATGATAGAAGCCTTCGCGTCCTTCAGTTTCTTCTGGACGATCATGTTCAGGAAGCATGTTGTGATAATCAA
TACCAACTTGGAGTGCATTAACCATCAATCCCTTAGCAACGGCTGTATGAACTTCGTTACCTTGAATTTCAATTGTAGCT
TGAGCAGCATTGAATGTTTCGTATTCAAGTTCGCCAAGTGGACCACCATCTACGGTATAAGCATATTTAGTATTAAAATC
TTTTGCATCAAAATGGTCGGCCCCAGTACCAGTTTCTTCATCAGGAGCAAAACCAATCCGGATTTCACCATGTTTTACTT
CAGGATGAGCCTTGTAGTAGTCCAACATAGTCATAATGTCGGCCACCCCAGACTTGTCATCGGCCCCTAGTAGAGTGAGT
CCGTTAGTTGTCACTAAATCATGACCTTCATATTTGTTTAAGCTTGGGAAAACAGTAGGACTAAGTACCCATTCGCCATC
ACCACTAAGGTCAATGTCAGATTTACCATCATAATTTTCGTGAACTTGTGGTTGGATATTTTCAGCATTAAAGTCAGCTG
TATCAACGTGAGAAATGTAACCAATAACTGGTGTGTTACCACCATCATTGGCAGGAAGTGTACCAACGACGTAACCAGAT
TCTTGTGTGTGAATATCAACAACGCCAACTTCTTCTAATTCTTTAGCTAAAGTTTTTAAAAATTCAACTTCTTTTGGATC
TGTTGGAACTGTTTCAGAATTTGGATTTGAACGAGTGTTTACCTTTACATATTTAAGAAAACGTGGAAGTAATGTATCAT
ATTTTGCCATTTAATCAGCTCCTTTTAATTTATACTACTATCTTACAACATCTATTGGTTTTCACAAGTTTAATAAGCTT
TAATAATAGGAAAGAAGTCGGTTACAATGTCAAGGATAAAAGCTGGATTTTGTGCATTTTTTTTCTAGGTATGTTATAGT
TGCGGTCAACAACTTGTAATTCTTTAAACACTTTAAAGAGAATTGCAAGATTTAATAAGGAGATGTTTAAATACAAATGT
TACTTGAAATGAGCCATCTTTCGAAAGTTTATCCTGGAAATAAAGTGGTCGTTGACGACTTTAATCTGGATGTAGAAAAG
GGAGAGTTCATCTGTTTTATTGGTACGTCCGGTTCTGGTAAAACAACCACGATGCGAATGATCAATCGGATGCTTAAGCA
GAGCTCTGGAACCATTAAGATTAATGGGCAAGATATTGCCAAAATGGACCCAGTTAAACTTCGGCGAAAGATTGGTTACG
TAATTCAGAATATTGGGTTAATGCCTCATATGACAATTCGTGAAAACATAACATTAGTACCTAAACTATTAAAATGGTCT
GAAGAAAAGCGTAACGAACGCGCTAAAGAAATGATTAAATTGGTAGATTTACCAGAGGACTTCTTAGATCGCTATCCTTC
CCAGCTTTCTGGTGGACAACAACAACGAATCGGGGTTGTTCGTGCACTAGCAGCTGACCAGGATATCATTTTGATGGATG
AGCCTTTTGGTGCGCTTGATCCTATCACCCGTGAAGATTTACAAGACTTAGTGAAAGATCTTCAAGAACGTCTAGGCAAG
ACATTTATTTTCGTAACGCATGATATGGACGAAGCACTACGTTTATCAAGTCGAATAGTGGTTATGACTGGTGGTAAGCA
GGTTCAAGTTGATACACCAGAAAATATTTTACGAAAACCAGCAAATGATTTCGTGGCTAATTTGATTGGACAAGATCGTT
TGATTCAAGCTAAACCAAGTATTACGACCGTTGGGCAAGTGGCTAATAAGCCAGTTTCAATTGCGATTGACCAACCTGTA
GTTCGAGCCCTTGATATTATGCACAGTCGACGGGTTGATACTTTATTAGTAACCGATGCAGAACAACATCTTAAGGGAGT
TGTAAGCATTGAAAAGATTAATGAGTATTACCATTCTGGTAAAACTGTAGGCGAAATTATGGATCCAAATGTTTTCTATG
TAAATGAAAATTCAATTATTCGTGATACGGTTGACCGAATTTTGAAACGGGGACTTCGTAACGTTCCAGTGGTTGATAAT
GATCGTAAACTAGTTGGAATTGTTACCCGAGCAACCTTGGTTGATATTGTTTATGATGCTTTATTTACAGATGATGGAAT
CACTACAGACAGCAGTACCGATGCTAGTTCAAAATCGGAGGAGCAAAAAGAGAAAGATGGTGATCAATAATGATCAACTT
CCTGAATCAATATGGAGGCGACATCTTAAGTAAAACGGGACAACATATTTATATTTCAGCTTTTGCTTTAGCGCTGGGGA
TAATTGTGGCGGTACCTTTGGGGATGCTTTTAATTCGGGCACCTAAGATCTCTGGTTTTGTTATTGGTTTAGCCAGTGTG
ATGCAAACTATTCCTGCGCTAGCCTTGCTTGCAATGATGATTCCGATTTTTGGAATTGGGTCAACTCCAGCCATCGTGGC
GTTATTTATATACTCATTACTTCCTATTTTAAGAAACACGTATCTGGGATTAGATAGTGTAGATCCAGCGTTAGTGGATG
CTGCTAAAGGGATGGGAATGAATAGTTTTCAACGATTGTGGAAAGTTGAATTGCAACTAGCATTACCAGTAATTATGTCT
GGAATTCGTTTATCAGCTACTTATGTAATCGCATGGACTGCTTTGGCATCTTATATCGGTGCTGGCGGTTTGGGTGACTT
GATTTTCAACGGTTTAAATCTATATCGTCCAGATTTAATCTTAGCGGGATCAATCCCTGTGATTATTTTAGCTTTAGTCG
CCGATTTATTACTTGGAAAATTGGAAGACAAATTAACCCCTCGAACACGGGAGGTGGGCTAAATGTTAAAAAGATTTCTT
AAATTAATTTTGCCGTTGGGCGTATTAGCTGTAGTTCTTTCCGGTTGTGGCTGGCCAGGACTTGGCGGTACGACTGGAAA
TACAGTTAAAATTGCTGCCCAAAATACTACTGAACAACAGGTGATGTCTTCAGTTATTCAACAATTGATTGAACATGATA
CTAACTTGAATGCAGAGATTATCAATAACTTGGGATCGGGAACGGTTAGTTTTCAAGCTCAAAAACGTGGGGAAGCTGAC
CTAACAGCTGTTCGTTTTAGTGGAACGGATTACCAGACTATTTTGAATGGACCCCAAGGGCGCACTCCAGAACAAGTGAA
TGCCTATGTTAAAAAAGAATTTAATCAGCGCTATGATATGACCTATTTCCCAACCTACGGATTTGCGGATACTTTCCAAT
TTATGGTGACGCAAGATTATGCCAAAAAACATCATCTAGAAAATGTTAGTGATCTTAAGAAAATTTCGTCAGATATGAAA
GTCGGAATTGACCAAACTTGGCTAAGTCGTAAGGGTGACGGATACGCAGATTTTAAAAAACGTTACGGTTATAGCTTTGG
TAATATTTATCCCATGCAAATTGGGTTAGTTTATAATGCTCTTGCTAGTCATAAAATGGATGCGGTTCTGGGTTACTCAA
CAGACGGAAGAATCCGTAGCTACAATTTAAAATTGTTGAAAGATGATAAAAATTACTTTCCACCATACAATGCAAGTGTG
GTTGTGAATAATAAATCATTGAAGAAATATCCGGAATTGAAACGGGTTCTTCATAAATTAGATGGAAAAATTTCATTGCA
GACCATGCAAGAATTAAACTATCAAGTTGATAATAATTTGAAGGAACCGTCAGTGGTTGCTAAAGAATTTTTAGAAAAGA
ACCACTATTTTGAAGGAGGGAATAACTAATGCAAAGTATGAATATTTGGCAACAATTAGCCTATTACTTCTCTCATAATG
GCATGTACGTTCTTTCCGAATTTAGCCGTCACTTTTTAATTTCAATTTATGGGGTGATTTTAGCTGCGATCGTAGGAATC
CCAATTGGAATTCTTATTTCTAAACATCGTAAATTGAGTGGCTGGATTGTTGGTATGGCTAATGTTATTCAAACCATCCC
ATCTTTAGCAATGCTCTCGATTTTAATGTTGGGTCTTGGTTTAGGAGTTACAACTGTAATTGTAACGGTATTCTTATACG
CATTATTGCCCATTATTAAGAATACTTATACCGGAATGTTGAACGTAAACGAAGCTTACTTAGATGCTGGTAAAGGAATG
GGAATGACCAAGGTTCAAGTGCTTTGGATGATTGAACTGCCACTATCGCTATCGGTGATTCTGGCCGGAATTCGAAATGC
ACTTGTCTTGGCAATTGGAATTACCGCAATCGGAACGTTCGTTGGAGCTGGAGGTTTAGGAGATATCATTATTCGTGGAA
CTAATGCCACAAATGGTGGAGCAATTATCCTAGCCGGGGCATTACCAACCGCGTTGATGGCGATTATCTCAGATCTAGTC
CTAGGGGCATTAGAGAAAAAAATGAGAAAACGCACAATTTAAAACTAAAATTGAAAGTCATGGCCTGAAAGTCATGGCTT
TTTTTGAAAAATAAATTTTGCAGCAAGCCACTGCAAAGTATTAAATGGTTCTTTTTAAGACTTATTTCTTATTAAAAAGA
TAAGTTAGTTGACGCGTATTATTCATTTTAGATATGATTTAGTTAACCCAAAAATTTATTTTAAAAGGAGAATATCGATG
AAAGTAAAATCCACATCCGATGACTATGGAGCGCAGTCGCGCAATGATAATTTTTATAATATTGAGTTTGAAAAGGTTGC
CCAAGATTTGGGGACTAATTCTGAACTCGGTTTAACCGAAAAAGAAGCAGGGGAACGACTTAAAAAGTACGGGCCCAACG
CGTTGATCGAGAAAAAGCAAAGTAATTTAATCCGGTTTCTAAAGCAATTTAATAATAGTATTATCTATATTTTGATTTTA
GCTGCGGTTGCCACCTTTGTTTTGAAAGAATATTCAGATTCGATTGTTATTGGAATGGTGGTAATTATTAATGCCCTAAT
TGGGTATTTCCAAGAGGTAAAAGCCTCAAGTGCAATTGACAAAATTAAACAGATGCTTCAAATTGAAGCGACTGTTATTC
GGGATGGACACAGAACAGACATTCCTGCTGAAAATTTAGTGGTTGGAGATGTTGTTTTCCTAGAAGCCGGCGACAATGTT
CCCGCTGATTTGCGAATTATCGACGCTGATAATTTAAAAATTCAGGAATCAATTTTAACTGGAGAAGCTGACTCAGTTTT
AAAGAATACAGACAAATTGCCAGAAAAAACGACCCTAGGTGACCAGACTAACATGGCATTTACGTCAACGGCCGTGACCA
ATGGTAGTGGATTGGGTATCGTAGTAGCGACCGCAACCGATACCGAATTAGGACAGATTAGTTCGAGTGTGGAAGAGGTT
GGCTCTAAAACTACTCCACTAATGCGTGAGATTAATGGACTAGGTAAGTATATTTCGTACGCGATTATCGTAGTAGCGAT
CTTAGTCGGTATTTACGGGTTTGTTACTAAAATTTATTCGTTACCGGTTTTAGTAATCGCCTTAATTACCATGATTGTCG
GTTCTTTACCGGAAGGACTTCCGGCTAGTACATCGGTTGTTTTAGCGATGGGAGTAGGGAAGATGACAAAACAAAATGCC
ATCATGAAGTCTCTTCCATCTGTGGAAACCTTAGGAGCGGTTAATGTTATCGCTACTGATAAAACCGGAACGCTTACTAA
GAACGAAATGACGATTGAAGAAATCATTACCAAGCAAGGAACCTATGAAATTACGGGGACCGGTTATCAACCACATGGTG
AAATTCGGTTTAATAACCAAGTTATTGATGTTCATCAGCATGAAGATTTACGAAAGCTAATTATTGCTGGGCATGAAGCT
AACGACACAATCTTGTCTAAGGAAAATGGTACTTGGGTAATTAACGGAGAACCAACTGATGGTGCATTCCTAACCCTGGC
TAACAAAGCGTTTCATCAGCAGGTACCGCAATGGGAAGAGATCGATAAAATTCCATTTGACTCCGATTACCGTTACATTG
CTGAACTAAGTCAGAGTCCTGAAGGGCAGCGAAGAATTTTAGTAAAAGGTTCGCCAGATAAGATTTTTAGAATGGCCGCA
ATCGATGATGCTACCTTTGATGAACAATATTGGTACAACAAAGTTTCTGAAGTAGCTCAAAAGGGGCACCGAGTAGTTGC
AGTAGCCTATAAGGAAGTTGAAGATAATAAAGAAACGATTGTACATGAAGATTTACAGAGTGGAATGCAGTTCTTAGGAA
TTGCGGGATTGATTGATCCGCCACGTGAAGAAACGATTGTAGCGTTACATGAGATGCAAAAGGCGGGAGTTAAGGTAAAA
ATGATTACTGGTGATCATCCTGAGACGGCCTCCGCGATTGCTGAAAAACTGGGCTTGGATGACCAGATTGCTGCAATTAC
TGGTGCTGAAATCAACGAGATGGATGATGAACAGTTAAAAAATATCATTCAAGACTACAACGTCTTTGCGAGAACCACCC
CTAATGATAAGTTACGAATCGTAAAAGCTTACCAAGCTAATAATTCAGTGACGGCGATGACCGGGGATGGTGTAAATGAC
GCTCCAGCTTTAAAACGAGCTGACATTGGGATAGCAATGGGAACGAAGGGGACAGACGTTGCCAAAGAATCGGCTGACAT
GGTGCTAACGGATGATAACTTTGCAACCTTAACTAAGGCAATCAAAGAAGGTCGTCGAGTATACGATAATATTAAAAAGA
CGATTCGTTTCTTGTTACCAACCAGTTTTGCAGAAGGGTTGATTGTTCTACTTTCTATCCTAGCGCAACAAGATCTACCA
TTAGTCCCAACCCAATTATTGTGGATTAACATGGTATCCGCCATTACAATCCAATTTGCATTTCTATTCGAGCCTGCCGA
AGAGGGCATTATGGATAGAAATCCACGTCCAGCAGGCAGATCCTTCTTAAATCGAGCCGATGTAATTCAAATTGTTTATG
TTTCCATCTTAATCGCCGGATTAGGAATTTTTGGTTACGATTGGTTAATTGACCATGGAGTTAGTGAAGTAGTGGCAAGT
ACGGTGACGGTTAATACCATTGTATTTGGTAAGATTTTCTATCTATTTAATCTACGGACTCCTAAGCCAGCGTTCTCCAA
AGATATTTTGAGAAACTTACACGCTTTTTGGATAATTGCGGTATTATTGGTGTTACAATTTGCTTTAACATACGTACCAT
TCATGCAGTCAATCTTTGGCACTGCTTCCATGGGATGGGCACAATGGTTAATTCCAGTGATAGCCGGAATCATTGTTTTG
ATTGTGACGGAAGTAGAGAAATATTTCTACCCAACACATTTCCAACAAGTTCACTCCAAATAATCACTGAAGGACCATAT
AGGAGGAAAGTATGAGTTTATTAGAGGTTCGGGATGTTCATAAATCCTATTTTCTAGGTAACCAAGAATTTAAAGTATTA
AAAGGAATCAATCTGCAATTTGATCGAGGCGAGTTCGTTTCAATTTTAGGTGAATCCGGTGGTGGTAAATCAACCCTGAT
GAATATCATTGGTGGATTAGATCACCAGTACGAAGGTGATATTGTCTATAATGGACAATCATTACGCTCGGCTAAACCTA
AGGTGTTAGATGCTTATCGAAGAGAAAATATCGGATTCATCTTCCAAAGTTTTAATTTGATTAGTCATCTGAACATTTTG
GATAATGTAATGGTTTCTCTGGAAATGACGAAACTTTCTCATGCTAAACGAGTAGAACGGGCTAAAGCATTACTAGAACG
AGTAGGCTTGAAAGAACATATGCGAAAGCATCCTAATCAACTCTCGGGTGGCCAAAAACAACGGGTGGCAATTGCGCGAG
CCTTAGCTGGAGACCCTGATGTAATCATTGCTGATGAACCTACGGGAGCTTTAGATAGTCAAAATACTAAAGAAGTCTTG
GAAATTTTGGAATCTATTGCTAAAGATGGAAAACTAGTTATTGCTGTAACGCATTCGCAAGAAGTAGCCGATTTTGGTAC
ACGAGTGGTCCATTTGGATGACGGAGTGATTCATGGTGAGGCTGATTTAAGGGCGGCTTATCCAGTCCCTGACGCTGAAA
AAACGTTGGTCCCTAAACATTTGACGTTCCGGGCTTCGTTACGAATGGCTTTGAAACATATGAGCTACAATCTCAAACGA
AACCTGTTAATCATTTTTGGGGCATCCATTGGGATTTTCTCGGTTATTTTAATGTTAGGTTTGGGAAATGGAGTTACGGG
TTATATGAATGACCAAATTTCATCACAAATCAATCCAACGGCTGTTCAAGTTGCTAAAAATGTAACCCAAGAACAAATGG
AAAACGGTGAAACCGCAGATCTATCAAACACAGATTACCAACGAATGAATAAGATAAAGAATGTTAAATCAGTAGAACGC
GGCTACTATGTTCAATCTGCAAAGACGGTCGCTGGTAAAAAATCAATTAGTTTGCAAGTTTTACAGACATGGAATAAGAC
CGAACGTGAAGGCGATATCAAATATGGTAGCAAGCCTGGTAATGGAGAAATCCTGTTAGATAAGGCTACAGCTAAAAAAT
TTGATAAAAAGTATAAAAACGTTGTGGGTAAGAAAATTACAGTTTTCGTAACGACCGTGGATAGTAAAAAACAACCGGTT
CAACTCCAAAAAGAAGTTACAGTTTCAGGGGTAATTACCTCGGGAACGAGTGCGATTGACTATAATACGTTGAAAGAAAT
GTTTAAAGATAAGAACTTGGATTACCAGCCCAACTTCTTTACAGTCAACGTCAATAACACTCAGAATGTTAAGAGCGTTC
AAAATAAAATTAAGAACTACAAGCATGATGTTAAGGGTAAAGAACGCCCCCAATACACAATTACTGGGGTAGGCGCAATT
CTGGATTCATTGAATACTTACATCATGTTAGCCTTCTATGTGTTAGCTGGAATTGCGGGAATCTCGCTATTGGTATCAGC
AATTATGATTATTGTGGTACTTTATATCAGCGTTTCTGAACGAACTAAGGAAATTGGGATTCTTCGGGCGATTGGTGCGC
GTCGAAAGGATATACGTAACCTCTTTGTTTCAGAAGCGTTCTTCTTGGGGCTTTTCTCAAGTATTTTAGGTTCAGCTTTT
GCATTGCTAGCTCAATGGGGAGCTAACGTAATCTCTATGAAGCATATCGACTTTGCGATTATTGGAATCGCACCAGGTTA
TCTGATTTTTGGGGTAGTGATTAGTGTCATCATTAGTCTATTGGCGGCCTTTACGCCATCCCGTAAGGCCTCAAAATTGG
ATCCAGTCGAAGCTTTGTCAGCAGAATAGAGCTAAAAAAATAAAAGTTTTTATGGCTAATGGGTGACATACAAATGGTTA
AAGTGAGCCCTTTGTCTTTAATGCAGAGGGACTAAAAAATTGTGTGTTAATAAAATATAAAAGCCATTTTAATTAAATAT
CCTAAACAATAAGGTTGTTCAAGGATAGTAGGTATGTTAAATTAAACAGACTGGTAGAAATTGGGACAAGACATTGTTTT
GCCTCTTTTTCTTTTGTCTACAAAATGGAGGAACTAAATGATAACTGTAAATGATATGAGCATGCAATTCTCTGACCGAA
AATTGTATAGCGATGTTAATTTAAAATTCACTCCCGGCAACTGTTACGGAATTATTGGAGCTAATGGTGCTGGTAAATCA
ACATTTTTAAAAATATTAGAAGGTAAACTTCAACCAACTTCTGGTAACGTTAGTATTTCGCCTAATGAACGGATGTCGAG
TTTAAATCAGGACCATTATGCTTTTGAAGAATTTACCGTAATGAATACTGTAATTCAAGGTTATAAAAAGTTATACGAAG
TAATGCAAGCTAAGGATGCTTTATATGCTAAAGCGGATTTTACTGAAGAAGATGGGATGAAAGCTGCTAACTTAGAGGCT
GAATTTGCTGAAATGGATGGTTGGAATGCTGAAGCAGAAGCATCACAATTACTTCAACAGCTAGGCATTGACGAAAGTCT
GCATGACAGTAAGATGAGCGAATTAACCGAAGGTCAACGAATTAAAGTGCTTTTGGGACAAGCTTTGTTTGGGAAACCAG
ACATTTTGATTTTAGATGAACCTACTAACGGACTTGATCCAAAATCAATTAGTTGGTTAGAAGATTTCTTAGCTGACTTT
CCAAATACCGTAATCGTTGTATCCCATGACCGTCACTTCTTAAACTCGGTTTGTACGATGATGTGTGATGTCGACTTTGG
TAAGATTGAACTTTTCGTTGGTAACTATGATTTCTGGATGGAATCTAGTGCTTTAGCCAAACGTCTTCGTGAAAATGCTA
ATGCTAAAAAAGAAGAACAAATCAAAGAATTACAAGAATTCGTTGCTCGTTTTAGTGCTAATGCTTCAAAATCTAAACAA
GCCACTTCCCGTAAGAAGCAATTAGATAAGATTACTTTAGACGATATCAAACCTTCTTCACGTAAATATCCTTTTATTCG
TTTTGAACCAGCCCGCGAATTAGGTAATGATCTTGTTCGGGTGGACAAGGTTAGCAAGTCAATTGATGGTGTGAAAATTC
TAGATAATATTACTTTCACCGTTCGCCCTGGTGAGAAGGCCGCAATTTTGAGTCAAAATGACTTAGCTACAACAGTCTTG
ATGCAGATTCTAGCTGGAGAAATGGAACCAGATAGCGGTTCAGTAACTTGGGGACAAACTACTGAACGTAGTTATATTCC
GCGTGATATTAACAGTTATTTTGAAGACGATCGTTTTGATATTTTGGAATGGCTACGCCAATATGCACCTAAAGAAGAAA
GTGATAATACTTTTCTCCGCGGTTTTCTAGGTAAGATGCTTTTCTCAGGGGAAGATGTACTAAAAAATGTTACTAAACTC
TCTGGTGGAGAAAAAGTCCGCTGCATGATTTCAAAAACAATGTTGAGCAAGGCTAATGTTTTAATCCTAGATGACCCTAC
CAATCATTTAGATTTGGAATCAATTACCGCATTAAATGAGGGATTGACTAGTTACAAGAGTTCTATTATCATGACCTCCC
ATGATCATGAGTTTATTCAAACAATTGCGGATCATATTATCGAAGTTTCTGATAAAGGTTCGGTTGATCGTGCTGAAACA
ACTTATGATGAGTTTTTAAATCATGATGCTATCCAAGAACAAGTAAGTAAATTATATTAGGATTATCAGAAGCTATGATA
TGGGTAAAGTATCATAGTTTCTTAGTATGAAGGGTTAAAACGTTTTAATATGAATTTGATATTACCTTCACAATTGTTTT
AAAATAAGTATTAGTAGAACAATTACTCGTTTTAAAGGGTCATTCATTAAAAGTAAGTGAACAAAAGAACACGATATGTC
ATCAATAATTAATATTTGCGTTGACAAGTTCTGTGAGTCTATTAATATTTAACTATGTAAACGGCTGGGAAAGCTAGAAT
CGGGAGGAAGAAAATGAAACAAGCTGATATTACGTTTATTGCTCAAACGTATAACAAAAGTATAAAACTAATCGGTACGC
TTTTAGAAAGTAAAATGTCAGATCCACAAGTATCTTTCGATATGTTCATGATTATGCATTTTATTAAGCAAGCTGATGGT
GAAGCAATTACATTGAGCTCAATCGCTGATGCGCAAGAGGTTACCAAGAGTGCCATTTCAAGAAAAATTGGAACTTTATT
GGACCTTGGCCTAGTCGAACAAAATAATGATAAACAAGATCGTCGAAAAAAATACCTCAAATTAACTCAAAAAGGAATCG
ATTTATATGAGGAAAATGACCGTATTTTTAGAGAAATGCTTGATGTGGTTGCTAGCAAATTCGGAAAAGACGACTTTGTT
AAAACTCTAGAACACATTAACTCAATCCTTGAAATTATTAAGGGAACAACTGAATAATTATCAAAATGTAATAAAAGCAG
GAGATTACTCCTGTTTTTTTATATTAGCAAAAAAATACACGGTGTTAGGAAATGTGACACGAATATACTTTATAGCCTAT
AACTTTTTAGGTATACTTAAATATATTAGAAAAATGTATGTGAGGTTTTTGATGGAAAAAGAAGTTTTGAACAAGCATAT
TGGTAAAGGAATTTTTTGGGCCCTTTTAGCGTCTTGTATGTGGGGGATTTCTGGAACGGTATTGGAAGTTATTTCTCAAG
GAGAGAGTATTCCAGCTTCCTGGTTTTTATCTGCTAGAACATTAGGTGCTGGTTTAGTATTAATTGTTATCAGTTTTATT
AAGTATCGGATGCAAATTTTTGATGTTTTTAAATCAGTTAAAACCGTTTTATGGTTGTTAGCGTATGCTATTTTTGGTTT
AATGGCTAATTTATTAACTTTCTATATTAGTGTTCAAGAAGGTAATGCGTCAGCATCAACCATTCTTCAGTATTTAAGCC
CCTTATTTATTGTTTTGGGGAGCTTAGTATTTCAGCGTGTTCGCCCGATGCGAAGCGATGTGATTGCTTTCGTAATCGCA
ATGGCAGGTGTTTTCTTGGCAATAACACATGGAAACATCCATGAACTAGCTATTTCTAATAAAGCATTGATTTGGGGAAT
TCTTTCAGGAATTACAGCTGCATTTTATGTTGTACTTCCTAAACCAGTAACTAAAAACCATCCGCCAATGATTGTTTTAG
GATGGGCACTAATTATCGGTAGTATATTATTTAATATTCATCAACCAGTTTGGGTAAATACACCAGCTCTGACACCACAG
TTAATGGTTTCAATGGCAACGGTAATTCTAGTGGGAACTATTTTACCTTTCTGGGCTTTATTACACAGTTTGAAATTTGC
CCCATCTGCCGTTGTAAGTATTTTGGATGCTGTCCAGCCGGTCGTGACTTTTGTGTTGAGTTTACTATTCCTAGGCCATC
CTTTTAACGTCGTAGAATTAATCGGTGCAGTATTAGTTATCATAGCTATTATTATCATTCAACGCTCAAGAACTAATCTA
GAATAAAATTAAAACTTCATCTTAATTAATTAAGACCCGATGGAAATCGAGGTCTTTTTTCTTGACTTTTTAAGTTTACA
AATGTAGTCTATATTTAAAGATTACATTTGTAAACAGATTGGAGGATATAGTTTGAATACCAGTGATGAAATTGAAATTA
GTCAATCAGAATGGGAAACAATGCGAGTAATATGGACGCTCCAAAAGGCTACGAGTCATCAAATTATCGAAATTTTGGAA
GAGAAGTTGGGATGGAAAGCTTCCACCACTAAAACTTATTTAGGGCGGTTAGTAAAAAAAGGGGCTTTAAGAACCAGTAA
AAATGGACGAGAATTTATTTATCAGCCCATGATTGAAGAACAAGTTGCAATGGATAATGCTTCTAAATCCCTTTTTGTCC
ATCTTTGCCAACATAAGGTAGGAACTACTTTAGCTAATTTAATTGATCAAATTGAATTATCTAAAAGTGACATTCAAATG
TTAATTGGTAAGTTGGAGGAAAAGGCACAAACAGCACCGGATAAGGTGAGCTGTAATTGTTTGCCAGAAGACTGTGATAT
GGATTGTAAGATGGAGGATATGTAACATGAATCATAAGCAAATGAATGAAGAGCACATGGACCATTCAAAAATGGATCAT
TCCCAGATGCATCATGAGATGAGTGGACATCAACATGACATGCACGATATGCATGGCATGGGCGATGGACATATGATGCA
CATGGGGAATCTAAAACAATTATTTTGGGTAAGCTTAATTGCTACTATTCCAATTCTATTATTATCGCCATTTATGGGAA
TGGATTTTAGAATTGGCGACTTGAAATTGCCGATTAGTTTTACCGGTTCTGATTATATTGTCTTAATCTTAGCAACCTTC
TTATTCTTCTATGGGGGTAAGCCTTTTTTGACTGGGGCAGTCAGTGAGTTAAAATCAAAAGCACCCGCAATGATGACTTT
AATTGCGATGGGAATTACCGTAGCATATGGCTATTCGCTTTATGCATTTATAATGAATCAATGGATTAATCCTAGCGGTC
ATGTAATGGACTTCTTTTGGGAACTTGCAACACTAATTGTAATTATGCTTCTAGGGCACTGGGTAGAAATGAATTCAGTG
ATGGCCGCAGGCTCTGCAGTTGAAAAAATGGCCGCACTTTTACCTAGTCAAGCGCATGTTTTACATGGAGATCATGTCAT
GGATATGGATTTGAGCGATGTTGAAGTTGGCCAAACGGTCCGCGTACTTGCAGGAGAACAAATTCCAACTGATGGTGACG
TAGTTTCAGGTTCAACTAAAGTAAATGAATCTTTAGTAACTGGTGAAGCACGTTTAATCGATAAAAAAGAAGGTAGTCAA
GTAATTGGTGGAGCAGTTAACGGAGACGGAGTTATCGAAGTTAAGGTTACTGGAACTGGCGAAAGTGGCTATCTATCACA
AGTAATGAAGTTAGTTAGTGACGCTCAAAAATCTAAATCCAAAGCTGAAAGTTTGGCTGATAAAGTAGCTTCATGGTTAT
TCTATGCGGCTCTAATTGTTGGTGTGATTGCGTTTGTGGCTTGGTTACCACAAGGCTTGGATGTGGCATTTGAACGAATG
GTGACGGTCTTTATTATTGCTTGTCCGCATGCTTTAGGTCTAGCAATTCCATTAGTAGTTGCACGAAGTACCAGTATTGC
GGCCACCAATGGTTTACTAGTTCGTAACCGTCAATCGATTGAAGAAGCTAAAAAAGTTAAATACGTCCTGATGGATAAAA
CTGGTACATTAACAGAAGGTAAATTCACGGTTAACGCAGTTAAGAGTTATGCTGACGATTTAAACCAAGATGATATTCTA
GCACTGATGGCTAGCTTAGAAGACCATTCCGATCATCCTTTAGCAACTGGTATTAAAGCAGCAGCTAAAAAGCTGAAGCA
AACAATTAAAACAGCTCATGATGTTTCAGCTCAAAAAGGGATTGGTTTAACAGGTACAATCGAAGGTCAGAAGTATCAGA
TTGTGAACGCCCCTTATTTGAAACAAAAAGAGATTAAGTTTGATACAAATGATTTTGAGAAATGGAGCACAGCTGGTAAT
TCAGTTTCATTCCTAGTAAGAGAAAATCAAGTTTTAGGTGGATTAGCTGAAGGCGACCAAATAAAGGAAAATGCAGTTTC
CTTTATTAAAGAACTAAAGCAATTGGGTTATATTCCGGTAATGTTGACGGGAGATAACCAACAAACAGCGCAAAAAATTG
CGGCAAGCCTTCAAATTGATGAATGGCATGGAGAATTATTACCAGAAGACAAACTAAAGGCACTTGAAAAATATCAAGAG
CAAGGAAAAGTAATTATGGTAGGGGACGGCATCAACGATGCGCCTAGCCTTGCTAAAGCAAACATTGGAATTGCCATTGG
AGCCGGAACGGACGTCGCAATTGATTCCGCTGATGTAGTCCTTGTGCACAGTGATCCAAGTGATATCTTGAACTTCTTGA
AATTAGCTCAAGCAACCAATGCTAAAATGGTTCAAAACCTCTGGTGGGGAGCTGGATATAACTTGTTTGCAATTCCACTA
GCAGCTGGAATTTTGGCTCCGATTGGATTCGTCCTTAGTCCGGCAGTTGGAGCGGTGTTAATGTCACTTTCAACCGTTAT
TGTGGCATTGAACGCGTTGGCGTTAAAGATTAAGTAAAAATTTTTTTAGTAAAAGGCTTACATTCCATATTACGTGTAAA
CTAGGCGTTCTCTAGTATATAATTGGCATATAAAACCAATGGGGGATTTGCCAATGAGTACAGAAAAATCACTAATTTTA
GTTAAACCAGACGGAGTTCAATGTGGACATATCGGTCATGTGATTTCACGAATTGAAAATCGTCGTTATGAAATCAAAGC
CTTAAAGATGGTAAACGCAACGGAAGAACAGTTACGTCAACATTACTCACAATTAGTAGATAAACCATATTACGCCGACA
TTGAAAAATTTATGACAAGTGGTCCAATTGTGGCCATTATTGCTGAAGGCAATGAAATTATCGACACCTTCCGTAAAATG
GCTGGTCCAACTAATCCGAGTGAAGCAATGTCCGGAACGATTCGCGGTGACTTTGCCAGAGCATGGGGGCCTGGTCCTAT
TAAGAATGTAGTTCATAGTTCAGATAGTGTAGAAAGCGCTGAAAAAGAAATTAAGATTTGGTTCCCAGAAAGAATCAATA
CTGAAAACTAAATCTACAATTATAGATAAAGACTTATGCAATGGACAATATCTTGTTCTTGGGTAAGTCTTTTTTATTGA
AAACATTTTCTTGAGTAAAGTAATTGACATAATACTATAATGTGACTAACATTATAGGTGTAAGGATGAAGCGAAGAACT
TCACCAATCATTTAGAAAGGGGTTTTGTTTTTATGGCTAATGAAATGATGAATCGTAGGAATGATATGTGGGATCCATTT
TTTGACCGTTTATCGCGCGGATTTTTCAACAACGGCTGGGATGGAACCTCAAAAACATTGAAGACCGACGTGAGTGAATC
AGATACTGATTACAAAGTTAAAATCGATGTGCCAGGAATTGATAAAAAAGATATTAAATTGGATTATCAAGATGGCGTGC
TAAATGTGGAAGTGAAGAAAGATAGTTTTGCTGATCATGAAGATGAAAAGCATAATGTTACGATGACCGAACGAAGCTAT
GGTATCATGCGGAGAAGTTACGAATTACCAAGAGTTAAGGCTGAAGATATTAAGGCTAAAGTTGATAATGGAGTTTTATC
AATTACCTTACCTAAGGCCAGTGGTGAAAAGACTTCCGGAATTGAAATCGAATAGAAACTAAATAAAAAACCGTGTTACG
ATTGTGTCTCGCAACGCGGTTTTTCTTTACATAAGTTAATCGGGATCATCGGGATGTATTTTCATTAGTGTAGGGCGGCC
ATAGTAGTATCCTTGGCGTAAATCGATATTCATAGAATCGGCCCAAGCATCATCATTATCATCTTCGATACCTTCCAAAA
TGAAACGCATTTGATGTTTAGTTGCTAGGTTTTGCCAAAAGGTAACGTGATTTTCAGCGGCGGATTCATCCAAATGCTCT
TTATAATTTTGGAGAGCGTATTTAAGTTCACGAGTGTATGGTAGTAGAGGCTTAACTGCAGGCCATGTATTAATCCCGCT
ACCAACGTCATCGAGACAAAATTGGATTCCAAAGTCATTCAATTGCGTAACAACTTCAATTAATTGCTCATCAGACACCG
AGGGTTTAACATCATTTTCAATTAATTCGATAATTAATTTAACTGGACGTAAAACTGTCTGGGCGGCAATTAAAGCGTGA
ATTAGTTGATCATCAAGAATTTGGTTACGATCAACATTAAATGAAACTGAACCAACTTTAAGAGATAATTCTTTAGCAGT
TGCAATCAGTAATTCTGCCATATCATGGGCTGGAATTGCTGAAAAAGAAGCAGGCATTCGCCAGGTCCCATCGCGGTATT
CTTTGATCAGCATCTCGTAACCAATTACTGAATCAACAATCGTATTTAACTGCGGTTGGATAAAAAATCTAAGCATTAAG
TAAACTCCTTGAAATTTGGCGTGGTTAGTTTGCTAATTTTCCTTATTAAAGCATTTACAAAGTCTTAATCCAGTCTAAAA
TTAAAATATAAAGCATCTGGAATCGTGTAAAAAATTCTTAACAAGTAAGTCCAGTATAAAACAAGTAGGAGGCAAAATGA
AAGTAGCAATCATCGGGTGTACCCATGCTGGTACAGCAGCAGTGAGAGAAATCTTACGACAAAATCCGGATACGGAGGTA
GATATTTATGAACGTAATAATAATATCTCTTTCTTATCATGTGGAATCGCATTGTATCTGAATGGTCGCGTAAAACGGCT
AGAAGACATGATGTATGATGATGCAGAGGATCTCCGTTCAGAAAAAATTCGGGTGAACCTGCGACATGATGTTCTAAAAA
TTGACCGAAATCAAAAAGAGATTTTGGTACAAAACATGGAAGACTATAGTATTCGTCGTGAACATTACGATAAATTAGTG
ATGTGCACGGGTTCAGCAGTGACCTTACCTCCAATTAAAGGCATTAATCATAAACGAGTAATGCTATGTAAAAACTATGA
ACAAGCGCAGACTTTACACCAAGTTTTAAAACCCCACCAGCGAGTTGCATTAATTGGTGGGGGATATGTTAACGCAGAGT
TAGCAGAAAGCTTGTCTGATTTAGGTTGTCAAGTAACCTTATACCATAGTCATGATGTGATTTTAAATAATTACGTGGAT
GTACAGCTGAGCAAAATGTTAGTTGAAATCCTGGAAGATCACGGGGTCAAAGTTAAACTTAATAGTAAAGTCGCATCATT
CACGGATCAAAAGGACTCCTTACTGGTTACTACCATTCATGATCAAAATGAAGAAGTTGACGTAGCGATTGTTTCAAAAG
GCTTCATCCCGGTAACTAATTTGTTAGAGGGGCAGGTTAAAATGAGTCGTAATGGTGCAATTTTAACTAACGAATATGGA
CAAACTTCTGATCCGGATATTTACGCGGCAGGAGATGCTCGTACTGTACATTACAATCCGACGGATACAGATAGCTATAT
CCCATTGGCGACGAATGCAATTCGCCAAGGTAAATTAGTTGGTATTAATATTTTCGGTAATCGTTGGCCTGAAATAGGTT
CGCAAGGAACATCAGGCTTACAATTGTTTGGTTATACATTAGCTACTACCGGTTTAACCTATCAACGAGCTTTAGATGCT
GGTTTAAAGGTCAAATATATCAGCTATGAGGACAATTATCGTCCAGAATTTATGCCGACAACGGAAAAAATAAACAGTAT
AATTGTTTATGAACAGGACAGTTTAAAAGTTCTGGGGGCCCAATTCTTTAGTGAACATAATGTTTCTCAATTGGCTAATA
CAATGTCTTTAGCAATTCAGAATCAAAATACGCTGAAAGATTTAGCATTTGTGGATATGTTATTCCAACCATACTACGAT
CGACCATTTAATTTTATTAACTTGGTAGCGCAGGCAGGGTTGCAACAAGAAGGGCTAATTTAAAGAAGGAAGCGCGTAAA
TATGACAAGAACTGAACGAGAAAAAATGACTGCTGGAGAACCTTACCAGCAGTTTGATGCTGAATTAATTGGTCGTCGAA
AGTTCATCCGTCAACAATTACAAGTGATTAACAACGAAACAGACAATGAGAAACGTAATGGTGGCTTTAAAAAACTACTA
GGTGATGTAGATGACGATTTCTTTGTCGAGAGTGAATTCAAATTTGATTATGGATGGAATATTCACATTGGTAATCATTT
TTATGGCAACTACGATATGACTTTCCTTGATACGTGTCCAATTACGATTGGTGAACACTGTTATTTTGGTCCTAACGTGG
GGCTGTATACTCCTATTCATCCACTTGATCCCGTTAAGAGAAATGCTGATGTAGAATTAGGTGCTCCAATTACAATTGGT
AATAGCTGTTGGTTTGGAGGACGAGTGACCGTTTTACCTGGGGTAACTTTGGGCAATAACGTCGTCGTGGGTGCTGGATC
AGTGGTAACAAAGAGTTTTGGGGACAATGTGGTAATTGCGGGAAATCCTGCCAGAGTAATCAAACAAATCTAGCCTAATT
TGATATTTAAATTAATAGTAGTAACATGAAAGTAACAGGTATGACGAATTTCGGAGCAATCCGATCGAGCAACGCCATGC
AGGTGTGAACTTAATACGCCAATGGTGTTGCTTTTTTTGTACCAATTTTTTGAAAATATGGGAGGAATTTTTTATCTTAC
ACAGTAAGAATGTCGATCGAGCTGTCTTTTTACCAACAATGGTGTTATTTGGGGTTGTATCAATCATCCTCATCACAGGC
GGCCCAGCCGTTCAGCAATTAATGAACGCGTTGTTGTCATTCGTTACAAGCAAATACGAGTGGTTGTATATCTCAATTTA
TGTCATCAATTTCATGTTTTTTATCGTTTTGATTTTTAGTAAATACGGTAAAATCAGATTCGGAAAGGCTGATCCAGCTA
AAGACTATAGTGGTTTTCAATGGGGAAGCATGGTTTTTGCAACTGCAATTGATGCAAGTATTTTGATGTTAAGTGCAACT
GATCCATTGCAATACCTTCAGCACCCGGCATTTGGCGCGAAGCCATTATCGACCCAAGCGTTTGCCTATGCTAACGTAGT
GGGCGAGTTTAATTGGGGGCCGATGGCATGGATGATGTTTGCAACTGCCACCATTGCTATTGCTTATACAATGTATGTAA
AAAAAATTCCAGTAATGCGATTAAGTACTGTAATTCCCCTCTTGAAGGGCGATCAATTATACAAAAAAGTTTTACGTCAA
CTAATTGATTTCTTAGTCGTTTTTGGGATCATGGGCGGAATTGGTTCTTCGATTGGAATGGAAATTCCCGTGATTGCACG
TGTTTTAAGTATTATCGTAGGTATTAAAGATACGATTTATTTAAAACTATTTTTATTCTTTATTTTATTGATTTTATTTA
CGTTAACCGTGTACGCAGGTTTAAATAAGGGAATTAAAAAACTATCAGCATGGCACATTTATTTGGCAATTATTTTCTTA
GCAATTGTTTTAGTAGCTGGTCCAACTAAATTTTTAGTGGGCTCAGAAGGTCAAACCTTGAAATTAATGGCGCAACATTT
TACTGCGCTTTCCTTTAATAAAGCTAATGCTGGCACCAATGGTTTTGCTCAACATCAAACCCTGTTTTATTGGGGTTGGT
GGTTAGCCTACATGCCGGTAATGGGGTTATTTATTGCCCGGATCTCGCATGGTAAGACGATTCGCCAAGTTGTTTTAGGG
ATGATGACTTATGGAGTCGGTGGCTGTATTTCATTTTATGCAGTTTTAGGGGGCTATGCTCTATGGCTTCAACAATCAGG
CACTTTAAACATCGTGCACATTTTGAATACACAAGGACAAGCAGCAGTTCAAGCAGCATTGATTACAACTTTGCCGATGA
ATAAATTGATGCTAATTCTTTTCTGTGTTTCATGTTTTATCTTCTTAGCAACGACGATTTCTTCTTCCGCATTTATTGTT
TCATCATTCACCAGTCTAGACTTGTCGCATGGTCGCCAACCTAGCCGATGGAATCGAATGGCTTGGGTCATCGTGTTTAT
TATTTTCTCGTTAGGAATTGTTATAGTAGGTGGATTTGAGGTCGTTCAAGCAATCTGTACGGTTGCAGGATTTCCGCTAA
TTTTTGTATGTATTTTGTTATTATATTCTATCTATCAAGATGTAACTGGACGTGAATTTAATCGGGTTAGAATGCCTAGT
TACCTCCCCGTTGTTAATCTCCGTCCTTTGCAAAAAATGATGGTCAGTTATCATTTGATGCATAACATTAGCCAGGACGA
TTTTTAAATGAATTTTTTAATTTATATCAGGATCGAGTTGTTCTAAAATAGGACATAGATACCGATGAATAGGGGGATGT
TTTTATGGCAAAAGTAGAAAGCTTTGAATTGGATCACACAAAGGTAAAGGCTCCGTACGTACGTTTAATTACAGTTGAAA
CGGGGAATAAGGGCGATAAGATTTCTAATTTCGATTTACGTTTAGTTCAACCAAACGAAAATGCGATTCCCACTGCAGGA
CTACATACGATTGAACATTTGCTAGCTGGATTATTGCGAGATCGAATGGATGGAATTATCGACTGTTCTCCATTCGGATG
TCGAACAGGTTTCCATTTGATTGCTTGGGGAGAACCTACAACCACAGAAGTTGCTAAAGCATTGAAGGGTGCACTAGAAG
AAATCGCAAATGTTACTAAGTGGGAAGATGTACCAGGTACGGACATCTACAGTTGTGGTAATTACCGTGATCATTCACTA
TTTTCAGCTAAAGAATGGGCGAAAAAGATTTTGGATGACGGTATCAGTGACCAACCTTTTGAACGAAATGTAATTTAATA
AATTAAAAACCGAAACCGAATTAGAGTAGTTTGAATGCTGCTTTAATTCGTTTTTTTGTACAACGGATAGATCATTAATT
TTAGAAGTGACAATTGAAAAGATTTTGTCAAAGAATGAAGAAAGGAATAGCTCACACCAAAATTATGAGTAAAAAGTAAT
CTCCAACACGGTTTAGACCTAAAAATTTTGAAATTAACCGATTAAAAAATCTGTAATAGTAACCTTGTTATATAAAAATA
GGTTACTATTATATATAATGAATTTGTTTCAAAATTAAAGAAGGTAGGTTTTAAAAATGGAGAGAAGCAACCAAAGTGCA
GTAAAAATGATGACTTTAGCAGCAATGATAACAGCTTTAACGATTGTGATGGGGCTGATGCCTAGAATTCCGCTCTTGTT
AATTCCAGTTCCCATTGTCTTACAAAATATGGGAGTAATGATGGCTGGTGACATGCTAGGTACTAGATATGGAACGTTAT
CAGTAGGAATATTTTTATTATTAGTAAGTTTGGGATTGCCAATCCTTTCCGGTGGTTTAGGTGGCGCCGTAGTATTTTTA
GGAGCTACCGGGGGCTATTTAGTGGCTTGGTTGTTTGCGCCACTAGTAATTAATTTAATCAAGAATGCTTTGAAAGGCAA
AATTAAGAATCAATTAATACTTAGTTTACTTTCTGTTTGGCTTGGAGGAGCAGTTTTTATTGATGTATTTGGTGCGTTCT
GGTTAGCGATTCAAGCACCCATGCCACTTTCAACGGCCATGTTTTCTACTTTATTATTTATCCCAGGTGATACAATCAAA
GCTATTTTAGTAATTATCATAGCCAATCGATTGGAGAAGATAGTACACTTAAACTAGTTAAATAGATTAAGGGTGGTTAT
AAGATGGGGAATAAAACAAGCCAAAAAGTTTTATTAGAATTATTGAAAGATCGAGATCGTTGGGTATCTGGAAATGAAAT
AGCAGATAGTCTAGGCGTTACCCGCGAAACGATTTGGAAAAATATTAACCTATTAAAGAAACGCGGTCACCAAATCCAAA
GTCAGAAAAATCTAGGTTACAAATATGAAAGTAGCTCTAAGTTGGATGAAGTAGTCATTAATTTTTATAAAAATAAAAGT
GTTGATCATGTTGCTGTTGAAGAGCAAGTCGATTCAACTCAAATGTATGCTAAAAACTATCTCGCTACTCACCAAGTCGA
AAAGGCATTTGCTGTGATTAGCGAGCAGCAAACGCAAGGATACGGACGAAGAGGACGTAGTTTTTACTCACCCAAAGAAC
AAGGACTTTACTTTAGCATAGTTATCCCTAAGCCCACTTTTGAAATTAACCAGGTGGGCTTAATAACTACTGGGGTTGCC
TATGTGATTGCACAAACATTTAAAGATTTCTTCCCTGAACGTGAATTTAAATTGAAATGGGTTAACGACATTTTAATGAA
TCAACGAAAGGTAGCAGGAATTATTACTGAGGCAATTACCGAAGTAGAATCTGCTTCTACGCAAGCGTTTGTAATTGGGG
TGGGAATTAACTTAACCACGCCTGAATTTCCAGAAGAATTACAACAAAAAGCGGGAGCCATTGTTGCTAAAAATGAACCG
AACATTGATCGTAATCTAATCGCCGCCCAATTAATTAATACGATTGTAGATAATTGGCAAAATTATTTAGATGGCAGCTT
TTTGTCCGAGTATCGAAAAATGTCAATCGTAATTGGTAAGCCAGTTACCTTACAAGTCGGAACGAAACAAGTAAAGGGGA
TTGCAACGGATATTAACGAGTATGGAAATATCGTCGTAAAGTTGGATGATGGACAAGTTAAAGCTTTTAATAACGGTGAA
ATTACCAAGGTGAATTTGGACTGGTAATTATGGTCTCCGTAAGATATAGGTAATGAGCTTGAGCTTTTTTATTCATTGAG
TGTTATCATGAAAGAATGTATCAGATAACGAAGGAGATGAATTACAATGAGTGAAAAAAACAGAAAGACATTATATATCT
TAATTGCTGGAAACTTCTTAATTTGTTTGGGGATTGGTCTAGTCATACCCGTCACACCATTTATTAAGAATCATTACGGT
TATACTACTACTCAAATGGGAATTATGACGGCATTGTTTGCTTTCTCGCAATTTATCGCTTCTCCATTAGTTGGACGAGT
TTCAGATAAAATTGGACGTAAGCCACTGATTGTAGCGGGATTATTTTTCTACGCCGTTTCGGAAGTAATCTTTGCTTTAT
CAAATTCGTTATTACTATTTAACGTATCCAGAGTTGTTGGTGGCATTTCAGCCGCTTTGTTTATTCCAACGTCGATGGCT
TTAGCATCTGATGTTACCACTACGGCGCAAAGGGCTAAGGTAATTGGTTGGATTTCAGCCGCATTTAGTGGGGGACTAAT
TTTAGGACCAGGGCTCGGTGGTGTATTAGCAAATATCCATTATAAAGTGCCGTTTTGGGCGGCTGCAGCCTTAGGGCTGG
TTTCAACATTATTTACGTATTTGGTAATGCCGAAGACTGAAGTGAAAATAGAAGAAACGGAAATGACCAAGTTTACTAAG
CCGAATGCTTTGAAGAGTGTCATGACGGCACCGCTAGTAATTCTATTTACGATGATTTTTGTAGCAGCCTTTGGGTTACA
GGGATTCGAAAGTATTTATAGCATCTACGTTAACCAAGTCTTCAATTTTAGTTTAGGAACGATTGCACTAGTATTGACTT
TTAATGGGATTTTCTCGTTGATTTTGCAAGTGTTTATCTTTGATTTCTTGGTGCGGAAAATGGGTGAAGTGAGACTGATT
GGGGCATGCTTCTTAATTGGAGCAATTTTTGTTTTTTGGATTACCCAAGCTCATACTCAAATTGAAGTAATCATTGCTAC
ATTAGTAGTTTTCTCTGCCTTCGATGTTTTACGTCCGGCCATCACCACCTTATTAACTAAGGAAGGCAAAGACAATCAAG
GCTTAATTAATGGATTAAACATGTCTTTAACTAGTGTGGGGAACGTCATCGGACCAATTATTGCCGGAATGTTGATGGAT
TACAATACTCACATTCCATATATGATTGTCGCTGTAATTTTATTCATATCTTATGGAATTACTTTCATCGTAGGACATGT
GATGAAAAAAGAAACACGGTAGATGATAAAAACTGTAGCAGGGCGATCAAGCTCGGCTACAGTTTTTTGTTTGATATAGT
TTGGAAAGTTTCATATTAAGATAGTTATTCCTTGAAAATGTTATACAATGAAAGCGTAAGCAATCTAATAATGGAGGGGT
ACAATCATGATTAAAACTAATAGCAATTTAAATGAACTAAAAAAAGCTGCAACAAATTTAATTGGAATGGATAAAATACC
AGCGGGTAAGTATCAATTAGCTGAAATTATAGCTCGAGGAATCGATGATACATTTGAAGCACGGGAGAGTGACGAATGGG
AAATTGATGAGTATCTAAGAGATCGAGCTTTAAACTTTTGGTTTTACCCATCAATGAATCTGGAAGAATTAGTACCTAAA
TTAACAGATGAAATCGCAAATAACTGGGAAATTAAAAGAGGAGACGACCGGATGTTATCAACATGCTTAGCGGCCGTGTT
GACTTATCACCCGCACAATTTATCAGTCACATTAGGAGAACTTTTAAAATCAGATCCGACGACTCAAAATTTAGCGACGT
TAGAGGGTTTCGATATTACTAAGATTAATCAAATCCTAGTTCAACACAATGCACGCCCCTTATCAGTTAATTAAGTGCCT
TAAGTTGTGTATAGTTTCGGAAGTTGTAAAATAAAAGGCAATAGTATTAGGAGGATTTTACATGGCAAAAAAACAACTAA
CACGGGCAGAGGTTCCGGAAGCGTTAACTTGGAACGTCACCGATATTTTTACAACTGAAGCAGATTTTAAAAAGGCCATT
CAACAAGTTGAAAAACAAATTGTTGAAATTCAAGCCAATTCTAGACATATGACCGAGAGTGCTACACAACTATTAGCATT
AACTGAATTACTTTATGAGAGTGAAGAACTCCTTATGAAAGTTTATGGATATGCGGCTCGGGTTAATGATGGTGATACTG
CTGACCCACATGGGAACGATTTGATGAATCAAGCATTATTAATTGTTAATAAGTGGGAAGCAGCCGTATCATTTTATGAT
CCTAAAATAACGCAACTATCAGCAGCGCAATTAGATCAATTTTTAGATGATAAGCCAGAATTAAAACGATATGAATTTAA
TTTACGTCGAATTCAAGAGCAAGCTGCCCATACCCTTACTCCTGCTGAAGAAAAATTGTTGGCTCAACTTCAACCGGCGA
TTGATGATGCTTCAGACATTTCTTCGAAATTAGATGACGCTGATTTAGATTTTGGAATGATTAAAGATGAAAATGGCGAA
GAAGTTCAATTAACTAATGCTACAGCCAGTGAATTTGCTACTTCAGCAGATCAGGACATGCGAATGCGTGCTAGTAAACA
AGTTGCTAAGGCGTACCGTTCAATGCGGAATACCTTTGGTGCTACCCTTAAAAGCCACGTTCATGCCCAAAATATTTTAG
CCACAATTAGGCATTTTGATAGTGCACGTCAGATGAATTTGGCTGATCAAAAAATTCCAGAAGCCGTTTACGATACGTTG
ATTAATACGACACATGAACATCTGGATTTGATGCATGATTATTATGCTTTCCGAAAAGCATACTTAGGATTAGATCATAT
GTATCAATTTGATCGACATGTTCCTTTGGTTGCAGATGCTAAGTTAAGTTTGGCATTTGAAGAAGGCAAAAAGGTTACGA
TGGCAGCCTTGGCTCCGTTAGGCAAAGATTATCAAAATTATTTGCAAGAGGAATTTGAACAACGTTGGATTGATGCAGCT
GAAAATAAAGGGAAACGTAGTGGGGGCTATGAGGACGACGTTTATGGAGTGCATCCATATATCTTACTAAATTGGAATGA
TATTTATGATAGTACTTCAACGTTAGCCCATGAATCGGGCCACGCACTTCAGAGTGTTTACACGGATAAGGCCCAACCTT
TCTGGTATTCACAATATCCAATCTTTATTGCTGAAATTGCTTCAACTTTAAACGAAAGCTTATTAAACCATTATATGTTA
GAAAAATATGCTGATGATCCTCAAATTAAAGCATTTATTTTAACACAAGATGTGGACAACTTTATTGGCACGGTTTATCG
TCAAACTCTTTTTGCGGAATTTGAGCATTTTATTTATACAGAAGATGCCAAAGGAACGACCCTTACCCCCGATTTGATGG
CTGATAAATTTAACGGATTGTTCAAAGAATATAATGGAGATGCTGTAACAGATTTACCTTGGAAAGACGATACTTGGGCG
CAAATTCCTCATTTCTATTACGATTATTATGTTTACCAATACGCTACATCTAAAGCCATCGCAACCGCTTTAGCCGATGA
TATTATTTCTGGTAAACCTGGTGCATTGGAAAACTATAAGAAATTCTTATCAGCCGGAGCAAGTAATTATCCGGTCGAAA
TAGTTAAACAGGCTGGGGTAGATGTAACCAAACGTGACTATCTTGATCAAGCATTTAAACTATTTGGTGAAGAAGTCGAA
GAATTAAAGCGAATTTTATAATATTTAAACTAAGACATTGGAATTAAAGTCATAAAAAAACTCCCCGAGTTAAAATGGGG
AGCATCTAGTTTTATACATTCAATTTAGGCATGATACTTGTAATTTATCCTACTTGTACCATGTTTTTTATTTAATAAAA
TTGATCTTTTAAACTATTTGAAGAACTTAACTATATTTAATTTAGTTGGGTTCTTTTTTTATGGACTGAAGAAATTTTTA
ACTAGTATTGGGAATAAATTTTATTTTAGGGTCATATTTTTACTATGTGTCTTCGCGATAACTCTCTTGTAATAATCCAT
CGAAGAAATGTTGAATCGAGATTTGACCGCGTTGGGCTCCGACTTCTCGAATTCTTTGCATTTCATTATAAACGTTCTGG
AAATCAAATAAACTGTTGGCATATTCTAGCAGAACTTCATTTTCGGGATATTCAATACACATACCGGCTAAATTGCAAAT
ACCAACACGTAAGGCACGCCGAATTCTTTGAAAGGCACTTTTTTTCTCATGTTCATTTAAAGAAAGACTTTCTTGAAAAT
CAATCTTTGAGAAAGGAATATTTTGATCGACCATAACTTTAGCAATCCGTAAGATATCATCACAACCGTTTTCAGAAGCA
ATCCCTAAAAAGCGGAGGATTGAATGGATTCGATCGGTTCGAAGACGATGCTTAGATTGTGGTCGATTAAATGGTGTGGC
AATTCCAGACGTTAATTTGTTAATTTCAGCCATTTTATCAACTACTTGGCAGTAAGAACCCACTAGCTTCGTAATATTTT
TAAACTCCAGATGATTAAAAGGATAATCTAAATAAGCGTCAATTCCTACACGATAAGCTTCGTCTTTATAGGCTTCATTA
TGAGGTCCCACCACAATAAAGTGAGGTTTGATGTGGACTTGAGCGAGACGTTTGATCAAATTTAGCCCTTCTGGAAAAAT
TTCTAAGCAATTGATGATCATTACGTCGACTCTTAGTTGTAATAAATCGTCATAGGCACTATCAACATCGAAATTAACTC
CAACTAGTGAGTTGCTAAAATCCGATTCAATAATATTTTGAACGATGGAAACACTTGATTCATCGTCTGATAGTAAATAA
AAGTTCATAGTCGGATCTCCTTTTGAAGTTTTTTGAAGTTATATGATACTTTATGAATTATACAATAATAAGATATAAAA
ATGAAAAAAATGACAATTTTTTTGTTATATAAAATATTTATTCAAAAAATAAGTGATTTTATTCAAAAAATATTCATTTA
TGAAAACGTTTTAAATAAAAATAATATTAATTTTTAAGAAAATCAATTGATCACTGAAGCTTTGTGAAAGCGCTTGCTAG
AATTAAACACGTAATCAAATATAGAGGAGGACGTTAAAATGTCATTTAACTTACGTAACCGCAGTTTTTTAACCTTATCA
GATTTTAGTACTCGTGAAATGGAATACATGCTTAATTTAGCTGAGGATTTAAAGAAAGCTAAATATGCTGGCTATGAAGG
TAATCGCTTGGCTGGCAAGAATATCGCTTTGATTTTTGAAAAAGATTCAACTCGAACACGTTGTGCTTTTGAAGTTGGTG
CTAAAGATGAAGGCGCTCACGTAACTTATCTTGGTCCTTCAGGCTCACACATTGGCTACAAAGAATCAGTTAAAGATACA
GCTCGTGTCTTGGGTGGTATGTTTGATGGGATTGAATATCGTGGATTCTCACAACGCTCAGCAGAAACGTTAGCTGAATA
TTCAGGTGTTCCTGTATGGAATGGTCTAACTGATGAAGATCACCCAACTCAAGTTTTAGCTGATTTCCTAACGGCTAAGG
AAGTTTTGAAGAAAGAATATAAAGATATTAAATTTGCTTTTGTTGGAGACGGTCAAGACAACGTATCTAATGCTTTGATG
CTAGGTGCTGCTGTAATGGGAATGGAATATCACGTTGTAACCCCTAAAGAACTTGAACCAACCAAGGACGTCTTAGACAA
AGCTAACGCAATTGCTGCTAAAACGGGCGGTAAAATCGTTGTTGAAAATGACGTTAAAGCTGGTGTTAAGAATATGGATG
TTATCTATACCGATGTATGGGTATCAATGGGTGAACCAGATGAAATGTGGCAAAAGCGTATTAAATTATTGAAGCCATAT
CAAGTAACTAAAGAAGTGATGGAAGCTACCGAAAATCCAAATGCAATCTTTGAACACTGTCTGCCTGCATTCCACAATAC
AGACACATCAATTGGTAAAAAGATTGAAGAAAAATATGGTCTATCTGAAATGGAAGTTACTGATGAAGTCTTTGAAAGTA
GTCAATCAGTTGTATTCCAAGAAGCTGAAAATCGGATGCACACAATTAAAGCTGTCATGGTTGCAACTTTAGGTGACTAA
GGAGGGCGAGTTTATGTCAAAAATGGTGGTTGCCTTAGGTGGCAATGCTTTAGGAAAGAGCCCTGAGGAACAGTTACAGT
TAGTGAAAAATACGGCTGCATCATTGATTGGTTTGGTACGTGATGATCATCAAGTAGTAATTAGTCATGGGAATGGTCCT
CAAGTTGGGCAAATCAATCTTGGGATGAACTACGCCGCCGAACATGGTAAAACAGCAGCTTTTCCGTTCCCAGAGTGTGG
GGCAATGAGTCAGGGTTATATAGGGTATCATCTACAACAAAGTTTACAAAATGAACTTGCAAAACGAAACATGGATAAAA
ATGTTGTGACAACTATAACTCAAATTGAAGTTGACCAAGATGATACTGCTTTTCAAAAACCGACTAAACCAGTGGGTGAT
TTCTACAGCAAAGAACAAGCCGCACAAATTGAAGCTGAAAAAGGATATACATTTGTCGAAGATGCAGGACGTGGATATCG
CCAAGTTGTAGCTTCTCCATTACCAAAATCAATTATTGAAATCAATAGTATTAAAACGCTTGTCGAACACGGTGATTTGG
TAATCGCTGGCGGTGGTGGTGGCGTTCCAGTCATTAAAACTGAAACTGGCTTAAAGGGAGTACCAGCTGTAATTGATAAA
GATCGTTCGAGCGCCTTGCTAGCTGATAACATCGATGCCGATAAATTAATTATTCTCACAGCTGTTGACTATGTTTACGT
TAACTATAATAAGCCAGAACAAAAAGTACTCAAGCAACTAAGCGTTGAAGAAGCCCAAAAGTACATGGATGACGGACAAT
TTGCAGCTGGAAGTATGCTACCAAAAGTACAGGCATGCTTATCTTTTGTTAAGGGACACCCTGAACGTGAAGCAATTATT
ACCTCATTAAATGGTTTGGATGACGCTTTGAAAGGTAATTTAGGTACAGTAATTCACGGCTAAATAATTTATTTAAGTAC
CAGGTAGAAAAAATAAGAATAGGAGTGTGATTATAGTGGCGAACGCAATTCATGTAACTTCAGAAATCGGAAAACTTAAG
ACAGTTATGTTACATCGTCCGGGTAAAGAAATTGAAAATATTACCCCGGATTCGATGGAAAGATTATTGTTTGATGATAT
TCCATATCTACCAATCGCTCAAAAAGAACATGACTTTTTTGCTAAGACCTTGACAGATCAAGGGATTGAAGTGATTTATT
TTGAAAAATTGGCAGCTGATGCTTTAAGTGACGATGGAGTAAGAAAAGAATTCTTAAATAGAATGATTGCTGAATCTGGC
TATGCAGTTGGAGTAATCCATGACGCTTTAATGGAATATCTTTACGCAATGGATCCTCAGATGATGATTAATCAAATTAT
TGAAGGGGTACGAGCAAGCGATGTTAATATTGTTACTCCTGACTTACAATCCGTTTCTGAGAATACAGATTGGCCTTTCT
TAATGGACCCAATGCCTAACGCATACTTTACTCGCGATCCCCAAGCATCAATTGGAGATGGGTTATCTATCAACAAGATG
ACTTTTGAAGCACGCATGCGGGAGTCCTTAATTACCGAATATATCATGAACTACAATCCTCGCTTTGCTGGAAAAGTCAA
GGTATGGCGAGACCGTAATCATCGTACCCATATTGAAGGTGGGGATGAATTAGTTTTAAATGATCATGTATTAGCAATTG
GTATCTCTCAACGTACGACAGCGAATGCAATTGAAGATATCGCTCGTAATTTATTCAAAGATTCTAATTATGACACGATT
ATTGCAATTTCAATACCTCATAATCATGCAATGATGCATTTGGATACAGTATTTACGATGATTAATTATGAACAATTTAC
AGTACATCCAGCAATTTTAACTGGTGATGGAAAAGTTGATAACTGGGTACTTCATCCTGGTAAAGATGGTGAGATTACAA
TGGAACATCATACAGACATTAAGGAAGTCTTGAAGAAGGCTCTTAATAAGTCTGAAATTGACTTAATTCCTACTGGTAAT
GGTGATTCAATTGTGGCTCCAAGAGAACAATGGAATGATGGTTCAAATACGTTATCAATCGCTCCTGGCGTTGTTGTAAC
TTACGACAGAAATTACGTATCGAACGACTTACTACGTCAACACGGTATCCTGGTCCATGAGGTTCGTTCAAGTGAATTAT
CTCGCGGACGTGGCGGTCCACGGTGCATGTCCTGCCCAATTGTTCGTGAAGACATCTAAAAATAATTTTATGGCAGAAGT
GAACTGTGGTACTAGAAAATAGTAGACAGTTTACTTTTGCCATTTTTATTAAATTTAAGAATGGAGTGAAGAACATGGAA
AATAAAAACGGAATTGGGCGACTAGGCTTAACCGCCTTAATTGTTAGCTCTTGTATTGGAACCGGAATATTTGGAATTAC
CAATGCGGTTGCCGCTGCTGCCGCACCAGGACCAGCATTATTGTCTTGGTTGTTTGTTGGGATTGGTTTTTTGTTCTTAG
TTTTATCATTAAATAATTTATCTGAAAAACGCCCCGATTTAGAAGCAGGAATTTTTAGTTATGCGGGAGCTGGATTTGGT
CCATTAGGTGAATTCATTTCTGGATGGGCTTACTGGCTTTCAGCTTGGCTTGGAAATATTGCTTTTGCAACCATGCTGAT
GAGCGCGATTGGAACTTTTTTACCGGCTTTCAAGGGTGGCCAAAACTTACCATCAATAATTGTAGCAATTATTTTCTGTT
GGGCTTTAACTCTACTCGTCAATCGTGGGGTAGAAAGTGCTTCGTTTGTTAACACCATTGGAACTTTCTTTAAGATAATT
CCACTAGTTTTGTTTATTATCATTGTAATTATTTTCTTTAAAGGTCACATGTTTACAACTGATTTTTGGGGAAACGTTAC
CAATAACTTTTCCAAAGGAACTACAACCGGATCAATTTTTGAACAATTGAAGGGAACATTATCAACTTTAATTTGGGTAT
TCATTGGTGTTGAAGGTGCTTCAGTTATGGGCCATCGTGCTAAAACTAGAAGTCAAGCTCAGCAAGCCACGATTATCGGC
TTTGTTTTACTTCTGATAATTTATGTCATGATTTCAATTATCCCTTACGGAACACTAACACGTGCCCAGTTGGCGGGTGC
TGAACAACCAGCTTTAGGAAATGATTTACAATTAATTGTTGGTAGTTGGGGCGCAATGATTATTAATATAGGTTTGATCA
TTTCTACGGTTATCTCATGGTTATCGTGGACGATGTTACCAGCTGAAACTACAATGTTAATTGCTAAAGATAAGGTTATG
CCAAAAGTTTGGGGTAAATTAAATGAAAGAAAAGCTCCAACAACGTCACTAATGATTACAGCGGTTCTACAAACTATTTT
CTTATTCTCATTGCTATTCACCTCCGAAGCTTATAATTTTGCTTATTCATTAGCTTCAGCAGCTATTCTATTCTCCTACC
TATTTGTGGGATTGTATCAAATGAAATACAGCTACAAGGAAAAGCAATGGGGACAGTGGACAATTGGCTTAATTGCAGCT
TTATTCCAGTTTGCCTGCATGGTGCTATCTGGTTGGCAACAAATTTTGTTAGTCTCTATCAGTTTCATCCCAGGATTCAT
TATCTATTATCAAGCAACGAAAGAAAATAAACGTACTTTAACTGGTAAAGAGAAAGGTATGATGGGGATGATTTTGATTC
TCAGTTTGATTGCCATTTATTTGGTAGTTAATGGAACAATTGTTGTGAGCTAATTAAGCAGGTTAAAAGTATAATTTGCC
TAAGAAATTAAGACGAAATATGATTTTTTTGATTATATAGGGTATTGGACACTAATTTAAGTTACGAAGAATTTAGATAA
ATATTCTGAAGCATCACGTATATCAAATAACTAATTAAAATTTTTGGGAGTAATTTGAATGACAGAGAAAAATGAGAAAA
TAGGCTTATTAACTTTGAGTGCCCTAGTGATTAGTTCATCTATTGGTAGTGGTGTTTTTGGAATTATGTCAGATCTTGCG
AGGGCTGCAGCGCCGGGACCGGTTTTAATTACGTGGTTTATTGTTGGTTTGGGTGTTATGATGCTGGCTTTATCGTTAAA
TAACTTATTATTAAAAGAACCAGAGCTAGAGGGAATATTTTCCTATCCCAAGAAAGGATTTGGTCCTTTCATGGGTTTTA
TTAGTGGTTGGGGATATTGGTTGTCAGCATGGCTGGGCAGTGTGGCATTTGCAACTTTTCTAATGAGCACAATAGGTTAT
TTTTTCCCAATTCTTAGGTCAGAACGAAACTTACCATTAATTCTAATTGCAAGTATCTTTTCATGGGGACTGACATATTT
AGTTAACCGTGGCATCGAAGGTGCTGCCATAATTAATACAATTGTAACCGTATGCAAATTGATTCCTTTATTTGTATTTA
TTGTATTTGGAATTATTCTTTTTAAAGGCGGAATGTTTACGCATGCCTTTTGGAATAATATGAATAATAATTTTGTTGGT
GGAGATGTTATAGGTCAAGTTAAGAACTGCATGATGGTAATGATGTGGGTTTTTGTTGGAATTGAAGGTGCCTCAATACT
ATCGGCACGAGCCGAAAAGAAATCGGATGCGGGAAAAGCAACCATTTTGGGTTTAATTAGCTTGCTAGTTATCTACATTT
TGGCATCAGTTTTACCATATGGATATTTAACCCAAGAACAGTTGGCAACGATTAAACAACCAGCCATGCTATATATATTT
GAAAAGATGGTTGGTACTTGGGGTGGATACTTCATTGGAATTGGATTAATTGTATCAATCCTAGGTGCATGGCTTTCCTG
GACGATGTTACCAGCCGAGACAATGTTATTGATGGCAAAGCAAAAACTATTACCAGAATATTTTGGGAAAATTAATGATA
AAAAAGCTCCCACCTTTGCCTTAATTTTAACGGCTGGATTAATACAGATTTTCTTATTCACCCTATTTTTTACAACTAAA
GCATACAATTTTGCTTATTCTCTTTGTACCGCAGCGGTGATTGTGTGTTATATCCTGGTTGCAGCTTACCAGATTAAATA
TTCGTGGACACATATCCATGAAAAAGGAAATCAGCAACAATTGGTAATTGGTGTCCTAGCCTTGTTGTTTGAAGTAATAG
GCATTTTAATGGCAGGGTTAAGTTATTTATTGCTATGTTTTATTGCATACATCCCTGGAATTTATTTTTATGGTCGGGCT
CGTAAAAATAATGGACACGAATATTTCCTCTCTAAGGGAGAATTGATAGTAACAGTATTTATAACAATTGGTGCTCTAAT
TGGAATGGGGTTAGTGATAATGGGAAAAATTATAGTTTGAATTGTAGAAAAATAAAGGTGCAACGATTAAAGAAATTCAA
GATATGGAAGCATTAGCCAGCGAACTAAAACATTAACCACTTCGAGTAGGCTTATACAAGCTTTGATAACAGAGTGTGTC
GGAGATTTGTATATTTCTCACATCCATTAAACAACAAAAAATTTGTATAGGCTCAAAGAGATCATATTTAAAAATCATTT
TTAATTAAGTAAATAATTTAAAGTAGTAGATTGAAAAAATATAAGTTTCAAGAAATTTTAATATATGGCCTGAAGCGTTT
TAAGTATAGAAAGTTTAACTTCCAAAATGGTGTCTGACGCTTAAGGCCATATTTTATATCCACATAAAATATGAGGTGAT
AAAAATGACCAGTAAAGCCAAAAGACGTTTTAAGTTAAAAATGCCCGGGGCCTTTGTAATTTTATTTATTTTAACAATTG
TAGCAGTTATTGCGACATGGACAGTCCCTTCTGGTAGTTATGCTAAGTTAGCCTATAATCAGACTACTTCAAGTTTGCAG
GTTAAAGATCCTGGGGGCGAGGTTCATAAGGTGCCTGCCACTCAAAAGGAATTAAATAAGTTGGGAGTTAAGATTGATAT
AAAAAAATTTACTTCAGGAGGGATTACGCAAGAAATTTCGATTCCCAATACATATCAGCGTTTGAAGCAACATCCAGCTA
GTATTACTAAAGTGACTACGAGTATGGTACGTGGAACAATTGAAGCTGTAGACATTATGGTATTCATCTTTGTCTTAGGC
GGGTTAATTGGGGTTGTTAGGGCTAGTGGAGCATTTGAATCAGGACTGGTTGCGTTAACCAAGAAAACTAAAGGTCATGA
ATTTTTATTAATTTTTTTGGTAGCAATTTTGATGATATTAGGTGGAACGTTGTGTGGGATTGAAGAAGAGGCCGTAGCTT
TTTATCCAATTTTAGTGCCGGTATTCATTGCAATGGGATATGATTCCATAGTATGTGTAGGAGCAATCTTTTTAGCAAGT
TCGATTGGAACAGCATTTTCAACGATTAATCCGTTTTCAGTCGTAATTGCATCGAATGCGGCGGGAATTAATTTTACAGA
AGGAATTGGATGGCGTGTGTTTGGATGCATAGTGGCAGCTATTTTTGTTGTAGGTTATTTATACTGGTATAGTCGAAAAG
TTAAGAACAATCCCCAGTTTTCATATTCGTATGAAGATCGTAACACGTTCAATAGTAAGTGGTCGGTTGAAAGTACTGAT
GACAGTGAGGCAAGTTTTACTAAACGGAAGAAAATTATTTTATTGTTATTCGTTGCCGGATTTCCACTGATGGTGTGGGG
GGTAATGACACAGGGATGGTGGTTTCCAACCATGGCGTCTTCGTTCTTAGCATTTGCGATTATTATCATGTTTCTGACTG
GTACAGGAGCAAATGGTATTGGTGAAAAAGGCGTCGTAGATGCGTTTGTTAATGGAGCATCTAGTTTGGTAGGAGTTTCT
TTGATTATTGGGCTAGCACGTGGAATTAACCTTATTTTAAACGAGGGGATGATCTCTGATACAATTCTAGATTTCTCTTC
AGCTCTAGTAGCTAACATGAGTGGTCCAATATTTATTATTGTGATGTTATTGATTTATTTTGTATTGGGATTCATTGTTC
CGTCTTCTTCTGGATTAGCAGTCTTATCGATGCCGATTTTGGCCCCTTTGGCTGATACAGTTGAAATACCAAGATTTGTG
GTAGTAACAGCATACCAATTCGGTCAATATGCAATGTTATTCTTAGCACCAACTGGATTAGTAATGGCGACGTTGCAAAT
GTTAGACATGCAGTATTCACACTGGTTAAGATTTGTATGGCCTGTGGTGGTCTTCTTATTAGTATTTGGCGGAGGAATCC
TAGTAGCACAAGTTTTAATATATTAAAAAATAAAAACACCGGAATTTAAATTCCGGTGTTTTGCTGCTTTAATATTAAGC
ATAAAGGGTAAAAAGGGTGCATGAATTATAAAGTGTTAATTGTTAAGGGATCAAATTGAAGCAAATTGCTCCTAGAATGG
CACCAACAACTGGTCCCAAAATAGGAACCCAACTATAGGCCCAATCTGAGCCGCCTTTGTTAGCGATTGGAAGCATCGCA
TGTGCGAGACGAGGACCTAAGTCCCGCGCAGGATTGATGGCGTAACCGGTAGTTCCACCAAGTGAAAGTCCGATTGCTGT
AATGAGAACCCCAACAGCGATTGGATTAAGACCCTGAGTGAATTGTCCCCGAGTAAAGGCTAATAAACCGAAAATAAGTA
CTGCTGTACCAACAACTTCACTAATAAAGTTCATGCTGTAATTGCGAATAGCAGGTTCTGTAGCAAAGGTACCAAGAATA
GCATCTTTATCTTTGGTTTCTTTCCAATGTGGGTAATAATGAATCCAAACGACAATCCCGCCAACTAAACCACCTAAAAT
TTGAGCAATGCTATAAGGAATAACGCTTGACCAAGGAAATTTACCGGCAATTGCCATTCCGACTGAAACTGCAGGATTTA
AATGGGCAGGGCTGAGAAAAGAGGATGCATAAACCCCTAATGTAACAGCTAATCCCCAGCCTAAAGTAATGGCGATCCAA
CCAGAGCCTTCAGCTTTTGACTTTCTAAGGCTAACTCCAGCCACAACACCGTCACCAAGTAAAACTAGTACAAATGTTCC
AATAAACTCCCCCAGTAGTTGAAGCGATAAACTATTATCCATGAAAAGGTTCCTCCTATTTTAGGTAAGTAAGGCTAGCT
TCATCGATTGTTTCTTGGAGTTTCTTCGCTTGAGCTTCACGCTCTTCGTCAGACCATTCGAAGTAACGAGCCATTTCATT
AATAACACCCTTTTTAACATCATCAATTGTATCGTGGTGGAAAAGAAGGTGATTGGTACGGCGGAGCAAGTAGTCAACGG
GTGTCAGCGTCATTTCTTCATTCATTGAATAATGTAGACTAATTGTCTCAGCAAGTGTTAGCCCAGGTGCTGCTTCAATT
TTACCAATCTGGCTAAATACACGAGCAGCATTTGATCCAAATAGGTTAGCTATTTGTTCAGCCTCAGCTTTTGATAGACC
ACTTTCAATTCCTTGTTTAGCGAAGAATGAAAGGGTAGCGTCGACGTTATTAGGATCGATATCACCACCAGAAACTTGGA
GATGCTTAGAATCAATTTCGTTGAATGTTTCGTTGAAGTCTTCTTTGAGAACTTTGGTGATTAAAGCAATGGCTCCAGCA
GCCATTTTACGATAATCGGTAATCTTTCCACCTGCAAGGGTGATTAGCCCATCGTTTGCAACGTCGAGGGCGCTACCACG
AGATACAGCAGAAGGATTTTTTTCTGAGAGGGTGCTTTCTAGATTATTAAGGACATCTTCAACGTCAACTCGATCAGCTT
CTTTATTTTCATACTTATTTACAATATCAATGACTTCATCAAAGCTATCCGAAGTAATTTTTCCGGAATTACCACCATTG
TAGTCTGAGCTACCATTGGAAGAAATTAGAGGACGTAAACCTGCCCAACTAGCTTCAATATCATCAATCGTAATCTTAGC
TTCTGGATAATGTTTATTAATGATACTTAACAAGTAATCGACGTCCTCTTGCTCAACTCGTGGATGCAAGAAGTCGCCTT
TGTAATCTGTATCGGTGGTTCCAAAATAGGTCTTTCCTTCGCGAGGAATTGCGAAAATCATACGACCATCTTGTTTGCCA
GAGTCAAAGTAAGTTGGCTGAGGGACGTTTAGACGTGAGCGATCAACAACCAAGTGCACCCCTTTAGTAGGGCGCATCTG
TGGAACAACTTCTTCTTTATCATCCATTTCACGAATAAAGTCCGACCAAGGACCCGTTGTGTTGATTACCAATTTAGCGT
GAATATCAAATTCTTCACCAGTCAAGAGATCTTTAACGTTAACACCATTTACACGACCATTTTCATCATGCAGAATGTGT
TGAGCTTTGATATGACTGACCATTAAGCCACCATTTTCATGAGCTTTTTTGATGTTTTCAATCACTAAACGAGCATCATT
ATTACGAAAATCAAGGTAAACACCACCACCCAAAAGACCTTCCGGATTAAGTTGAGGCTCACGTTGAAGAACCTCGTCTT
TTGAAATAGTGTAGTTGGTGTATTTAGGATCTGTAACACCAGCAAGTTGATCGTACAAATTCATTGCAATTTTAACTGAA
AACATATCAAAGGTTGATCCAGGTTCGTCATAAATTGGAAGAAGCATTGGATCAGGGCGAGGAATATGAGGGGCAATTCC
TTGAACAACCGCGCGTTCTTTAACGGTATCAGAAACTACCTCGACATCGAAGTTTTTAAGATAACGAATTCCACCATGAA
CTAACTTGGTTGAACGAGAAGATGTTCCTTCAGCGAAATCTTGCATTTCAATTAGGGCGTTGTTCATACCCATGGCGCTT
GCTTGAATAGCAACACCTGCGCCGGTGATTCCACCACCGATGGTAAGTAAGTCGAGCGTTTCATTTTTCAATCTTTCGAT
ATCTTGTTTTCTACTAATTAATGAGAATGACATGAAATAAGCCTCCTAAGTTATTTTGATTGTCGTGGTCGATGTTTAAA
TTGACGAGTTGCTGCAACCGCTTCTTGCCAACCTGTGTATAAGTCTTCACGCTCATCAGTTGACATCTTTGGTTTGAATA
CCTTCCCTGGCTTATATTCTTTCTTTAAATCTTCAAGGTCTTTCCAGAATCCAACTGCTAATCCCGCAAGAAATGCGGCG
CCTAGAGCGGTGGTTTCGAGATCACTAGCACGATCAATTTCAATTCCTAAAATATCAGATTGGAATTGCATCAAGTAATC
ATTATTAGAAGCGCCACCATCGACACGAATGGAAGGAATATCAATTCCCGAATCCTTTTTCATAGTGTCAATAACGTCAC
GAGATTGGTATGCAAGGGATTGAAGGGTAGCTTTAATGAAATCTTCACGGGTAGTTCCACGAGTGATTCCAAAAACTGAA
CCTCGAGCATTAGGATCCCAGTACGGAGCACCCAGTCCGGTAAAAGCTGGTACAACATAGACTTCATTATCATTTTGAGA
AGCAACAGCGGCTGCCTCTGATTCAGAAGCCTTTTTAAACAGTTTCATTCCATCACGAAGCCATTGAATTGCCGAACCAG
CCACAAAAATACTACCTTCTAGTGCGTAATAGACTTTGCCATTAATACCGTAACCAATGGTGGTTAATAAATTATTATCA
GATAATTGCGGTTTTTCACCTGTGTTCATTACGGTAAATGCACCAGTCCCGTAGGTATTTTTGACCATTCCGGGTTCGAA
AGCTAATTGGCCAAATAAGGCCGCTTGTTGATCGCCAGCCATTCCAGAGATGGGAACTTCGCTACCATAAAAGTGGTAAT
CTTTGGTTTTACCGTAAATGGTAGAGTTAGGTTTAACTTCCGGAAGCATTGAAGCAGGGATATTAAGTAAAGCGAGAATT
TCTTTGTCCCATTCTAATTTGTGAATGTTATACAACATGGTGCGGCTAGCGTTGGAATAGTCAGTGACGTGCACATCACC
ATCCGTTAATTTCCACATTAGCCATGTATCAATGGTTCCAAACAACAGCTCGCCGCGTTCGGCGCGTGCTTGTGCGCCAT
CAACGTGGTCAAGAATCCAGCGAATTTTGGTTGCCGAGAAGTAAGCGTCTGTAACTAGTCCCGTTTTTTGGTGAATCATG
TCGCCATACCCATCTTTTACGAGTTGTTCAGCAATTTCTGCTGTCTGTCGAGATTGCCACACTACAGCGTTATAAATGGG
AAGCCCGGTCTTTTTATCCCAAATCACGGTAGTTTCTCGTTGATTGGTAATACCAATTCCACTAATTTGGTTGGGCTTAA
TTCCTGACTCGATAAATGCATTAGCAATGGTCGACAATACGGCATTCCATATTTCGTTGGCATTATGTTCTACCCATCCA
GGTTTCGGAAAGTACTGTGGAAATTCTCTTTGAGCATCTGCCATTTTATTTCCAGCATGATCAAAGATGATTGTACGAGT
ACTAGTCGTCCCTTCGTCGATGGCAAGAATATATTTGTCTGCCATGTCCGTACCTCCGTTTTTTTAATTTGTTAAGATTC
AAGAAAGCGCTTTCTAAAGATCTCGTTGTTAATTATAAATCGTTTTTAATAATTAAAAAACAAAAACGCTTGTGAAATAT
TGTCTAATATTTATCATTTTTTAAAAAAATGTTTTACTATTTGAAAGTTAATATCATTTTATGATTCGAAGTGACTGTTA
TAGGGGATTTTGATGCGGATAATTGACAAAAAAGTGCTATTAATTAATGATTCAATCATTATTTGGTGAAAATAAAGGAA
CTGGTTGTAAACTCACTATAAAAAGAAGCATCAAGCAGCACGCTAAGTGCTGTTGGATGCTTCTTTAGTGGTTTAGTTTA
TTTTTGCAAAATGGGCAGCGATTTTTTTACGATTTTCCCGATGAGTAGTAACAATCAACGTATCACCAGGTTTAATTACT
GAATCACCACTTGGAATAATTGAATTAGAGCCGCGACGAATGCTAATTAATAAACTTTCTTTGGGCCAAGAAATATTGCG
GACTGCTAAACCATCCAGCTTAGAACCTTCGACAATTGGAATTTCTACTCGGTCTTGAGGCCCACTAGGAGTAGCAGTAA
TAGTTGGAACTAATTGATGAAGTAAAGATTCATAAATTGGTTCACCGCCGAGTAAATCTAATACAATGTAGGCGGTAAGC
GCCACAACGGCTAGTGGCATTAAATGTTGTAGCGAACCAACCATTTCAGTAATCAGTAGAATTGCAGTAAATGGCGCTTT
ACCAATGGCGGCAAAGTAGCCAGCCATGGCATAAATCACAAAGTTGGGTAAGTAATGGATATCAATTAGATTAAGATTAG
CCATGATACTAACGTACAAAGCCCCAAATATAGCACCCAGGGTTAGGATTGGAAGAAAAATTCCTCCGGGTAATCCAGAC
CCATAAGATACCATGGAAAAAATGAATCGAATAATTAATAGGGTGAAAAGCGTCATAAAAATCGGATTTTTGTTAGCAAT
TGCAGTAATGATGGAATTTCCACCACCTAAATATGATGGCCATAAAATTCCGATGGGAATAATCGTTATAAAAGGCACTA
AACTATGGAGCCAACGTGGTAAAAAGCTAATTTTTTGATACCATTTTTTTAGATTTAATGTACAAAGCTGATATAGTCGT
CCAAAAAGGCCCAGTAAAATTCCCAAGGCAATTAGGTGCCAGTAAAGCCCAAGAGGCAAAGAATGAGGATATCTAATCGC
TAAAACTGGAGTTAAACCAAAAAAGTTAAGAGAAACAAAGTTTGACACAACGGCGCTGGTAAGGGCACTAATCCAAACCA
ACGGAGAAAAGTTATGGTAGATTTCTTCCAAAACGAATAGAGTACTAGCAATAGGAGCATTAAAAGCAGCTGAAAGGCCA
GCTGCGGCTCCACCAGCGATTAAAACGCGACGTTGAGAACCACTATAGTGGAGGGTTTCACTCCAACCTTGACCTACTAC
CGCTCCTAACTGAATAGAAGGGCCTTCACGCCCTAGCATCAAGCCAGATCCGATTGCTAAAATCCCACCAGTAAACTTTT
TCCAAAGTACTGGCCACCATTTTTCTTCATATTCACCAGATAATTGTCCTTCAATTTGAGGAATTCCTGAGCCAGATATT
TGGGGAGAAGTTTTAACTAACAATCCTACCAACACTGCTAAAATAATATTAATTACTACAATCAGGGCCAACCAATGCCA
ACTGGAACTGGCTAGTCGATAAATTGATTGTGAAATTTCTAGAAGATGTTCGATTGCTAGTCTAAATGTGCTGACAATTA
AACCAATCAAAATTCCAATAAAAATAGAGTTTAGTAAAGTAGATAATCGAGTATCTTCAATTTTCAAATGCATTTGTTTC
ACACCTTATTCAAACGTAGTTATTTCTATAGTATCATACGAAGAAGCTGAAAATGTTCAAATTTATTTGATAAATAAAAA
CGGTATAATAGAAGGAAATAGATTTAGGATGGTGTTTCAATAATGAAAAAAGTAGTTAGCTTTGCAGGATTTGATACTTT
ATTTGATACAGAAGTTTTTTACAGAGCAATTGGTCGATTAGGTGAACGTTATAATATTGACGATAATTTAGTTCGTAACA
CTTACGTTGAAAAAGAATTAGCTTTGATGAAAGCTGATGAGTTTGTAAAATACTCTAAGTTAATGGAAGAAGCCCTCAAT
CAAACGGCAGATGAGTTAGGATTTAAAGTTGACCCTAGTGACTTTAGTGATGTTTTGATTGCTCATACCGTGATGAAGCC
TTTCCCTGATGCACCGACTGCGCTTTATCAAATTAAAGCTAAGGGCTATGAAACAGTATTAATGACGAACCATTCTAGAG
ATTTAATTCAAAGTAATGTGATTAATCTAGATCATGAATTTGATATGATTATTACGGCAGAAGATGTTCAGACATATAAG
CCTAATCAAAAATTCTTTGACTATGTTAATGATCAACTCGGCAATGATGTAGAGAAACATGTTCATGTTGCCGTAGATGA
AGTTAAAGATTTGAAACCTGCCCAAGATGCTGGTTGGAACGTGATTAAGATTGATCGTAAGTCTGAGGATGCATCGATTG
CATCATTAATGGACACAGTAGATAAACTATAATTTGTCGCATATTGTTAGTTTGTAAAATCGATTTCTGTTATTCTAACC
ATGTTTAGATGATAGGAGGAAAGTACAATGTTAAATCAAATCAAAATTGGTAAAAGTGCAGTTGAAACTACAACTTTAGG
ATTAGGGACCAATAAAGTTGGTGGACATAACTTGTTTGAAGGATTAGAAGATCAAGATGGTTACGAAGTAGTTAGAACCG
CTTTGGATAGCAACATTAAGTTGTTAGATACAGCTTATGCATACGGGTATGGTCGTTCAGAAGAAATCATTGGTGATGTA
ATTAAAGATTATGACCGTAGTAATATAACGATTGCAACTAAGGCAGCTCAGGACGTAAACCATGATTATAAACCTAACAA
TAATCCGGAATTTTTAACTCAACAAATTGATCATGCCTTGAAACGATTAAAAACCGATTATATTGATATTTTTTATATCC
ACTTTCCAGACGAAACCACTAACAAAGCAGAAGCAATTGAAGCTTTAGTTAAGGCACGGGATGTGGGTAAGATCAAAGCC
ATTGGAGTTTCTAACTTTAGTTTAGAGCAAATTAAAGAGGCCAATGCTGATGATGTTATCGACGTTGTCGAGGATCATTA
CAGTCTTGTGCATCGTGATGCTGAAAAAGAATTAATTCCATATTTAAATGAGCATAATATTACTTTTGTTCCATACTTTC
CATTAGCTTCTGGAATTTTGACTGGTAAATATGCTAAGACAGATAGCGGAAAGTTCAACCAATATTCCCAAGCGGAATTT
GATCGAATCATCGATGCCGTTGAGAAAGTACGTGGAATTGCTGAAAGTAAAGATGCAACGGTAGCTCAAGTAGTGTTGGC
ATGGTATCTAAAGAACCCCAACCTCGGCGTTGTAATTCCAGGAGCTCGTAAAGCAGAACAGGTAAAAAGTAACGTTAAAG
CTACCGCAATCGAACTAAGCGATCAAGAATACCGTCAAATCGATGCGTGGTTTAAATTTTAATAACTGAATCAAAAGTCA
TTAACAAAGATGCTAGAGCACCAAAAAGTTAGACCAAAAATCTAGCTATTGGAAGTCACTACAGAGATAGGTTAATGGCT
TTTTTTATTTGTAGTTTATAAGCGTTTTAATTGTAAGCGGTTCACAAAAAGAGTTAGACTGTAGACGTAATATTAAGAAA
TAGGGGGACAATACAGATGGATAAAGTGAAAGTTATCATTGTTGGGGCATCACATGGAGGGCACGAATCGGCGATTGAGC
TATTAGATAAATACGATAATGTCGATGTTACAATCTATGAAATGGGAGATTTCGTATCGTTTATGTCGTGTGGGATGCAA
CTTTATTTAGAAGACCAAGTTACAGACGTTAATGACGTAAGAAATTTCCGGCCAGAGGATATCACTTCTAAAGGTGGAAA
GATTTATAACAATCATCAAGTTACAGCAATTGATGTTGATCAAAAACAGGTGACAGTTAAAGACCTGAAAGCAGGTTCAG
AAGAACAAGTAGCTTATGATAAATTAATTCTTAGTTCAGGAGTAACACCTAAGAATCTACCGGTACCAGGCACAGATCTT
AAAAATGTTTATTTAATGCGTGGTTATGACTGGGCAACTAAGATTAAAGCTGCCTTGACTGATGATAGCATTAAAAACGT
AGCCGTAATTGGTTCAGGATATATTGGAATTGAAGCAGCTGAAGTATTTGCTAAGAAAGGTAAACACGTCACCTTATTCG
ATTTCATCGACCGTCCCCTCGGAAATTACCTAAACCATGAAATGACGGAAATTATTGATAAAACATTAACTGACAATGGT
ATTCAAGTAGAAATGAGCCAAAGTATCACTGCATTTAAAGGCGATGATAAAGTTGCCAGTGTAGAAACTAAAAAGGGAAG
TTATCCTGCAGATTTGGTAATTCAAGCTGCGGGTGTCCAACCTAATACAGAATGGCTTAAGGGCGTTGTGGACTTGACTG
ATCGAGGATTCATCAATGTAGATGGATACTTGAGGACCAATGTGCCAGACGTATTCGCCATTGGAGATGCGATCTTACCA
TTATCGATTCCAGCCGGAAAACCATCGCCGATTGCCCTAGCTACAACCGCCCGTCGAGAAGCTCAATATGTTGTGAACCA
TATTTTTGAAAAGAAACCAACTCAAATTTTTAAGGGAGTTGTTGGTTCATCAGCCTTACATGTGTTTGACGAACATTTTG
CTTCGACCGGTGTAAATGAATTTACAGCAGAACGTTCTAATGTTGAAATTGTTAACTCACATTACGTAGATCATATTCGC
CCCGCGTATGTTCCCAAGGCGGAAGGAAATGTGCGCGTTGATGTTGATATCACGTTTGATCCCCATACCCACATTGTTTT
AGGCGGCGCGGTACTTTCGACCGCTGACATGACGGCACAAGGAAATGTTTTAGCTTTGGCAGTGGAACACCGATTGACGG
TAGAAGACTTGGCTGAAGCAGATTTCTTCTTCCAACCAGGCTACGACCGACAATGGAGTTTAATTAATTTAGCTGCGCAA
CATGCTTTAGGATATGCACGTTTCTAAAGTAGATTCAAAAAAAGTTTGATACGCGATTTTTAATCAAGTATCAAACTTTT
TTATTTCATTAGCGAATTTCCATAAATTAAATCGGCAATCTTTTGTTGATTGGGACTTAGAATCCGGTCTTTACGTTGGA
CCAAATTCATATAGAAGAAAGGTTGGTCTTCATCATAAAAAGGCAATGCTTTAATATCTGGGCGGGTAGTGAGTGCTGAA
TTGGCGATAAATCCGACTCCAACATTTTGAGCAACCATTTCTTGAATGACCTGAGCGTCGTTACTTTGATAGACGATATT
AGGTCGAAAGTTTGTAATTTTACTAAAATTTTTTAAGGCTTCAGAATGAACGAAGTTACTATCAAAAGTAAGAAATTTTT
CATTCTTTAATTCAGAAAACCAAATCTTTTCACGTTTAAAGAAAGGTGATTGGTTACCAACGATAGCGGTAAAATGGTCT
TTTCCCAAGTGTTGGTAGGCTAAATTTCGATGATGTTCATTTTGAACTGATCCCATTAATGACATATCCAAAGTTCCATT
TAACAGCATTTTTTCTAACTCAGCTGATCCTTTTTCTACGGGAACAATCGCTTTTAATAGATTTTGTTCGGTAAGCTGTT
TAGCGATTTTTGGAAAAAAGTATTTGGTCATAATAGGGGGTAATCCCAAAATGAGTTTGTTGGTATTAATATTGTTGATA
CTATTTTGCGCAATGGCGATATGATCCAAAATCGCATTAACATGTTCATCTAGTTGTTGACCGCTCAAAGTGACATTTAA
GTGGTGACGTCCTTGGTCGCGAGTGAAAAGGGTGGTATTAAACTCTTCTTCTAATCGGCGAACTGACATACTAATTGTCG
GTTGGCTAACATGAAAAATTTCGGCAACTGAAGAAAAATTTTTATTTTTTACGAGTTCATGAAAATAATTCAAATCTTTA
ATGTTCATATTGCACCTCCGAAATACTATTATAACAGCATTTTTAGAATTAATATAAAAAATATTTATAACTAATAACAA
ATTTGACTATAGTTTTTACGAGGGATTAGACTTACACAGTAAATAAGAACTGGAGGAAGAAAAATGACTGAAAAAGCAAT
GAGTATTCTTAATAATCCATATTTAAATAAAGGAACGGCGTTCACTAAAGAAGAACGTGACCAATTAGGATTGAATGGTT
TAATTCCACCATACATCCAAACAATCGATGAACAAGTTGAACAAGTTTATGCACAATTTCAAACCAAGGCTAATGACCTT
GAAAAGCGTTTGTTCTTGATGCAAATCTTCAACGAAAACCGCGTGTTATTCTACAAGTTATTTAGTCAACACGTTGTTGA
ATTTATGCCAATCGTTTACGATCCAACCATCGCAGATACGATTGAAAACTATAGTGAATTATATGTACAATCACAAAATG
CAACATTCCTATCAATCGATGATCCAGATATGATGGAAGAAGCTTTGAAAAATTCAGCTGCTGGACGCGATATTCGTTTG
ATTGTTGTTACTGATGCAGAAGGTATCTTAGGTATTGGTGACTGGGGTACTAACGGTGTTGATATCTCTGTTGGTAAATT
GATGGTTTATACAGCTGCTGCTGGTATCGACCCAAGCCAAGTATTGCCTGTTGTTCTAGATGTCGGTACTAACAACCAAG
ATTTATTGAAGAACCCAATGTATTTAGGTAACCGTCACGAACGGATTAAAGGTGATCGTTACTACGATTTTGTTGATAAG
TTTGTTGAAACAGCTGAAAACTTATTCCCTAACATGTACTTGCATTTCGAAGACTTTGGTCGTGATAATGCAGCTAACAT
TTTGAATAAGTACAAAGATCGTTATGTAATCTTCAATGATGATATTCAAGGAACAGGAATTATCACATTAGCTGGTATCC
TTGGAGCATTAAACATTTCTAAGCAAAAGATTACAGACCAAGTTTACTTAAGCTTTGGTGCAGGTACAGCCGGAGCCGGT
ATTTTAGGACGAATCTACGAAGAAATGATTGAAAATGGTTTATCAGAAGAAGAAGCTAAGAAGCACTTCTACATGGTAGA
CAAGCAAGGACTATTGTTCGATGACGATGAAACATTGACACCAGAACAAAAACCATTTGCTCGCAAACGAAGTGAATTTG
ATAATGCTGATGAACTAACTGATCTATTATCAGTTGTTAAAGCAGTTCACCCAACAATTATGGTGGGTACTTCTACTCAA
CCAGGTTCATTTACAGAAGAAGTTGTACGTGAAATGGCAGCTCATACAGAACGTCCAATTATCTTCCCACTATCAAATCC
TACTAAGTTAGCTGAAGCTAAAGCTGAAGATTTACTTAAGTGGACTGATGGCCGCGCATTAATCGCTACTGGTATTCCAG
TGGGAGATATTGAATACAACGGTGTAACTTACCAAATTGGTCAAGCTAATAATGCTTTAGTTTACCCTGGTTTAGGTTTA
GGTGTGATTGCTTCGACTGCTAAGGTATTGAATGACACAATGATTTCTAAAGCTGCTCATTCATTAGGTGGTATCGTGGA
TGTTGACCAACCAGGAGCTGCTGTATTACCTCCTGTTTCAAAATTGAGCGATTTCTCTAATACTGTTGCTAAGGCAATTG
CTCAAAGTGCTGTTGATCAAGGACTTACAAAAGAAAAGATTGATAATGTTGATCAAGCAGTTGAAGATACACGTTGGAAT
CCTGAATACTAAAATCAGGACAATCGGAGAAAGCAAAGAGAGAATTAAAATAAGAGAAGCAAAACTGTGGAGAGGACGTT
GGTGAATTCGAGCGTTTCGGTTTTGTGAAAAGAAGAGAGTGTGAGAAAATGACTGCGTTTATTACGTCTGTTGGAAGTAT
TGTTACGATTCTTTTAATGATGGGCCTCGGTTTTGGGTTACGAGGAATGGGTTGGTTTGACGACCAATTTAGTGGTAGTA
TTTCAAAATTAATTATGAATGTGGCTTTACCAGCTTCAATTTTCATGTCAGTAATGAAATATCTAACATTACCTAAGTTG
ATTGGTCTTTCAAGTGGATTGATTTATTCATTTGGAGGAGTAATTATTGGTTACATCATTGCTTGGATTACGGTTAAATT
ATTAAAGGTGCGTCCAGGTCGTCGTGGACTATTTATGAACACGGTAGTTAATGCTAATACCATCTTTATCGGATTACCTT
TGAATATTGCTTTATTTGGTACAAAGAGTTTGGCCTACTTCTTGGTTTATTATGTAACAAATACAGTTTCAACATGGGCC
TTCGGGGTCTTCTTGATTGCTAATGATGATCCAACTAAGAAAGCTGACGACAAGTCTACTGGCCGTAAGATAAACTGGAA
GAAACTTCTTCCACCTCCATTACTTGGTTTCCTAGTAGCTATCGTTTGGCTAGTACTTGGCTTACCTGTTCCAGGTTGGG
CTGGTAACACATTGAGTTACGTAGGTAACTTGGTTACACCATTATCATTAATCTATATCGGTATCGTATTATACGATGCA
GGTTTGAAGAGTATTCATTTTGATCGTGATACAATCTTTGCCTTGATTGGTCGTTTCGTTCTTTCACCACTTGTAATTAC
AGGGTTGATCTTATTAGGAGCACATACAGGTCACAGCTTACCAACGATGGAAATGCAAACTTTAATCGTTCAAGCAGCTG
CACCTGGATTAGCTGTTATGCCAATCTTAGCTAATGAAGCACATGGTGATGTTAAGTACGCTACCAACTTGGTTACAACT
AGTACGATTTTATTCATTGTCGTTGTACCAATCGTAATGACATTGATCCAATTTATCTAAAAATATAATTTAAAAGTCAC
AATTATAAAAAACATCAGCAGCCACTTGGAGTGGTTGCTGATGTTTTTTGTTTACTAAAAATTTAATAAGTTCTATTGAT
TAAATAATATAATTTATGAATTTAAAATATCATTTTACATTATGACGGATATTCTGGTATTGTTAATATCGTTGCGTGTA
TAAAAATATATTAAAGGTTTAGTGGGGAGAAAATATATGGTTGCTCTAAATAAAAAAATTAAGACGCACTGGTATCTTAT
AATTATATTAGTCATAGGTATATTCATAACGATCCCTCAGATACACCATCATATTACGATTATTGGTGCAGATGGATTAT
TTCATTTTAACCGGATATATGATACTGCTATGCAGATAAAAAATCATAATTTTTCCTACTTTATTCAATTATATGGGTTC
TCTAACTCAGGTCGAATGGTCACATCAGTATATAGTCCGTTAATCACATATATTTTTGGTGGAATATTGCTTATTTGCGG
GAGTTTTTATAAATTTGAAATTGTAACGCGTTTTTTATTTTTTATTTTATCAGGGTTATCTATGAATTATGCCCTTAAAA
TGGGAAAGGTAAAAAATCAATTCATGATCCAATTGGTTTGTATTATGTACGCATTTAGTCCAGCTGTAATTAGATGGGAT
GCGGCACAGAACTTTACCAGTATTGGTGCAATGCTTATTCCTTTGGTAGTCGGGTGCGGCATGCGGATGGTTAATAATAA
AGATGAACCTATCAATTGGGTTCAACTAGGTACTATTATGGCAGTAGTGGTACAAACACACCTAGCAACTGCTATTCAAT
CAGTATTCTTGTTAGTTATCTATGCTATTATTGCCTTAATAATTAATAGAGCTTCTAGAAAAAAATTACTTAAAAATGGT
ATTTACGCAGTTTTGCTTTGTATAAGCTTATCATTAAATGTAGTAGCGGGAATGTTCGAATTATATAATGGTAACTATAT
AGTGCCTATCGTTAAGTTTGATTTTGTCGATGGCAAGGGTATTTATAATATTTTACAAATATTTTCTGGAAAATGGGTTA
ACTTGTTTTTTATTTTAGCCGTTTCTTCAACTTTATTGTTCTTCTTTAAAAAGATATCTCTAGCTATGAAGATTACAGGG
TTTTTATCATTAACATTATTTTTGTGTTCAACAACTATTATTATTGATTGGCCTACTATCATGCATGATAGTGCTGTTTT
TAGTAGTTTACTACAATTTCCAGCACGTTTAGTAGGCCCAGCCACAGTGTTAGCATTAATTACAGTTGCCAGCATTGGTG
ATTTTGAGTGTACAAATTTCTTTATCAAACAAATTAGGAATGGACTAATCCTAGTGTTGTTACTTTTCTTAGTAGTAAAT
ATGCGCTCTAATTTTCGCTATAATCGGAGTGCAAGCCACAATGTATTAGTTTCAAAATCGACTACTATACCATATATTGG
ACGTGATCCTAAAACTTTAAAACATATTACTTATTTGATGAAGCAGCCTTTAAATGAACAGGATATTAATTATATTACTA
AGTCAACTTCGGATTATATGCCTGCTAATCATAGCATAGATAATTCTGTATACTGGGATTATAACAATAAAATTATCCAA
CCGACCAAAAATAAAAATTATAAAAAGGAAGTAGCGCAACATAAGATTATTGTGACATGGAAGGGCAATGGAACTTATGA
TAATCCACCAGTTGCATATTATAAAAATAATCATTTTAAATTAAACGGCTTACCAGTAATCCCTAGATCTTCGGGAGGTA
TAATTAAGGTTCCTAAGGTTAAAGGAAAGATTGGTAAAAATGTTATGGAAGTAACGTATACGCCTAAAAAAGTTAGTGTA
ATGATGCTGTGGATAGCTATGTTAAGCCGGATTTCAATAGTATTTTATGCTTTTATACGTCTATTCAGACAGGTAAATCG
TTCATTTTTATTTAGTAATTAAAAAGGCGTTGTAACAAGTGTTTTCTATACAAAATAGGAAAATATTCCTTAATATTAAG
ACAAAAAAATAAGCTGTTATCAAAGATTTTATTTCCTTTGGTAGCAGCTTATTTTTAACCTCGCGATGGGATCTCAAGTG
TTGCTTTTTTAATTGTTCGTTCTTTGGTTTGGCGCATTAAATCATTAAGATAAAATCCTGGTTTTAAACCAGTCTTTTCT
TTTAAGGCATAGACCGTCAGAGTATAGTCGTGATCAGCAGGAGGTTTAGGACCTAGGTAACGGGCCTCGATTGCTGGGTC
ATGAAAATCAATATATTTAGAAACAGAACTATTTTTACCTTGCACGATACCTGTATTTAAAATACTAATATTTTCAGGGA
TATAATTAGTTGCATCAATATCAGTAGCAATCCAATGAATCCAAGGGAAACCAGCCACAGGAACAGCATCATAGTCGATT
AAAGTTAATGCTAATGCTTTAGTTCCAATCGGAATATCACTAATATTGATAGGGAATGAGCGAGTTGGAAAATCATGGGA
TGTATATGCTTTGGGAGCATGCTTACCAAATTGATCTGGTAAGTAGCCATTAATTAAGTCAACGCTAATTTTCATTAAAA
ACACCGTCCTTTTTTATTTAATTATAGCGTTTTTTAGTAACTAAAGAAGATAACTTTTGATATAAAAACGCACAGTAACT
TTACTGTGCGTTTAGATGGTATATTATTTTACTGTGAAAAAGTTAGACCCCTTCTTTAAATAGTGTTTTCCAGCAGTTAT
ATCGTACTGAATCAAACGGTATTCGTGTAATAATTTCTTTTGTTTATTTGTAAGGTTCTTTTCATAAATCTCTGTACCGT
TAGCTAACATGTACTTATTACGTTCACCAGCAGGCAGTTCCTTCATACACTGGGTCAGTAATGCGTAGTATGGTGAAACT
TTGGAGTTAGTTTGTTCTAGCATCATAGGTGTAAACATATATGGTGCAGCAACGGATTTTTGGACCTTTTTATTAGAATG
GTTAGAGTAAATGAAATAGTCTGTCTGATGTAGCATTGAATCATATTGATTCATTTTTTGATCGTTATTTTGAGCCCATT
CATAAAGGCCAGGTAGATGATCACCGTAGAAGACAATTGTTACGTCTTTCTTAGAATTATCTGCTATTGAAATTAAGTTT
TTTAAAGCTTTATCGGTTTGGTTGATTTCGTATGAGTAGGTTCTCAATCGACCCTGACTAGCATCAGATAGATCACCAGT
TATAGCAAATGGATTGCCTTTTCCGTATTGCCCAGCAACATAAGGCATGTGATTTTGCATAGTTGATAATTGAATGAATT
GGCCGCCTTTATTCATATTCATGACGCGCTTAACTTCTTTGTAAGCCGATTTATCAGATATATACTTAGAATTTTGGCTA
ACCCTATTACCAGTAGCATTCTTTCCGTCAATAGTTTTTGTATATTTAACCTTGTTAGGAGCAGAAGTGTTATAAAATTT
ATCAAAGCCTAATTTCTTAAATACATTAACTCTATTGTAGAGATCAGGTTGAAAAGGATGAATTGCATTTTTGTTTTTAA
ATATATCTAGCACAGAAGGCTGATAGCTAAGCTTGGGGATTAACTCAACATAGGGTGTTGATAAAGTTGGTGCAAAGTTA
TTTAGTGAAAGACCAGTAAGTGCCTCATATTCAATATCAGCTGTACCGCCTCCATAGCCATAGCTATCCATTAAACCAGA
AGTAGTTTGTTTTTTTAGTTGGGTAGTTTCAGGAATCGGATTTTTCATTTCTACTCCTGGAACGCGTTGAGGATTTGAGA
AACTTTCACTCAAAACATAGATAACAGTATCGTTTTTAATATTACGGTCACGGGTTTTATTAATAGAATCAGCTTGCTTT
CCTAAATCTTCAGCTATTTGGTTAATAGTTTGTTTAGAATAATTAGCAGGTTTATCCATGATAGGAACGATGATTCTACT
TGCTAGTGCAACGGCGCTCCCATTCAGTTTGAAATCAGTTTTTATACTTTCTGGATGATAGGAGTAATTAAGCTCGTTAA
TCATCATTTTATTAAAGAACGTATAATCCTCTTTTTTCCAAGTTACACTTGAACTAGGTACAGAAGGTAATTCTCGAAGG
AAAATACCAATTAATATTGAGCAAACCAATATAATAGAAAAGCGACTAAACCAGTTAAAAATAGAATTAAATTTTAATTT
TTTCTCTATAATTAAACTTAATATAATCATTATTAGTAGCAAAATTAATAAAAATACTACTAACCAAATATTTACTAGTT
TAAGTATTGCATTCATGTTCTGGATATTACTAGTGATGTCAACCGGAATAATAGGTTCATTTCTAGAAATTATTTTTTGA
ACATTAGCAAAGGTAAATGCAACTAAAAATGCTAAAATAATCATGCTTGTTAATAAAACCCTATTAAAAATTGCAAAAAT
AATCATGATTAATGCGAAGAATAACAAAACATTTAGCAACATAAGTTGGGAAGATTTAATAGCTGAAAAAGCGTCTTGTA
AAATAAATAAACTATTAGAATTTACTAGGGCAAAATTTGCTACCAGAGCTAAGCCTAGAGCGCTTAGTAGAGCGGTTGCC
TTTCTAGGCGAAGCTAATGATAATTGTTTCATGGAATACTTTCTTAGTAATTCAAGTGCAATGAGTATAAATGAAGTAAT
AATTGTCGAAGTTAATAAGGATACCAAAAGTCTAGGCGAAGTTTGATCAAGCCAAAAATTGGTCCTCCAAATATTCCGCC
ATAAGGGAATAGCAAATAAAAAATGAGATGAAAATAGTACTGCTCCAAAAAGTAGGTCCCAAGAGATACTACGAATTAAG
TGTTTATTTTTCAATAAGATAAAAAGACATAATGCAATCATGAATGAAACGGTATTAGAAGTTAAGAAGGATAGTCGATT
AGCGAGAACGTCAGTAGAGTTAAGCAGTAATATTTTGTTGTTCAACAAGTCTAAGAAATAAAGTAGACCACTTCCAACTA
ATATTGTAACTACTCCCCCCCATATTATATTTTTATTAATTATTTTTGGCATGCTTTGTGGTAAATTTCTTGCTAATAAT
AGTAGAAAGACACCCCATAAAACGGTTCCGAAGAAGAAGTTAGATTTACCAGATAATTTTAAAGACCAGAGGATAGTTGG
GATAATTGATAATGCTAAAAGAATGATATATTTTATTTTCTTGTCGAATTCAAGAAGTAAGGTATTAGTGCGGGATAATA
AATACCCAATAAAAAGCATCACTATTACTGTAGTAGCCATTTTATTGGTCTGAAAAATTATTGGAAATATTGATTTAAAA
AAATCATAGATATTAAATTTAACAGCAAAAATACCCCAACTAAATAAGGAAATGCCAAAGGAATAAAATAGAATTTGAAA
CCACCTATGTTGAAGCTGTTTAGGATTGACGCCGTCGATGATTTTTTGAGCGAGTATTAATAATACTAAATTCTCCATAA
TCGGTTTTAAACTACTTAATATTTCAAAAATAAAAGCGCGTTTACCGATAATATTAAAATGCCAGGCCCCTCCTGAAAAT
GCTGTTACTGAACCAAGCATAATTAACTCAACTAAAATAAAAGTTAAAAGGGATTTTTTCCAATGTTTCTTCAAATTAAC
CAATGATAAAAGCTCCTTCTATATTAAAAATAATGAATATTTTAAATATAACTTAAATTAACGAATCTTGCTATAGCTAA
GACCATCCTAAAAGGTCCATTTATATGGCGAAATATGCGATAATAAAAGTAATTACATAAGCACTGGAGGAAGTCATTTT
GAAGCTTATTTCATGGAATGTAAATGGATTGCGTGCAGCGGTTAAGCATGGATTTCTGGATGTTTTTAAGGAACTAGATG
CAGATATATTTTGTATCCAGGAAACAAAGTTGCAAGAGGGGCAAATTGAATTAGAATTGCCTCACTACTATCAATATTGG
AATTATGCGGAGAAAAAAGGATATTCTGGAACGGCAATTTTTACTAAAAAAAAGCCTCTTACTGTAAGATATGGACTTGG
AATTGAGAAACATGATCAAGAAGGCCGTGTAATTACTTTAGAATTTGAAAAATTTTACGTAATTACTTGTTATACACCAA
ATTCACAGCCAAAATTAAAGAGACTAGAATATCGAATGGCTTGGGACGATGCATTTAGAGCATACATAGACCAGTTAAAT
CAGCATAAACCCGTTATTTTCTGTGGAGATTTAAACGTGGCTCACCAAGAGATTGATTTAAAGAATGATAAAACTAATCA
TAAAAATGCAGGATTTACGGATGAGGAACGCAATAAATTTACACAGTTATTAAATAGTGGCTTTACAGATACATACCGAT
ACTTCTACCCCTCAAAAGAAGGAGTCTATTCTTGGTGGAGTTATCGATTTAATGCGCGTGCTAATAATGCTGGATGGCGG
ATTGACTACTTTGTTAGTTCAAAGGTGTTGGATCAAAAATTAACTGACGCTCAGATTCATACTGAAATTTTTGGTTCCGA
TCATTGTCCAGTCGAATTAGATCTTGATATATAAGTCATGGGAGAGAAAAAATGAGTTTACCAAAAAAATTGGAAGAGAT
GCAGGTTGAAGAAGCTAGTAAATTAGCGCAAAACCTTAGAGACACTTTGGATCGTTGGAGCAAATTATATTACACCAAAG
ATGCTCCTGAAGTTGAAGATTACGAATATGACGAAAAATATGCGGATTTAGTGGCGTTAGAAGAAGCTTTTCCAGAAATC
ATCACCCAGGATTCGATTACTCAACGAGTTGGTGGTGAAATTTTAGAGGGCTTTACCAAAGTTACCCATACAGAACCGAT
GTTGTCGATGGGGGATGTTTTTTCACGCGATGAATTAGTTGAATTTGATAATCGTATCCAAAAAAATGTTGGGCATCCAG
TTGATTATAATGTTGAATTAAAAATTGATGGATTAGCAATTTCATTAACTTATCAAGATGGTGAGCTGATTCAGGGCTCT
ACCCGTGGAGATGGAAATATTGGTGAAGATATTACTAAAAATTTGAAGACTATTAAGTCAGTCCCCCAAAAATTGACCCG
TCCGCTCTCGATTGAAGTTCGAGGAGAATGCTTTATGCCTAAAGCTTCGTTTGCTAAATTGAATGCACAACAATTAGAGG
ATGGAAAACCAGTTTTTGCTAATCCACGTAATGCGGCAGCAGGAAGCTTACGACAGTTAAATACAAATGTAACTAAGAAG
CGGGATTTAGACACATTTATTTATACAGTTGTGGATTCAAATCAATTGGGGGCCAAAACTCAACATCAGGCAATTCAAAT
GATGGCTGAATTAGGCTTTAACACTAACCCTACTCAAGAAGTATGTGCTAATTTAGATGAAGTTTGGGATTATATTGCTA
AATACGAAGGTCAACGGGAAGATTTGCCTTATGGAATCGACGGAATCGTTTTGAAGGTTAATGATTTAAGCCTTCAGCAA
GAATTAGGGCACACGGTTAAGATTCCAAGATGGGAAATTGCCTACAAATTTCCACCAGAGGAAGCAGCTACAGTAGTTCG
AGATATCGAATGGACGGTAGGACGAACAGGCGTGGTGACCCCCACAGCGGTGATGGACCCTGTGCAATTGGCAGGAACAA
CAGTTAGCCGGGCCACTTTGAATAATGTAGACCAATTAACAGCTAAAGATGTTCACATTGGCGACACGGTACTGTTGCAT
AAAGCTGGTGATATCATTCCAGAAATTACACGAGTAGTGTTAGAAAAGCGTCTAGCAGGAACTAGTGAGTTAAATATTCC
AACCCAATGTCCATCATGTGGTAAGAAATTAGTTCACTTAAATGGTGAAGTAGCCCTTCGTTGCATTAACCCTGATTGTC
CAGCTCAAATTGTAGCTCGTTTAGAGCATTTTGGATCACGAAATGCGATGAATATTATGGGGCTTGGACCAAAACAAATT
CAACAATTATACGCGAAGAATTTTATTCATCACTTTGACGATTTATACAAATTAACTTCAGAGGAATTAAGCCAATTAGA
TGGTTTTAAAGAGAAACGTGTTAACAACTTACTTGAAGCCATTGATAATAGCCGAAAAAATTCTTTAGAGCGTTTAATTA
ATGGATTAGGGATTCAAGGGGTTGGTACGAAGATGGCGCGTACTTTAGCGGAAAAATTCGGAACGATGGATAATTTAATG
CAAACAACAATTGAAGAATTTGATGCTGTAGATACGATTGGAGAAACCTTAGCTAATAATTTAGCAACATTTTTCCAAAG
TGATGTAGCCCAAAATATGATTGATGAATTGAAGGCTGTCGGAGTTAATATGGAATATTTGGGTGTAAAGCCAGCTGAAA
GTCCTGATGGTTACTACAAAGGGAAAAAAGTTGTTTTGACTGGAAAATTAGAACAGTATACACGAAATGAATTGAAAGAG
CGTTTAATTAGTTTAGGTGCAGATGTGGCGGGTTCAGTTTCGAAGAAAACTGATATCCTCATTGCAGGAGCCGATGCTGG
TAGTAAATTAACTAAGGCACAAGCTTTAGGAATCGAAATTTTAGATGAAACCGAAGCTATTGCTAAATTTGAACAATAAA
AAAATGGGATTTAATCCCATTTTTGTTTGTTTTTGAATACGACCATTTTACTAAACGCATAGTTTGAAATGACAACAACG
ACATTATCAATAATTTTCACGATAATATCGTTTCCGTTTAGAAGCGTAATTCCAATATATAAAATAATAATATCAATTGC
TAAAGTAGCTGTTCGCATTAAGAAGAATCGAACTGCTTCGGTTACAAGTTGACCAGTAGTTTCAGTATGAGAATTAAAAA
CCCAAAGTTTATTACTAACATAAGCCACAAGCACGGAAACAAACCAAGCAATTACATTACTAACTTGGTAGAACAGATGT
AAGTAATCTGATAGAATGGCAAAGACACCAATATTTACGATGGTGGTTACCACGCCCCAAAAGAGATAGGATATAACAGA
TTTATATTTGTTAAATAGTTGGTTAAGCATGATTTCATCTCCGAAATAAGTGTAAAGTTAACTTATTAAGTAAAACATGA
AAATATAAAAAAGAAAAGTTTATTTAACGATTTGGATAGGTGAAGTAGTTTGAAAAAGTTATCAATAATTGTTCCAGCGT
ATAATGAAGAGGAGACAGTCGGGTTATTTTATGACGCTTTCTCTAAAGTAGAATCACAAATGGATGTGGAACCAGAAATT
ATTTTTGTAGATGATGGTTCTAAAGATAAGACTTTAATTGAATTAAAAAAATTACAAAAAGAGCATGAAGAAGTTCACTA
CATTAGTTTTTCAAGAAATTTTGGAAAAGAAGCGGCCTTGTACGCTGGACTTCAAAAAGCGACAGGAGATTTTGTAGCAG
TGATGGATGTTGATTTACAAGATCCTCCGGAGTTACTTCCTAAAATGCTTAAAATTGTCGAAGAAGGTGAATATGACGCC
GTTGCCACCCGAAGACAAGATCGAGATGGCGAAAGCAAGATTCGTTCATTTTTCGCGCGCATGTTTTATAAGTGGATTAA
TAAGGTGAGTTCTTTAGAATTAGTTGATGGTGCTCGGGATTTCCGCGTAATGACTCGTCAAATGGTTGATAGTGTATTAT
CTATGGACGAACGTGAACGTTTCAGTAAGGGACTTTTTAACTGGGTTGGGTTCAATACCTATTACATTTCTTACGAAAAT
CGTGAACGAGTAGCCGGTAGTACATCTTGGTCCTTCTGGGGGTTACTTAAATATGCGATCGAAGGGTTTATTTCATTTTC
AACAGCTCCATTATCGTTTGTTACTTCTGCAGGAGTATTAACGTGTGTATTAGCTGTTTTGGGAGCTATAGTAGTGGTGA
TTAGGGCAATTCTATTTCCACATACTGCAGCCTTTGGATGGCCTTCTCTAGCAGTGATTATATTGTTCTTCAGTGGGGTT
CAATTGTTGAGTCTGGGTATTATTGGACGTTATATTGCTGAAATCTATTTAGAAACTAAGAATCGTCCAATTTATATTGT
TAGAGAAGAAAAATAATACAATAAAAATAAGAGCTAGGTTTACAATTAGTAAACCTAGCTCTTATTTAATTATCAATATT
TTCAACGTTAAACCAGACGTTGGAATTGTCAACAATACTGTTAATCCAAACTCCGCCTGTATACAAGTTTGAAGAACGGA
AATCTCTAGGTGTAAGAGTGGCTATTTGTTTTATGAATACTGGTTCTTCTCGTTCAGAGAGATCAATATTCTTAATAAAT
TTAGTTCCTTTCACTCCAGGAATTCCTGACCATAGAATCGTGGTATCTTTAATTTGTATTTGATCGCCAACAACTAGACT
ATCACTATTAGTTAATTGCTGAAGTTCATAAGGAGGTTTATTTTCGAGAACCGTTTCTAGTAATCGTTCTGTTGAATGGC
CATCTTCCCATGAAGCAAATTTTTCTAAGAAAGCTCGATACTGATCGTTGTCAATGAATTTAGTAGGCTCGGTTAAAGCC
TGTTGAACCAATGGAATTAACTCTTCATTAGTTTCAACGACTGGACCAGGAACCGTTGAATTGTAATCCATATAAAAACC
ACGAATATCTTCAGCATATGCTTTTAAATCGTATGCAAAGAAGATCATAGGACGTCTAAGAATCGAATAATCAAAAAATA
CACTGGAATAATCGGTAATCAAAACATCACTTATTAAATATAGGTCGGTAATATCTTCATAATCACTAACATTAATAACT
CGATTACCATATTTGGTTAAATCAAGATTATTAGCAATTAGATAATGCGTTCTAACTAAAATTAAGGTGTTTTCAGGTAG
ATCTGCAATTAATTTATCTAAATCAAGGTGCAATTCAGCGCGATAGTGATCTGCTCGTACAAAGTCATTGTCACGCCAAG
TTGGTGCATAGAGGACAACCTTTTGATTATGAGCAATATTTAAGCCATCTTTTAATAGATTGATATCATCTTTAGTTGCA
TTACTTAAACGATCATTACGAGGATATCCAGTTGGGAGTAGCTGTGGATATTGCTTTCTAAAGGCGCGTTGCATGATTTC
GTATGAATATGGGTTTGGCGTTAATAGGTAATCCCAACGCGCTGAATCCCGTATTACTTGTTTATGGTATTTCATCCGAG
TTACTCCAGGCATAGTGACCTGCTGAACGTCAGTTCCAATTGTTTTTAAGGGTGTCCCATGCCAGGTTTGAACTACTACT
GTATCTTTAGGTTTAAACCATCTAAAAGGACGACGAACATTAGTAAACCAATATTTAGCGCGTGCTTGAATCCAAATACT
TCTTAGGCTAAACCTTATTACATAGGGGATGTTATGCTTTTTAAAGTATTCCTCGTAGTCTTTATTGACATTCCAATAAA
GTTTAATTTCTGGATAATTTTGTTTCATGTATTCATAAATAGCTTTTGGATTGTCAGAATATTGACGTCCAAAGAAGCTT
TCAAACATTGCAATATTTGCCTTTGGTAGAAGTTGTCCAAGAATATTTAATAATTTGTGTTGTATGTTATTTAGTTTTAA
CAAACGTTGGATTTTTGAGCGTATTAGATTATTTTCTACTGATGATTGGTTTTCAGGTTTTAAGCTAAGCATAGCTTCAC
TTAAACGTTGAGCTGCATCTCCATCGCGCCCATATTCACAAAATTTATCATAAAATTGTTGAAGTTTATCAGAATATTTT
ACTTTTACATCATCAATGTGTTTGAGCGAATTAACTACATCAGCGGTAGTTAGTGCAACCGGTCCGGGAACCGTAGCATC
ATAATCCATATAAATACCACGGTTAGAAGGATCCAAGTACCAATCTTTATCATATGCGAAGAAAATCATTGGTTTTCTTA
AGTAACCGAAATCAAACATTACACTTGAATAGTCAGTAATCAAAACATCACTAATCAGATATAAATCATTAATATTGTTA
TAGTCACTGACATCATAAACAAATCCAGAATTATTCAAGAAATTTTGTGAATGAGATACAAAGTAATGAAGACGTACAAG
CAGGACGTATTCATCACTGAGTTCTTTTTGCATCATATCTAAATCCAACTCAAAATTAAAAGCATCTTTTGTTGTCCTAT
ACGTAGGAGCATACAAAATAACTTTTTTGTTGTCCGGTAAATTTAGTTTCTTTTTAATAGAGGCTAAATAGTCAGTATTA
TTATTGGTAATCAACTCATCTGTGCGAGGAAAGCCCGTTTTCAGTATTTTCTTTTCAGGATAATCGAATGCGGCAGATCC
ATGTTTCAGCATGAAGTCAGAAGGCACGGACATTAAATCCCAACGACCGATTCGCTTAGCGAAATTTTTCTGAACACGAT
TCGATGCATTTTTAAAATGAGGTTCGTCAAAGCCCATTACCTTCATAAATGTTCCATGCAGAGTTTCAACCTCAATTTGA
CCAGCTCGCTTAGAATACTGATTTGGAAAGTTAGTATTTTGAACAAGATACTTAGCTCTGGCCATATAATACCAGTATTT
AAAGGACATCTGACGAACTCGAATTGCTGGTCCCTCAACTGGAGTTTGTTCATTTTTTAGGATCCAAACGAATTCCATAT
TAGGACGTTGTTTGGATAAATATTTATACATAGCTCTTGGACTGTCGTTATATGATTGACCCCAAAGACTTTCAAATAAA
ACAGTGTCTTTTTTTAAGGGTAACAATCGCATTAAAGGATACAGAACGGAATAAGTTAACCCTCTACGAATTTTTGTCCG
ATCAATCCAACTTTTGGTCTGATTAATATTAAGCTTCAAAAAACCGAATTTGTCTAAAAGAACGGTAGAATTAGTTCTTT
TATTAATCGAATGATTTTGAACAGTTATTTGTACAGGATTAATATTAGCTAATTTAAATCTGTAAGAAATATTTTTAGAA
TCTAAAAGATTTAGATAAATATGATATTTTCCAGAAAGAACGTTTAATTGTGTTGGGTTTCCCAAGGGAATTGTGCCAAC
GATTTTATTGCCTAAAACAGTAGCTGTACCACCATTTAGATAGCGATTGATTAGGTCAGATGATAGTAGTTCGATTTTTC
CCGTAGCGTTCAATTTTTCAGTAGATATTGAGGGGATTACCTCAAATTGAAGGGAAACAGCATTAGAATTCTTAGTAAAT
TGTACATTATTAGCTGGAGCTATCGAAACATCAGGTCTAATCCATAATCCCTTAGCTGGATTAATTGAAAGTGCAACACT
TAAAGTAGAGTTGTTTAGTAATTGTTCAGTAATTTTAAAACTAGGCAAAATCGTTAGTCCAGTCTGAGTGTTTATAAAAT
TAACTTTACAACTCTGATTAAAGTAATTTTTTAAAAAAGTTGATTCAATTTCTAACTTGAAATTACCGTTATTATCAAAA
GAACAAGGTAATAGAGTATCTTGAATTTTAGCAGTTAAATTTAATTCTGAGGAAGATCCGCTGATAATTAGACTACCAGA
ACTGGCTAATTTAACATCTGTTACTGTTGTTGGAAGTTTAGTACTTCCAATTGCTAAATCGGAAGTCGGAACTACCTTAA
TAGTGGTTTCCCAATTGGTATTATGTCCGTAGATAAACGAAATATCACCTGTTGGGTCAGTAAAAGTTGAAACTGATCCA
GACCCCTTTTTAGGCTGTCCTAAATAGACTGAAAGTAACTTAGAGCTTTTACTTTTTTTATAATCAATCTTAATTTTGTA
AGTTCCAAGCCCAAGCTTTTCAACGTATTTAACTGGGTTCACTGAAAAACTAAATTTACTTGCAGGAGGCGTCATGCGTT
TTAAATGGAAATTAAAAATGGTAAAAGGACGCGTAAATGTATTGATTTTAACTTTTTTACCCGTAGCAATATTTTCCAGA
TATACATTGACGATTTCTTGCTTAAAAGGAAAATGATGAGGAGATTTTTTTCCTATTTGTAAACTTCCAGCAAAATTAAG
CTGTTCGTTCAAATATTTTACCTTTGTTATCCGAACCTTTAATGATGCAGGTGTATGAAAAATAGGAATGTTTCGATTCT
TTCTATCAAGATTTGCCACTTTACCATTCAATGGATGGCCAAAAGATAATTGTTTTAAAAGGTTAAAATTACCGGTTTTT
AATGCAAAGTATTGATACTGCTTTTTAGCAGACAACAGTTTGATGAGTGGTGTATCTAACAAATCCCACTCTCTAAAAAA
TTTGATAGTGGCCTCTTGAAACGCATAAATAAAAGTATCATCTGCATCGGCAATATCGTCCATGAATAATGGAATATCTA
CGTCTAATAGTTTAAATAACAATTGGCGCTTACTAGAACCGTGCCAAAGCGAATATTGTTCTAAGATGTTTTTTACTTGA
TATAAACTTTTTAAGCGGTCGAGGTATCTAGGTAATTCATTTTTTACTTGAGTAAAAGATGAATTACCACCATCACGCCA
TCTCCATCTGTATACAACATTGGTGAGGATATCTATACCGGAACTCGCTAAAAATGCCTTTGAAGTGAAGGAAACATCTT
CATAAATTTGATTAATGGGAAATTTAATATTTTCTCTCTTGAGAACTTCTAATTTATACAACTTGTTCCAACTTGTAGTG
TCATATAAAAGTTCTGGATGTTCTTTTAGACTTGTGTGTTTATAATCATCAATAATTGCTTTTTTGTGGAGATAGGAAGG
TTTATCACGACTCTTATCAAACCGGCGCACAAAACCCGTCACAATTTCGGAGCCTGAATTCATAGCTGAAAGCATCATCG
TAGAATATGCATTGGATGGGACGATATCATCTCCATCTACAAAGGCAATCCAATTTCCAGAAGCTAAATCAATGCCCTTG
TTTCTAGAGGCACTAGGACCTGCGTTTTCAGGATTATGAACAGCAATAAAATTAGGATGATTTTGAGCATACTCATCGAT
AATTGAAGGAGTAGTATCGTCAGAGCAATCATCAATCATTATTACTTCGATTTTTTGAAATGTCTGTTCTGCTAGAGAAT
CTAGGCATTCTCTTAAATATTCAGATACATTATAGCAAGCGACAATTACACTTATTAAGTTATCTTGCCGGTTTGCTTTT
TCTACGTTTTTCAAAATGTTCACCTTTACCTAAGTTGTTTAATATTTATGTGTCTAATAATGTATTATAATATACGTTAT
TGGTTTTTACATAATTTTAGAAAATAAGATTTTTAAAAGTTTAGTAATACTGTTTAATTACTTTTGAAATTATAGTAAAG
TTTTAAATTAGTTATATTTATTAAAGGAGCAATACAAACGATGAATACAATGTTCAAAATAATTAGTGACCAATTCACTA
ATTTTAAGATAATTCGACGGATGGCTAAGTATGATGACCGTGCTAATTATCAAAGTCATTATCTAGGTTTAGCTTGGGAA
TTTTTGAATCCGCTGATTCAAATTGGAATTTACTATCTCGTCTTCGGGGTGGCTTTGAAGCGTGGAGATCCAATGCCAGG
AGTACCATATTTGCCATGGATGGTGATGGGAATTGCTCCTTGGTTGTATATGAATAAGACAACTTTAGATGCTTCTAAAA
GTATTTATCAACAAGTTGGGCTAGTTTCTAAAATGAAATTTCCAATTAACGTTTTGCCATCTATTAAAATTATGGGAAAT
TTATATAGTTTCTGGACGATGATGGCTTTTGGTGTGTTTTTGATGTTTGTTAATCGAATTTGGCCAACCATTTCATGGGT
CCAATTCATATATTATTTTATTTGTATGATTGCACTTATGTATGCGTTGGGAATTTTTAATTCAACAGTAAGTGTACTAG
TGCGTGATTGGCAAATTGCCCTACAATCAGTGTTAAGAATGCTGTTTTATATGAGTGGAGTATTGTTTAACTTCGTTACT
TCAAATTTTCCACCTGTATTAGTACGTCTTTTAGAATTGAATCCTTTTTATTACGTTATTAACGGAATCCGGGAGTCGTT
GCTTTCTAAGGGCTGGGTATGGCAACAACCAAATCTCAACTTAACGATTTCGTTCTGGTTGTTTATTTTTATTGTGATGA
TATTTGGTAGTTATCTACATAATAAATTCCGTGCTAATTTTGTGGATTTGATTTAAGCCGAGGAGTCTGAAATGGATAAT
ACTTATAAAATTAAATTAGAAAATGTAACAAAAGAGTATGACCTTTTTAAATCAAAAAGTGATAAACTAAAGAACTTTTT
TAATATTGGGAAAGTAGATGTTCCACATTTCTGGTCTTTAAAAGGTGTTAGTCTAACAATTAAAAAAGGGGAAACTTTTG
GAATAATTGGAGTGAATGGTTCAGGAAAATCAACCATTTCAAATATTATTTCCGGAATCATTCCTCAAACCACAGGAATG
GTCGATGTTAAAGGTGATACTTCAATTATTGCTATTGGCGCTGGTTTAAAGAGAAACTTAACTGGTGCCGAAAACATCCG
TCTAAAGGGTCTGATGCAAGGTTTGACAATCAAAGAAATTGATGAAGTTAGAGATTCCATCATCGATTTTGCCGATATCG
GTACTTTTATTGATCAACCAGTTAAGGACTATTCTAGTGGGATGCGTTCCCGTTTAGGATTTGCAATTGCGGTACACATT
AACCCTGATATCATGATTATTGATGAGGCATTGTCTGTTGGTGATGATACTTTCTATCAAAAGTGTGTGGACAAGATTAT
GGAATTCAAGGAACAAGGAAAGACTATTTTGTTTGTTAGTCATTCCCTTAATCAAGTAAAAATGATTTGTGATAGAGTTG
CATGGATGCATTTTGGAGAACTACGAGAAATTGGCGAGACAGAGGAAGTAATTGAACACTACCGTAAATTCTCAAGTGAC
TTCAAAAAGAAGACGGCCAAAGAACGTAAAAAATACCAACAAGATAAGAAAAAAGAGCAAATTAAATTTAACATAGATGA
GTATCGTAAGTCTCTAATTGAAGATGAAGTCAAGAAGGGCATCGATAAAAATCAAGCAGAAAAGGATGTACAGGAAAGAA
TGTATCATCAAATAACTCCAGACAAGATGTCTTTGACAACTAGGATTGTTACTGGAATAGCAATATTAGGACTTGCATTC
TTTGCGTTGGTAAACATTTCTGGCCACTCAGTTACTAATTCGCTGGAACATCCAACAACGTTAATGCATCCAGTACAACA
TAAAGTTAGGTAATTTTCATATCGTAAATTTGGAAGGGTTTAAAAAATGAAATTTAAAGAAAGAACTATGAAGAATCCTA
ACGTTGGGACTTTTTTAGTTATTTTAATTACTGGATTATTACTAACGATGCCTCAAATTTTGAATAAAAGTATTATATTA
GGGGCAGATGCTATTTTTCACTTTAATAGGTTGTACGATATCGCAATGCAATTTGATAGTGGTAATTTTAGTTATTTTAC
ATCTAATTATGGTTTTCAACAAACCGCTAGAATTGTGAATGCGGTATATGGTCCAGGACTGGCATATATATTAGGTTTTA
TTTTATTCATTTGTAGGAGTTGGTTAAAATTTCAAGTAATATCATCATTATTATTATTTCTGATCAGCGGCTATACAATG
AACTATTTATCTACTAGTGTTGGACTATCTAGAAAAGTAGCCAATATGAATTCTATGCTTTTCATGAGTAGTTTTTGGGT
AATGGGTTGGACAGTTAGCCAGATGTTTATGCCGTGGGGGATTGCTGTAGCTCCACTAATCGTCGCTGTGGGTATTAAAT
TTATTAAGAGTGATAAATTTACGATTGTTGAATTATCTATCTCCGTTTCATTGATGATTCAGATACATATGTTAAGTGCA
GTTATATCGGTCTTTATATTGTTTCTATTCTTTATAATTGGAATTATAAATGTGAAAGATAAACTTACACTATGTGTAAA
AGTGATTGCGGCTGCTGGACTAACTTTATTGCTTACATTTAATGTGTGGGGATCAATCCTTGAAATATATATTGGGAATA
AATTGTATCCTCCTTTTGCTGCAAATTTAGCAATGAAAACTATGAATTTATCGGTAGGCAATGCTGATTTTAACCATATT
GGAATTATTGTAAGTGTATTATTTGCTTTTGAAATAGCGATTACTATTATGAACTGGTCGATCTTATCTCTAACTACTAA
AGCTGTAACTGGTATAGGGACAGTGATGTTAGTACTTTCATCTAATATTATGCCTTGGATGGTTATAGGTAGAAAGATAC
CTATGTTAAATAGTTTTTTACAATTTCCTAGTCGACTTGAAGGTTTCGCATTTGTATTGTTGCTGGTAGGTTTAGGTTTA
TGTATTGAGGAGGTTAATGAACCTTCTTTTAAAAAGTATACTAAGCTTTTTTTAATGATAGCAACACTTTTTTCCGTAGT
ACAATCTTACTATAACGTACAGTCAAAAAGTGAAGGCTGGAATGGTCATCAGCCGATAGCAAATAGGACTAATGTAATAG
TTAAAAATAATGCTTCAGAAAGTGAAATAAGAAATGCTTTTAGGAGTAACGACTTAAGTAAAGGTATTGAGCTGGCCGAA
AAACCGACGACGGACTATGTACCAATTAATGTTAATAATACTGATAATGGCAAATCACAGAGTGCCTATGAAACATATGC
AGCATTGTTTATTAACTCAAAACAAGGTGTAAAAAAGGAAGTTAAAAATGGAAAATTAATAGTCTCGTGGTATGCAAATC
ATAAAGGAGAAAGTAAAAAAATACCAATTACCGTTTATAAAAATACGATATTGCTAATGAATGGTTCAAAATTATTAAAA
GGGAATATCACATTAGGCACGATGAATATGCCAACTATAAAAGCAACCCAATCTGGGAAAAATGTATTAACAGTTAGCTA
TAAATCAAGCTTTATTAATGGATGGATCATGATTTTAACTGGTCTACTATGGTTTAGCATAACGGCATTTAAATTAGTAA
TGGGTAGAAAAAGATAATTTAAAAATACTCTAAGATTTAGGACGCCAATTTAAATTTTAGAGTATTTTTAGTATCTATCT
GTAAGGGGAGCAAACCAATGAAAAAATGGATTTATACCTTTATTGGTATTTTAATGTTTATATGTATAGCATGTTATATC
GTTACTTTAAAAAAGGGAGATACAGTTGTTTCTAATACTAAAACAAAAACAGCCATAACAAGAATTGTAGATAGAAAAGA
GTCTGGAAAATTAAAAAAAAGTCTCTCGAAGACTAAGTTTAGCGGTACAGCGGTCTTAATTAAGAACAACAAAATAGTAG
ATAGTTACGTATCAGGATCTGCCACTGATGTTGATAAAAATATGTTAACGACTACTTATGAAATAGACTCTCTACAAAAA
GTTTTAACAGCAGGTTTAGTAATGAACCAAGTCAATAAAGGAAAGCTAAAATTAACTGATAGGGTCAATAAGTTTATTCC
GGATCTACCAGGTTCTAAATATATAACAATTCGAGAACTACTTGATATGAATTCGGGATTATCAATGAAAAAAATGAAAT
TTTCGGGGAACAATTTATCTAGTGCCGAATTGCTAGATGTTGTAATTGATAATGTTAGGTTTGATGCTAATACAAAAAAA
AGCGGGAAGTGGAGTTACCAACCAGTCAATTTTGTGATTTTATCAGAAATTCTTGAAGAAATTACGGGAAAGAGCTATAA
ACAGTTGTTTGATGAAACTTACATAAAAAAATTAAAGCTTAAACAAACTGAATTTGCTTATGACAATAATATAAAAACAA
ATCGGGCCTATGGATATGTAGTAAAAGGAAATGGGGATAGAATTAAGCAGAATCCCAATGGTGCGACTGTCTTTTCAGAG
CTAGGAACTGGTCAAGTATATATGTCTGCACCAGATTATTATAAATTAGTAGCTAGTCTATTAAATGGGAAAGTTTTAGG
AACAGACGCAGCTAAAGAACTTTATTTACCACTAGGTAATGGTAAATATCGCGCTGGTCTATATACATCTAAGAAACCAT
TTTATAGATATGCTAATGGTTATGGATATGGCTTTGAAAGTCATGTTCGTATTAGCCAAGATGGAAAGAAAGCTGTTGTT
GTATTTAGTAACCATCAAGTGAGTGGTAACAATGGTCTAAAGAAAAAAGTTGACCAGTTATCGAAGAAATTTTTAGGTTA
TAAGTAATTAGAAAAAGCATGGAAAATAGTTCCATGTTTTTTTGTTAATAAATTATTCAAGTTTTATGCTAACTGAAATC
ATAAAAATATAATATACTAAATTGAACAACTAAGATTGAGAAAGATGGAGTATTATGTACTTAATTAATTTTTTGAGAAA
AGTAAAACGCCGATTTTTAGTTTATTTATTTAACATAAATTACAAACCTTACTCACAGCCTACCATCATCTTTGAAAGCT
TTGGTGGACGTCAAATCAGCGATTCTCCGTTAGCTATTTATAAAGAGTTGAAAAAAACTCATCCTGAATATTGTTTGATT
TGGGTTGTAAATAAGGGATTAGCAACCCAGGCAGAGAAGAACGGATATGATTATGTAATACGTGGCTCTTTCAAATGGGT
TCGAACAATCGAAAAAGCCCAAGTTTGGGTTGAAAATGCTCGTTTACCGCAGTGGGTGCAGAAACCCGATCACATAAAAT
TAATTCAAACGTGGCACGGGACACCTTTGAAAAAACTCGGATTAGATATTAAAAATGTTGTGATGCCTGGGACGAACACG
GAACGTTATCATCAAAATTTTGTTAGGGAAGCCAATCGTTGGGATGTATTAATTAGTCCAAATACATACTCGACTAATAT
TTTTCGACGAGCTTTTGGTTATCAGAACAAAATTGTAGAAATCGGTTACCCACGGAATGATAAATTGGCTAATCCCACAA
AAGAAGAAATTAAATTATTAAAACAAAAATTAGGAATTCCTTTAAATAAAAAGGTTATTATGTATGCTCCAACATATCGA
GATAATCAATTTTTTCAAAAGGGTAAATATTCATTTGAATTACCTTTTAGTTTAAAAGAATTCCAAGAACGATTTGGAAA
AGATGCAGTGCTTTTACTTAGAATGCATTATTTAATAGCGAATTCAATGGATATTTCAGGATTTGAAAATTTTGCATACG
ATGTATCTAGTTATGCAGATATTTCTGAATTATACTTAGTATCGGATTTATTAATAACGGATTATTCGAGTGTCTTTTTC
GATTATGCTTATCTTAAGCGGCCAATTTTGTTCTATCCTTATGATTATGAAATTTATAAAGATGAATTACGCGGTTTTTA
TTTAGACTATCAAAAAGATCTACCGGGGGAAATCGCCTACAATCCAATCGAGCTTTGGGATAAAATTGAATGCGGACTAG
CTCAGTCTAATATGAGCATCGACCAACGCTTTAATACTTTTTATGATCGCTTCTGCAAGATTAATGCGGGAAATGCATCA
AAGGAGATTGTTGAAGAAATTAGTAAATTTATTTCAAAGTAAAACAAAAAACACGTTGAACTTCAAAAGTTCAGCGTGTT
TTTATTAGTTGTAATTATTTCTTAGCTTCTTCAATCATCTTCTGCATCATTTGAGCTTGATATTGAGCAGCATATTGTTT
AGAAGCTTTAGCCGTTGTATCAGCCATTAGTTTCTTTTGATCACTAGCACTCATTGTAGGATTCTTCTTAAGTGCGGCAG
CCATTGTTGACTTCACAGTAGCTGTGACCTTAGCTTTAACATACTTTTCAGCATCAGCTTTCATTTGAGCTTGATTCTTT
TTAACGTTCTTTTGAAGCTTAGCGGCTTGTTCTGTTGATAAGGTAATCCAATTATTAGGAACGTAGAAAGTATTAACACG
TTTTGAAACTTCACGGTTATTACCGGCAATTCCAAACCAGAACTTGTAAGTGTTGTTCTTATAAGTCCAACGGGTTGTAG
ATTTAACTAAACGAGCCGTACTCTTTTTAGTTGTTTTAACCTTGTTAGTAGTTTTATCAGTTTCAGTATGACTAGGTTTC
TTTTGAGAAGTAGTCTTATTGTAGATATAAACTCGATCTTTATCAGCGGTACCGATACTCTTATAGAGTAACATGCTCAT
TTGTTTAGAAGGTGAGACTGAGTAGATTTCTTGGGTAGTTGTTTCAGTAATTTTATGCATCCCAAAATGTTCACGATCAT
TCATTACCATCAAAGCAACCGAAGCAATTACGACGATTGCAGAAATAACAGAACAAATAACACGGACAGCTGTTTTAGAG
ATAAGTGTCATCGAAAGGAACGTTGCGATGACTGCGATAATTAAAAGAAAGATAATCATTATTTATTACCTCCTGCTTGA
GGTTGTACTTTGGCAGTGCTACCTGCTTTACGACTTACAAAGAATGCGATGATTAAACCAAGGGCACTAAAGCCAATGGC
AATCCAGAATGTCGCATGGTAACCAGCAACGGTTGCGTCAAATGCTTGATCTTTGTAAGCGAGTGGTTGGGCTGAGAGAA
GATGCTTACCAGGCATTTGGTTCTTGGTAACGTTGGTCAAGACACTAACCAAGATGGCTGTTCCAACAGAACTGGCTACT
TGACGAAGAGTGTTATTAACCGCAGTACCATGACCCATCTTTTCAAATGGAAGAGAGTTCATACCAGCAGTTGTTACAGG
CATCATTGCCATCGCAATTCCGGCCATTCGAACAGCATACAAGACAATGATATAAATCATTGGTGTAGTCTTGGTAATGA
AAGCAAATGGAAGCGTTCCGGCAGTTAAGAGGAACATTCCAGTGATTGCTAGACGACGGGCACCAATTTTATCAAATAGG
CGACCAGTAATAGGACTTAGGAATCCCATCATTAAAGCACCAGGTAATAGTGTTAAACCTGAATGGAAAGCTGATTCGCC
ACGTACAGTTTGAATGTAAAGTGGAAGTACCATTTCAGCCCCCACCATGGCAATCATTGAAACTGAACTTAAAGTAGCAG
AAATTGAAAATTCTGGAATCTTTAGTACACGTAAATCAAGGAATGGTTTTTCTAATCTCAATTGGCGGATACCAAATAAA
ATAACAAAGATAACACCAACGATTAATGTAGTAATAACTACTGCGTCGCCCCAGCCTTTGTCTCCAACTTCGGAGAAACC
AAAGAGTAAACTACCAAATCCAATTGTAGATAAAGCAGCTGAAATCCAATCTAGCTTCTTCTTGTCGGTTTCCAAAACGT
CTTTCATAAATAATAGACCAGCGATTAGAACGATAAATACGATTGGAATAATCATTCCGAATAGGGTTCTCCAGTGATAG
TTATCAATAATCCATCCAGAAAGAGTAGGACCAATTGCTGGAGCTACCCCAATAACTAATCCGGCAAGACCCATGGCTGA
ACCACGTTGGTTAGCTGGGAAAATTGTCAACATTAGAGTTTGGAGGAGTGGCATGGTAACACCAACTCCGAGAGCCTGGA
TTAAACGTCCGGCAAGTAAAACTTGGAACGTAGGAGCTGTGTAACATAGAATGGTTCCAATTAGGAAAACAGCCATAGCA
GATAAATAAAGTCGTTTAGAAGGAACACGACTTGTTAACCAGGCACTAATGGGAATCATGATACCGTTAACCATCAGAAA
TCCAGTTGTCAACCATTGAACAGTAGAAGTACTGATATCAAAAGCATCCATTAATGTAGGAAATGCGGTGGTTAAAATTG
TTTGGTTCAAAACGGTACAAAAAGTACCTATTAATAGCACAAGGATCAATAAGGATCTCTTATAGGGTTTACCATGTGCG
TCAATTGCTTGTGGCATAAGCTTACAACCTCTTTTCAAAAACTTTTCTTTAATACTATAAGTTATCATAACATCTTTGTC
AACTTGTTTGACAAAGATGTTAGAGAAGTTATAATTAGTTTAAAAGATGCAACAAGATATACAGCATTAATGAGGAGGAG
CAAACATGGAAAACCCCGCGGGTCGCCTAGCAGTGGTAAAGAAAATAATTGATAGCGAAGCTATGTTACTTAGTATCGGT
GATGTGGCCAATGCTGTCGATGTATCAACTAGACAATTACGTTATTGGGAGAAAAAAGGTTATATTAAGTCTAAAATTTC
AAAAACAGGTCAACGAAAATATACCTATTTTACGATGATTCAAGCTGGTAATATTGCTAGCTATATTGAAGATGGTTTCA
CTTTAGCCAAAGCAGCTGAAAAAGCGCAAAGTAACGGACGCATTATGAAAGCGTTACGTCACTTTCTTAAAGAACGTTTT
AGTGGTGGTCGTGAGATTCCTAATGGCTATGAATTTGACTTAGGTGAAATTAAGGGTTTACCAAAAGATCAACGTTTGTT
TATCGAAGTGCTAGAAGATGGGGAAAGTTTTTTTCAAGTAAAAAAAGAAAGTACAAATGATTGACGAATAAGCTATTTGT
ACTATATATTTATTAATGAAATACTTACAAAAAAATAACGGTTCATCTTCAAGGGGCAGGGTGCGATTCCCGACCGGTGG
TAAAGTCCATGAGCTGTCATTCGTGATGGCTGATTCGGTGAAATTCCGAAACCGATAGTTAAAGTCTAGATAAAGGAAGA
TTGAATTTATTTGCGCAGACTAACGTAATAATAAAACAGTCTAAACACCAATGCCCCAGTTGCATTGGTGTTTTTTGTGT
AAATAAACCAAGAAGGTGCTCCTAAATCCAAGGAGGCAGTATGATGAGTGTTTCTAAAGTTAATAAGATGGTTGTAGTCG
CTATGCTAGCAGCTATCTCGTTTGTTTTGATTTTCATTGATTTTCCAATTTTACCCGGATTTTCGTTCCTAAAGATTGAT
TTCGCGGATGTCCCAGTTTTAATTGGGACGGTATTATTTGGGCCAGTCTGGGGGATGGTGACAGCTGGTTTAGCCGGACT
GATGGATATAATCCTTCGAGATAGTAATCCAGCAGGTGCATTGGGCGCATTTGCTAACTGGTTGGCAGCTTTGTCATATA
TCTTACCGATTTACTACGCAATTAAAGCGGTTCAAGGTAGCACGCATAAAAAAGAAGTGGGGGCCTTGATTAAGGGGGTC
TTAATCGGTTCGGTTTTGATGACGGTATTTATGAGTGTGATAAATTTATTCATTCTATTGCCCTTATATATGAAGTTAGC
AAGTTTCCAAATTAATGTTTCGACCTTAAATATGGTTCTTTATGGTGTAGTGCCTTTTAATTTGTTAAAAGGGATTATCG
TTGGAATTGCAATTGGATTGGTATATTTTAGATTAATTCCGATTATCAGAAGAGCTTCAAATTAAAATGGTATAATATAA
CCTCATTAGTTTAGTGGGGTGAAATTTAATGCACATCGAAGTTCAAAGATTAACACGTATGGCATTGCTATTAGCTATAG
TCATTGTTTTGGGACTAATTCCAGCGATTCCGATTGGTATAATTCCAGTACCGTTGACAGTTCAAAACATTGGAATTCTA
TTAATTGGGTTATTGTTATCGCCGTTTGAAGCATTTTTAACAACGGGAGTATTTTTATTGTTGGCGTTAATAGGACTACC
CATTTTGACTGGACTTCGGGGTGGGATGGCCGTTTTTATCGGACCTACTGGAGGATATCTCCTAGGATATTGGATTGGGG
CCGTTTTATTAGCTTGGTGGTCGAAGAAGCATCGCCATGAATGGTTCTTGCTATTTGCAAAAATTGCGATTGTAGCTGTC
TTAATTATCGATTTGTTTGGTAGCATGGGCTTTGCTGTTAATATGCACATTCCACTAATCAGAGCTGTAGCACTCAATAG
CCTTTTAATCCCAGGAGATATACTTAAAGCAATCTTGGTAGCAACGATTGCATACAAACTTAAATAACACATGAAAGCTA
GAAATTATTTAGTACCGCTGGAGACAGCGATATTTCTAATTTTTAGCTTTTTTTAAACTTTTTTAAAATAAGTGTCGAAA
ATGCTGTATTGATGGGAACACTTCTTAAAAACCATATGAACTTTATGTGATAAATATGAATTTTTTTAGCCCGTTATATT
ACAGGAATTTTACAAAGAGCGAAAAAAATGGCATACTTTTACGTAACGCAATTAGATTTTTATAAATTCACTATCAAATT
AGTGAAAATTAGCAGGGGGGATTGTGATGCTGAATTTTTTTAAAGATTTATGGCAACATGATTCAGTAAAATTTATTACG
CGAACTGTTTTTTACTTTGCAGTTTTAGTCGTCTTGTTGTACTTGTACGATTACAGCGGAATGACTGGCGGAACATTTAT
CTATAACGAATTTTAAACGGGGGATTTAATTAATTATGGGGAAAGTAATTAACGTGATTGAGCAAATTGATTCAATCGCA
GTTAAACATCCAGATTGGATTGCTTATGATTATCTAGGTACTAAGAACACATATGGAGAATTAAAAGCTTATTCAGATAG
CTTAGCTTCATATATTTTAACGCAAGGGTTGGAAGAAGATGCGCCAATTATGGTTTATGGTGCTCAAACCTTTGATATGA
TTGCAACTTTTTTAGGGGTTGTAAAAAGTGGACACGCTTATGTCCCAATTGATCGCCACTCACCAGCAGAACGATTAACA
ATGATTAATGAAATTGCTAATCCTGGGATGTGTATCGCGGTTGAAGATTTGCCTGTAAATTTGGGTGATCTACCAGTTCT
AGAAGGACAAGAATTAAACGATGCTTTTAATGCAAATAAAAATGTAACACCTAATAGTTTCGTCACTAAAGATGATAATT
ATTATATTATTTTCACGTCTGGGACAACTGGTAAGCCTAAGGGAGTACAAATCAGTCACAATAATCTTTTAAGTTTTGTG
AATTGGGAAATTGGCAATCTAGGTTTACCTGAACGTCCAGTGACGTTATCACAGCCACCTTACTCATTTGACCTATCCGT
AATGGATTTATATCCCACATTAGTTATGGGTGGAACAATCAAAGCGGTGCCCAAGCAAGTTACGGATGATTTCAAAAAAT
TATTTGAAATATTACCCACTTTGGGCTTAAATGTGTGGGTTTCAACACCATCCTTCATGGATATCTGTTTGTTGCAACCG
ACTTTTGATGCAGAACATCTACCAGCATTGAGCCGATTCTTGTTCTGTGGTGAAGAATTAACACACGCTACTGCGCAGGC
TCTTAAACTACGTTTTCCAGATGCAAAAATCTTTAATACGTACGGGCCTACAGAAGCGACCGTCGCAGTTAGTGCAATCG
AAATTACAGATGAGGTACTTAAACAATATGATCGTCTACCAATTGGATATTTAAAAGAAGATACTCTGGGATTTATCCTT
GATGATAATGGAAGAATGGCCAATGCTGGTGCTGAAGGAGAATTAGTTCTATCAGGACCAAGTGTTTCCAAAGGTTATCT
CAATAATCCGGAAAAAACGGACGAAGCCTTTTTTGAATATGAAGGTCAACGTGCCTATAAAACCGGTGATTTAGTTAAGA
TTGATGATACTGGAATGCTTTATTATCATGGACGGACTGATTTCCAAATTAAACTGCATGGTTACCGAATCGAACTTGAA
GAGGTTAACCATTACTTAAATAACGATCCATTAATTCAGGCTGGAGTGGCAGTTCCTAAATATGGGAAAGACCAAAAGGT
GGCTCAATTAGTGGCCTATGTTGTTCCTGAAAAAAATGAGTTCGATTCTCAAATTCAATTAACAGTTGCGATTAAAGATA
GTTTGAAGGATAACATGATGGAATATGCTGTTCCAAATCGCTTTGTATTTGTTGAAAGTTTACCGCAAACGGCCAACGGA
AAAATCGATATTAAATCTGTTATTGCTGAGGTTAATGCCTAATGCTTTCATTAACACCATATGAAAATCCAATGTATTTT
GGCATGCTAGCTGTGGCATTTATTCCCATTGTTGTAGGAATCCTTTGGGGCAAGAGATTTCGTTGGTACGAACTATTAGT
ATCAATCGGATTCATTCTCTTATCCTTTGGAGGACCTAAGTGGGAGCAAGGCGTTGCACTAGTTGGATTTTTAATTTTTG
AAGTGATTTTAGTTTCACTTTATAACGTATATCGTAAAAAGAAAAACGACACGTGGGTGTTCGTTATTGCGGTTCTTCTT
GCGATATCACCACTAGTGGTCGTGAAATTAACGCCACTGATGTCGGGGACTCCATCAATTATTGGATTCTTGGGGATTAG
TTACCTGACCTTTAAAGCTGTACAAACCGTTATGGAAATTCGCGATGGAGTGTTAAAGGATTACAATCCGTGGTTCTTTT
TACAATTTATGGCCTTCTTCCCATCAATTTCATCCGGTCCTATTGATCGTTATCGTCGTTTTAGAAAAGATTATGAGAGC
GTTCCGGACCGCGAAAAGTATTTAAATATGTTGGAAAAAGCCTTACATTACGTATTCTTAGGGTTTGTCTATAAATTTAT
GTTGGCATATCTCTTTGGGACAATTTTACTTCCAAAGGTACAGCATTTAGCTGTGCAATCGACTGGTCTGTCGTGGGGGC
TGGTAGGAGTAATGTACGTATATAGTTTCTATCTTTTCTTTGATTTTGCTGGTTACAGTTTGTTCGCTGTAGCAACTAGT
TATTTCATGGGAATTGAAACACCAATGAACTTCAATCAACCATTTAAATCTAAAAATATTAAAGAATTTTGGAATAGATG
GCATATGACACTTTCATTTTGGTTTAGAGATTATGTATATATGCGATTAGTATTCTTTTTCATGAAGCATAAAATATTTA
AGAATCCTAAAACAACTGCCAATATCACCTATGTCTTAAACATGTTATTAATGGGTTTTTGGCACGGTGAGAAATGGTAT
TACATTGTTTACGGTCTAATTCATGGGGTAGCCTTAGTTATTAATGACTGGTGGCTAAACTTGAAGAAAAAGAATCCGGA
TCGATTCCCACATAATAAATTTACTGAATACTTGGCGATTTTTATTACGTTTAACTTTGTTTGTTTCACGTTCCTCGTAT
TTTCAGGATTTTTAGACACATTATGGTTCCACTAAAAATAAAGGAGAATAATTAATTATGAATACAAAAGAAACAGTTTT
AAACATTTTGGCAGATCTTACAGGTTCAGATGTAAGTAATAGTATGGATGAAAACCTTTTTGAAACAGGCTTGTTAGATT
CAATGGGTACGGTGCAACTATTACTCCAACTCCAAACAGAATTGGGAATTATGGCCCCAGTTTCAGAATTTGAGCGCAGT
GAATGGGATACACCAAATAAAATTATCGCTAAAGTAGAGGCAATGCAGTAATCGTGGGTAAAAAACTTTGGATGATATTT
GGTCCATTGCTAGTCGCATCAGTTGTTTTGATTGGGCTTTTATTTTCCCCATTCAAAATAAACCGAATCAGTCCAACAAT
TGAGAAGCAAGCCGCGACATCATTGTCACCAAATATTTTAAAGGGCGATGCAGTTAAGCGAGCCGCCTTATCAGATCCAT
ATTATGTACCATTTTTCGGATCGTCAGAATTTTCACGCTTTGATTTGACGCATCCCTCAGTTATGGCAGAAAAGTATAAT
TGGGATTTCCGTCCATTCTTAATGGGAGCAGCTGGGACGCAATCTTTAACCCATTATTTCCAGATGCAAGGAATCAATCA
CCAGCTTAAAAATGGGAAGGCCGTATTTGTGATTTCTCCTCAATGGTTTGTCAAAAAAGGGGCTAATCCTCAAGCATTTT
CATTTTATTTCTCACAACTGCAAGCTGTTAACTTTTTACAAAAGCAGCATGGTACAAGAACTGATCGGTACGCTGCCCAT
CGCTTATTAAAGATGGAACAAAACACTGATAATGGAAATGGAATGATTAACAAAGCTCTTCGTCAAGTAGCACAAGGGCA
AAAATTATCAGCAAGTACTCAACGAAATATTAGTTATTACAAACGTTTGTTAGCTCACGAAGATCAACTTTTCTCTAGTT
TGAAACTGAAAGATGATAATCAAAAGAAAATTAATCGCCAGCTGCAAGCTCTACCAAATAGTGAATCGGGAGATTTAATT
CGCCAAGCGATTATTAAACAGGCCAAGCAACAAACATCAAATAATGATTTTGGAATCAAAAATTCCTTCTACAGTCATCG
ACTGAAAGATAAATTGGGTAAGTTTAAAGGATTTGAAAGAAATTATGACTACACTAAGTCCCCAGAGTTCGCAGATTTCC
AATTGGTTTTAAATCAATTTGCTGCTGATAAAACTGATGTATTATTTGTAATACCACCAATTAATCAAAAGTGGGCAAAT
TATGCTGGTCTATCACAATCGATGCTGAAAGGTTTCAATAAGAAGATTAAGTATCAATTAAAGAGTCAAGGATTTGACCA
CATTGCTGATTTATCTAATCAAGGTTCACAACCCTACTTTATGCAAGATACAATTCATTTGGGTTGGAATGGTTGGTACG
CTTTCGATAAAAAGGTTAAGGCTTTCGTTGATGGCGAACAAGAAATCCCATCATACAAAATGAACAATCAGTTTTATGCC
AAGTCGTGGCAAAATTTAGCTCCAGATGATTTAAATTCGTATATCAAGAATAACGGTTAAATTTTAGTTATAATAAAAGG
AGGTTAAGTCTTAATTTGGCTTACCTCCTTTTTTTAGAAGGAAGTCAGTGAAACGGAGGAATGTATGAAAGAAAAAGGAT
TTAAGTTAATTATGCAATTTGCGGTAATGTTGGTTGCACTAGAGGTGCTAGCAATAAGTATCAATATGTTCTACGCTCCT
CACAATGTTGCGGCTGGTGGAGCCACCGGTATCTCAATTCTTTTAGAAGATGCCCTAGGTTGGAATCGTGCTTTAATTGT
ATTTGTTATTAACATTGCCATGTTACTTGCGTCGTACTTTACTTTGGGAAAAGAAACTACTGCAAGAATTACAGTGGGTA
GTTTACTATTACCGATCTGTATGGCAATTACTCCTAGTATTAGTTTAGTGTCAGATCGAACCTTAGCAGTTATTGTTGGT
GGTGCTTTATACGCACTTGGAGTAGCGCTCTTATATCAAATCGATGCATCTAGTGGTGGGACAACGGTACCTCCACTAAT
TTTGAAGAAATACTTCAATTTTAAGCCATCTGTCAGCTTGTTGGTAATTGATACAATGGTTTGTGTGATGAATATCTTTA
GTTCCGGAATTGAAGCATTTATTTTAGCTTTATTCTCATCGGTAATTACTTTATTAGTAATGAACTATATTGAGACAGGT
ATCGATCGTAAAAAAAGTGTCTATATTATGAGTAGTCACTTAGCCGAGGTTGAAGAAATTATCTCGGAGTCTCTCGATCA
AAGCTATACTAGCTTAGATGTACAAGGTGGCTTTTCGGGGGATAACAAGCGCATGTTGATGCTTGTAGTAGAAAACTCAG
AATATCACCGTATAATCGGTCGGATTCGTGAAATCGATCCCCAGGCATTTATTTTAACTACCAACGTTGCTGAAGTACAT
GGTGGACAATATTAATTTTTGAAATAAAAACAAGCGATAACAAAAGGTGGTCTGAATTTTAGATTCAACCAAACTTTTTA
TTATCGCTTGTTTTTTATACTTTTTAAATGAGTTATTTAGCAGATTTTACAATCCTAGCGGCAATCATATCAGCCATACG
TAAGCGAACATCATTTACACCAGGAATTGGGGCACCATTAGTCAGCCAATGCCGTTTTTCAGTAGGAAGCCCCCACAAAA
AGAAATTAGGCATGATTTTACCGTTGGGAGTAACTAGTTCAGCCGTTTCGGTAGTGACATCTAAAGCACCGGTCTTAAAT
AAAGTTCCGTCGCTCAAATACAAAGAGTAAATGCGAGCCATTTTATTAGCAAGCAAATTTTTAATTAAAGGATTTTGAGT
TGTTTCAGCACTAGGCTGTGGTAACCGTCCTTCGATTAAAACATTCCCAGAATAACGTTGATGATCACTCAATACGGATG
AATAAGTTACAAAATGGTCATCTTCATTTTCAACGACCATACCTGGACCGGTTAAAGTGAGCACACCTGCCTTAATTAGG
GCTAAAATTTGCTCAATTCTGAACGCAGGCGGTCCCACCGCTAAAAAGCTATTTAATGCGTTAAAGTACTTTAAAATATA
TTTCACGTAATCATCGTCACTTAGTAATTCGTAGGTGACGATTTTACGAATGTTGGAACGTAATTCGCGTAATTTTTCAA
CAGCGCTCGTGAAAGGAGAAACTTTGTTACCTTCATTAGCAATATCAATATCTTGTTGGAGATAAGTTTTTATAAAAGTG
GTAAAGGAAGCAGTGTCAGTAACACTGGTAGGAATTGGATTCTCCCAAGCTGACCAATCCACGCGATCTTTAGCGCTAAT
ATTGTATTTATCTAGAATTTTTTTGAATCCATTAGAAGCCGTAGCCAATTCTTTTTCAAATTCAACGGAGTTAATATCAG
GGTATAGTAACTTAGCTAAAGTAACGTAGTAAGTTAATTCGACGTCTAACGTAATACGCTTAATAAATTCTGATCCTGTA
ATTGATTGATTTTTAAGCACCAAGTTATTAACATACGCGTCTGATAGAAAATAACGTGGATAAGTCTCTCCAACTTTTTT
CTGGTCTAAACCACGAGCATGGTAAGGAAGTCCTCGACGAGAGCTAGCGTAGATCGTTGGTTCATCGCCAGAACGTGTAT
AAATTAACGAACCCCGTTCATCACGCTGAAAAACACCACTACGACGTTCGGTTAGTTCGGACAGGTAATCAATAAAGCTT
AAGCCTAGGCCGCGAATGATAACCTGATCAGTAGGCGCAATGTCATCAACATCAACTTCGGCGGGATAGCGAACGGGAAC
GTATTTTAAATGATGTGCTTCAGCAAATGCTTGAGCCTCTTTTTCTGCGTCACTTGGTTCATCCATCCCTTCGCCCAGAG
CGGCTGAAATAGCATCTACTTGGTATGCTAACTCATCTGTAAGCAAGATGTACTTTTCATTGTCAAATTTGACGTTATGG
ATCAAATTTGAGTGAATTTCGATACTAAAATTACTAGGCATGCGTTTTTCAACATGTTGAAAGAACCATTGTTGATAAAT
ACCAAATAGAGCCCGAGAGCTATAAGAGTATTTAGTTAAATGATCAATCTCTTCTAATAAAAGTTTTTGGCGCTTAAAAT
TATTATTTTCAATAAAATCTTTTCCAAGAGTTGTTGCCCATTCAAAAAGAGTTGGACCTAAATGAGGATTGCCTTCCATT
TGAATTGAATCATCCGTAAATAAAGTTATTTTGGAAGCCAGAGAGTTCATTTTTAGTTCATGATTTTGGTTAGGGTTCCA
AACTCGTCCACCTATTCCAAATGGGTCAAATATGAGTATTTTAACTTCATCTGCCCATTTGCGATCTAATGCCCAATAAA
CTAGACGTTCAAAGGCCATTAAATTACGTGGACCAGCCCCTATTAATGCTATTTTCATCGTGTTGTCCACCTCATTTATT
AATTACAGCTATGATAGCACAATAATTAAATTTACCGTAGTTTCATAGTTGAAACGTTTACATGTAATTATACAACTATT
TAGAAGTTAAGCCATTTGAATTGACAAAAAATAAGTGAATAGGGTATTCTAATAATTGAAAATAAAACAAGGAGTAATTC
TATGCTATTTACGAATACTAAATCAGTAGTTGAAGCTTGCGCATGTTGTCTAAAAGACCACATGTCATTTGGCAGGCGTA
AATAGCGGAATTATTCAACGAACCAATTGGGATTAGTTGAACCGGTTAATTACACTGCGGTGTAGTTAGCCGGTTTTTTG
TTTGTTAAGGACGTGATGATATGGAATCTGAATGTAGCGATTGTAGGGTGTTTCCAAGTTGATGTGATTAAAATTAAAGG
AGTAGAAAATGAAAAATAAAAAGTGGATCGGGTTTCTTTCGGTTATTTTAGTATCATTGGTGGTATTGGCGGGTTGTGGA
GCTAAAAAAGGTGGCTATGCTGCTGAACAAACCATGAATTTAGCAGCTGATGCTCCCTTGGACACGCTGGATGTATCTAA
AGCCAATGGTTATGGACAAACTGGAAATGTATTTGAAAGTCTATATCGCCTAGGGAAAAATGGTAAGACAACCCCAGGTT
TGGCCAGCGAGGCTAAAGTTTCTAAAGATGGATTGACGTGGACTTTCAAGATTCGCAAAAATGCTAAATTTAGTGATGGT
AGTAAAATTACAGCTCATGACTTTGTCTATTCATGGCAAAGAACGATTAATCCTAAGACTAAAGCTTTGTATGCTTACTT
ATTTGAAGGGATTAAAAATGCCGACCAAATTAATGCAGGTAAGATGGATCCCTCTAAGCTAGGGGTCGAGGCTAAAGATG
ATCAAACTTTCGTTGTACATTTGGATCAACCTATTCAATATTTTAAAGTTTTAATGAGTTATCCACTATTTTCACCAATT
AGCCAAAAGGCTGTTGAAAAATATGGCGATAAATATGGAACAAAGGCGCAATATACGGTTTATTCAGGGCCTTTTAAAGT
AAAAGGCTGGACAGGAACGAACGATACTTGGAGTTTCGTTAAAAATCCACAATATTGGGATAAAAAAGTTGTTAAATTGG
ATCAAATTAAATTTAGAGTGGTGGAAAACCCACAAACTAAGTTGAATTTATACCAATCCGGGAAGCTAGATTATACACAG
CTTTCCAGTGAACAAGTTAAAAACTATAAAAATAATAAAGATTACACCACCTTTCCATATTCCATTACCACTTTCTTACA
ATATAATTTTAATGATGCAGATAAAACCAAACGTAAAGCCTTTAATAATGTAAATATTCGTAAGGCTATCGCCTATTCAA
TCAATCGGAAGCAGTTGATTGAAAAAATCATTGGGGATGCTTCAACACCAAGTAAGGGCCTCGTTCCCACGGATTTAGCT
AATAATCCAAAAACGGGAAAGGACTTTGCTGATGACGCATATTTAGACGGTACCATCGAGTACAATCAAAAACAGGCCAA
GCAGTACTGGGAAAAAGGGCTTCAAGAAATTGGAGTAAAGAATTTGAAACTTAATTTAACTTCAGATAATGAGGGGAACA
GTAAAAATTATGCTGAATTTTATGCACAGTCCTTGGAAAAGACATTACCTGGATTACAAATTCACATTGTTAACGTGCCA
TCGCAAGTAGCATATTCGAGATCTCAAAGTGGAGAATTTGATATTTTAGTTGGACATTGGGGAGCTGACTTTAATGATCC
AATTTCACATCTTCAAATTTTACAAAAAAATAGTGCATATAATTATGGCAAATGGGACAACACGGAATATAATAGCCTTG
TGAAAAAAGCCCAAAATGAAGATGCTAATAATGCTGAGAAACGCTGGCAAGATATGATTAAGGCAGAACAAATTGTGATG
AAAGAACAAGCTGTTTCACCACTTTATCAAACTGTATATTCATACTTGAAAAATCCTAAAGTAAAAAGCGTTATTCACAA
CACAGCGGGTACCCAATGGAACTACAAGTATGCTTATATAACAAATTAGTAACAAAAATGTTTTATTTTAAGGAGAAAGT
CCCAAATGAGGATTTTCTTCTTTTTATATTGGGCAAGGGGGCGTAATATAGGTGGCAAATACTAATAAGATTTTTGGAGG
ATATTATGACTAAGTATAAAGTTGCTTTATTTGATTTAGATAACACCCTTTTAAAAACTGAAGATGCATCTGTGGCAGCA
TTAACATATGCTTTAAACCAAGATGGCGTAGAAGTCACCCCGCAAGCAATTGTTGAATTAATGGGTCTTCCAGGAATTGA
TATGGCACGCGAGTTAGGTTCATCGAATCCAGCCAAGACAATTGATATTTTTAACGAACGGATTAATCAAGAAGTTGATT
TAATTAAGGAATATGATGGAATTGATGAAATGTTTGCTGGTTTAAGAGAATTAGGAATCGAATATGGAATTGTAACTTCT
AAGCTTAGACGAGTTTTTGATGATGAAATGCGTAGTTTTCCTAAGATTAGAGCAATTGAAAAAGTCGTGCTTTCAGATGA
TACGAAAAAGCATAAACCTCATGCTGATCCAATTGAATTTGGTATGCAGAAGTATTTCCCTAAGCTAAATCGAGCGGATG
TGATTTATGTAGGTGATTCGCTATTTGATATGCAATCAGCGCATGCCGCTGGAGTCGATTTTGCCAATGCTGGATGGGGA
GCAATCCCAGCGAATGATTTCTCTGAAGCAGAATATATTTTAAAAACACCAACTGATTTATTAGAGATTGTTAAATAAAA
AGAAGCTGTGAATCAAATGAAGGGGATTAAATCCTAGCATTTGTCACAGCTTCTTGGTTTAATATCGGATTAAATTTGAA
TACTTGGTACAAGCCAATCACTAGCTATCAATTGATGAAATTGTTTAGTAATTGGAAGCCACATTTTATTATTAATAATA
TCTTTTAAACTTTTCCAAAATAAAGGATCGTTAGTTTGTTCGGTGGTAGGATAAACAAATATGTATTGTCCAGCGCTGGT
TTTGGCTTTGATTTTGTTATCTTTATGGCCAATTAATTGAACTTCAAGGTACTGGTCCATTTTTTTATCGTTAATAATCA
TCAAGCATCACCTTTCTTTACTTTTTCAGAATACCATGGAAAGGTTAAGGAATTATAAAATATACCAATAATTAAGTGCA
TCTTAATAAAAATCACGTTTACGAGTTTTTAGTGATTGTATTCTATGGATAAAATGCTATCTTTAAAATAAAGTTGGTAT
CTTAAAAAGGAGTACTTAATGAGAGCGTTACAAGTGTTGAAGAACTGCCTATTTTTAGTATTACTATTTGGAATGGATCA
ATTGGTTTCTATTCCACAACTAGTAGCAGCATATACACAAAACCATCATCTCTTTTTATTTTTTCTAATAATCGTCTATA
TTGCGATTGCCATAGCAGTTATCGTCTTTTTCTGGCAATTTTATCGATATAAAATTAAAAAAAATCATAGTATTTATGGG
GATTTACCACCAAGAAGGGTGCGAACTCAAACAATGCTGCTAATGGTTCTAGTTTGGATGATTTTTATGCTTTTTCAAAT
CTGGTATACCAATCAATTTAAAGTTAATATTTCTGCTAACCAATTAGCAATCGAAAAACTATTTGAAAAACTACCAATTT
GGACATTCATCGATGGCGTGTTGGTGGCTCCAGTCATGGAAGAGCTCATTTTTAGGGGGATTTTCTTTGAATTATTTTTC
CAAACTGATCAACCAGTAATAAAAGTAATCGGAGTGATCGTTAATGCAGTTATCTTTGGTGCATTGCACGATACAGGAAT
TAATTTTCCTATTTATGCAATCATGGGCGCAATTTTAGCGGTTACCTATATGCGTACCCGTGATATTAAATGTAGTATTG
GAATTCACATCTTAAATAATTTTATATCTTTTATTTAATAAAAAACGGAGGATTTACATGGATAGTATTTTAACTAAGGG
AAGTCCCATCAAGGGCATTATTTTGTTCAGTATCCCACTTCTTTTGGGAAATATTTTCCAACAGATTTATACGCTTTCTG
ATACCTTGATTGTTGGTCGAGTAGTCGGTGTACAAGCATTGGCTTCTGTCGGGGCAACCAATGGACTTACTTTTTTGATT
ATTGGATTTGCGCAAGGGATGACAACGGGGTTATCGATTATTACGGCTCAGCACTATGGGGCTGGGGATGTTAAAGCAGT
TAAGCAAAGTTTTGCTACGAGTATTTGGATTTGTGGCGTATTCGCCTTAATGCTGACGGTAGTTAGTGTACTGGCGGCTA
GACCGTTGCTAGAAATGATGCAAACCCCAGCTAACATTATTGACGGTGCCACGACCTTTTTGACGATCATTTTTGGTGGT
GTGCTTGCAACTATGTTTTTTAACCTTTTCTCCAATATGTTACGGGCGTTGGGAAATAGTCGTTTGCCACTCGTATTTTT
GGTAATCGCCTGTATTATCAACGTGGTATTGGATATTATTTTGATTGTCTTTTTACACATGGGAGTTGCTGGAGCCGGAA
TTGCTACGGTTACGGCCCAATTAATCTCATGCTTTCTATGCTGGTTCTATATTAAGTCTCACGTTCCGGTTTTATCGCTT
GAAGTAAAAGAAATTAAAACAAATATGAAATTGGTTCGTGAACAAATCAAGATTGGATTACCAATGGGGTTTCAGGCGTC
CATTATCGCGATTGGGTCAATTATCCTACAAATTTCTTTGAACCATCTTGGGTCATCAGCAATTGCTGCTTATACTGCTG
CTGGGAAAGTCGATCAGCTAGCAACGCAGCCAATGATGTCACTGGGGATCACAATGGCAACCTTTACGGCTCAAAATTAC
GGGGCCAAAAAATTTAAACGTATTTTGAAAGGTATTCGTCAAACGTTGATCACTTCGGTCGCTTACAGTTTTATTGTGGG
AGCTTTAATTATTTTGAATAGTCGCGTACTGGTTAATCTATTTATTGGAAACTCAGAACAACATATCACCAACTTGGCGC
ATGAATATTTTGTGATCGTTAGTGCGAGTTATTTCTTGCTAGCAATCTTGTTCATCATCCGATATACCTTACAAGGATTC
GGAAAGAGTGTGGCCCCAACGATGGCTGGGGTAGCCGAATTGATTTCAAGGATGTTAGTGGGACTCTTTGTGGTTCCGGC
TTTTGGATTTTGGGGAGCATGTACCGCTAACCCATTGGCTTGGTTAGGTTCAAATTTAGTATTAGTTTATTCATACGTTC
AAGTTGTACGACAATTGAGAAAACGTGCTGAGCCGTAGAAAATGCTAAAAGAGCGTGAACACGATATAATCGAGGTATAG
AAAGTAAATGCGTTGGGGGTAGAGTGATGATTTTTACTTATAACATTCTAAAGAATGTGATTGATACCGGGAAACCGATT
ATCATTAATGATCAGAGTCAAATCAAAAAAATGGATAGTGATCAAATCGATGCAATCACCTTCATCTCAGAATTGAGAAA
TGAAAGAGATTACTATGCTTTCTTAGAATTAAACCCAGGAAAAGGCATTGTTTTTTATTCCGATGGTAACACCTTTGATG
GCTTTACGGTTTTTGAGATCCCCTTAAGTGAGTTTTATTTCGAAGTGAATACAGAAAAGGGTGTCATTGATATTGAAGAC
GGAGTTGGAAATCAAACTGATTTTCTAGATCTCTTTACAGGACCAGTTATCGAGGATTTAACTAAAAAATATCGTAATGC
TACTGATGAAGAAATTATCCAGAGTAATGAATATCAAATGGCGGATCGTTATATTAGTGTTTATCTGGGTTACAGCGATG
GAGATGAACAAAAGGTCAATTTAACCTTGTTGAAATTCGCAATGGCGATTTATATCGACCAAAATGAATCAAAATAATTC
CAGTAATTTTACAGTAAGATTACAACTGTTGCTTTTTTGATTGCAGGGAGTATAATTTCTTCTGTTCCAGTATTTATGGT
TATTTTTTGGAGGAAGAAAAATGATTTTTAAATATGATGTTTTATCAAAAGTGATCGAAGAAGATAAAACAATCAAAATC
AACGAAAACAGCTACATCACTAAGATCAAAGGTTTAAACGGTATTGATTATAGTGTGAGTGATCATAATCGTCACGATTA
CTATGTATTCTTGCCGCTTAACGACGATGAGGGTGTAGTAATTAGCACGGACAATCATACCGGACTGGGTTTTGAATTGT
TGAGAATACCTAAGCGAGAGTTTTGTTTGGGAATTAATACAAATAATAATTTTGTCGATTACTATGATGGACCAGGAACA
CAGACGGATTTTCCTGATGTAATTGAACAAGAAGAACTTGATCAAAAGTATATTCAATACAACGATGCTAGTGACGAAGA
ATTAAAAGAAACTAAGCTATACCAACAGGTGGATACATGTGTAAGTAAATACTTACGGGTTAGTTCAGGTCTAGAAGAAG
CCTTGAACTTAGCTATTATCCGCTTAGCGTTCTTGGCTCATACTGTTAACCAACGTGCGGTGGCATAGTTTATAGAACAA
AATAAAAAGGAGTTATGGCTTAAGCCGTAACTCCTTTTTATTCCGCTTTGTTATCTGTAGGCTGTGTAAAGTCCAAGTGA
TCCAAAGCATTATAAAATGCACCGAAAAGGTCAGTATCCTGTTTAAAAATCGAAGTTTCAATTACCGGCATTTCCAGCAT
TTCTTTAAGGACCGGAATCGTTTCTCGAATAATTTGAATTTGGTGATTAATTTCAGGAACGAGAATACTCTGATTACTAA
TTCGTCCACTAATGACGTACTTATTAAGGTCAAGAACGGCCTGCGTATTCACAATCATGTAAGCTACATTTCGACAATAT
GCGTTAAACATTTCGCGAGCGTTAGCATCTCCATTTTCAATCGCCTTAAATACTTTGATATCGTCATTGGGATCAGATAA
CTCTAACGCACTGCCGTTGGTGTTAATCATTTTTGAGGCAGAACAGGCGTTGAACATGATATCTTCAGGTTGATGATTTT
CAACCGTTGGATTGGCAATAATCATGCCAATTCCGCCCGCTTGTAAGTGGGAACCAGAAAAAATCTGGTGATTTAAAACT
AAGCCAGAACTTACACCATCATCAAGGGCGATGGTTGCTCCGTTAGTGACACCCTTTAAATTACCATTCCATTGAGAAGC
TAAAGTAACACAAAAACCAGTACTTTCCATCGACACCGGTAATTCGTAGCGAGTGGCAAGGATTTTTCCAAGGCTGAGTC
CGTGGAGCATGGGCAACGAGCCCCCCTGATAAATTACGCCATCTTTTGGGTCGACTTGGCCGGGAACACTAAGTCCGATT
CCATAAATCGATTTAAGATGGTCAGTAACAATTTCATAAATTTGTTTTAGAAAATTTTCAACGCTATCGGTTGGCGTTGG
AACTTGTTTTTTTACTTTAAGACTGCCACTTTCGTCAAATAGTGCGTAACGAATAAAAGATGCACTGATGGCAATACTTA
AGTAGTTCGTATTATTCATATAATCATTCCTTTGTGTCATTATTATACATTGATTGAGAACGATTTCAAAGTTACGAATG
AGGAATAAAGTTTTAATTAGTAAAAAAAGACGCTATAGTAGTAAGCAATACCAGACTGAAGAGGTAAGACTATGAAAGTA
TTTAATCTATTAAATAAATTAAGCACCAAAGCAATTATTTTTATTATTTTGGTAGTAGGGGGATTAATTTTTAAAGGAAC
CTACATTGTAAGTAATATTTATTTTATTTTAGGGATGCTTTTACTATTATGGGGAATTTTAGCAATTTTATTCAATGCTC
ACTTATTTAATGGATGGAAATTAAATGGCGATCGAAAAAACAGTGAATTTGTTGAAAAAATTGAGCATAAAGCTGTCCAG
TCTAAAACTGAGCGGGCAAAAGAAATTGCTGCACAAAAAAACGAGCCCATGCGGTTCACCCCATTGACTCGTTTAATACT
AAGCTATGCTTTGATTCTAATTGTTAATGCGATCCTAGTTTCATTTTTCTAGTACAAATTTTTGAATGGCTTTGGCAACG
CCACTTTCGTTATTATTGGCCGTAATGAATTGTGCATTTTGTTTAACTTCATCAATTGCATTTTCCATTGCTACACCAGT
TCCGGCAGCTTTAATCATGGAAAGGTCATTACCTTGATCACCAATGGCCATGACTTGGTCTAAAGTAAGGTTAAGACGTG
TAGCTAACTCAGTTACAGCGTTACCTTTGCTAACGTTTTGGGGCATAAGTTCAATAAAGTATGGTTCACTTTGAACGACG
CTAAAGTTGTCTTGGAACTTAGCAAAAATCTGGTCGCGCGCTTTACTTAAAACTTTAGGATCGTCAATGAACATTACCTT
GGGCATTTCTAAGTTAGGGTCCATTTCATTAACGGCGCGATAGCGAAGACCCATTTCAACTAGAAAACTTTCACCTACCG
TATAAGTGCTGATATTCTTATTGGCAGTGTAAATGTGATTTTTACCATCTACGTGGAAATGCACACCAATTTTACGGCTA
AATGCTTCAGCAGTGAGATAGTCTTCAAAGGAAAGTGTGTGTTTAATGAGGGTTTCGCCAGTCAGAGTTTGAGCGAGTGC
TCCATTATAAGTGACGGCATATTCCTTTTCGTTAGTAAGGTCTAGTTGGGTGAGGTAACGTTGAATTCCTGTAATGGGAC
GTCCGGTACAAAGGACGACGTTAACCCCGATTTTAGAAGCAGCGTTGATGGCCGCGATATTTGCTTCTGTAAGTTGTTTG
TTGTCATTTAAAAGGGTGCCATCAAGGTCGATGGCGATTAATTTTATACTCAAGATTATTACTCCTAACTAATTATATTG
TTTTTGATATGAGCTTGAAAAGCTTCAAAAGTATCTGTAAACAAACTCTCGTTACTATCTATAAGCATTTCCTTGGGGAA
AAAGAAGCGCTCGTCACGAGAAACTTTACCTGAAATTGCTCGTACTAAATCACTAACGGTCGAAAGTTCGACTAGGCTAC
CATCCGATTGCATTAGTTCAATTTGAGTCCGTGGTTTTTTAGAGGTTGGATCATAGGCATCATATGGTAAGTCATAACTG
TCATTTTCAGCAGTATAATATTCAGAATCAAAACCAGCTTCAGCCACCAATTGTTTTAATTCAGGTAGAAGACTCCGAGT
TTGATCGGTGATGCGTGCTGATTTTAAAGGAACACGATCCAAGAAGCGATGGGCAAGATCACTCAAAATAGGATCTTCAT
CATCCACCCATTGAAGAAAATACGTATTTAAGACGCCATCATCTAGTTTTAAATAATCATCTAACGTAAAATTTTCATCA
AAAAATGGCATTAAGTAATGGGGTTGAAAGTTACGTTGTCGATGGTTAGCTCGCTCAGACTGATATAGCTGGTTAGCTAA
CTTTAAGAGATGTCCAAGAATGACCTCCATAGAACGGGAAACAGAATGAAAATAAACTTGAACGTACATTTGAAAACGAC
TTACAATAAAATCCTCGACGGCATGAATGCCACTCATTTGAAAGGCGATACCATGCTCATAAGGACGCATCACACGTAAG
ATGCGGGTTAAATCAAAGTTTCCGTAGTTAGTTCCGGTGTAGTATGAATCACGTAAAAGATAATCCATACGGTCGGCATC
AATTTGGCTAGAAATTAGCTGTACTACTTGTGGATTAGGATAATCATGGCTAATTACAGAAGCGACCTTTGTTGGAAAGT
CGGGACTAATACGCCGTAAAACTTGGTTAACTTCGGTTTGAGGGTCCGTAATAATCCGGGTAGTAAATTTTTCATGGTCG
GTATTAAAAATATGTTCAAATGTATGCGAGTAAGCCCCATGACCAATATCATGTAAGAGGGCGGCACAAAGCGTTACTAA
CCGTTCATCATTATTCCACAATCCATCACTGGGAGTTTTTGAAGGATAATTTCGAGCAAAGCTTTCAACGATGCGACGTG
CTACTTCATAACATCCTAATGAATGCGAAAAGCGGGTATGTTCAGCTCCATGAAACACAAAGGAAGTGGTTCCCAATTGA
TGAATTCGACGAAGACGCTGAAATTCTTTAGTATTAATCAAGTCTAAAATGACTTGGTCTTGAACATAAACGTAGTCATG
GATAGGATCACGAAAGACTTTCTCCATCGGTAAACGTTGATTTTCTTGGGACATCTTACTACCTTCTTACTTTGTAATTT
TAAAAAGAAACATCTAACTAAAATTATACAAGTTTTAAGGTGAGATTGTAAAAGCTTAAAGCTAGAATAATATATGAAAT
GAATTATAATTATTACATTAGAACAGTGAACAAAGAGGAGGATTCAAATGGCTGGATTAAACAATGGCATTCCAATTGAA
ATCCATTTAGAGACATTTATTGAACAAGAAGGTGAAAAAACACACCTAGCTTTTGACGAACCCGGACAGATTTTTAAAAT
GGGCGATTCACTTTACTTAAGATATCAGGAAAAAAATGAAGAAACTGGAAAAAAATCACCCGTAACCATGAAAATTGATG
GGGATGGCAATGTCCTATTAACACGTTCGTCTGAGAGTGAAATGCGTTTGCGTTTTGCTAACGGTAAAAGAATTGAAGCG
CGGTATCGCACGCCTTACGGACTTTTTCCGATTGAAACAGTAACACCATTTCTAGAGATAGAACTCCAAGAAGGACCCCT
GGCGGGAAGGGTAAATATTGATTACCAACTTTTTGCAGGAGAACAGTTGATTGGTAACTACAAAATCCGATTGCAATTTA
CTGCTTAATTGTAGTATTATTTGAGATAGACTGTGGAAAGGACGTGCACCAGTTGGAATTAGAAAATTTTAAGGGTCAAA
ACAAAAACGAACTCTCAATGATCGAAGTTGCCCACGCTATTTTAGCTAAGAGTGGTGAACCAATGGCTTTTGTTGATTTA
GCCAACGCGGTTCAGAGTTATTTAGATAAGACAGATGAGGAATTTAGAAATCGATTATCACAATTTTATACTGATTTAAA
CGTTGACGGAAGTTTTATTTCCTTGGGCGAAAATACATGGGGACTTCGTACTTGGTACCCATTCGAATCAATTGATGAAG
CCTTAATTCACGCTGAAGATGAAGACGAAGACCGTCCTGTACGTAAAAAACGTAAGAAGGTTAATGCCTTTCTTGCCGAT
GCAGCTGATGACGATGATGTAATTGACTACGATTCTGATGATCCAGAAGATGAAGAAGTCGAAGCTGAAGATACTACATC
AGATGACGCTCCAGCATTTGAAGATCTTTCTAACGATGACGATACTGATGTTCTTCCAGATGGAATTGAAGGTCAACTAT
CAGAATTAAACGAAGATGACGAAAACTAAATATACAAACTTGACTTATAGTCTGTAACTCTGTATTATATTTTTTGGGCT
CTGGAGATCCTTTTGAGGATTTTTCAGACAATGAACGGTAATACCCCCTATTCTCAGAATAGGGGGTATTTTTATTGTTG
TATCAGTATTTCAACAGTAAAAACAACTGTTTTGCGTTTCCTAATTTAACCAGTCATAAATGTTAGAAAAGGAGAATTTT
AATGACCAAATATATTTTTGTTACAGGTGGGGTTGTTTCATCTTTAGGTAAGGGGATTGTTGCTGCATCCCTTGGACGTC
TTTTGAAGAATCGTGGACTTAAGGTTACGATTCAAAAATTTGATCCATATATTAACGTGGATCCAGGAACGATGAGTCCT
TACCAACATGGTGAAGTTTTTGTTACTGATGATGGAACAGAAACAGATTTAGATTTAGGCCACTATGAACGTTTTATCGA
TATCAACTTAAACAAGTATTCTAACGTTACAACTGGAAAGATTTATTCAGAAGTATTACGTAAGGAACGTCATGGAGATT
ATCTTGGTGCAACTGTCCAAGTTATTCCTCATATTACGGACGCAATTAAAGAAAAAATTATGCGCGCTGGTAAAGTGACT
GATTCTGATATCGTAATCACTGAAATTGGTGGAACGGTTGGGGACATCGAGTCACTTCCTTTCTTGGAAGCTATCCGTCA
GATGAAGAGTCAAGCCGGATCAGAAAATGTTTTCTACATCCACACGACTTTGGTTCCATACCTAAAAGCTGCAGGGGAAA
TGAAGACAAAGCCAACGCAACACAGTGTTAAAGAACTTCGTGGTTTGGGAATTCAACCTAATATGCTGGTTGTTCGTACA
GAAGAAGATATCACAGATGGTATGCGTTCGAAGATTGCTGCATTCTGTGATGTTGAGCCAGAAGCTGTAATTGAATCTCA
AGATGTTGCAAGTTTATACGAAATTCCATTGAACTTAAAAGCACAAAAGATGGACGACATTGTGATGGACCACTTTGGTT
TGCAAGCACCACAAGCAGACATGTCTAAGTGGGAAGATCTTGTCGATCACGTTAATAACCGTTTGAACCATACCATTAAC
ATTGCATTGGTTGGTAAATACGTTGCCTTACAAGATGCTTATATCTCAGTGAATGAAGCGTTAAAACATGCAGGTTATGT
TGTCGATGCCGACATTAAGATTACCAAAATTGATTCAGAAAAACTTACTAAGGAAAATGTTGCTGAACAACTTGCCGGAC
AAGATGGAATCATTGTTCCTGGTGGCTTTGGTGATCGTGGGATTGAAGGAATGATTCATTCTATTCAATATGCTCGTGAA
AATGATGTGCCATTCTTAGGAATTTGTTTAGGAATGCAAATGGCCAGTGTTGAATTTGCTCGTAACGTATTGGGTTACCA
AGATGCTAATTCGGCTGAAATGGATCCAGCAACTAAGCACAACATTATTGATTTAATGGCTGATCAAGAAGGTGTTAAAG
ATATGGGTGGTACTCAACGCCTCGGTCTTTACCCATGCAAGCTTAAAGAAGGATCTGTAGCTGCTGCCGCTTATGACAAC
CAAGAAATGATTGAAGAACGTCATCGTCATCGTTTTGAATTTAACAATGACTATCGTGCCGAAATGGAAGCTAAGGGTCT
TGTATTCTCAGGAACTTCACCAGACAATCGTTTAGTAGAAGTAATTGAGTTACCAGAAAAGAAATTCTTCGTGGCAGCTC
AATATCACCCAGAATTTTTATCACGTCCACAACGTCCAGAAGGATTATTTAAGGCATTTATCGCTGCTGCAAATAAATAA
GCATAAAAATAGTCGAATTTTTCGGCTATTTTTTTATTTGTTGCGTTCATGAGGTTGTATTTTTGGAACAAATTATTTAT
GATTGAGGTTGACTGTAAAATACATTCCTTAATTTTAAAGTACTTAAAGTTCGTTTGTGAGGAAAAACCATGAAAAAAAT
GATAATCAAGGGTGGACAGCGACTGTCTGGAGAAGTGACTATCGGTGGTGCTAAAAATAGTACCGTTGCGTTGATTCCGG
CTGCAATTTTGGCGGATACTCCAGTACGGTTTGATTCAGTGCCCGACATACTTGACGTGCATAACTTAATGATTATCCTT
GAATCGATGAATGTTCATTCAACGTTTGAGGATGGAGTTATGGTGATTGATCCAACTGAAATTGTTGAGAATCCATTGCC
TAGTAAGGCAATTAAGAGCTTACGAGCATCATATTACTTTATGGGCTCTTTACTTGGTCGTTTCAAGCGTTCAACAGTTA
CATTTCCAGGTGGAGATAATATTGGTCCAAGACCAATTGATCAGCATATTAAAGGCTTCAAAGCCTTAGGTGCCAACGTT
ACAGAAGATGAAGATACAGTGTACATTTCAGCATATGATCGTGGACTCCATGGAGCGCACATCTTTTTAGATGTGGTTTC
TGTAGGAGCAACGATCAATGTTATTTTGGCTGCCGTTAAGGCCCAAGGTATTACAACGATTGAAAACGCAGCACGTGAAC
CCGAGATTATTGATTTAGCAATGTTTTTAAATAATATGGGGGCTAAAATTCGTGGAGCAGGGACTGATGTTATCCGGATT
GAAGGTGTGGATAAGTTGGTTTCTACAGCTACGCATACCATTATTCCGGATCGAATTGAGGCTGGAACCTATTTGTCTTT
AGCTACGGCTGTGGGGGATGGTGTGATGGTAAATAATATTATTCCAGAACACCTAGAATCGTTTACTTCAAAGATGCTTG
AACTTGGCGTCGATATTAAAATTGATGGCGATAAGATTTTTGTTCCTAAAGTGGATCAATTAAAAGCAATTGAAGTCAAT
ACGAGTCCTTTCCCTGGATTTGCGACTGATTTGCAACAACCTTTGACGGCTTCCCTATTAAAAGCAACTGGTCAAAGTGT
TGTTAATGATCATATTTACCCAGAACGTATCAAACACGTAATTGAATTACAAAAAATGGGTGCTAAGATTAAACATGCTG
ATGGGGTGATTTATATTAATTATTCTGAAAAACTTACGGGCGCTGAAGTTGAGGCTGGAGAAATTCGGGCAGGGGCTTGT
TTAATGATTGCAGCCTTTATGGCCCAAGGCACTACAACCATCACCCGAGCAGATAACATCCTACGTGGATACGACAGTTT
GGTTAAAAAACTAACTAAGCTCGGAGCGGATGTTTCAATCACGACCGACAATACATTGTAGTCAAAGATATAGGAGAGTT
AAGTCGATGGATAATTTTTTAACAATGAATGACTTGCAAGAAATGACTCTCAAAGAAATATACGGCCTTGCCCGTGAATA
TAAGATTTCATATTACAGCCAGATGAACAAGAAGGAATTGTCTCTGGCTGTTTTGCGTGCTCAGGCTAAAAAGAAGTCAT
TTGTTGAAATGGAAGGCGTTTTAGATATCGTTGGAAATGATGGATATGGTTTTTTACGGCCAATCAACTATGGTTCTTCG
CAAGAAGATATCTATATTTCAGCATCGCAAATCACACGTTTCGGTTTGCGTAATGGGGATTTAGTTGGTGGTGAAGCTCG
CCATCCCAAACCAGGTGAACGGTATTATGGATTAATGCGGGTTACTTCAGTGAATAATAAGGACCCAGAAGAAGCTAAGC
AACGTCCTCATTTTCCAGCTCTAACCCCCATCTACCCCAATCAACAATTAAAATTAGAAACAACTTCTAATATTTTATCA
ACGCGATTAGTTGATTTGTTTTCACCAATTGGATTTGGACAACGTGGTCTGGTAGTAGCACCACCTAAAGCAGGAAAAAC
CACTTTACTAAAGGCTATTGCTAATGGGATTACCACAAACTATCCAGATGTGAAGCTCATTGTTTTACTAATCGACGAAC
GACCAGAAGAAGTAACTGATTTAGAACGCTCGATTAAGGGAGAAGTGGTTTATTCCACCTTTGATCAAGAACCCCGGAAT
CATACTCGTGTTTCAGAATTAGTATTACAACGGGCGCTTCGTCTAGTAGAAGATAAACAAGATGTTGTTGTCTTACTAGA
TTCAATTACGCGATTAACCCGTGCATATAATTTAGTGACCTCCCCTAGTGGTCGAACACTTTCTGGTGGGGTTGATCCGG
CAGCGTTTTATAAGCCTAAAAAATTCTTTGGCTCTGCTCGAAATATTGAAGAGGGTGGATCACTTACCATCATTGGGACA
GCTTTGGTTGATACAGGAAGCCGGATGGATGATGTGATTTATGAAGAATTCAAAGGTACGGGTAATTCAGAGCTAGTCTT
ATCACGGAATTTGGCTGAGCGCAGGGTATTTCCGGCGTTAGATATCCGTCAGTCAGGAACTCGTAAAGAGGAACTAATGG
TCTCAAAAGATATACTTAATCAGCTTTGGGATATTCGCCGGTCGATGCGTGGAGATGCTCTGGAGTATACGGAACAAGTG
CTTAAGTTATTGAAAAACACTAAAAACAACGAAGCGTTTATTGCTAACTTAAAGAATTTAAATTTAGGTCCTAATGGTAG
TAAAAAATCTTAATCGACCTTGTTTAAGTTGTTTTTCTATGCTATTATTGGGGACGTTGATTTATAATAAATAACTATGA
CTCAGCAAATGACTCATGGCAAAGGAGCGTAATATCATGAAAAAAGGAATTCATCCAGACTATCATCCAGTTGTATTTCA
AGATTCAGCAACTGGCTTTAAGTTCTTGTCAGGTTCAACTGTAGGTTCAGCTGAAACAATCAAGTGGGAAGACGGTAACG
AATACCCATTGATTCGTGTGGAAATCACATCTGACTCACATCCTTTCTACACAGGACGTCAAAAGTTCCAACAAGCAGAC
GGTACTGTTGCAAAATTCAACAAAAAGTACGGTTTGGCTTAATTATAACCATTGGTTATCAAAAAGAGGCACCGCTGAAT
TTATCAGTGGTACCTCTTTTTTTGTAGTCTGAAATATAGTTTAGGATTGCTTCTCAGTAATCAACATAACACAGCGTTAC
TAACTTGATTTATGCTACTGATCGTCCGTTTAACCAACGGAATAAGATAAAGTTAATTAAAACTAATACAGAAGTAGCAA
TAAAGACAGCGTTATAGTCAAATAAACCAGAGACTGCAGAGCCTAGTAATGGGCCAATCATATTTCCGAGTGCTTGGAAA
GACTGGTTCCAACTAAATACACGCCCAGTTACCGCAGCAGGTGTTCGTTTAGATAAAATACTCTGAACCGCTGGTAGCAT
CGCTCCATCAGAAATTCCGATAAAGAAGCGGAAAACTCCTAGCCAAAAAATAGAAGGAACAAAGGCCATTGGAATGTAGA
ATACCATGGCGAAGAGAAAGGCCACAGAAAGAACTTTTTCGGTTCCAATCTGGTCCCCAAGTTCTCCTAAGCGCGGAGCC
GCTAACATGTTAGCGATTCCCGGAATTGCAGCAATTAAACCAGCAACCATTGTTACACCAGCCCCATTATGCATTAATTC
TTTAACGTATAAACTAATAATCGGCGCGATTGAATTATTAGATGCTTGAATAATCATCGTTGTGATAAACATGCCGAATA
CGGCCTTAGGCTGATTTAGTTTACCAATTACCTCTCGAGCAGAAAGCGAACCAGATTCACTTTCTACGGGAACGAAGTGT
TCATGTACCAAGAAGAAACTTAGGAAAAAGACGATTAGTAATAAACCACCTGTAATAAAGAAAGTTACTCGATATGAAAA
AATAGAAGCTAGTGCACCACCAATGAGGGGACCTAGTAGAGATCCGGATACAGGACCAGTAGATAAAATACCAAGTGCAT
AACCACTTTTTTCTTTAGGAGTTTCGGTAGCGATGAGTGCATTGGAGTTACTAATATAACCTGCAAAAACACCTTGTAAT
AAACGAAGGCCAATCAGTTGAAAGACGTTTTGAACAAGGCCCATTGCGCCTAAGACGAAAGCCATTCCGAGTGAAGCTCT
TAAAATCATTACTTTTCTTCCACGCTTATCCGCAATTTTTCCCCAAATTGGAGAAATAATTGCTAAAATTAAGAAAGTAG
AAGAATAAGTTAGACCACTATAAAAAGATAGTTGCGATTTTGAGAAGTCACCGAGTGTGTTGACATAAAGCGACAAAAAC
GGCATAATCTCACTAAATGCGACCCCGGCTATGAAGGTTCCGAACCAAAGCACAAAAAGATTTTGTTCCCAAGGTTCACG
TTTCTTTCTAGATTGTCCTTTTCGATTGAAAAACATCATAAAAAGCCCTCTTTCAAAAAAGATATACCAATATACAATAC
CATAAAAATTAAAAATAGTAATGGAGCAAAAGTCAATGAGTAAAAAACTAAAAAATTGGTTAGTTTCGATTGGATTAACA
TTATTGGTGCTACTAAGTTTAGCGATGATTTTTAATCGTCAAATCAAAACATGGATGGTAGCACAATATAATCCAGAGGT
GAACGAGAAAGTGGTTGCTAAAAACACTGAAAAGAAAGCCAATTTTGACTATACAAAAGTAAAATCATTGGATTGGCAGA
CGGTTCTAAAGGCACGGACTTCGGAGAAAAGAATTAAAGTGATTGGTGAAATTGTTTACCCTGATATAAACATACACCTT
CCGATCGGCAAAGGGGTCGATAATCTTACGTTGGCGTTGGCGGCGGGAACTTTAAAAGAAAATCAGCGAATGGGTGAAGG
TAACTACGCATTGGCTGGACATCATATGGTTGATAAAAATGTTTTATTTAGTCCGCTTTATTGGAAAGCCAAAATTGGGC
AAAAGGTTTATTTGACAGATGAGACCAATATTTATGAGTATCGGGTAGACACCCGTAAATTTATAAAGGCGACCGATGTG
CAAGTAGTTGACGATATTAAAGGTAAGAAAATTTTAACGCTGGTTACCTGTGATGATACGGGAGCGGGTCGTTTGATGAT
TCGGGCTAAATTTATCAAGAAAATGAGTCATACCAAGGCTCCGGAAGCAGTTCAAAAAGAGTTTTCAGAAAAGTTTAATC
GTTAAGAAAATTTAGTGTTCAAATTCATATAATTTGCTTGACGAATTTGTTACTATTAATATCATATATAGGAAGTTTTG
AAAGGATGGGATTGAATGGTAGGAATGATAATAGCACTAATTGTAATTGTGGTGATTGTAATTGCGATTGTCTCAATGTA
CAACGGCTTGGTAAAAGCTAGAACCTATACACAGGAATCATGGAGCCAAATTAGCGTTCAAATGAAGCGTCGAAATGATT
TGATTCCTAATCTTGTAAATACGGTTAAGGGATATGCAGCCCATGAAAAAGATACTTTGAGTAAAGTGGTGGCACTTCGT
AATCAATTAGTGGATCAGACTGATAATTCAGCCCCTTCTACTAAACAACGTGAAGAGATTATGAAAACTTCTAACCAGAT
TAGTGACTCACTTAAAAGCATTTTTGCTTTATCTGAAAGTTATCCTGACTTGAAGGCTAACCAAGAATTTACTAAATTAA
TGGAAGAATTAACTAATACAGAAAATAAAATTGCTTATTCTCGTCAACTATATAATTCGAGTGTAGCAAGTTACAACATT
AAACTACAATCTTTCCCTAATAATTTAATTGCTGGGATGGGTGGATTTAAGCCGGTTGATTATCTTCAAGTTCCTGAAGA
AGAAACTAAAAACCCAACCGTTTCATTTGATAAATAATTAAGAGGTCGATTAATGTTATATCAACAGATTGCAAGTAATA
AGCGAAAGACCGTTTATGTGATGATCGGTTTTGCTATCTTAGTATTGTTTATTGGTGCTGCAGTTGGTTATGTTTTCTAT
GATAGTGCAATGGCAGGGATTATTATGGCGGCAGTAATTGCCGCTATTTATATGGCCATGATGATTGCCAATTCTACTAA
CGTCGTGATGGGAATGAATCACGCAACTGAAATTAGTGAAGCCGATCATCCGGAAATTTGGCATATTGTAGAAGACATGG
CCTTGGTAGCTAATATACCAATGCCCAAGGTTTATATTGTTAACGATGCCAGCCCTAATGCATTTGCAACAGGAAATAGT
CCTAAAAATGCTGCCGTAGCAGTGACTACTGGTATTTTAGAACGGCTTAATCGAGAAGAACTTGAAGGCGTAATTGGACA
CGAAGTTTCACACATTCGAAATTATGATATTCGCCTTTCGACCATCGCCTTGGCATTATCTTCGGCGATCGCAATGCTAG
TAAATATTGGAATGCGCTCATTTTGGTGGGGCGGGGGACGACGTCGCAATGATAATGACAATGAAGGCGGAAGTTTGGAA
ATTGTGATGATGATTATTTCCATCGTATTGGTTATTTTAGGTCCAATTGCCACAACTATCGCTCAATTGGCTTTATCACG
AAATCGAGAATATCTCGCCGATGCCTCTAGCGTTGAATTAACACGTAACCCACTGGGGCTAATCCATGCTCTACAAAAGA
TATCGGTCAGTGAACCGATGAAAGAAGCCGATCCAAGTAGTGCTGCACTTTATATCTCTGATCCATTTAAAAAGAAACGT
ACCATGGCACATCTATTTGATACGCATCCACCAATTGAAGATCGCATTCAACGTTTGGAAAGAATGTAAGTATATAGTTA
ATTGAAAGAGAGTTATGGGATCATGCGTGATGACTATATTTTTGTACATTTAGAATCAATTGTTAATTTAATTTATTCGC
GCGGGATTACGGCAAATGATTTCCTAAAGGGAGTCTTGCAAATACCAACCAATATTTTATTATTAAATCGGGAAGTCAGT
GATGATTTAACGATTGATAATCATACATTTTTAAATGAAATTAATGGCGCTAAAAAAGTTAGTGAGTATTTAATGGGAAA
CCATGGCCCACGCAATTGGATTGATTTTTCTCAGCGAGATGCGTTGAGTGAGCTCACGCCGGCTGATATTGCTAACCTTT
TATATATGGGGCATATGAAAACTCATAATGATACGCCATTTTCGTATAAGCTCCAAAACGACTATGTTTATTTAGACATT
GGCGAAAATCAGGTGAAGACCTATTATCGTCGTCTAAAAAATTTTTATTTAGTTTTGAATCAATCTATTATTCGTCATGC
TGAACAAGCTTATAACGAGCATCGAATTGTATTTCGTCGGGGAAATAAATTTGCTGAATTACCAGCTGGAATGGTTCGAC
AATTAATTCCTGTGTTAGGAGAAGGATTAATTTTTGCGTTTGATCAAGCTTTTGAGCAAGATCGCGAATATCGAATCCCG
ATTTTGATTGCTAGCGACAGTAATTTGGCTCCTACGTTACGCAGCAAAGATTCACTTTATAATAATGCCCAACAAATTGC
GATTTTGAAATATAATCTACGTAGTAAACATTGGCATTTTATTATTACTAACCCGCAAGCCTTTGATGCGGATGCATTAT
ATTAAATTGAGAACTTGTGTCAGATAAGATATAAGTTCTCTTTTTTAGCAAAAAAGGGTAATCATTTTGGGGATAAGATG
TTTAGTCTACTTTTAAGGTAAGTTAATTTAATGAGCTATTATGGTATAATTGTAGCCAGGTTTTTTAATTTAAGGGGAGT
TTTAAAAAGATGAAAATGCAACTTAGCGAAATTGCGCGCGCTCTTGGAACGGATGAATATCCTGAACTATGGAACGATAT
TAGCGTAACGAGTGTTCAATTTGATAGTCGAAAATTATCTCCAGGATCACTTTTTGTGCCAATTATGGGTGAACGTGACG
GACATGATTTTATTAGTCAAGCAGTAACAGCAGGCGCCGTTGCAACTTTATGGGCAGAAGACCACCAAGAACGGCGTCCA
GCTGATTTACCAAGTATTCTAGTAAAAAATCCATTAGAAGCTCTGCAAAAACTTGCTAAATATTATCTGGATAAGATTAA
CCCTAAGGTAGTTGCTATTACTGGAAGTAATGGAAAGACAACTACTAAGGATATGACTGCAGCAGTTCTGGAAGCAGAAT
ATAATGTGGTAAAAACTAAAGCAAACTTTAACAACGAACTGGGCGTGCCAATTACTATTTTGGGAATGAGCTCTAATACG
GAAGTATTGGTAGTTGAAATGGGAATGGATCGTCCAGGACAGTTACACTTTTTAAGTGAATTGGTTCAACCTGATATTGC
TGTGATTACGATGATTGGCGAAGCCCATATTGAATTTTTTAAGACGCGTGAGCGGATTGCTGATGCAAAAATGGAAATTA
CAGATGGCCTAAAAGAGGACGGTTGTTTTGTTTTTAACGGGGATGAACCGCTATTAGAACAGCGTGCTAAAGACCTCAAT
GTTGAACAATACCGTTTTGGGCTTAAAGCAGATAATGATGTCAGCGCCAGCGATATCCAGGGAACTGACACAAGTACAAT
GTTCAAAACTAATTTGGATGAAGAAACCACCGTAACAATTCCAGTACTTGGTGATTACAATGTAACTAATGCATTAGCAG
CAATCGCCGTTGGACATAAGTACCATATTGACCTAAAAAAAGAAGCTGAAGCGCTAGTTGACTTTGATTTAACCAAAAAT
CGAACAGAGTGGTTAACTGGAAAAAAAGGCGAACGTATTTTAAGTGATGTTTATAATTCTAATCCGACTGCTGCTCGAGC
AGTATTGGATTCATTTGCTAACGTAAATACTGAAGGACGTCGTTTGGTAGTTCTAGGAGATATGTTGGAATTAGGTGAGA
ATGCTGATCAAATGCATGCTAGCTTAGCTGAAAAATTAAATGCCAAGCGTTTTGCGCAAGTATATTTAATCGGCCCACAT
ATGAAAGCTCTTGAAAAACGACTGATTGATGAAGATATCTACAGTAAAGATGCTGTTCATTATTATGAAACTGGCGAATT
AAAGCGACTTACAGATGATCTTTCAACTGAAATTCAAGCAGATGATAGTATTTTATTAAAAGCAAGTCACGGAATTCATT
TAGAAAATGTTGTTGATAAAATTAAAAATTAAAAATTAAAGTTGTGATGTGGCTTTTAGATTTTTTACAGCGTATGTAAA
TTATTCTTAAAACGCGGTTGCCGACCTTTGAGTGGGGAATGCTAGCCTAAATATCACAACTTTATTTTTATTAAAAAGGC
CAAATAGAGCTGTTTTAACAGCGTTTTCAAGAACTTTTGTTTGCTAATCCCTAAGCAGGGGTGTATGATTATAAAGTTAT
GTTTACACGATTGTCACCGTGGGCGCGGCCCTAAAAGGACGGATTTTCTTTGATGCGGTGACGAAAATTTAGGAGGAATT
ATATTTGAAATTTACCGAACTAGGGTTAGACGAAGACATTTTAAAAGCAGTTTTAGACAATGGGTATGACGAACCAACAC
CTATCCAAGCTGAAACTATTCCTGGTGTTTTAGAAGGAAAAGACATCATTGGACAAGCTCAAACAGGTACTGGTAAGACA
GCTGCTTTCGGATTACCAATCCTACAAAATGTTGACCTAGATAATCCTAACATTCAAGCAATTATTATCTCACCTACACG
TGAGTTAGCTGCTCAAACACAAGCAGAAATCTTTAAATTAGGAAAATATAAAAAAGCTAAAGTTCAAGTGGTTTACGGTG
GATCAGATATCCGTCGTCAGATTAATGCTTTAAAGAGCCATCCACAAATCGTGGTTGGTACACCTGGTCGTTTGTTGGAC
CATATTGGTCGAAAGACAATTCGTTTAGACCACGTTAAAACATTAGTTCTTGATGAAGCTGACGATATGCTAGATATGGG
ATTCTTACCTGATATCGAACACATTATTGAACAAACACCTAGCGAACGCCAAACATTATTGTTCTCAGCCACAATGCCAG
CACCAATTAAGAAAATTGGTGTTAAGTTCATGACTGATCCAAAACAAATTACAGTTAAGTCTAAAGAACTTACTGCTGAT
TTGGTTGATCAATACTACGTTCGTTCTAAAGAATTCGAAAAATTTGATATTTTAACCCACGTACTTGATGTACAAGCACC
AAAACTTGCAGTTATTTTTGGTCGTACTAAGCGTCGCGTTGATGAAGTTTCTAAGGGATTAGTTACTCGTGGTTACAATG
CTGCTGGAATCCATGGTGATTTAACTCAACAACGCCGAATGAGTATTTTACGTCAATTCCGTGAAGGACAATTAGATATT
TTAGTTGCTACTGACGTTGCTGCACGTGGGCTTGATATCTCTGGTGTAACTCACGTTTACAACTATGATATTCCTCAAGA
CCCAGAAAGTTATGTTCACCGTATTGGTCGTACAGGCCGGGCCGGTGCTACAGGTACTTCAGTAACCTTCGTTACTAACT
GGGAAATGGACTATCTTCGTGACGTTGAACATTTGACAAAGAAACGTTTGTTACCAATGAAGCCACCAACAGAAGAAGAA
GCTTTTGCTGGACGTGCTGCAATGGCTGAACAAAGCATTGAAGAATTGGTTCAAAAAACAGATGTTGCTAAGTTCGAAGA
ACAAGTTGATCATCTTTTAGAACAACATGATGCTAAAACGCTGGTTGCTGCACTTCTAAATGAAGTAACTAAGTCTGACG
CTAGTGAAATCAAAGTTAAGATTACTCCTGAACGCCCACTTCCTCGTAAAAAAGGTGGCAACAAAGGCGGTAAAGGTGGC
GGCGGATACCGTGGCGGAAATCGTCGTGGTGGTAATGGTCGTCGTAGTAATGGTAATAGTAGCAATGGCGGAGGCCGTGG
TGGTAAATGGAATAACGATCGTAAGGGTGGCGGCAAGTCACGCTTTGGTCGCGATGACCGTAACCACAATGGTGGTAAGC
GTAATGATCGCAACTCAGGTAACAAGGGTGGATCAAACCGTCAATTTGTAATTAAAGAAAAATAAACATTTTCAATAAAC
TAAGGGGCCCGGAAAATACATTTTTTCTTGACCTCTTTTTTTGATACAATAGGAACGACATTGGAGGTACTAGGATGATT
TACGGAATTGGCATTGATATAACAAACATTGATCGATTTAAAACTCTCCACAATCCAGCAACGTTTATCCAAAAGGTTTT
GACGCCCACTGAATTTGATGAGTTTGAAGCTAAGAAAGGTCAACGCGCGTATGAATTTTTAGCAGGGCACTTTTCGGTTA
AAGAATCATATAGTAAAGCTTACGGGACAGGATTAGGTAAAAAACTTAATTTTCAAGACATCGAAATTAATTACGATGGG
GTTGGAAAACCTAAGATTGTTAAACATCCGTTTAGTGGAACCGTACATGTGTCAATTTCCCATTCTGACCACCATGTTGT
AACACAGGTAATTTTAGAGGGGGATAATTGAAATGGTTGTAGGGATACATCGTCCCAGCAAGCTAGTTATTAATGCTGAG
GCAATTAGAAATAATGTAAAAAATGAGATTAGTCGATTAGATGGACACAGTGAATTATTTGCCGTGGTTAAGGCTAATGG
CTATGGACATGGAATTGTAGAAACAGCCAAATTTACGAAACAAGCTGGGGCAACTGGTTTTTGTGTTGCTATCTTAGACG
AAGCGTTGGCTTTGCGAGATGCTGGGCTAACAGAAACTATCCTAGTTTTAGGAATTACAGATGTTAAATATGCTAAATTA
GCTGCTGAAAATGATATCTCGTTAACGGTGGGTGATCAAGCATGGCTAGATGAAGCTACGCAAATTCTAGATCAAAAGCC
GCTGAAAGTTCATTTAGGTATTGATACAGGAATGGGACGGATTGGTTTTCAAGATGGAGCTTCTTTTAAGAAAGCGGCCG
ATTATCTTGAACAAAGTCAACAGTTCAATTTTGAAGGTGTGTTTACACATTTTGCAACAGCAGATGAAAAGGATACGACT
TATTTCAATTTACAGGTGGAACGTTTTAACCATTTCATCAGCCAATTAACTCGACGTCCACGTTATGTGCATGTTTCTAA
TACTGCTACCAGCTTGTGGCATGCAGCTTGTAATGGTAATATGATTCGTTTTGGAGTCGGCATTTATGGGATGAATCCTT
CTGGAAAAACACTGGAAAGTCCTTTTGATTTACAGCCAGCTATGAGTCTGGAGTCTGAACTATCTTTTTCTAAACTAGTG
CAAAAAGGCCGTTCAATTAGTTATGGAGCGACTTATACAGCTAAAGAAGATGAATGGATTGGGACGATCCCGATTGGTTA
TGCAGATGGTTATGAACGTCGTTTACAAGGATTCCATGTTTTGATTGATGGTCAATTTTGCGAAATAGTAGGACGAATTT
GTATGGATCAAATGATGGTTCGCATACCAAAGTCATATCCTGTGGGAACTAAAGTAATTTTAGCGGGAAAATCAGGCGAA
AAATCAATTACCATGACAGACATTGCCGAATATGCTGGGACCATTAATTATGAAATCACATGTGGATTCACACAACGTTT
ACCACGAATCTATACTGAAAATGGTGTAGTAAATTAATGTATTGAATGCTAAAATAATGTTAATAATTAAATAGTACAGG
AGAGCAATCTAATGAGTATTCAACCAAAAGATATGTCAATTGAGAAAGAGACTTACTGTGAAATGTTTGGTTTTGAACCT
AGTTGTGTAAATGATGATATTGTAAGGAGCTTTTTTACCCGTCACGCAACTGAGCATCTTGAACAGCTTAAAGCCGGATA
CCTTCAAATGGCTGATATCAATTCCGAAATTACTCATGACTTTTCTTCATGTGAAGCGGATTGTGAAAAGCATGTGCTTG
AACGTTACTAAGTTAAATTTTTTAAATTAAAAGTTAATGGGGTGACACTGTGGACGAGTCGAAGATAAGACGCGGTGATT
TATTCTATGCAGACTTGTCACCAGTTGTTGGTTCTGAACAGGGCGGGATGCGACCGGTTCTTGTTATCCAGAATAACATC
GGTAATCACTATAGTCCGACGGTCATTATTGCAGCAATAACGGCTAAAATTTCTAAGCCTAAGATGCCTACCCATGTAGG
AATTAAAGGTGGAGAACAAGGAGTAGGCCGTAATTCAGTTATTTTAATGGAACAGATTCGAACAATTGATAAACAACGTC
TACATGATAAAATTGGTCGATTAGATGACCAGAAGATGAAACAGGTGGACGAGGCCTTAAAGGTAAGTATAGGTCTCGTA
CCGAATACATAGAATAGAAAATGTGAACAAAGTTTCACGCTCAAATTTTAAAACCACCTATTTCAAGATAGAAAAAAGGA
TTCGCAAACTGCGAATCCTTTTTTATTTACGAACTATAAACGATCTTGTTTTAGGTTTTCAACTTCAGGAACTCTGAAGC
CTTTACGTTCTAAGTTGCTAATAATTTGATGTAATCTCTTTTCATCAACACTTGCTGGGAGAGTGAACATCATCCGATGC
ACTAAATCCCCCTCTTCAACGTCTAAAGAGATAACACTAGCAATTGAGGTATATTTAGTAATGATCTTTGCAATCGTCTC
TAAATCGCCTCGTTCGTCCCCAGAAATGACAGTAATCACATAACTACCAACATTTACGTTCCACGATTGAGATAACCCAT
CCAAGAGACGTGCATGGGTTAAAATTCCATAGAAGTAATTGTTATCATCTAATACAGTAATGAAAGGTAAATCCTTAATT
GAGAAGAAGACGTTAAAGAAAGCAGCATTAACATTAATATACTTAGTGGCATTTTTTAAAAGAGAAGTCACAGGTTCTTG
CATTGATCCACCGCGTGATTTGTGGCGATAAATATGCATTTTGTAAATATTTCCACGGAACAAGCGACCCGTTTTATCTA
AAACTGGAACGCAACGGAATCCAGATTCTTCAAGAATATCAAGCGCTTCTTCAAGAGTTGCATCTTCACGAACAGTTGTT
AAATCTTTCTTAGGTTTGACCATTGATTTTAAAAGCATTAGAATTTCCTCCCAAAACCGCAATTTTCTTTAATACAAATT
TAATAATAACACAAAATGATAATTTAGAACACGACTACCGGTGTTCCGAGGGCTACTTCAGCATAAACAGTTTTCATTGT
TGCAGGTGGAGTGTTGACACAACCATGGGAACCATGGGTTTTATACCAATCTCCACCAAATTTAGGTTGCCATGAAGCAT
CATGGAGACCAACTCCAGTATAATCAATTGGCATCCAGTAGCTGACTGGTGAGGCATAATTAGAGCCATCCGTATTTTTA
CCTTTTAGGGTAGCATTACGTTTTTTATTCCAAACAAAGAACACACCAGTTGGAGTGTCATCATTATTTGCAGGCATTCC
AGTAACAACATCAGTTGAAATTTTAAGCTTGCCGTCTTTGTAATACCACATATGTTGGTTAGTTTTATCAACTTCGACAT
ACGTTGATCCGAGTTCACCTTTTTTAAGAGATTGTCCAGAACCTGAAATTGTAGCTTTTTCGGTGAAGTCTTTACCAGTT
GCAATTTTTTGGGCTATATCAGCTGCGTCGGTGGTAGTATCAATAGTCCAACCAAAAATTTCATTTTTAACAGTTTGAGA
ACCACGTTTAGTACTATTAAAGGTCACACTAGCTCCATAGGTAGAATACTTATCGTTTAAGTCATCTAGATAGGCTTTAA
CTTGGGCATTATCAACCGAAACAGTTTGAGTACCGTCGTTTTTAGAAGTAAGAACTATCCACTGCTTTAAAGTATCACTT
GGAATAGTGACATTGGTACCGTTGATGTTATAAGTAATTTTTTCTGCTGTATACTTTTTAATTTGTTTTTGAATATCATC
TGAATTAACAGTAGCTGATTGATATGTTTTGGTTAAATCAATATCTTTTTGTCCTTTTGCGATGCTGGTTTTGATTTCCT
CTGCAAGCGCAGTAGAACTAATTATCTTATTACCTTTTTTAGAGCTTGAGCTAGCCAGTTCAGTGGCACTAATAGCGGAA
GCTGAACCAGTATTACGATTCTTATTCAAAGTAATCGCTGTTTTTTTAGCAAATTCTTCTAATTTAGCCTTGCTAGTTGC
GTTTACTGTGTTATCAGCATTAGCGGCATGGACAAGTTGTAGGGGCCACATTAAAGCATTTTGTTTATTGAGAAGCTTAG
CTATAGTCTTATTATCAGAAGAGGTTAAACCTGCATCTGCATATTTAGCAGTTTTGAGAACTTTGTTTTTTTCAGTTAAA
TTAAAAGTTTGGTTTTTAACATGATTGTTAACCAGCGTTTGTGCCTGATTTACATTTTTCCCAGCAACATTTACGCCATC
AATTACAGTATTAGGCATGAATGTGTTGGAAGTACTGTAGTAGATTGCTCCTCCTGCATAAATTAAGACTAGCACAGCAG
CGACTGCACCAAGTATTATGTAAGGAAGTTTCCTTGTTTTTTTAAGATGATTTGATCTACGTTGCATCGTGAGCCTCCGA
AATAAATTTTATCCTCTGTAACATTACTGTAATAAAGAATATTAATCAAGCCTATTTATATATTTTTATTTAGTAAATAG
AAATATATAGGTCAACATGGAGTGGTTGATTTTTAATGACGAGAGAATATATAGAAAAATTAAATAACTAAAACATTAAA
AGTGTTTGCTATCTTCAAAATATTTAATCAGTTATTATTATCCAGTAATTAATTGCATACGGTAAATATTACTTACTTAT
TATATCAGAAGAAATGCTATCTTTTTATGAAGAAGTAATGTTAGAAGCGTGAAATTAGTAAATTGGGCATAAAAAAACGA
CTCTGAATATTTATTCAGAGTCGTTTTTTCAACTATTTGAAATTAGTTGATGTTGAAAAGCTTATTTTTCTTCAAGAGCT
TTCAAACCATCTGTAAGAACTTTTTTCAATGTTGTAGCTGAATCTGTCATCTTCTTCATTTCGTCATCACTAAGTGGTGA
TTCGATAACACGGTTCAAACCTTGGCCGTTAATAACAGCAGGTGTACCGATGTAGATGTCATTCAAACCATATTCGCCGT
CCATGTAAGCACCAACAGGCAATACAGCATTTTCGTCACGCAAGATAGCTTTTGAAATACGCATCAAAGCAGTACCAACA
CCGTAGAATGTAGCACCCTTCTTGTTGATGATTTCGTAAGCTTTGTTACGAACACTGTCTTCGATTTCAGCTAATTCGTC
AGTTGAAACGCCTTCTTCTTTAGCGATATCAAGCAATGGCTTTGTACCGATTGAAGCAGTTGAGTAAGCAGCGAATTCAC
TGTCACCATGTTCACCCATGATGTATGCATCAACTGAGTCAGGGCTAACGTTGAATTTCTTACCAAGAGCAACACGTAGA
CGTGCTGAATCAAGAGAAATACCTGAACCGATAACCTTTTCTTTAGGGAATCCTGAGAATTTCCATGTTGCGTAAGTAAG
GATATCAACTGGGTTAGCAGCAACTAAGAAGATACCGTCGAAGCCTGAGTCAACAACTGGCTTAACGATTGTTGAAAGAA
TGTTTAAGTTCTTGTTAACAAGGTCAAGACGTGTTTCACCTGGTTTTTGTGGAGCACCAGCAGTGATAACTACAAGATCT
GCATCTTTACAGTCAGAATATTCACCTGAGTAAATGTTCTTAGGTGCAGTAAATGGAGTAGCATCTTCAAGATCAAGTGC
GTCACCAACAGTACGGTCCTTAACAACATCAACGATTACGAATTCTTCTGCAATTCCTTGTTGTGCCATTGCAAAGGCAT
AACTTGAACCTACAGCGCCGTCGCCGACTAATACAACTTTTTGATGGTTTTGAATTTTAGACAAAAGATCAATCCCCTTT
TTTCATATAATATTTGAATTTATCAAACAATACTAAGTATAGCATTTTCATAAAAGAAAGTTGAGTAAAAATTTTATGAA
GTTCGGGTATAGTTAGTAAAGTGATTGATAAGTTAGAGGTTAAAAGACCCGCTTGGGGTCAATAATATGGTAATATTACA
TGAAAATAAACGTGGACAGCTGAGGGGTTTTTGCTCTTTCAGCCGTTTTTGCGTGTTGAGGGTGGAAAAATAACATGAAA
ATGATTGTGGGTTTAGGAAATATTGGTAAAGAATATGATAAAACGCGCCATAATACTGGTTTTATGGTTGTCGATGAATT
AGCAAAAAAGCATGATATAAATAATTTTAAAGTTCAAAGTGATGCCTTGATCGCAGATTTTCGAGTAAATGGTGAAAAAG
TTTTGTTAGTAAAACCAACTACTTATATGAACGATTCTGGTCGAGCAGTGCGTCCTTTAATGGATTACTACGATGTTGAT
TTAAATGACATGATTGTGGCCTATGATGACATGGATATGCCAGTTGGTAAAATTCGACTTCGTCAAAAGGGCTCAGCCGG
GGGACATAATGGGATTAAAAGTATAATAGCCCATGTAGGAACCCAATCCTTTAATCGAGTGCGAGTAGGGATTGATCATC
CGACTAAAGAAAGCGTCGTGGATTACGTACTAGGTAAGTTTAGGAAGGAACAGATAACCGATTTTGAAATTGGTGTTCAA
AATGCAGTAGCAGCATTAGAAGATTGGACTACAATTGAAAATTTCAGTCAGCTAATGAATAAATACAACTAGGATTATTT
AGGAGCAAGTATGAATATAAATGAAATTTTTGCATCTGATTCGGGAGTTACAACCGTTGTTGATGCACTCCAAAAAGGGA
CGCGGCAATTAGTTACCGGTTTACTAGAGCCGGCTAAACAACTTTTCTTAAGTACGATTATTGAAACTAAATCAGCCCCA
ATTTTATATGTAACAGATAGCTTAGCGCGGGCCGAACATGTCTATAACTTGTTTAAAGAAGAACAGTCCGAGATTGATAC
GTATTGGTTTCCAGCTGAAGAGATTATTGCGGCCGAGGTGGCCACTAGTTCACCAAATTATCGTACGGCACGAATCCAAT
TTTTAAGTGCTTTAGCGACATCAAAAACGGGTATTTTTATTACTTCTACATCCGGTTTACGCCGATTAGTTCCCGAACCT
AAGGATGTTATTGAAGCTCGAATCACTCTGGAAGTGGGGGCTGAATATGAGTTCCAAACTTTAATTAGCGATCTGAATGC
GCTGGGATACCAACGGGTTGAACAGGTGGAAAAGAAAGGCGAATTTGCGGTTCGAGGTTCAGTAGTTGATATTTTTCCAC
TTAACCAAGATGACCCAATCCGAATGGATTTTTTTGATATCGAAATCGATTCGCTGCGAACTTTTGATCAAGCAACCCAG
CGAAGTATTGAAAATATCGAAAAAATTGAAGTATTGCCCGCTACAGACTTGATAATAAATGAAACAAAATTAAACCAAGC
AATTAAAACGATGAATAACGAGCTGGCGCAAGCTCAAAAAAAATTAAGTGAAGAAAACTTTGAGGCTTTACAACAAAATA
TTAATGAAGTAATCGAGCGCTGGAAACACCACCAACTGATTCAAGAAGATACAATGTACGCTAAACAATTGTATGCAGCT
AAAACTTCATTGCTAGATTATCTAACAAAGGGCACGCTAGTTTTAGACGACTATCCCCGGATCTTGGATGCTGAAACTGA
CATTGAAAATAATGAAGCCAGTTGGATCGTTGATCAGTTAAAAAATAACGTGTTGTTAGATAACGAATCCTTTGGCGTCG
ATATTCGAACATTGATCAAGAAAAAGTCTGTTCCTCAGTTATTTTTGTCGATGTTCCAAAAAGGGATGGGGCGCTTAAAG
TTTGACCAGTTGACGGAAATCACTACTAGGGCTGTCCAAGATTTCTTTGGACAAATGCCTGTTTTAAAAGGTGAGGTGGA
ACGATGGTTAGCTCGTAAGCAAACGGTGTTAATCTTTGCCAATTCCAAAGAACGACAAGGAAAAATTACCGAAGTGCTTC
ACGATTTTGAGATTGCTGCTCAAAAAGTTAATGCTGATCGAATTCAAATGGCAGCGGTTAACATTATTGGACAATCATTT
CCACAAGGCTTTGATATGCCTAGTACGAAATTGGTAGTGTTAACGGAGAAAGAGCTATTTGCTAAGGTTCCTAAAAAACG
TCCTCGCCAACAACATGTGGAAAATGCCGAACGTCTCAAAAGCTATACAGAACTAAAAACTGGGGACTACGTTGTTCATG
TCAATCACGGGATTGGAAAGTTTATGGGAATGACCACGATGGAAGTCGATGGCGTTCATCAAGATTATATGACCATCCAG
TACAAAGGGAGTGGTCAATTATTTATTCCGGTAACACAGTTAAATCTTGTACAAAAATATGTTGCAGCGGAAGGTAAAAG
CCCTAAACTAAATAAACTGGGTGGCTCTGACTGGGCTAAGACGAAGAAGAACGTTGCTTCTAAGATTGAAGACATTGCCG
ATGACTTAATTGAACTGTATGCCAAAAGGGAAGCTGAAAAAGGGTTTGCTTTTAAACCAGATGACAGCTATCAACGTCAA
TTTGATAATGATTTTCCATATACTGAAACTCCAGATCAATTACGGTCCATTGAAGAAATCAAGAAAGATATGGAAAGAGA
ACGCCCGATGGATCGTTTGCTAGTAGGAGATGTTGGCTACGGTAAAACAGAAGTTGCGTTACGGGCCGCCTTTAAAGCGG
TTGAAAGTGGTAAACAAGTGGCTATTTTAGTTCCCACCACTATTCTGGCGCAACAGCATTTTGATACGATGAATGAACGG
TTTGAAGGATACCCAATTGCAACGGGAATATTGTCTCGTTTCCAAACTGGGGCACAAGTTAAGGAAACCCTTGAGGGATT
AAAAGATGGCAGTGTAGACGTGATTGTTGGAACCCATCGACTATTATCTAAGGATGTTGAATTTAAAGATTTAGGATTAC
TGGTAATTGATGAGGAACAACGTTTTGGTGTTAAACATAAGGAACGAATTAAAGAGCTTAAATCACAGGTGGATGTTTTA
ACCTTGACCGCGACCCCCATTCCTCGGACATTGAACATGTCCATGATTGGGGTGCGAGATTTGTCAGTGATTGAAACACC
GCCAACTAATCGTTATCCGATTCAAACGTATGTAATGGAAGAAAACGCGGGGGCTATTCGTGAAGGAATTATGCGAGAAA
TGCGCCGTAATGGACAGGTTTTCTACCTTCATAATCGAGTTCAAGATATTGAAAAAGTAGTGGCTGAAATTGAAGCATTA
GTTCCAGAAGCCCGGGTGGGTTATATTCATGGACAAATGACCGAGAAACAATTAGAAGATATCTTGTTTGAATTTATTGC
GGGTGAGTACGATGTGTTAGTTACAACGACAATCATTGAAACCGGAATTGATATTCCGAATGCTAACACTCTTTTTGTGG
AAAATGCCGATCATATGGGACTTTCCCAATTATATCAACTTCGTGGTCGAATTGGGCGTTCATCACGGGTGGCTTACGCG
TATTTCTTGTATCAGAAAAACCGAGTGTTAACTGAATTAGGCGAAAAACGATTGGAAGCCATCAAAGATTTCACAGAACT
AGGTTCTGGATTTAAAATTGCTATGCGAGATTTATCAATTCGAGGCGCGGGAAATCTGTTAGGAAAACAACAACATGGCT
TTATCGATTCTGTTGGATATGATTTATACTCACAAATGCTGGCAGATGCGGTTAAGAAGAAGCAAGGTAAAAAGGTTAAA
CGGCGTTCAGATAGTGAGATTAGTCTCGGAATCGAAGGTTTTCTTCCTAGTTCTTATATTGAAGATGAACAGCAGAAAAT
CGAATTCTATAAACGATTACGTCAGGCTAACAGTCATGAAGAAGTTGTTGATATTCAAGATGATATGTTAGACCGCTTTG
GAGATTATCCAGCTGAAGTTGATAATTTATTACAAATTACCGACTTGAAAATTATAGCCGATCAAGTTCAAGTCGAAAGA
ATCACCCGCAAGGACGGTATTTTAACTGTAACTATGACAAGGGCAGCCAGCCAAAAATTAACTGGTGAGCAGATATTTGA
AGCATTATCAGTTACAAGACTAAGAGCGACGGTAGCGGAATCAGATGCTAAAATGCATATTAAGCTGGTAATTCAACCAC
GAATGACACAAAAGGATTGGTTTACACAGCTGTTTAATTATATTGAGAAACTTAAAGAATATGTGTGAGGACTGATTGTG
AAAAATTCGAGTGCTAAAAAGGTTATGCGTGGGGCATTAATTTTATCCATCGCATCAATTGTGGCTAAAATTTTAAGTGC
AGTCTATCGAGTGCCCCTTCAAAATTTAGTTGGTAATACTGGTTTTTATGTATACCAACAAATCTATCCAATTTATGGCA
TTGGAATGACCTTTGCATTAAATGGATTTCCGATTTTTATATCAAAAATTATTGCTGAGGAACCCGAAGAAGAAAAAAGG
TTACGTTTAAGTCGCTATGCGATGCTAATTTTGGCAGGGCTATCATTGTTAATATTTTTATTTTTAATGGTAGGTGCTAG
GTGGATTGCTGGTGCAATGGGGGATGTTAGTTTAACCCCACTATTGCGAATGGTTTCGACTATGTTCCTGTTTATGCCAT
TATTGGCGACGGGGCGGGGTTACTACCAAGGAATTTATGATGTGGCGCCGACGGCTAAATCACAAGTGCTTGAACAAGTA
GTGCGGGTTTCAATCATTATTTTAGTTGCGGTATTGGCGGTTAAACTAAATTGGTCCGTGTATAAAATGGGGACTTGGGC
GATGGCTAGTTCAACTTTAGCTGCCGTTGCTTCAACGCTCTTTTTTATAAAGTTTGGGTCCAGGTTAATAAAAGCTAAAC
GACATAAATTTAATTGGCAACTGTTTAAAATTTTAGTGAAACGCTTTGTGGTTGAAGGTGGCGTAATTTGCTTATTGGCA
GCCATGATTATTTTGCTACAGTTAGTAGATTCGTTCACGGTTAAAAATAGTTTGGTCAGTGGTGGGCTAACTCAATCAAT
GGCTAAGTCGATGAAGGGGATTTATGATCGTGCACAGCCGTTAGTTCAATTAGGGACGGTGATTGCTACGGCTTTTGCCA
CCACGTTGCTACCATCTCTTACGGAGGCTTTACAAAAAAGGGACACAAAAGCCTTTTATCGATCAGCAACCTCACTATTG
CGGGTTTCACTAACCATATCGATGGCTGCCAGTATAGGAATGGTGGCTTTAATGCCTCAAATCAATCACCTGCTATTTGG
CAGTTCGGAAGGTTCCTTAGCTCTAGCTGTGTACAATTTAAGTGTGATTTTTGCTGCATTAATCTTTGTGTATAACAGCA
TCTTGCAAAGTGCGGGGGCTGTTAAACCGACCTTGGTGGCCATTATCACAGGAATTATAATTAAAGTTGTTTTAAATAGT
TGGGCTACTCAATGGTTGGGAATCTTAGGAGCTAGTCTCGTGACAGTATTAAGCTTAGCTGTGATTGCAGGTGTGATGAA
TTATGCATTACCGAGTCAGTTGTCGAAACGGGTTTACCGAGAACATCACTTTTTAAGGAAACTCATCTGGGGAAATTTGT
TAATGTTCATAGTAGTAAAATTACTCGTGATTGTTTTACAATTAACAGTAGTTTCTCCAGGACGCTTCGGCGCTACTATT
ATCACAGTAATGGGTGTAATCGTTGGAGCAGGTGTTTTTATTAGTTATATCTTTAAATTCAGGTTATTTAGTATTCGGGA
ATGGTTGACTATTCCCTATGGTTCAAAAATTTTAAGAATGGTACAGAGGATTGTTAAATGAGATTAGATAAATTTTTAAA
GGTTTCAAGAATTATCAAACGGCGTGCTTTAGCTAAGGAAGTAGCTGATCAAGGACGAATTTTGATCAATGATAAAGTGG
CTAAATCTTCAACTAATGTGGGAGTAAACGACCATATTGAAATTCGTTTTGGAAATAAAACGTTGGTAATTAAAGTTGAT
CAGCTTTTAGATACTACGAAAAAAGATGATGCAGAACGGATGTACACGATCGTTTCCGAAAATTACGAACAAGATTTTAG
AAAATAATTAAGAAGTTAAAAATGATAGACAGTTAAAGAAAGCGTTGTTATAATTTAAGATAATTGAGAGGTTATTTTAA
TGGAAAATGTGAAGAAAAATAAGAGAAGTATGAAAGCAAGAACAGCGACAGGAGCAGTAAATCCCTATGCTAGGGCCCGT
AAACAACGAGCACTATTTATTTTAGGTGTTTTCGCGATTATTGCGACCATTTTTATTTTTCAAATTGTCCATGCACATAT
TTCCAGAAGTAGCGTTAATAATAAATTAGCAATGGAAACAGCGCATTATGAAAAGATTCAAAATGATAACAAGGCGCTCA
AAGTCAAAGTTAAGCAGATGAACGATGAACAATATTTGGAAAAATTGATTCGTTCTAAATATCTCTATACTAAAAAAGGT
GAAACTGTCTATAATTTGCCAAATGATGCAAAATAAAATTAGATTAAAGCATTGAAATGACGTAGGTCATCTTAATGCTT
TTTTTGTTAATTAATGGACTGAATTTGCGTGAACAAAACTCGCAAGGAGTCGGTGTGGGATGGTATAATTAAGCATTAAA
TTTTTTAGGAGGATCATAGGTATTTATGACAATCGAAGTTGGAACTAAGGTAGACGGAAAAGTTTCAGGAATTACAAATT
TCGGAGCTTTTATTGATTTGGGGGAGAATCGTTCGGGCTTAGTCCATATTAGTGAAGTTTCTGACGGTTTTATTAAGGAT
ATTCATGATGTACTTAATGTTGGAGACACCGTGAAGGTTAAGGTTTTATCGATTGCGGACGATGGAAAGATTGCTCTTTC
AATTAGAAAGGCAGTGGATCATCCCGTACAAAAAGAAACTGCTAAAGTTGCTTCAACTTCCCACCATTCCAATGGAAATT
TCCATGGCCGTCCAGCAGGAAACATGGATAGAAAGTATTCACATAATCAACACAGTCATCGCGATAATCATCGTGAACAA
CGCAGCTCAAATGTGGAACCAGATTTTGATCAAATGCTCTCTGGATTTTTAAAGGATAGTGAGTCACGCTTATCAACGTT
AAAACGTAATACGGATGGTAAACGTGGTGGTCGTGGCGGACGCCGTAGTTAACTATGAAAATCGGTGAGCTAGGTGATCA
GATTGTTGAACAATATGGGCTGAGCCAATTCAAAATCGTAGTGGCAGTTTCAACGGGAGTCGATTCAACGGTGCTAATTA
ACGCATTGATAAATTCAACTAAAATTAAGCATCAACAATTGATTGTTGCCCATGTCAATCATCAGCTGCGTGAGCAAAGT
ATTGAAGAAGAACGATTTTTACATAAATGGTGTCGACAGCATCAAATCACGTTTATGGAGACGGACTGGCCTAAAAGTCA
GCACCCTCAACATGGAGTAGAAGCTGCTGCACGCGAATTTAGATATACTTTTTTTAAGCAGGTAATGCATGACCAGCAGG
CGCAAGTACTATTGACCGCACATAATGCGGATGAGCAAGCTGAAAATTTCGTAATGCAAGTGATTCGGGGGGGCTGGCTA
AATCAATTAAATGGAATTCCAGAACGGCGAACGTTTGCACAAGGATGGCTAATTCGCCCGTTTCTAAAATTTACTAAGCA
ATTTTTGATCGAGACCGCTCAAGAAAATAAATTACGGTGGTTTGAAGATCAAACCAACCGTACTACTGAATTTTTACGTA
ACCGTGTGCGAAATGAAATCATTCCTGCTTTTCGAAAAGAAAATCCAAGGGTGGTTGAACATATCCAGCACTATCAAGAT
CAGCTATTAGAACAGTCTAACTTAGTCGACCAAGTGGTTCTTGAAAAACTTACTAAGTTACAAAGAGATGAAAGCTTTGA
TCTGCTGGCGCTACGTAAAGAATCGCTCCCATGGCAGAAAAAAATTATTTTAAAAATTATTACTGAAGTTAATGCGGAAA
TTGCAATAAATGAGAATAAGTTGGGTGAGCTAGTTCGATTGGTTAATAATACTAAACAAGCTCAAGCTACAATCGACATT
GGAAAAAACTATAAATTTGAAATCACGTACAATTATCTACGAATTGGTAAAAAAATAACCGTAAAAGGTGAACAAGTAAA
AAAGCGTGTGGTAACATTGAATTCGTGGTTAAATTTAGATGGTGATGCTCAATTCCAATTATCTAATCAAAAGTCGGCTT
TGGATGCTGACGAGACGATGGTTTTGAGCGCCAATCAGCTGAGGTTCCCGCTTTTTATCCGGAAAATAAACCCCAACGAC
CGCTTAAGACTTAAAAATGGTGGTTATAAAACAATTCGTCGAGAGTTAATTGATCAAAAGGTTCCGAATGAACAACGAGA
ACGTTATTTTGCAATTACGGATGTTGATGATGAAATTTTATGGGTACCAGGTTTGCGAAAGGCCTGGTTAAAGGAACCTT
TCCTAAAAGATAATCAACAATTTATTATGGAATTTAGAATTGGAGGAAGTCCCCATGGACAATGATATCGCCAGAGTTTT
GTACAGTAAGGCGGATATAAAGGAAGCTTGCGAACGTTTAGGTAAACAATTAACAAAGGACTATGCAGGAAAACGTCCTT
TAATCTTAAGTGTATTAACGGGTGCTATGTTCTTCACAACGGATGTCGTTCGTGAATTTGATGTATATTCTGAAATTGAT
TTTATCGATGTTTCAAGTTACAAAGGTGGCATGGAATCAACGGGAACTGTTGATTTGGTGTCAGATTTATCTGAAGATGT
TAATGGACGCGATGTTTTAATTATTGAAGATATCGTTGATACTGGGCGGACATTAAGTTATATTGTGGATTTATTATATT
CACGCAATGCGAAAAGCGTTAAGATTTGTACCTTCTTAGACAAGCCAGCTGGACGTGTTGTAGAAGCTAAAGCTGACTAC
GTTGGTTTTACCGTACCTAAAGAGTTTGTAGTGGGTTATGGATTAGACTATCAAGGCTATTACCGAAACTTACCTTATGT
GGGAGTTTTGAAGCCAGAAGTTTACGAATAAAATCATTGGTCAAAGTTAGTCAAATATGGTATTATATCGTCAATGGTCA
AGATTGTAACTGATATTTCTTGATGCCTTACAAGGAGGAACTACATGAAAAATAACAGAAATGGCCTGTTTAAAAATAGT
CTTTTCTATATCGTAGTTTTTTTGAGTATTATGGGAATTATCGCGGCTGTAGTTGGAAAGGGTGGCAATAGCCAAACTTC
TACTATTTCGTCTAGCGAATTTGTCTCACAACTTAAAAAAGACAACGTGAAGAGCTTTGATATTCAACCAGCCAATGGAG
TTTATAAGGTTACAGGTAAATATCGTTCTGCACAAAAGGATGATTCTTCAGCAGGATTATTCCCAGGAACCGTTTCATCT
AATAAGGTGACTGGATTCCAAACTTCAGTTCTACAGAATGATTCAACAATTACCGAAATAACTAAATCTGCTTCAGCTGA
TGGAGTTAAGGTCACAACTAAAGAAGAAGAATCAAGCAGTTTCTGGGTTCAATTACTAGTAACGGGCTTACCTTTAATTT
TCTTTATCTTTATCTTCTACATGATGATGGGTCAAGCCGGTCAAGGTGGCGGAGGTAAAGGGGTGATGAACTTTGGTAAA
TCCAAGGTCAAACCTGCTGATAAGAGTGCAAATAAAGTTCGCTTCTCTGACGTTGCGGGTGAAGAAGAAGAGAAACAAGA
ACTTGTTGAAGTTGTTGAATTCTTGAAAGATCCACGTAAGTTTGTTCAGTTGGGAGCTCGAATCCCAGCGGGGGTACTTT
TGGAAGGACCTCCCGGAACTGGTAAGACTTTACTTGCAAAAGCGGTAGCCGGTGAAGCCGGAGTTCCGTTCTATTCAATT
TCTGGTTCGGATTTCGTGGAAATGTTTGTTGGGGTTGGTGCAAGTCGTGTACGTGACTTGTTTGACCAAGCTAAGAAAAA
TGCTCCATCAATCATCTTCATTGATGAAATTGATGCTGTAGGTCGTCGCCGTGGCAATGGTACCGGCGGAGGACATGATG
AACGAGAACAAACTTTAAACCAATTATTGGTTGAAATGGATGGGTTCACGGGAAATGAAGGAGTCATTGTTATGGCTGCT
ACTAACCGTTCGGATGTTTTAGACCCAGCTTTACTACGTCCGGGACGTTTTGACCGTAAGATCTTAGTTGGTCGTCCAGA
TGTTAATGGACGTGAAGCAATTTTGAAAGTTCATGCCAAGAATAAGCCAATTGATAGTGATGTTGATTTAGCAGAAATTG
CTAAACAAACACCAGGTTTTGTTGGAGCTGATTTGGAAAACTTACTTAATGAAGCTGCTTTGTTAGCTGCTCGTCGTAAT
AAGAAGACGATTGATGCTGCTGACTTAGACGAAGCTGAAGACCGAGTAATTGCAGGACCAGCGAAGAAGAACGCAGTGGT
TAGCAAGAAGGAACGTCAGACAGTTGCTTTCCACGAGGCTGGACATACAATTGTCGGTTTGGTATTAAACGATGCACGAG
TTGTTCACAAGGTTACAATTGTTCCTCGTGGACGTGCCGGCGGTTATGCCATCATGCTTCCTCGTGAAGATCAAATGTTA
ATGTCGAAGAAAGATGCTATGGAACAAATTGCTGGTTTGATGGGTGGTCGTGCTGCAGAAGAGATCATCTTTGACCAACA
ATCATCTGGAGCATCAAATGACTTTGAGCAAGCTACTCAAATTGCTCGAGCAATGGTTACTCAGTATGGGATGAGCGAAA
AAATTGGTCAAGTCGAGTTGGCTGCTCCGGGGCAATCCTACTATGGTGAAGGTGGACCAGCTTATTCTGAAAAGACAGCT
GCGACAATTGACGAAGAAATTCGGCGCTTTACTACTGAAGGTTATAACGAAGCTCGTAAGATTATTGAAGAGCATCGTGA
ACAACATAAGATTATTGCGGAAGCATTGCTTGAACATGAAACACTTGATGAAAAGCAAATTATTAGTTTATTCAAGACAG
GCAAGATGCCTGAAAAGAAAACTACTTCTGAATTTCCGAGCGAAAAAGCTGCAACGTTCGAAGAATCTAAACGAGAACTA
GAACGTAAAGAAGCTGAACGCCATGATGAAGCTGCTAAGGCAGTTAAGCATGACGGCTCAGAAAGTGATTCTGCTACGAC
TGTTTATTATCCAAAAGACGATAACAATCATTCAGAAAATCAATAATTTAAGAATCGTGGGTTGCAAAATGCACTCACGA
TTTTTTGATGAAAGCGGGTATAAAATGAAAGATTATTTAGTTAAAAGTATTGTAAATGATGGAATGTTTCGAGCCTACGC
GGTTAGTACCACTAATTTAGTGCAAGAAGCACAACAACGTCATGATTCTTGGAGTGCCGCAACTGCTGCATTGGGACGTT
CTTTAACGGCAACGCTGTTATTATCATCGTCGGTTTTAAAGGGCGAAGAAAAATTAACTGTCAAAATTAATGGTGGCGGC
CCTACCGGAACGATTGTGATTGATGGAAATGCGAACGGAACGGTCAAGGGCTACCTTCAGAATTCCCATGTTTCATTACC
TTTAAAAGAAGATCATCATATTGATGTGGGGCAAGCAGTTGGGAATGCTGGGGTAATGGCTGTTACCAAAGATATGGGTC
TAGGAGATCCATTTACTGGACAAGTTGGCTTAGTTTCTGGAGAAATCGGGGACGATTTTACGTATTATTTAGCCCAATCT
GAACAAATCCCTTCTGCCGTCGGCGTATCAGTATTTGTTAATCCTGACGAAACGGTGGGGGTGGCAGGCGGCTTCTTGAT
TCAAGTTATGCCAGATGCTACAGACGATGCTATTGATAAACTTCAACAACGTTTGAAAGAAATTCCACTAGTTTCGGAAA
TGCTACGTGCTGGTAAAACACCAGAGGAAATTTTAAAAGATATTCTCAATGATGATGAGATTAAATTTTTAGACAAGATG
GATGTTAAATTTGAATGTGATTGTTCTAAAGAACGTTTTGGCGATTCAATTTCAGCATTACCATTACAAGATATCAAAGA
AATGATGGAAGAAGATCATGGTGCTGAGGCGGTTTGTCGTTTCTGCGGTAATAAGTATGTATTTTCGGAAGCGGATCTCC
AAGAAATCATTGACCAAAAATAAGTGAAATTGGTAAGCTTCTCCACAATCATGAATTTCTGTGATATTATATTCTGCATG
CATAAAAAGTTTGACGAGGTGAAAAAATGGAATGGAAAATTGGGGACATTACAATCCCAAATCAACTAGTTGTTGCTCCA
ATGGCCGGTGTGACTAATACTGCTTTTCGAATGATCTGTAAAAAATTCGGTGCGGGATTAGTGGTTTGCGAAATGATATC
CGACCGAGGAATTATCTATGGAAACAAAAAAACTCTGAGCATGATGACAGTTGATCCAAATGAACATCCAATGAGTATTC
AAATTTTTGGTGGCACTAAGGAAACATTAGTAGAAGCTGCTAAATTTGTTGATCAAAATACTGATGCAGATATTATTGAC
ATCAATATGGGATGTCCCGTAAACAAAGTTGTTAATACTGATGCTGGTGCCCGTTGGTTGCTGGATCCTAATAAGGTATA
TGAGATGGTATCTTACGTGACGGATGCGGTTAAAAAACCAGTGACGGTTAAAATGCGAACTGGTTGGGATGCTAACCATA
TTTTAGCGGTTGAAAATGCATTGGCAGCCGAACGTGCGGGTGCTTCTGCACTTGCTATGCATGGTCGAACTCGTAAACAA
ATGTATACTGGACAAGCAGATTGGAATATTTTAAAAGAAGTTGGAAGTCAGTTGCATATTCCATTTATGGGTAATGGAGA
TGTACGGACACCTGAAGATGCCAAAAGAATGTTGGATGAAGTTGGTGCGGACGCGGTAATGATTGGCCGTGCTGTACTGG
GTAATCCATGGGAATTACAACGAATTTCAGCTTATTTAAATGATGGAACAGTTATTGATGAACCTACACCAAGAGAAAAA
ATTGAGATTGCAAAAGAGCATTTACACGCTCTAGTAGAATTGAAGGGTGAAAATGTCGGTCCGCGAGAATTCCGTGGACA
AGCTGCCTACTACCTCAAGGGTATTCCACATTCAGCTCGAACCAAGGTGGCTGTAACGGGAGCAGATACTGAGCAACAAA
TGATTGATATTTTTGATAGTTTTATTGAAAAACTCGAAACTAGAAGAGTAAGAACTTTGAATTAAGGTTGCAATTTGTTG
TTTTAGTAGGTAATAATTATATTTGAATAAATTTAAGAGGGGGACAAAATAGTGGGTGAAAAGCAACAACCAAGTATGAA
TGACCAACTAAGAGTTCGTCGCGAAAAGATGCAAGAACTTCGTGATAAGGGCATCGATCCATTTGGTCATCGTTTTGAGA
GAACACATTTAGCAGCACAATTACACGAAAAGTACAGTGATATGACAAAGGAAGAGCTTGATGAACAGGGCATGGTAGCT
ACGATTGCCGGCCGTATGATCTCTAAGCGTGGTAAGGGTAAGGTCGGTTTTGCAGATCTTAAAGACCGTTCTGGAAAAAT
GCAATTGTACGTTCGTAAGGATGTTTTAGGCGAAGATGTATACAAAGTCTTTAAGCGTTCTGATATTGGTGATTTCCTCG
GTGTAACTGGGGATGTCATGAAAACCGATATGGGTGAATTAACAATTAAAGTAACGGGACTAACTTTCTTAAGTAAAGCG
CTCCGTCCTCTTCCCGACAAGTTCCATGGTTTACAAAACGTTGAACAAATTTATCGTCAACGTTATCTTGATTTAATTGC
TAATGATGATAGTATGGATCGTTTCAGAAAACGGACTAAGATTGTTTCAGCAGTAAGAAGATATCTTGATGGTAATGATT
TTGCCGAAGTTGAAACACCAGTGCTACATACTCAAGCTGGTGGAGCTAGTGCACGTCCATTTATTACACACCATAATGCC
CTAGATATCAATTTATATTTACGGATTGCGTTGGAACTTCATTTGAAACGGCTAATTGTCGGTGGAATGGAACGAGTATA
CGAAATCGGTCGCGTATTCAGAAATGAAGGGATTGATACTCGTCATAATCCTGAATTCACTATGCTCGAAACATACGCAG
CTTACTTTGATTTCCATGACGTAATGGATGAAACTGAAGGAATTTTTAAGGCAGCAGTTGCAGCGGTTTCAGATGATGGT
AAGATTACGTACCAAGGAACAGAACTTGACTTAGGTCAAGATTTTGAACGTCTACACATGGTCGATGCAATCAAGAAATA
TGCGGGAGTGGACTTTTGGCCTAAGATGTCGGTTGAAGATGCGAAGAAACTTGCTGATGAAAATGGTATCCACTACGAGT
CTTGGTGGACAGTTGGACACATCATCAATGAATTCTTTGAAGAAAAGGTTCAAGACCAATTGAAACAACCAGTGTTTATT
TACGGACATCCAGTAGAAATTTCTCCACTAGCTAAGAAGAACGCCGAAGATGATCGTTTTACAGATCGATTTGAGTTGTA
CATCTTAGGTAATGAATATGGCAATGCCTTTACTGAATTAAATGATCCTATCGACCAACGGGCACGTTTTGAAGCTCAAG
TTGCAGAACGTGAAGCAGGTAACGATGAAGCTGAAGGTATTGACGAAGATTATATCGAAGCACTTGAATATGGTATGCCA
CCAACAGGGGGGCTTGGAATTGGGATTGATCGTTTAGTGATGTTGCTAACTGATGCTCCTTCAATTCGTGATGTACTATT
GTTCCCAACGATGAAACCCATCGACTAAATAAGAACTAAGAAAAGAATGAGAATAGCAAAATTCTCATTCTTTTTTTGTG
CATTTTACGCAAGGAAAAAGATGTTTTTTTAGCTTCATGAAATCGTTAACAAATTAATTTCTAATCCTTTACTAAGTAAT
TATTACTTTTTTAAAATAAACTATTGACGAATCACGGGTAAAATTGGTATTATATTCTAGCAGCGTTAGTTCGCGGCAGT
CATCGAATTAGATTTATGAAAAATTGCTAAAAAAAGTTATTGACAGTAATTGATCTCGATGATATAGTTAAATAGTTGTC
AAAA
>JQBF01000010.1 Pediococcus pentosaceus strain DSM 20336 Scaffold10, whole genome shotgun sequence
TAAGACAGAAATTGGGGCATGTTTAGCCATATACGAAGCTTGAGAACCAAAATATTTGGCCATCCCTGTTTTAGAGGATG
AACCGATTACTAACAAGTCCGGATCAACACTAGGAATCACATTTTTTACAATAGTTTCCCCGGCTTCGCCTTCTGCTATG
TATGTTTGTACTTTTTTAATGCCAAATTCCAAGGCAATTTTTCGATAGTTTTGGAGATGTTTTTCCAATTCAGTTCGCTT
TTGCGTAATGAAATTTTTATCTAAAGCTTGGTAAATATTAATGTCATTTTCTTCAATTACCGTAACCAAATCTAACTCAG
AATCATCCTGTTTAGCACGATTCATTGCAAAACGGAATGCCAACTGCGCATCAGGGGAGTCGTCTACCCCCACCAAAATC
TTACTAAATCTTTTCGGATTAAATTCTCTTGAACTCATGATTTTCCCTCCATGCTAATCCCTATTATCATTTTGAATATG
GTAGATTATCAAGCTCGGTTCGAACTAATAAAACATCCATCAATGCAACTCTTGTAACATAGTCCGCTACCGAACCAATC
ATTGCTCGTTGGAACGCGTTCAACCCCGTTGCCCCCATCATAATCAAATCTGTTCCCAGTTTTTCAGGCATCTCTGTAGC
GATAATGGCCTTAGGATCGCCAGCTTCCACATATACCTCAACATCTTCAAAATCATATTTACGTTTGATTTGGTCCTTCA
AATCTTCAACATACTCTTTAGCTCTACGAAGGGATACTTCAACATAATCCATGTTACTGCCCATATGTCCGTACACATCT
AAAAACCGTGAAGATTGAATTACAGTTAAAATATCTAAGTGAGCATGGTTACGCTTCGCCACAAAAATCGCTTTTTTCAA
AGCTAATTCGCCCTTAGGAGAGCCTTCAACTGGCACTAAAATCTTCTTATATTCAAGCATATCCATTACTCCTCTATACG
TTTCTGTTATCATTATAATAAATTTTTTAAGATAGCGCTACCAATAATGCCTTAGAAAAAAGCGAGTCCCCGCTCTTTTC
ATTTAAAATTATCTTAAGAAGCGGTGAGCCACCATTACCATTTCTTGGTTAGTCTGCACAAGTCCATCTTTTATCCATTG
TACAACCATTTGGTTTAGTCCTCCAGCCACAAAATTAACCCACATCACTGGGATATCCGTCCGAAGTTTAAAGATTCCTT
GTTCAATTAAATCTGTTAAATAAAAGTTTAGTTTATCATACAAGCGATCATTTAAATCAGCATGAATTAGGGCTTCAATA
TACGAAGCATTCCGCCGACAGATTGAGAAAAACGCTTCTAAAAAGGTCCCAATATCATGATTAGGACGTACCATCAGATA
GTTAAAGAAGTCAGTAAAAATTTGATCTATTTTATAATCAATAATCTGATCTTTAGTTTTAAAGCTTCGGTAATACGACA
TTCTAGATACCGACGCCGTTTGACAAATATTACTTACCGATATACTGGCTAAGTCATTATCTTTTAACAACTCAAATAGT
GCATCGATGATCTTCTGTTTTGTTGCTTCATGATTAGCCATTATTATATACCTCACAAAATTCGAACTAAATATACTTCA
TGACAAAAGCCCTTCAAGCTATTTACGATATGCTTGGCTCGGCTTGATTTTGACGCAACCCCAAATACCGTTGGCCCAGT
CCCACTCATTTGAGCTGCATCTGCCCCGTATTGTTTAATTCGATTTTTAATTTTTAAAACTTCCGGATGTTCTTTTCCGG
TTACTTGCTCTAAAACATTGCCCATATAACGACAAATGTCTGTATAATCTTCACGCTCAATTGCATCTAAAATTGATTCG
ATATTAGAATGTTGGAGCTCTTTGTGTTCGATTTTACTAAGGATATACGGCGTCGACACACTAAGTTTCGGTTTGGCAAT
CACCACCCACATAGGAGGTAATTTTTTTAAAGGAATTACTTTTTCACCTTTTCCCAAAACATGTGCCGTCCGGCTATACA
CACAAAATGGTACATCGGAATCAATTTCTAAACCAATTTTAGCTAATACTTCTAAGCTAAGCTCAAGATTCCATAGTTTA
TTTAATCCTCGTAAAACGGCAGCAGCATCAGACGAACCTCCGCCTAATCCAGCTGCAACCGGAATGTGTTTACGTATTTC
TATAATTACTTTGGCACGTACGTGATATTTTTCTTGTAAAATCCGGGCAGCTTGATACGCCAAATTACGACTATCGTTAG
GTAAAAAACCGGTATTCGTTCGAACTTTAATTCCCATTTTACCAGGAATACTTTCGATTTTTACATAATCCGCTAAATCG
ACCGAGGTCATAATCATGTTCCATTCTGGTAATCCATCAGGATGATTAAACGGCGTATCCAAAAATAGGTTTAACTTGGC
TGGAGCTTTCTCGGTGATTTCCATCTACTTCACCTGTTTCGTTTGCTTTTAACCTAAATTATACTAAAAAATGGTAAAAA
TAAAAAAGGCTAATAGTCATAAAAGCTTAAATGCCCCAACTATCGCCAATTTAATTAGATATTAGTCTTCATCAAATTCT
TCAACGTCATCATCATCAAGCTCAATTGACAGCTCAGCTTGGTCGATTTCATCATCAAAGTTAACTTCGATGTTTCTTGT
CAAAATATCCGTGTAACTGTATGACACACGTTCGAAGGAGTTCTCGTCTTGATCCAAATCTACTACGAAAACGGCTGGAT
ATGTCATATGCAGGCGGCCACGACGCTTAGTAATCTTTTTACGTCCGATTTGAGCAACCACCAGTAATTCTTCCCCGATG
CGACCATCGAGCTTATCCTTAATTGTAGCTAGTGTGTTTGGCATTAACTTCACCTTCCCATGTGAAACATTCTATCATAG
TTTCACAAAGTTTGCAATTTTACCACACGTACAATTTAATATCAACGCTTTACATTTCATTTTTTTATGCTTCAAGCCCA
TGAAAACGGATTATTTTCGTTTAAGGCCTTCAATTTGAATCCGATTATGCAATTTAATGAAATCCAGCACGGTTAATCGC
TCTGGTCGCACTTGTGGATCAATACCTAAATCATCCAAAACATTTTGGATTTTAGCTTTGATTTCCGGTTCTTTACCATA
AAGTCCCTGCATATTGTTCCAAATATTTTTACGACGGTGCATAAAGCATCCGTGAACCGTCTTAAAGAAGTCTTTGTCGT
CTTCTGGCATTACTTCCCAGTCAGCACGAGGCGTAAGGCTCACGATGGCTGAATCGACCTTAGGACGCGGCACAAATACC
TTAGAAGAAACATCAAATTCAATTTGCGTATTCATTCGATATTGAACCACTACTGATAAGGAACCATATTCCTTATCGCC
AGGTTGGGCTGTAAGGCGTTCTGCGACCTCTTTTTGCATCATAACAACCATTTTATCGATGGGCAGAGTACTAGCCATAA
ATGTCTTTAAAATGGGGGTTGTAATGTAATACGGTAAGTTAGCTACCAATTTCAAACGACGTTTTCCGTCTAAATGATTT
TCGACTTCTTCGTTTACATTTGCTTTTAAAACGTCTTGATTAACCACCGTGATATTATCGTAAGGGCTAAGGGTTTCATA
TAGGACGTTCATTAAATTACGATCAATTTCAAATGCTAAGACATGATGAGCACGTTTGGCAATTTGTTCAGTTAAACTAC
CAATTCCGGGTCCAACTTCAATTACGTCATCCTCAGGAGATACTTCCGCAGCATCCACAATATTTAAAAGTACGTTAGGG
TCAGTCAGAAAGTTTTGTCCTAGACTTTTCTTAGCTGATAATCCATATTTTTCCAAGATAGCTCGAGTTCGAGTTGGATT
ACCAATATCCATTTGATTATTCATTAATTCCTCCATTAATTTGTTCTACAGCATGATTAAAATCTGATTTTTCAACTTGG
AACAGTTGTAACCTTTTAGGTAGTTGTTTGGCATTTACGTATCCAATCCCTAGTAAATCTCCCAAACGAATTCGCCGTTG
TTTTGCCGCTGAACCCGCAATTAATCCAGCATCAATCAAATCACTCTGAGTAATTTGCGGTGCAGCATCCTCATCTTCCG
TATAAAGATGCTCAAGTGATTGGCGAATTACCTCCGGAGTGGCATGTTCGACTCCTAAGCTTCCCTTATGATCTGGAACA
GCATCTTTTCGTTTCAAAAAAGCATGCTTGACGTTAGGAACTTCGGCTGAAATAGTTTTACGAATCTTTTCGCCAGAGAA
ATCTGGATCTGTAAACACAATTACTCCGCGACTCTCTTGCAATTGGCGAATTTGTTCGATGGTTTCATCAGATAACGCTG
ATCCCCTAGTTTCCAAGGTATCAGCGTTGACAGCTAGGTTGATTCTTTTAGTATCATCTTTTCCTTCTACTACAATGACT
TCTTTAATTTTCTTCATTTTTAATCCCATATAATTTACAAGTATTATCAAAAGTTATTTCGGCTAATTGATCAGGTGCCA
TATCGCGATGCCGAGCTAAGGCCTCCAGAACATATAGTGAAAAAGCCGGTTCATTTTGTTTTCCACGGAGCGGTTCTGGC
GCTAGATATGGAGCGTCAGTTTCAACCATAATGCGATCTAAAGGCACTTGGCGAACTGCCTCATGGACTATTTTAGTTTT
TTTGAAACTTGCCACTCCACTAAATGAAATGTTAAGCCCGATATCCAAGAACTTTTCCATCCATTCCACATCGCCATTAA
AACTATGCATAACTCCCTTGATTTTATCCACACCAGCATTTTTTAAAATCGCATAAGTATCTTCTGTAGCATCCCGATTG
TGAATTGAAATTGGTAAATTTTGCTCGATAGCTATTTGAAGTTGTTCTTCAAAAACTTGACGCTGAACCTTTTGAGGCGA
AGTATCCCAATGGTAATCCAATCCAATTTCACCCAAGGCTACCACTTTCGGGTTTTGGAGCTGTTCTAATAGTTTTATTC
GTTCAGCTTCGTGAAAATCTTTAGCGTCCTCTGGATGCCACCCCACAATGGCATAGGTATGAGGATATTTTTCGGCTAAC
TGAATAGCTCGTTCATTTAGGACCGTATTGGAACCAACTTGAGCAGTCGCTATGACACCTAGTTTTTGGGCATGCTCAAT
ATACTTTTGTTCGTTGCCCCAAAAAGCATCATCATTTAAATGCGTGTGTGAATCAAAAATATGCATTTTTGCCTCCTTGA
ATATAAAAAGGGCTGGGACAAAACACCTGTTTCATCACCAGTCCCATTGTGTTAAATCTTTTTAACCTAAAACATCGCCG
TTTTGGTGTTGGTCGTCGACCATCACGACTTTTACTTGGTCGTCATGTTCAGTTGATAAAATCATTCCTTGACTCATTTC
CCCACGCATCTTACGTGGTTTCAAGTTAGCAACAATCACAACTTTTTTACCTACTAAAACGCTTGGATCAGGATATGATT
GAGCAATTCCCGAAAGAATTTGGCGTGGTTCTTCATCACCAGCATCTAACTTAAACTTCAATAACTTGTCAGCACCCTTT
ACTGGACCTGCTTCAAGAACTTCAGCTACTCGAAGTTCTACCTTATCAAAAGCTTCGATCCGAATTTCTTTTTTCTGGTC
TGTTGCCACAGCTTCGGCCTTTTTCTGGTTAGCTTCAGCCATTGCAGCACGCCCTTTTTTCTTGTCTGATTGAGTCATTT
GGTTTTTAAGGAACTCAACTTCTTTTTCAACATCCAAACGAGGGAAAATTGGAGTTCCCTTTTCCACAACCTTTGTATCA
GCAGGAATTTCACCAAACTTCAAACCTTGAAGTTCAAGTTGATTAACATCCAAGCCCAATTGTGCAAAGATTTTAGCTGG
CGACTGAGTCATCATCGGTTGGATCAAAATTGCAATTACACGCAAACTTTCAGCCAAATGATTCATGACACTTGCTAATT
TTTGTTTAGATTCGTCGTCATCATTCCGTGCAAGAATCCAAGGCGTAGTTTCATCAATATACTTGTTTGTACGCGCAACT
AATTTCCAAATTTCAGCTAAAGCATCTGCAAAATGAAGGTTGTTCATTAAGTCTTCATAGTTCTTAATTGTCGTAGCAGC
TGTGGTTTCCAAATCTACATCAACGTTATTAACGCCACTTTGGAAAGTTGGAATAACGCCGCCTTCATACTTGTTAATCA
TCGCTACCGTACGATTCAAAAGATTACCTAAATCATTAGCTAAATCAAAGTTAATTTTTGAAATAAAATCTTCCGGAGTA
AAGTTACCATCATTTCCGTAAGGCATAGCTTTCAATAAGTAGTAGCGTAAAGCATCCAAACCATAGTTTTTAACAATCGT
TTCAGGGTAAATAACATTACCCTTTGACTTAGACATTTTACTGTCCTTCATCAATAACCAACCGTGACCATAAATTTGGT
CGGGTTGTTCGAGGCCTAAGGCGTGCAACATAATTGGCCAGTAAATTGTATGAAAACGGACAATTTCTTTTCCAACCATA
TGAACATTGGCAGGCCAGAATTTCTTAAAGTTACCATCTTCGTCACTGCTATAACCCAATGCGGTAATATAGTTAGACAA
CGCATCAATCCACACGTAAATGACATGTTTAGGATCATTTTTAATTGGAACTCCCCACTTAAAACCAGTTCGTGTAACCG
CAAGATCTTCTAGACCAGGTTTGATAAAGTTATTAATCATTTCATTCATTCGGCTTGCCGGTTGAATAAAATTAGGATGA
GTTTGGTAGTAATCTAATAACCAATCGGCATATTTGCTCATCTTAAAGAAGTAAGATTCTTCCTTAACTAATTCGACTTC
GTTTCCAGAAGGAGCCTTTCCACCAGTTACGTTGCCGTCAGCATCACGGTAAACTTCAGCTAATTGAGATTCAGTAAAGT
ATTCTTCATCAGAAACTGAATACCAACCTTCGTATTCACCAAGGTAGATATCGCCTTGATCTAATAATTTTTGAAAAATC
TTTTGAACAGCTTTTTCATGATAATCATCTGTGGTACGGATGAACTTATCATTAGTAATTTCAAGTAAATCCCAAAGTTT
TTTGATATCCTCTGCCATGCCGTCAACATATGCTTTAGGAGTAGTGTTTAAAGCTTCAGCTTTTTGTTCGATTTTTAAAC
CGTGTTCGTCTGTTCCAGTTAAGAAGAAAACGTCCTTTCCTTCTAAACGTTGAAAGCGAGCTTCAGCATCACAAGCAATT
GTTGTATAAGAATTACCGATATGAAGTTTTCCCGATGGGTAATAAATCGGCGTAGTAATATAGTATGTGTTATTTTCTGC
CATTATGGTTCCTCTATTCTAGTCAAGTTAATTAATTGTAATTGTATCATATTTTATAGCGTCAAAAACCCGTCTCTTTA
ACGAAAATAACGATTTATTAATCAAAACAAATCCATCTGAACTGGGCCTAGACCCTCAAAGCGAATTCCTAAGATTTTTT
GCAACTCTTTCGCATTATCGACAGCATCATGGTTTCCATTATTATTGAAGATAACGGTTACTTCTTCAACTCGTTCAGAT
ACTGCCTTAACCCACTGTGCTAACTCCGTTAATTCATCCGTAGAATAACGATAATTAGTGCGTTCTTTCCGCCATTCTTT
GCCACTCGTAAACCATCCCTGAGCATTACGTCCGTGCAAACGAAACATGGCTTTTTTAGCACTAGTCACTTGAAGTACCA
AAGGCATCCCTTGGTTGCCGTCAAACGGCTCATCGACAATTACATTTATCATTTTAAGGCGCTCCAAATATGATAAAGTG
TCCTCTTCGACTGCCTCTGTGAACCAACTGGGGTTTCTGAACTCAACACTAATCGGAATTCGATCCATCATTTGGCGAAT
TTCAAATAAGTAGCGGATATTAGTCAAATCACATCGAAACGAAGGTGGAAATTGGAATAATACAGATTCCAACTGTCCAT
TTTGGATTAAAGGCTGCATTACCTTTTTAAAATTAGTAAATTCTATTCGTCGTTCTGGTGTTAAATATTCATCCCCATCA
ACGCCGTCGTGGAGGGTCATAACCCGAGAAGCTTTAAAGATGAATTTAAAATTATCTGGGACTTGATGTTGCCAATTGAC
GACATTGGACAACGATGGAATCGCATAAAAAGAACTGTCCACTTCCACAATCGGAAAGTGGCCTACATATTCTTCTAGCG
TTGATTTAGGTTTACCTTCAGCCGATAAAGTTGGATGATCGGCCCAAGTACTTAGTCCAATCTGAATCATAAAATCCCCC
CATTAATTAAAAAAACTGAAATTCAAATCATCTGATTTGATTCCAGTCTAATTTATTTTTATTTAAAAAACACTAATATT
GCTGAAATAATAATCATAGCAATGTTAACACGCATTAAAAACAAATCAATGATGCGGCCTTCCACTCGATTAGATACTAA
ACGGATTAAGAAAACCATCAAGCCTAAGTAACATAATAAGATCATGGGTGGTACTAGTAACATTCCAAGTAATCCAATTA
AAAATATCACCAATCCAATTTTTTCAGCCTGGGATAGACGCCGATATGCAAAAGTATTAACCAATTGGACATGCTTTTGC
TTTGCAATGGTCAAACGATAGATATCATAAACCTTAACTAAGGCGGCAATAACCGTATAGACGAACAAGAAAGTCCCTGC
TACCTTTCCAGAAGGTTTTCCACTAAAAAATTCAAATCCAATACCTGATGCTAGCATTATCAAAGTACTAAAAAAGAAGC
CCACAAATTCTTTTGTATCAGAAACTTGATTGACTACCGATTCTTCAGCAGGCGTTAATTTACGAACATTTAATAGCATA
TGGATTAGTGCGTAGGAAACCGCTCCTGCCACAATTAACGAGAAAAATAAAATTGTCCAAAAATTAATGCTACCTGTTAA
TAATTTAAATAAGAATAACCCAATTGAAACTAATGAGAGAATTCCAGCAATATTAGCTGTTCGATTCCATCCTTTTTCAT
TCATAGTATTTAAAATCTCCATAGTATAAGTACATAAGTAATTTCAATTCTACCATTTAATAGCTCTCCTATCTAGATTG
ATTCGTCATAATTCCCTTTAATCCACGAACTGTTATATAATGAGAGCAAACGAAAAGGGGTGGGAATTATGAGAAACAAA
TTGTATAAATCCAGAAACGATAAAGTTCTTTCAGGTGTGATTGGTGGATTCGCTGAAGCGTACGATTTTGATACAACGCT
CTTACGAATTATTTACACTGCCGTAACCCTCTTTACCGGTTTTTTCCCAGGGTTAATCCTCTACATTGTAGCCATGATGG
TAATGCCTGAAAGGTAATTCTTACTTTTAACTGGATGCATTGAACTGGCATCTGGTTTTTATTTTGATTGGGGTTATTAA
GATGAAAATCACAATTGGTAATATTTTAAAACAAACACGTCAATCACAAGGACTAACTCAAAAAGCGGTTGCTGATGGTA
TTTGCTCTCAAGCTATGCTTTCATCTCTAGAGCATAATAAATACATTCCAAATGCTCAACTGATAATTGCTCTTTGCCAA
CGTCTTTCGATCAGTTTAGAACAGCTAAACCTTGCTGAAAATTATGCAATCAGTAATGATAAAAAACTGAACCAAAAATT
AAATTTTTTATGTAACCAACACCAATATCAACTATTATTTGAACTACTCCACCAAGATTCAACTTTAAATTCATTAACCA
CTCCTTCACAAATTCAATCATATTACTATTATTTAGCAATTTCAGAATTTCAACTTAAACTTGATGTAACACATGCAGTT
CAACATTTAAAATTGGCACTTGCTTCAGAGTCTTCTAAACAAAGCGTCCTTAGGCGTTTATGTTTAGGTACGTTGGGTTT
AATTTTAAATTTACATACTTCTTCATCAGGTGATGTATATTTACAGCAGTCTCTCAAAAATCTTCAAGATAATATTTACC
ATCCAAATCTAAATATTTTATTTTATTTACAAGCTTTTAATGCCTATCATCAACAGAATTTTTTAGAATGCACACATACA
ATCGAAAATGGGCTCAGTTTTATTACAAATCATGATTCACATTACATGTTAGCAAATTTGTATTATTTACTTGCTAAAGT
AGCTTCTAAAACTAACAACCTTAATCTCCAAAATGAAGCCACCCAACGTTCTAAAATTTTTACAGAATTATTTAATGAAC
GTCCCTATCAGGATTTCAAAATATAAGAACTCTTATTTTTCAAAAATTATCCAACCTTCTATGCTTAAGTTACCAAATAA
AGGAGGTTTTTACTTTGAAAAAATTATTTATTAATACTATCTTCATCCAATCAAATCTAGAAAGATTATCCACAATTTTA
AAAAGTCCACAAAATCTTTCCAAATGGGTACCTGACATTAACTCTGTATCACCTAAGGACGATTATTTTTTAATCTCACG
TTCCTCATCTGCATTAAATAATTTTGAAAAAATTTCGGTTACTAGTCAGGATAACTCTATCATTTACACTAGCACTGGTG
GACGTTTAGAATATGAATTACACTTTGATTTAACTAACAAAGACGACAAAACCTTGGTCGAACAAACTTTATTAGTGGAC
GAGACTTTAACAAAACTACCGTTGACTCTCTTGGCCCCTATTGCTAAACATGCCTTTCATGAAAACCTGTCTAGTTTAGA
AAGATTAATCGCAATTTCATAACTAACAAAAAATCCTGTAACTAAAATTACTTTAGTCCAGGATTTTTATTTTATCTAAT
AGTATAAGGCATCTTCATTTCTTCAAAGAAGTCTTTAACATTCTTTGCATATAGTTCACGGAAGTATTCGTCACTTGGCA
TGTCTTTAGGTGTTGGTACCACAAAGGCGTTTTGTTGGTCGCTAATTCCTAATCCAACAAATCCGCGTGTATCTTGAGCT
TTTTCATGTAAATCTGAATGGAAGATTTGGAATAATTGTTTAACTGATAAACGAAGTTGACGTTCACTAAATACACTTCC
CAATGTCGCAAATTCCATCGCATGAATTTCTGGTAAATCCCATTCTTTTAATTGAGTATCAATTAATTCGAAAGCTTTGA
CTACTTTTCGACGGAAATCAAACGGATTACTGATGGTCCGTTGGTCAAGTTCTTGCATAATTTTTTTAGCAGCTTGGTAG
GTTGTTGGAAAAGCATCCATCAACCGCGTTTCAAAGTTCGCTAAACCATTTCCATAAAACGTAATGGCATCCATCATCAT
TATTAGACGAATAGTACTAAATCCGTCAACTTTACCAGCATCCTCAGCCTCTACGGCATCCTCAATCCCCTTAAAGAAAG
CTTCTTCCACCTCATCATCGATTAAATAATGCCGACGCTGTTCTTTGACGACAACTTCGTGGGCGATTACATCGTAAAGC
TCAGTAATCAAAAACATCAATTGATTGTCCGTATCTTTTTCCCCTGTTGATAATTGGAAATAAAGTTGTGGAAAACCTTT
CAAAATCATTAACATGTGAATTAACTCATGGGAAGCAGTGTAATTAGGCGCTGTAATATCATTGACCTTGATTAACATCT
TACCTTCTTCAACAAATTGCTGAGCTTGGTCGTGACGCACAAAACCGGCCTGTTCTTCCCCAAAACCAATCCGTACTTCT
CCTGGAAAACTTGCATTAACTTCTTCAAGAAGCGATTTTACTGTATCATTTACTTCAACTTTGCTCATCATTATCCTTCT
TTCTTAGCTGTTTAATAATTTGTTGGGCATTTTTGGCATCAATTCTTTCAGCTTGGACTAATCGGTTAACCGCATCTCCT
AGCTCTGCTTGAGTCGCTCCATGTTCTATTAAAAGTGATTTAGCTTGTAGTCGCATATGCCCTGATTGAATTCCCTCTGA
CACAATAGCTCGTAAAGCGGCCAGATTCTGAGCTAAACCAATCGAAGCAATTACTTCCGCCAATTGTTTAGCGTTCTTAA
TTTGCATTAATTTTAAGTTCAGCTGAGCTTGAGTATTAATCCCAATCGAACCACCAACGGTTGCCACTGGTAATGGTAAT
TCCATTCTGCCAACTAGTTGATCACCAACTACATCCCACGTACTAAGTCCTTGATATTGACCATTTTGAGCAGCATAAGC
GTGGGCTCCGCTCTCGATGGCTCGCCAATCGTTACCAGACGCCATTACAACCGCATCAATTCCATTCATAATCCCCTTAT
TGTGCGTTGCTGCCCGATATGGGTCAATTTGTGCATAATCACTAGCTAAACTAATCTTTTTAGCCACTTCTACTCCCAGT
TGGTTGACTGGAATTTGACACGTAACTTCTGTCAGAGCTTGGTCAGCTAAATTAGATAATATTGCCATATCAACATCGAT
TTGTTGTGTTACTAAATCTTTCTTAACAGCCTCTACCATGGAATTAATCGTATTCGCTCCCATGGCTTCGCGCGTATCAA
CCATTAAATCAACTGACAGTTTCGTGGCGGTTAACTGACGAATGCGTAGATTTTTTGCGCCACCTCCACGAGCTTGCATC
GAAGGGTGGGCTGCATTAGCGACCTTCAATAAATGTGATTTTTGTTTTTTTACATAATCGATTATGGGGGCTGGTTGCGC
ACTGCTAATTAATAACTGGCCCAACATTATCCGTCTACTATTCGCCGAAAATCCTCCGGCTCGCTGGACCATTTTAGCTC
CATAACTAGCCGCCGCTATTACTGACGGTTCTTCGGTTACCATGGGAACTACATAAGCTTGACCGTTAACTACTAAATTA
ACTGCGATTCCTTCTGGTAAATTAAAATCAGTCAGATAATTTTCAATTTGTTGTTGATGAATTGAGTCCGTAGCTAATTC
AGTTAGTTCAGACAAATCAACGTCAGTTTCCTGCGCTAATTGCTCGAGTTGCTGTTGACGCGTTAATTTGTGGTAGCCTT
CTATCATTAAAACTATTCCTCTTTTCTAAAATTGATGTACTCCGAAATGATTCCTTCCCGAACGCCACTTTCAGAAAAAA
TTACTCGATCAGCGTCAATCATTTGTAATAACATCACCAATGGTAACATTCCACCAACGATAATATCTGCACGCGTAGTT
TCAAGCCCAGACATTTTTTTACGAGCTTCTAAATTCCGCGTAATTAACGATTTGAAGGTTCGGTTAACCGATTCAGTTTT
GAGCCGATAGCCGTGGATATTATTAATTCTGGAAATTTTTTGGTGACGACGATTCATTCGGGCCAATGTCCGATTAGCTC
CGCCTAAAAGAACAATGGGTTTATTGAAAGCATCCATAATCCACCAAACATCTCGTAGTTGCTTATTTACAAAAATTTCA
GCGGCAAATAAATTATCGGCTCTAACTACGTCCGTTAAGCGGAACCGTTCTGATAAAGACACAGCGCCAATCGGAATACT
GATCATATTTCGTGCTTTTCCATTATGGACGTCAATTAGCTCACAGCTGGCACCACCAGTATCAAGTATCAAACAATCCT
TAACTTCCAAGGAATTGATTACACCTAAATAATCGTAATAGGCCTCATCGTCGCCAGACAAGACGTGTAATTTAATTCCA
GTTTCTTGCTTAACGCGATTTAAAAAATCGTTCTGATTTCGTGCCATTCTAACAGCTGCTGTCGTAATCCCTCTAACTTC
TGTATTAGGATATTCTTCATAAATTTCTTTAAATCGACGTAGGGCTGCAATGGTACGATTCATTGCTTGGGGACGTAAAA
GGCGCTCGCGCCCCATTCCTTCTGAAATTCGTGAATCTTCTTTAACTCGCTTAATTTCTCGAAAGGTTCCATCATCAGCA
ATCGAATTAATTGCCATTCGAGCGGAGTTTGATCCTAAATCTACTATTACCAAATTTTTCATCCTGGTGTCCTCATTTAA
ATTGAAATATTCCTTTTTTATTTTACCATTACCTAAATTAGAAAAGGAGCTCATCTCGCCTGTCAACTAAAATAAAAACA
AACGTTTACATTAATCCTTAATAAAAAACCACACTTCTTTTAGAAGCATGGCTTTTACGATTAAAGTCGGTGATCAAAAT
AGTTAATTCCAATGGCATCTCGAACTTCCTTTAAAGTCTGTTCTGCGACCGCGTTAGCCTTGTCACTACCGTCTTTTAGA
ATTTGGTATACAGCGTCAACATCTGCTTCATACTTTTCCCGACGCTCGCGAATTGGGCGTAATTCGTTTTGGAGAACTTC
ATTTAAGTAACGTTTAATTTTAACGTCTCCTAATCCACCAGCTTGATACTGATCTTTAAGTTCTTGGACTTTTTGCTTAT
CAGGATCAAAGATGTCTAGGTAAGTAAATACGGTATTACCTTCAATATGGCCAGGATCTTCTACCCGAATATGTTGAGGA
TCAGTATACATTGACATAACTTTCTTTTGGATAGTTTCTTCGTCATCTGCCAAATAAATAGCATTACCCAATGATTTAGA
CATCTTTGCATTTCCGTCTAATCCAGGAATTCGTCCCATTCCTTTAGGTGGGAAATATCCTTCTGGTTCAACTAGCACTT
CTTTTTGGTAGATATTGTTGAAAGAACGTACAATTTCACGCGTCTGTTCTAGCATGGGTTCTTGGTCATCCCCTACTGGT
ACAGTATCTGCTTTAAAGGCTGTAATATCGGCAGCTTGACTAATCGGATAAGTAAAGAAACCAGCTGGAATACTTTGCCC
AAATGCCTTTTGTTTAATTTCAGTTTTAACGGTTGGATTCCGTTCCAAACGAGCTACACTAACCAAGTTCATATAATGTT
GAGTCAATTCACTTAGTGCTGGAATCTGTGACTGCACAAAGATCGTCGATTTAGCTGGATCAATGCCAACTGCTAAATAG
TCTAAAGCAACTTGGATTAGACTATTACGGATTTTTTCAGGATCACGGGCATTATCAGTTAAAGCCTGCATATCAGCAAT
CATGATGAAAGTTTCATAATCACCTGTATTTTGAAGTTGAACGCGGTTTTTAAGTGAACCAACATAGTGTCCGATATGAA
GTTTTCCTGTGGGACGGTCACCAGTTAAAATAATTTTTTTAGATGTCATAATTTCCTCCAGATATAAAAAATCCTACTAT
TCAAAAATGAATAATAGGACGAAAAATCGCGGTACCACCTAACTTGTGACTCCATTATAAAGCCACCGCTCTAGTGAAAG
ATAAGGGATTTCGCCCTGTTAAACATCAATCCATTTCGCCTTCCATGAGACTTCTCAACAACTGTCTCTCTCTGTTAGTG
GTTAACTACTGCTTTCATTTTAAATTAGAAACGTTAGCCTTGTCAAAATAAGTTTAACTTTATCTCACAAGCTGGTCTTT
CGGTTGACTTTCATTCTTCCTCCACCTAGAATTATTCAAGCATTAAAATCAAGGAGGTGGCTGATTTGGACGAACAACAA
CAAGAACAGCAACGAGTTACGGAAGTCATTGAAAAAATCGACGAACAAAAACAACATACAGAAGATTTATATCATAAAGC
CCATCAAGAAACTAGCCAGGTTGAAAGAAATTACTCACAAAATGCAAAGGTTAACTTGATTGAGGCCGATGACCGCATCG
AAACCCACGCTGAAATCCAACAGCAAAAAGGGCTGGTAGCTCGAGCTGTCGAGAATGAAGCAATTTTAAAACGCCAAATT
GATGAATTAAGCGATCTTCAAAAATCACCCTACTTTGGGCGAATTGATATTAAAGATGCTGATGAACCTGATATTGAATC
ACTTTACATTGGAATTTCGTCTTTTGCTGATCGGGATGGTAATTTCCTAATTTACGATTGGCGTGCTCCTATTTCAAGCA
TTTACTACAATGGTACTCTGGGAAAAGTTAAATATGATACCCCAGCGGGCATGATGGAAACTGAACTCATTAAAAAACGT
CAATTCACTATCAATCATGGTGAAATTCAACATATGTTCGACACTAACGAAACGGTTGGCGACGAGCTTCTTCAACAAGC
TTTAGGCGAACAAAATGACGAATACATGCGTAATATCGTCGCTACTATCCAAAAGGAACAAAACGACATAATCCGCGATG
TTTATAGTGATCTTCTAGTCGTTCAGGGCGTGGCTGGTAGTGGTAAAACCTCTGCTATCCTACAACGTATCGCCTTTCTT
TTATATCATAGCCGAACTTCATTAAATGCTGATGAAATTGTACTTTTTTCTCCTAATAAGTTGTATAGCCGTTATATTTC
GGACGTTTTACCTAGTTTAGGGGAACGAAACATGCGTCAACTAACCTTAGCCGAATTTTTCAGCCGCCGTTTGGAAGGCA
TGCAGGTCCAAACGTTATTTGACCGTTTTGAAAATCAACACCAACTCACTGAATACGAGCAAAACCTCATTGACTTTAAA
GAAAGTCAGGATTTTATTGAATTAATTCAAGCTTATGAAAAACAACTTTCTGCTAAAGAAATTAAATTTACCAATATTAA
TTACCGCGGCGAAATTTTCTTTTCTAAAGAACAAATTCAAGCTATCTTTGAAACCTTTCCTCTTAGTATGAGCAATAAAG
AACGTCTTTTAAAAACTAAAAATGCGCTAATCAAACTTCTTCAAAAACGAGTTAATCAGGAAATTAAACAGGATTGGGTT
CAAAATCAAATCGACCAAATTAGCGACGAAAAATATCATGAATTAGTGGGGACGCGTCACTTTAAATCATATGATGAGGA
AAATCATTTTATCGGTCGCCAAATAGTTGATAAAGAATTCCAAATTATCGATGACGCTATCTTTAATAATTATTTCATCG
ATTCCTATTCTCAATACGCGGACTTTTTGAGTCAAATCGACTTAGGTGACTTCGATTGGCAAAAAGTTGCTAAAGCTTTC
ACTGATGCAATTGAACTTCATCAGATTCATTTGGAAGATGCGGCACCCATGATGCTTCTCCGTGATTTGATTACTGGAAG
TGGTACTAATCGTAAATTCCAATATGTATTCGTTGATGAAATGCAGGACTACTCAGTTGCACAATTAATGTACCTAAAAC
ATGCTTTTCCTCGCGCTAAATTCACCTTACTAGGTGATAGTGAGCAGACCCTGTTCAAAGATGTTACCGAACCACAAATT
CTATTAGCAAAACTAAAGCAGGCTTTTCATGTTAAGCGAGCTAATTTAATTACCTTAAATCGTAGTTATCGCTCGACCGC
CCAAATCACTAATTTTGCCGCGGCACTTCTACCTGATGGTCATAAAATTCAAGCTTTTAGTCGTGAAGGAGATTTACCTA
AAGTAATCATTGCTGATAATGAACAACAAGCCGTAGTCGATATGACCAATCTTTGCCGGGATGAATTACAGCAGTATGGT
ACCATCGCTATTTTAACTAAGAACATGGCTGAAAGTGAGCACGTAGCAACCTTGCTTCACGAATTAAAACCGAGCTTATT
AAACGATGGCGACCGTTCCTTACCCAAAGGTATTGTCGTTTTACCCATTTATTTAGCTAAAGGATTAGAGTTTGATTCCG
TAATTGCCTATAATGTTTCCGAAGCTAATTTTCCTGGTCGTTTGTGGCGAGGAACTTTATATACGATAGCTTCCAGAGCC
ATGCATCAACTACACTTAATTAGTATTGGTAAAGTATCCAATTTAATTACCCAAATTAAGCCTGATCAATTTAGTTTTCA
AAAATCATTTAACATCACTCCTCATAAATCACAAAAACTCGACGAATAACCGTCGAGTTTTTTGTTTACATTACTTCAAT
TAATCCTACTCCAGCAATCATAATGATTAAGCCCGCAATCTTAGCAACTGAGATGCTCGATTTCATCGATCCTAATAAGC
CAAACTGATCAATATTTAAACTACTGATAATTTGTCCCAGTAAAACTAGCACTACTACCGTTCCAGTTCCAATCTGTGGT
ACCAAATATGCATTTAAAAAGATATAAGCTGCTCCAAAAAAACCGCCAATCCAAACCCACCAAGGTGTTTTCTGTTGAAC
AACTAGCCGGATATTTTTTAAAGTTCCTTGGAATACAGCTACCAGGAATAACATTATTGTTCCAATAAAAAATGATATTA
AAGCAGCGTGAATAGGGGCCTGTAATAATCCACCTAATCGTCCATTTAATGCTGCTTGAATTGCGAGCATTCCGCCCACA
AGCACGCCGAAAATTTGCCATAACCATTTCCACTTAACCCGTTGTTCAGGGGGTCTTTTCATAGAATTCCGTGCTAAATA
TTCTGGTAAGAGGACCACAATTAATACCCCCACAATCAATAGTAGAACTCCGACCATTCGCATTAACGAAAGTGGATGGC
GTGTGGTGCCAAACATGCCATAGTTATCAATTATCATACTCATCATAATTTGACCTAAAACGGGCATGATCACCGTTTGA
ACACTACCTAAAATGGGGAATAAAAGAATATTAGTTGTTAATCCAATCATCCCCAAAACACCACCGAGATACATCCACCA
TGGAATGGCATGTAATTGCGCATTAGTTAATAAGAGCTGTCCACCGCTTAAAACAATGATTACTATCAAAAAGATGGTTC
CCACCATAAAAGAAATCAAAGACGATACGAATGGTGAAATAACATACGTTCTTAATCGTGAATTAACCGCCGTTTGAAAG
GGTACTACCGCACCCGCAACCAATCCTAACATCAATAGTCCCATTATGTGCTTCCTTTCAACGCTATCCTAGTTTCGGTT
AAAGCGTTTCCATCATTACTATAACTTTATTTTAAACTAAAAAAATCATGACACAAGCAACAATGTCATGACTTTTTACA
TTTTCATTTTCTATTCCACATTGATAACAATTTTTCCTCTAGCATGGTTAGTTTGACTGCGTTCGTGAGCCGCTCGTAAC
CCATCTTCAGTAAGTGGAAATGTACTATCAATAATTACTTTGACCTCGCCCTCAGCCACTAAATCACCTAGTTCAGCCAG
TTGTTTGCCATTTGGTTGGAGCCACCAAGAAGTTGCTGAAGGTTGAGCGTCCTGTTGGGCTTGGGTTGGGCGACCCGCGA
TAGTGACCAATTTCCCAGTTGGTTTCAAAATTGCTAGTCCCGCTTCTAAATCATCAACTGTATCAAAAACAGCATCATAC
TGATTAAGGACTTCCCCAATTTGGTGTTCGTGGTAGTCAATGACTTCATCTGCCCCTAAATTAGTTAAAAATTCTGCATT
TTTGGCGCTAGCCGTTGTGGCTACATAGGCTCCTAAATGTTTAGCAATTTGAATGGCGAAAATCCCGACTCCACCAGCTC
CTGCTTGAATTAAAACTTTATCACCCTTTTTAACCTTTAACCGATCTACAATCACCTGCCATGCAGTCAGTCCAGCTAAT
GGAATTGCAGCTGCTGCTTCAAACGAAACATTGCTAGGCTTTAATGCTAATTTATCTTCCTTAACTGCCGCGTATTCTGC
ATATGTCCCTTTCGTCCCATCTTCGTAAATATCGGGTCTAGCAAAGACTTCATCTCCAACTTTAAAATGCTTAACATCTT
TACCGACTTGGGTAATTACTCCGGAAAGATCCCATCCTAAAACAACTGGGAATTGCCAATCGTACATTTGCTTCAAAAAT
CCCATTCGAGCCTTCCAGTCAATCGGATTGATACTGGTTGCTTTAATTTTCACCAAGACCTCATCGTTTGCGATTCGAGG
AATATCTAACTCCTCTTCGTGAAGTTGGTCAACATTACCATATGCGCTAATCGTAATTGCTTTCATTAAAAATACCTCGT
AATTTTCCTCTTACTTTAAGATTGATCTAGTAGGTTATATGTTAACACTTATCAAAAGTAAGTTCTATGTTCGGTTTCTA
GCAAACTCCCAGAACAAATTTACAACTGGTACCATGTCTCCCTTTCGTTTTATAAAAGCTAATTGGCTGCTTTTTTTAGG
TATGATTGGAATTACTGCAATATTAGGATAGTTTGTTAGATCAAATGATTTATCCATAACAACAGAAACACCCATTCCTT
CATTCAACATTTCCAAAATCAAATCAATCCTTTGGCCCTCATACATTATTCGTGGTTGTACATTAGGCTTTTTTAAAATT
GGAATAATTGGATTTGTACCAGAAATCGTTCCTTCTAATACCAAAAAAGATTCGTTTCTAAGATCCTGAACTTGGATCTT
TTCAAACCGAGACAAGGGGTTATTTTTAGGCACTAATGCAACAAAATAATCGGATTCATTCACAATTACGTCGTATTTTT
CACTGACCGGACTAAATATCCTTGTAAAAACAATATCTGTTCCATCATGATTAAGTTCATTTAACAAGGAATCCGTTCCA
GCTTCACTAAATTTCAAATTAATCTCTGGATATTGCTTGGTGAATTGCGTAATCGTATCAAATGCTGAGTATTGCGAAAT
TGAGGGGATTCCCTTAACCACTAGCGTACCTTTAGGATTATTTTTCAAAGCGTCAATTTTTTGCTTCAATTGTTGTTCTT
TATCTAAAATCTCCCTTACATCTGACAATACGTTTAAAGCCTCTTGGGTCAACGTTACTTTTCGATGTTTTCTTGAAAAA
AGTTTTATGCCCCATTCTTTTTCTAACGCCATAATATGCTTAGAAACTGTAGCTTGCGTTAAAAAAATTTCTTCTGCTGT
TTTACTATAATTCTTAGTCTGTGCTAAATTATAAAATGTCGCTAATTTTTTAGTATCCATTACATATCTTCCATCTATTC
TTATTTGGAATATCTTACCACAATATTTGAATTGTTCCTTACTTTTATGAACTGTAGAATAATACCTTGTCAGCTCCAAA
ATAAGTACTTAATCGATATAAAGGGGGGATTTTGGTGCCAATTGGTATAATAGTAAATGTTTTTTCAATTTTTTTAGGCG
GTTTTTTAGGTGCTCTAGGTGGTCGAAAAATGTCTACCGTCTTCCGGAACAATTTAAATATGGCCTTTAGTATCGCTTCA
ATAACCATGGGAATTTATACAATTGCCCCTATGCAAAATCTAGCTGCAGTCATATTTGCAATCATTATCGGAACTGGTAT
AGGAACTTTACTTCACTTTGGAGATTATATTAAACATGGAGCAGAATGGATGCAAAAATTTATTTCACGTTTTGTTTCTT
CACCAATGATGTTAGACCAAGAAACTTTTGACGCAACTTTGATAACGATTATTGTCCTCTTTTGTGCCAGTGGGACTGGG
ATTTATGGTTCATTAACTGAGGGTATGAATGGGGACGCTACCATCTTAATTTCAAAATCAATTCTTGATTTTTTTACTGC
AATAATTTTTGCAGCAAATCTGGGATATGTGGTGGCGTTAATTGCCGTCCCTCAATTTTTGATTTTAATGCTACTATTTT
TCTTGGCCCACCTAATTTATCCACTGACTACCCCTGCTATGTTACTTGATTTCAAAGCTGCTGGGGGAATTCTTATGCTA
GCCAGTGGTTTTAGAATTGTTCAAATCAAAATGTTTCCAACGGCCGACATGATTCCAATTATGATTGTAGTTATGCCCAT
ATCTTGGTTTTGGACGACTATCATCCTACCGCTACTATGAAAAAACGATGTTAATTTATGCACGTAAAAATCATAAATTA
ACATCGTTTTTATATATTATTTCATAAACGCTTTAATTCGCCTTACTGCTTCACTCAATAATGTTTGGCTCGTCGCATAC
GAAAGCCGAATATGTCCCGGCATCCCAAACTCTTCACCGGCGACAACGGCTACATGAGCTTCCTTTAGTAAAGCCATCGC
CAAGTCCGTAGATGTGGCATATCCTTTAATTTTCATAGCTTCAGTAACATTCGGAAATAAATAGAAAGCCCCTTCTGGCT
TATGATCAAAACTAAAACCGGAGATTGTTTGCATTAAATCAAAAGTTTGGTTCAATCTTTTTTCAAATGCCAATCGCATC
TCTTCCACTGGCTTTTGGTCTCCACGCAAAGCTTCCAGAGCGGCATACTGCGCTACCGCTGTCGGATTTGATGTCATATG
ACCTTGTAAAGCCAATATTTTTCGAATAATTTGCGGAGCAGCTACAACATATCCAATTCGCCATCCAGTCATTGCATACG
CTTTTGAAACCCCATCGATTAAAATGGTATTATTAACAATTTCATTCCCCATACTCATAACTGAACTGAATTTTGCCCCA
TTGTAAACTAATTTACCGTAAATCTCATCTGCAACTAATATTACGTTGTTATCGACCGCCCATTGTGCAATCGCCCGTGT
TTCTTCTTCTAAATATACCAATCCCGAGGGATTTTGAGGCGTATTTAAAATTAACAATTTTGTGTTGGCTGTTTTAAAAC
GACTTAATTCTGAAGGAGTAGTTTTCAAGTCACTAGCTTGAGGATGGATGGCAATTACCGAACCCCCGGCCAATTTCACC
TGTTCCTCATAACTAACCCAGAATGGGGCAACGATCATGACTTCATCGCCTTCATTCAATAAAGCTTGGAAAGTTTCGAA
CAGCCCCATTTTAGCCCCTACCGTTACTGCCACTTGTTCCATTTTGGCATCATAACCTGTATCGGCTTTAATGTGCGTAG
CAACTGCTTGGCGAAGTTCTGGGAGCCCTCCGACTGGTGTGTAATAACTTGCTTTACCAGATTGCATACTTGCCATCGCC
GCTTTAATAATCGCCTTAGGAGTAGCAAAATCCGGTTCTCCCGTACTCAAATTAACAACGTCGATGCCGGCCGCCTGCAT
TTTTTTTGCCTCAGTTGAAACTGCTAATGTTGCTGATGGACTAACTTGATTAGCCCGCTTCGAAAATTCCATCAGATTAC
TCCTTTTCTAGTTCAATCAATAAATCCCCCGTCTCGATTTGCATTTCAGGGGTAGCATAAATCTTCTTAATGGTTGCGTC
GAAAGGTGCTCTTAACGCGGTCTCCATTTTCATCGCCTCAGTGACAATTAAGTTATCACCTTGCTGGACCTTTTGGCCAG
CTTCTACTTGAACTTCAATGACCGAGCCCGCCATAGTAGCTCCAATCTGTTCGGCTTTAGTAGGATCAGCTTTAATCTTC
TTTGCTTTCGTTACCTGCGCATTAACATCATAAACAATCACTTCTTCACTTTGTCCATTTATATCAAAGAAAAGTGACCT
TTGGCCCGCCTCATCTGCTTCACTAATTTCTCGAAGGACAATAATGACCGATTTTCCGCGTCCCAATTGTAAATCAATGC
GTTGACCAATATGCATTCCTTGGAAAAAGATTGGAGTATCTAGTAATGGTACTGGACCATATTCATTTTGACGTTGAATG
TATTCGGTCATCACATCTGGATACATAATAAACGACATAACTTCTTCATCACTTGCTTGGTGACCTAAAACCTTAGTTGC
CTGTTTACGAACTTGATCAAAATCAACTGGATCAGCTAAAGCTCCTGGTCGTACTATCAATGGGGTTTGCCCTTTTAGAA
TCACCTTTTGAAGCTGTTTTGGAAAACCACCCGCCGGTTGTCCTAAATCACCACGGAAAAAGTTTACCACTGATTCAGGA
AAACTTAATTGTCCCTTATCGTTCATTACCATTTCGGGCGTCAAATCATTTTGGACCATGAATAGTGCCATATCGCCAAC
TACTTTAGAAGAAGGCGTAACCTTTGGAATATCGCCAAACATTTGATTGACGGTTGCGTACATTTCCTTAATCTCATCCC
AACGCTTCCCCAAATGAACTGCATTAGCTTGCTGGCGCAGGTTGGTATACTGTCCACCAGGCATTTCAATTCGATAAATT
TCAGTTTGTGGTCCATTTAATTGGGTGCCAAATCCTTCGTAATATGGTCGAATTCCAGCCCAATATTCATCTAGTTTTTC
CGCTTTTTGAATGTCTAAATCTGGTTGACGCTGGTTATTAGACAACGCATAGTAAAGAGATTGCATTGAGGGCTGAGAAG
TCGTTCCCGCTAGCGCAGAAGTGGCAACGTCGACCACATCAACTCCAGCTCGTATTGCTTCAGAATATAAGAAAATACCG
TTGCCTGTAGTATCGTGCGTATGCAAATGAATTGGCACATCCAGATGATTTTTTAACTCTGAAATTAATGCATAAGCAGC
TTGTGGTTTTAAAATTCCTGACATATCTTTGATTCCAATAATATGAGCACCTGCTGCTTGGAGTTCTTGAGCCAAATCCA
CATAATATTTCAAATTATATTTAGTACGATTAGTATCTAAAATATCTCCAGTATATGCCATGGCTGCTTCAGCCACTTTT
CCATTATCACGCACCCGTTGGATAGATTCTTCAAGCTGTGGAACCCAATTAAGGGAATCAAAGATTCGGAAAACATCAAT
TCCATTTTTGGCAGCCAATCGAATAAATTCGTCAATGGCGTTGTCTGGATAATTTTGATACCCTACTGCATTTGACCCAC
GTAAAAGCATTTGGAGCATCGTATTTGGCATTTTAGCCCGCAATTGTTGGAGTCTTACCCATGGATCCTCACCTAGGAAC
CGATAAGCAACATCAAAGGTCGCACCGCCCCAAACTTCAGCTGAAAATAGGTTAGGCAGACCTTTCTGGACTTGATCGGC
AATTTCTACCATGTCTTTGGTCCGCATTCGCGTAGCAAATAATGATTGGTGGGCATCCCGCATGGTCGTATCGGTTAGCA
AGACCTGCTTTTGTTTTAACAGCCAATTGATCATGGCATCAGGTCCCTTACTATCCAAGATCTGTTTCGCATTTTCATGC
GGTACTTGTGCTTCAAAATGTGGACGGACTGGCCGAGTTAACACTACTGGATTCTGCTTTTCTAAGCCTGGATAACCATT
GATGGTAGTATTAGCAATGTAATTCAAAAGTTGAGTAACTACCGGGGTTTCAGCTTTTAAATCAAAGAGTTCTGGTGTCT
CATCCACAAAGGTTGTCGGAGCTAATTCCGATCTAAAAATAGGATGATGAATTAATTTCTTTAAAAATGGAATATTAGTT
TTAACCCCAGCAATTACAAATTCATTGAGCACCCGATCCATCTTTACCAAGGCTTCGTCAAAAGTTGGCGCATGGACAAT
TGCCTTGGTCAGAAGTGAGTCATAATGCGGAGTTACAATGGCTCCAGCAAAGGCATTTCCAGCATCCAATCTCACACCTG
TTCCACCAGGTGAACGATATGTCTGGATTCTACCGACATCTGGAATAAAGTTATTCATTGGATCTTCAGTGGTAATTCGG
GCTTGAATTGCCACTCCCACAGCTTCAATTTGGGCTTGTTGAGGAACACCGATTTCTTCGTGTAATCTTTGACCTTCAGC
AACCTTAATTTGGGTTTGCACAATATCGATTCCCGTGACTTCTTCGGTAACTGTATGTTCAACCTGAATTCGTGGATTCA
CTTCCATAAAGTAAAATTGATTACCTTCTACCAAAAACTCAATGGTTGCAGCGTTACTATAATTGACCGACTTCAATAAT
TTTAAAGCAGCTTTTCTTATTTGATCACGGACGGTGGCAGAAATTCCCACCGCTGGAGCAAATTCAATGATTTTTTGATG
GCGTCGCTGAATCGATGAATTTCGTTCATACAAATGAACCATCTCACCGTGTTCATCCGCGACTACTTGAACCTCAATAT
GGATTGGATCAACTAAGTAACGTTCTAGGTAAATCTCATCGTCACCAAAAGACGAAGAAGCTTCTGACTGAGCCATCTTA
AATGCTTCGCGCATCTCTTGTTGATGATGTACAATCCGCATCCCTTTTCCGCCGCCACCTGCCGCTGACTTAACAAATAT
AGGATAGCCAAATTGCTCTGCAAAATTTAGCGCGTCATCGACATCTTTAACTGGTTTTTCCGTTCCCGGAATAGTTGGTA
CACCGGCCTTAATGGCTGCATTTTTAGCTTGTAATTTATCACCAAACATTTCTAGTAATTCGGGTCGAGGTCCAATGAAC
TTAATCCCAGCTGCTTCAACTGCTCGCGCAAATACAGCATTTTCCGACAAAAATCCATAGCCGGGGTGAATTGCATCAAT
ATTATTTTCTTTTGCAATACGAATAATGTCATCAATATTTAAATATGCTCCAATTGGATCACTATCTTCACCAACTTGGT
AAGCTTCATCTGCTTTAAAGCGATGCATAGAAAATTCATCCGCTTTAGCATAAATTGCTACAGCTGTTTTTCCGAGTTCA
TGCGTTGCCCGAATAATTCGGGTCGCAATTTCGCCTCGGTTGGCAATTAAAATACGGTGCATAGTGGACCTCCCTAATTA
AATTGTTCGTGATTTAATCAATATTTAATGTTCATTGTATCAAATTAAACGGGTCTTGTTGTGTAATTTGCTAAATAAAA
AAACTAAACTTAGAATTTGATGAAAATTCTAAGTTTAGTTTTTAAGCATGAGTAGCTGCTTTATTTTTCTTAATAGCATC
CTTCAAAATAAACGGTGCAATGAGGGTAACCAAAACAATCACTAATACAATTGCTGAATAATAAGTTTCACTCATTAAAT
GTTCACCATAACCAATTTGTAAAGTAATTAGCGCCATCTCGCCACGGGAAATCATTCCAGCTCCAATTACCCCACTACTA
GTTAAATCAAATCCCGACATTCGAGCTCCTAATCCACAACCAAATAATTTGGTAATAGTGGCTAAAATAGTTAATACCAC
AATTAGTCCCAGTACAGTTTGAAGTCCATCAAAATTCATTGATAAACCAACACTAACGAAGAAAACTGGAATAAAGATAG
CATAACCAATTGGTTCAATGCTCTCATTGATTTCATCATCTTCATCGGTTAACGAAACGGCTACTCCCGCAAAAAATGCG
CCGATCGCTCCGCTCAAACCGGCTACATCAGCCAGCCATGCTAAACCTAAACAAATAATAATCGTCATCACTGGGCGCGA
AGCCGTAATAAACAGTTGGTCTGAAAGGCGCATAAGCATCGGAACCACCCATTTTCCGATCACATATACTCCAATGAAGA
ATAACACTTGATAAAAGATGGCCATCCCCACGTTTGAATTGGATCCCGATTTAGAACTAGTCAACGCAATCATAACACCT
AGTAATAAAACTCCAATAATATCATCGGCTACAGCCGCCCCCAAAATGGTGGCCCCCTCTTTAGTATTTAGGGTGTGATA
TTCCTTTAAGACTTCCACAGAAATACTAACTGAAGTAGCTGAAAAGATGACCCCGATGAATAGTGCTTCCATCGGATGGA
CTCCAAAAAGAAGGCTCGCGCCACCGACTAATACAATGGGTAAAACTACCCCTAATATCGCAACTACCAGCGCCGGCTTG
ATGTATTTTTTCAACATTTTCAGATCACTTTCTAGTCCTGCTAGAAACATCAGGATAATTACCCCGATTTCTGAAAACAC
TGATATCAATTCGTCTGAATGAATAATCCCTAAAATTCCAGGCCCTAAAATAATTCCGACCAATAATTGTCCTACAACTG
CAGGAAATCCCATTCGTTGAGCAAAATGACCAGCTAAAAGGGTCAGTACTAAAATTAGTACAAGCACGCCCACGAACTCC
ATTAAACCACGTTCCTTTCAAAATAAAGCTAAATTATAACAATCACTAATTAAGTATACTACATATAGCCTAAATCACTG
GCTTCCGTAGGATAAGCTAAGATTTGATTGTTGATTTGATCTACTAATCCCCCTTGATTAATAATCATCGTTAAATCATT
AATTAGATGTTCCGCTTCACTACTCATTGTAATTGCACCAACAATTTTTCCACTGGACTTTTCATGAATAACACTAATTT
TAGCGAACGGATCTTGTAAACGCCGATAAGTAAACCACTCTGTCATCTCCGCTGTCTTTATTTCATATTGTTCTGGATGT
TGCTGCGCCTCATCCAATTCAACTCCTACCTTAGCCAATTTAGGCATTCCGTATACTACGGTAGGGATTGCTGGATAATC
AATCGCTGCTTGGGTTGCATTCGTTAGCTTTTTAGCCAAATAACGGGCTTCAAATCCAGATACTGGAGTCAGTTTAGGAA
GCGCCTTGGAAACAACGTCCCCCATCGCATAGATATTATCAACCGATGTTTCCAAATACTCATTAACTACGATTCCACCA
CGATCAGTTTGTACACCAATCTTTTCCAAATTTAAACTATCATCATTGGGTTTTCTCCCAGCTGTAACAAAAACCTGATC
AACGATTTGCTTGAAACCTTGTCCATCACTCAACTCAAACCGTTCATCCTTAGGTTCTACCCGCTTTAAATCAATTCCTA
AGTGAACTTCAACTCCTTGAGTTTTAAGTTGATCGATTAAGTCATCGACATATGCTTTAGGAAAAGCTTTTAATGGGCGT
TGATTATGATGAATAATGTGTACCTTAGCCCCTGCGCCACTAGCAATCATCGCCAATTCAAATGCTATATATCCTCCACC
GACCAAGGCCAGTTCATTTGGTAGATGATCCATCTTTAAGAAATCTGTACTAGTCTGCATCATCTCTTGATTTTCAATAT
TTGTTAATCGACCAGGGCGTTGTCCCGTTGCAATCACAAATTTTTCACTGGTGATGGTTGTTTGATCGATTTTCAAGGTA
TGTTGGTCAATAAATTCAGCATGCCCATCATAAACATCGATTTGAGCGTCCGTTAAACCTGAACGGCTGCTTTTAGAAAC
TGGATCTGTAAATGTTTTTTCAAATTGCATTAAAGCCGGCCAATCAATTTGAGTTTCATTTTTAATTCCATTACCAAGCA
AATATTGATTTTGTTTTTTAGCTTCAATCGCTGCTAATAGAACCTTTTTAGGGTCGCATCCTCGATTGGGACACGTTCCA
CCCCAAAGATTTTCTTCAACAACTGCCACTTCCAACCCCGCTTCTTTTAAAGGATAAGCTAATCCTAATCCACCAGGTCC
TGCTCCAATAATCACAACGTCATACTTTTTCATTTAATTTACCTCCCTCAATGTTTGGTTTCACTCAAATACCTAAATAA
TGATGCTCGGTCAACCCAACTAACCGTTGATTTATCTTCATCTACTACTTTTAATATTTCTACTTCAGCCATTGCTGCAA
AAGCTTTTTCTAAAGTATCTTTAGCATTAATTTCAAATATTGGTTCTGTCCCATGCGGTTCTGAAATTTCAAAGCCCGTT
CGAATAATTTTTTCAATAGGTGTCTTATATAGATTTTTACCCACCGTAGCAGAGAAGAAATTCTCCACAAAAGCATTTTC
CGGATTCTGTGCAATTTCCTTTGGGGTGGCGACTTGCAATAATTTACCATCGTTCATAACCCCAATTCGATCTCCTAGTT
TTAAAGCTTCATCCATATCATGGGTAACAAATACAATCGTATTCTTCAACTTTTGATGTAACTTCAAAACCAAATCTTGT
AATTGATTTCGCACTAATGGATCTAACGCACTAAAAGGTTCATCAAACAGGACGACTGGTGGTTCTGAAGCAATCGCCCG
TAAAATCCCAATGCGTTGCTGTTCACCACCCGAAAGATCACTGGGGTGGCGATTTCGATACTTTTCAGGATCAAGATCAA
CATCACCAAGGAGTTGATCTATCCGTCTTTTTATATCCTCTTTTTTAAAGTGTTTCATTTCAGGGATTAACGCAATATTT
TGTTCAACGGTCATCGTGGGAAACAATGCAATTTGTTGTAGAACATATCCTACATTCAGACGCAGCTCTCGGAGATTGTA
ATCTTTAATCTTCTTACCATTGAACAAGATATCGCCTTCTGTTTGAACGAAAAGTTGATTAATCATCTTGAGTGTCGTAG
TTTTTCCGCTACCGGAAGTTCCCACTAGGACAAAAATTTCACCTCCTTGAACTTCGAAACTAATATCTTTAATTACGCTA
TGATTTCCAAAATCCTTTTTCACATGTTGAAATTCGATCATTGTTTTAGCCACTATTTTCCGTCTCCTTTCAACAAACCT
TTTTTAACTAAGTATTGATAAGCCACTACATCAGCTGATTTCTTTTGTACATTAACTTCATAATTCATTTCTTGCATTTC
CGATTCTGAAATTTTACCGGCTAACCGATTAAGTGCTTTGACGACTTGCGGATGTTTATTGGCAAAGCTCGTTTTCATTA
AGGGCGCCCCTTGATATGGAGGGAAAACATGTTGATCATCTTTTAAAGTCGTTAAATTCAATTGCTTTATTTGACTATCG
GTAGAATAAGCATCAGCAACATTAATCTGCCCGTTTTTAATGGCGGAATAGCGTAAGGAAGCCTGCATTGAACGAACTGG
AAAATCTAATTCGTAAGCCTTTTTAATTCCTACCCAACCATCTTTACGATGAATAAACTCTAAGGTCATGCCACCTTTTA
ACTGATTTTCAATATTTTTTAAATCTGAGATTGTTTTTAAATCATTTTTCTTGGCAAAATCCTTTTTAACCACAAGGGCA
TTCGTATTTTGATATTTCATCGGTTGCAGGTAATCCATTTGGAATTGTTGTTTCAATAATCGTTGGGCATCTAAGTAAGT
TTGATGCGCACTCGTTTTTTGAGTAGGGGCTTTCTTCACCAATGTTTCTAAAACCGTTCCTGTAAATTCAGGATAAATAT
CAATTTTATTTGATTTTAAAGCGTTGAATAAAAAGGTGGTTTCACCAAAATTTTGTTTCAATACCACTTTAGTTCGTGGA
CTTTCTTGCTCAATTAAATCCTTATACATATTAATAAGAATATCCGGTTCTGCTCCTAATTTTCCGGCAATCGTAATGGT
TTCAGTTTTAGGCATTACCAATCGCGTGATAGAAATCCCAGCTGCCCCGATCACTAATACTGCTAAGGTGATAAGCATCT
TCTTAATTGATAAACGCTGAACGACGCTGATGAGTGCACTTAATATAATCGCTAAAAGGGCTGAACTAATTGCCCCAACT
AAAATTAGTTGTGGGTCATTCCGGTTGATCCCGAGCAGAATGAAATTTCCCAAGCCCCCTGCTCCAATTAAAGCTGCTAG
CGTTGCCGTTCCAATAATCAATACCAGTCCGGTTCGAATTCCAGAAATAATGACTGGCATCGCTGTTGGTAATTCAACTC
GGAAAAGTTTTTGTGAACGACGCATTCCAAAAGCGTCCGCAGCTTCCTCTAAGGAAGGATCAATTTCTGTAATTCCTACA
TATGTGCTTTGAAAAATTGGTAACAAAGCGTAAATTACCAATGCAATTACGGCGGGTACACTGCCAATCCCCACCAAAGG
AATCAATAACCCCAGCAGTGCTAAAGAAGGGATTGTTTGTAAAACTCCCGTGACTTGTAATAATAATTCTGCAACTTTGC
GATGATGGGTAGCCCAAATTGCTAATGGCATCGCAATTAAAATCGCAATTAATAATGATAGAACTGAAATTCCAATATGC
TGAAGTAGCGCCTGTCCTAACTCACCTTTTTGTTCAGCAAAAGTTTGTATTAATGCTCTCATCTTCTCAACTTCTTTACG
CTTATTTAATATTTAAATTATCTCATAAAAAAAATGGTGTCCCTAACAAAAAGCCTGGTTAGAGGGCACCACTTAGTTAA
AAGTTGGTTTTTATTTTAGCTGGTTCAGTTTTAACGATGACCTTTCCATTGTGGATCGAATACAATAATTCTTTCCGTTC
GTTAAGTTCATTATAAAAATTATCAGTGTTAAAAATTAAACAATTAGCTGGTTTTCCAACTTCAATTCCATAATGATCTG
TAACATTTAAAGTTTTGGCACCGTTATTAGTAGTTAAATTATAAGAATTCATAATTTGCGAATATCCCATCAATTGAGTT
GCATGAATTCCCATATGGATCGAATCTAACATGTTTCCGTCTCCCATTGGATACCAAGGGTCTTTTATATCATCTTCGCC
GAAGGAAACATTAACGTTATTTTCCAAAAGTTCCTTAACGCGGGTTAACCCGCGTCGTTTTGGATACGTATCAAACCGGC
CACCCAGGTGCATGTTAATTAATGGGTTGCATACCATATTAATATTGGACATCTCTAAAAGACGCATTAGCTTATAAACA
TACGCATCGTTATATGAGCCCATTGCCGTAGTATGGCTAGCAGTGACTTTATTTTTTAAACCACTTTCATAAGCTAAGGT
AGCTAAGACTTCTAGGTGACGTGAATTAGGATCATCAATTTCATCACAATGTACATCGATAAGTTTGTCATATTTTTCAG
CAAGCTCAACAATATACTTTAAGGAATCCACGCCGTAGTCACGATTAAATTCAAAATGCGGAATTGCTCCAATAACATCG
ACGCCCATTTCAACCGCTTGTTTAATCAGGTTTTTACCATTTTTAAACGATAAAATACCTTCCTGCGGAAAGGCTACCAA
TTGCAATTCCATAAAATCTTTTACTTCATCTTTTACTTCTAATAAAGCCTCTAGAGCTGTAAAACTAGGATCGGTAGTAT
CAACATGGCTGCGGACGAATTGAATTCCATGGCTAGCTTGCTTTTTTAACGTTTGAATAGCGCGTTCTTTAGTCTCTTTT
TTAGTTAAGGTTTGTTTGCGTTCTGACCAAATACGAATTCCATCAAATAAAGTTCCAGTTTCATTCCATTCGGGATCTCC
CGCTGTTAAGGTCGCATCTAAATGCACATGTGAATCAATAAAGGGTGGTAAAAGTAATTTCCCATTGGCATCAATCACCT
CGTCATCAGATGCTTCAAGATTTTTACCAATTGCTTTAAAAATTCCATTTTCGATTCTAACATCTTTTACTTCAGGATCA
TTTTCGATATGAACGTTTTTAATTAACATTGCTGTTCCTCTTTTCAAACTGCATAATTAGCCAATATAAAATTCCAATAA
TAATCATTACAATGAACGTTGCCCCAGTATAGGTTTGAACAAAGTCCAATTTCTGTAATAAGCTGTAAAAAATTACGCCT
ACTAACCATAAAATAAAAGCCGTCCAGTGGATACCATTTTTATACCAGTATCTTCCGTTTGGATTTCCCAATTCCATAGG
ATCATATTTCTGTTTTGAAATAAGGAAATAATCAACCACCATAATACTAATAATCGGTCCTAGAACCATACCTACATAGT
CCAAGAAAGCGGTGAAGGTTTCTAAAAAGCTACCATAGAAAACCGGTATAAAAGTTACTAAGGTTGCAATAACCGTGGTA
ATGAGAAGTGACTGTTTTAAAGTTAGCTTAGTGAACATATTGTTTAATGCTGAACCCGCTGCCTGAATATTGACGGCATT
GGCCGTCATGCTAGTCAGCATAATTACAATCATTGCAATGAGCCCTAACCCTAATCTATTAGCAATTGTACTTGGATCAG
AATTATTAGGATCGTACACGCCTGAACTAATTGCAATACTTATTGTGGCACTTAATCCAATAAATGCAAATCCGAAAACA
CCTAAGTTTGCTCCTAGAAAAGGTGCGGTGGTCGCTGTAACAGATTTCTTAGTAAACCTAGTAAAATCCGCGCCAGCAGT
CACCCACGCTAAATTAAAGGCGGCTAACGTGTCCATGGCCGTCCCAAACCCCATTTTAAGATGGCTTGGAACTTTCCAAG
CAGCGATTTGGCTAAAGGATACATCTTTAAAAACTACTATTGATTCCCAAATCACAAAGATAATAACTAAGATAATCCCG
ATTCGTTCAATAATTTGAATGGATTTCTGTCCTGAAACAATACTAATTAAATGCAAGAGACTCATCACTGCGATTCCCAC
AATCAATCCCAGATTTCCACCCGGTTGACCATATACAGGCCATCCCAAGAAGCTGTGCAAAATATATGATACAGAAGTCG
CAGCAATAAAAGTATTAACCGCTGTCCAACCAACAAATTGTGTCAAATTAACAATCGAAGGAATAATGCTGCCTCTAATT
CCAAAAGAAGCACGTGACAACGCCATTGTTGTAACTCCAGTTTTGGTGCCCATATAACCAACTAACATTAAGAATATGTA
TGAAATACTCGAAGCTAAAATTAAGGCTTTAATTCCGCCCCAGAATCCACAAGCAGCAATAATTCCACCGATGAACCAGG
TTCCATTGTTAGCATTAGCACCAACCCAGGTTGCAAACATATCCCAATATGTCATATGTCGATGTTTCTTATTAATACTT
TCTACTTGATACTTTGTATCCATTCGCACAGTTCCTCCTAGTATTTTTTACACATTTTAAAAAATTATACTAGATTCACT
GTACACAATCAAAGATGAATTGGTTCAAATTTAACTTTCAAAACAAAAAAGAGGATGACCATGATAATAATCGTGGTCAT
CCTCTACGTATTAAAAATTTATTTTTAAGCCACTAGTCGGACTTGAACCGACGACCCCTTCCTTACCATGGAAGTGCTCT
ACCTAGCTGAGCTATAGTGGCATTTATCAACTAAGATAGTATATCATATTTATTTACGCTGTAAAACCAAAATATGCCAT
GTAGCTTAAATTTTTAGACACAAAAAAAGAACCTTCCAACGGAAGATTCTTCGATGTGCATGGCAACGTCC
>JQBF01000011.1 Pediococcus pentosaceus strain DSM 20336 Scaffold11, whole genome shotgun sequence
AACAGCGTTCGGATTAATTTTACAATCTACCATTTGACCAAAATTTCTTAGACAACTACAAGATCCCCTTTATCAGTACT
ATTGGCTAGGCCACGTATTGGTAGTATCTAGCATGTTAAACTCGCCCCACCCTTTTTGAGAATGCGCCAATTCATTGATG
GCTGCTAGAACTTTGTTTTCTTCGGCAGTAAAATGTAACTTATCTACTAACGCTTGACTAGCAATCTTGTTGTAGACTAC
ACGAGCTTGTCGTTCAGGCGTTTGCTGGTTATGTTTAGTTTTACTGATACCAGTCTCCAAAATATCTAAAACGTACTGGT
AAGGTTCGATAGTATCGTGCTTCTGTAGTAAAAACTGTAGCCTAGTAAATAAGTCCAAAGCTTGTTGTTTAATATGTTCC
GACTTAGTCTTATTCATAAAATCACCCCTTTATTGATGCCAGCTCAGCATAATGCTAGCATTTATGAGTACCTTGATGTC
CACCAGTAGCCCATGCCATAGCTCCATTATTGATTATGCAAGTGGTAGCCTTACCCCAGTCAACAGAGCAGGAATGTTTG
CCACAATAAAGCCCATTACCGTAGTATTTACCACCAATGATATTGGCCATTTCTTTTTCAGTTAATTTTTCAATTTTTTT
CATCACAAAAATCTACTTCTTCTTAAATTATCCTTAATACGCGCTTATTCTAGTTCCCACTCAATTTAAATGTCAAGTAT
TAGTTAGATATTTTCGCACCAAAACTGGTTAACGATCTTGGTCAATTTTTGAAACCTGGCTATCAACGCAGTATCTTTTA
AGTTGTGACCTTTTTTGGCTCTATTTAAACACTTTAAACATTATATTGGTAATTCATATTAATTGAGAAAATAACTTTGA
TTGAATAAATTTGTTAACCGTTGTATATTATGTTTAGTTACAGATGTAACAAATACTTGGTATCTTATTTTACAAGGAGG
GATTTTTATGTACTACAGTAGTGGTAATTATGAAGCATTTGCTCGGCCTAAAAAACCAGCAAACGCCACCAAGAAATCAG
CCTATATTGTTGGGGCCGGTTTAGCCGGTTTAGCTGCCGCCGCTTTTTTAGTGCGCGATGGTCAGGTTCCTGGAAACCAA
ATTCATGTTTTTGAAGAACTTGGACTTCCCGGTGGCAGCATGGATGGGATTTTAAATGAACAACGCGGCTATATTATTCG
TGGTGGGCGTGAAATGGAACCTCACTTTGAAACTCTTTGGGATCTTTTTCGTTCAATTCCTACCTTAGAAGATGCCAGTG
TTTCGGTACTTGACGAATTCTATTGGCTAAATAAAGCCGATCCAAGTAATTCACACACCCGCGTAATCGAAAAACGTGGT
AATCAGTTAGCCAGTGATGGTCAGTTGACGCTTTCCCGAAAAGCAATTGAAGAAATCGCCAAATTAGTGCTAACACCGGA
AAACCAACTTGACAATGTCAAAATTAATCAAGTTTTCAGCGATGACTTCTTTAAATCAAATTTCTGGCTCTATTGGTCCA
CCATGTTTGCTTTCGAGCCTTGGGCAAGTGCAATGGAAATGCGCCGTTATTTATTACGCTTTGTCCATCATGTCGGCACC
TTGCAAAATATGTCAGCATTGAAATTTACCAAATATAATCAATATGAGTCATTAATCAAACCACTGATTAAATATCTTGA
AGATCACGACGTTAAATTCCAATACAATACCACCGTTGACAATATTATTGTTGAACAAACCGGTGAACAAAAACAAGCTG
TTAAAATTGAGCTAACGATCGATGGTAATCAGCAAAGCCTCGACCTAACACCTGACGATTTGGTTTTCATTACAAATGGA
TCAATTACTGAAAGCACTACTTATGGTGACAATGAACATTCAGCACCAGCAACGCATCCAATCGGTGCTAGCTGGAAATT
ATGGGAAAAATTAGCGGCTCAAGACTCAGCTTTCGGACATCCAGCTAAATTTTATCAAGATATTCCAGCGGCTAACTGGG
TCATGTCGGCAACTTGCACCTTTAAAGACGATCGAATCGTACCCTATATTCAAAAAATTACTGGTAAAGATCCGTATAGC
GGTTCAATTGTTACCAGTGGCCCAGTCTCCATTAGGGACTCAAACTGGTTATTAGGAATTTCCATCAGCCGTCAACCACA
TTTTCAACAACAAAAGCCAAATGAATTAATCGTATGGTTATATGGTCTCTTTTCCGATCAGCCCGGAAATTATATTCACA
AAAAAATTACTGATTGCAGTGGCGCAGAAATCTGTCAAGAATTTCTTTATCATATTGGTGTCCCAGAAAATCAAATTGCT
GAGATCGCGCAAACAGCTAATTCAATTCCAATTCATATGCCATACATTACTTCATACTTTATGCCACGCCAAGCTGGTGA
TCGTCCCTTAGTTGTCCCTGAAGGTTCAAGCAATTTGGCTTTTATTGGGAACTTTGCCGAAACTGAGCGAGACACCGTCT
TTACAACTGAATACTCTGTCAGAACTGCTATGGAAGCTGTCTACCGACTGCTTGACATTGATCGTGGCATCCCAGAAGTC
TTTGATTCTGCCTTTGACTTACGAGCAATCTTAAGTGCCTTATATTATTTGAATGATAAAAAGAGCTTGACCGAATTGCC
TTTAAATCAAATTGAAAAAATTGGTCTAAATGCCTTTTTGAAAAAGGTTCATGGCACCTATCTTGAAGAAATTTTGAAAT
CTCAAAAGTTACTCTAAATCAAAGGAGGAAAAATTCATGAAAAAGCAGCATTTAATTTTAATTTCAATCGCTTTAGCTAC
TGGGGTTGTAATTGGAAAATATCTTAAACCCCAAAAAGACAGTTGCTGTCGTCATCGACTAGGTTGTTGCTCAAAAAATT
CCCAAATCTCTAAGACCGATCCAGTTTATTTACGAGAAACCCAAACCCTAGGGCATGGCCTAACAAAGTAATTTAGCCTA
GTAAAAAGGGGGCACTGCAAAAGTAAAATTGCCGTGCCCCTTTTTTGATTGTTTTGTTTTTCCATTAACCGGCTAAAATA
TTTTTTCGCCAGTTTGCAGTAAATCATTTTTGATCTTTTCTGCTAGGTGCTCGGCCAACTCGGCTGCGGAATATTGATAA
TCGTTTTCTCGCCAATATAGTAAACTAGCAAAAATAGCGCCCGAATAATATGCAATCTCTATTGGTACTGGCTGCTGATT
TTTAATTCGCGTTTTAAAAAAATCAAGCAAGTAGTCACTTTGCTTTCGAAGAGCAAAGCCTTCAATTGAAGCGCTAACAA
TTGCCGATAAAACAGCTGGATTATTTTTAAAATAATCAAAATAAACTTCCAACAACTGCTCTAATTCTTTAAAATGATGC
GTCGTAATGTCATCAACAAAAGTTGCATATTCTTTTTGAATAAACTTGTTCAAAATATCTTCCTTACTGTTATAGTTGCG
ATAAAAAGCCATTCGTGATATTTTTGCTTGATTAGCAATATCCGTAATTGAAATTTCTGAAAAGTCTTGTTCTTGCATCA
ATTCAAACAAAGCTTTTTCAGCTTTAGCTTGCGTCCGCACAATCCTTTTGTCCATAGTCACTATCTCCCAATTAATGAAT
CAATTTAGTTGTTGATACCAATTATACATCATTGAAAATTTCAAACCGCTTTACGAAAAAAAAGTATCAAAATCAGGTCA
CTAACTTTGATACTTTTTTTACTTAATAGTTACTTTTTTAGTTAGGCTTTTCGGTATCTACTGAAATTAAAGTTTTGATG
GGTATACCAGCATAGTCAAAGTATCAGAATGGGACTTTTGTACTCAGTATTGAAACTTTGCAACAGAACCTTGCTTTAAA
TGACTGGGGAGAAAATAGACTAAAGCAGGTTATTTTAGTGAAAACTTTTAATAATGATTTATAGATTTTTATCTGCTGTT
TAAGATGCCAGCAGCTTGCCCCCATTAAAATAATTGGTAAATGTAAGTGTATAATAAAATTTTGGCGGATTAACCTGCTC
AGGAGTCAATAGATTGGGCTTTTGATCAACAGTCACCACAGTTTTGGGCTTGCGATAACGTTTTTGCATGCGGGATTTAT
TCCCTAATTCACGCATCAATTTGAGTGTCATATACTCAGATACTTTCGGCTCGTCGGTTTGTTGACTATAAGCAGTAATA
CGACGATAACCATAAAATTTAAAGGTTCTCCAAACGTCTAAAATATAAGGTTTTAGAGATTCTCTACGCTTTGCTTGTCG
ACTGGGCTACCAATGGAGCCGGTTGTAATAGGTACTAGGTTTGATTTTAAGTGCACTTAAAATACTCACAAGCGCGTAGC
TTAGTACTAAAAATTGGTTAACAAGCGGCAATCCCACATTACGGACTATTTTTTGGCTAGTAAGATGGCCGCTCGCTTTA
AAATTTCGTTTTCTTCCTCCAAAATAGCGAGACGATTTTCTAATTGCTTGACCCAAAGAGCAATAGAATCTTTTGAAGGC
CCAAATACCTCTGCCAATGATTTAAGTTAACGTCCTTCTTGGTGAAGTTTAACCAGTGAATCTTTAAAATCTTGTGAATA
ACGAATTGACATAAAAATACTCCTATACTTTCATTTCACGGACTGAACAAAAATAGTCCATTTTTTTAGTATAAGAGCAT
TAAAAACTTGAAAATATCCTGTATTAATTTGTGTAAGCATTATTAAACTATATTATTTAGTAAGTGATATAATTAGAATG
TTTTAGTAGCAAAAGGAGAATAGAAAATGGGGATTATTTGGACCTTAATAGTCGGTGCAATAATTGGAGCAGTAGCCGGA
GCGCTTACTAGTCGAGGTGCTGCTATGGGTTGGATTAGCAATATACTTGCTGGATTAATTGGCTCATGGTTAGGCGAAAG
TTTGTTAGGTAACTGGGGGCCTAGTCTTGCTGGCATGGCATTAGTGCCTTCTGTCATAGGAGCAGTTATTCTAGTAATTA
TTGTTTCTTGGATCACAACTCGAATCAAACATTGAAATAAAAGGGGAATTTTGATCATAGCAGAAGAAAATAATTAAGTA
AAAAAGCAAAATAAAAAAGATGATCCTAAATCTAATGATAAAGAAAATATTTTTGATCATAATGATCAGCCTGCAGATTA
TAAGAAGGCATACTAGAATCATGGGATTTTAGATTACTACGCGAGCCCTAAATTGCTTTTACAGTGTTTGGGCTTTTTTT
TAAGCGAATATTTTTTGAAATTAGAAACTTTTTAGGAATTTGATGAAAAACAGTATAGAAAATTAAAGAAAGAAAAAAGA
AAAATGACGAGTAAAAAACCTAATTTAAAATTTTTGAATTATTGTGTTTATGTAATATCTTTGGGAGGCTTTTTATTTGG
TTACGACACAGGAGTAATAAATGGAGCGCTAGCTTTTATGAGCCGTCCAGATCAACTTAATCTTAACCCTTCCTTACAAG
GCGTAGTATCGAGTTCCCTTGTAATTGGTGCTTGTATTGGAGCATTAGGATGTGGGAAGATAGCCGATCAAGTAGGGAGA
AAAAAAACGCTACGCTTGATTGCAATTATTTTTACTATATCAACCTTTCTTTGTGCATTAGCTATTAATTTCTGGTTCAT
GGCTATTTTTAGATTTATTTTAGGGATTGCCGTGGGAGCAGCATCGAGTCTTTCACCAATGTATTTAGCTGAAATATCGC
[truncated: 1,364,080 more chars]
