# Supplementary material for: In vitro probiotic characteristics and whole-genome sequencing analysis of porcine-derived lactic acid bacteria
Source: PeerJ. 2026 Jul 15;14:e21496. doi: 10.7717/peerj.21496 (PMC13380237; doi:10.7717/peerj.21496)
Supplement: Supplemental Information 4 [file peerj-14-21496-s004.zip › ANI_Analysis/Pediococcus pentosaceus/R124.all.fna]

>Chromosome scaffold15
GTGCCTAACTATATTGACCTTTGGAACAACATTAAAAATAGTTTCGAAAAAGACGACTCC
ATGTCAAAGGCCAGTTTCGGTGCTTGGGTAGAAACGGCAGAACCCATTTCATTAGAAAAC
CACATAATGAAGATTAAGGTTCTTTCGAGTCTACATCGAGATTACTGGACAAAGCATTTG
ATCGAGAAGTTTGTCGAATATGCCTACCAGTTCACTGATCAAGACATTACGCCTGAATTC
GTAACGGAAGATGAATTCAAGACACAGCTGGCGGAAAGGTCCGCTACCTCTAAAAAAGAA
ACCAAAGCTTCTACTGAAGATACCCAACTTAATAGTAGATATACTTTTGATACTTTTGTT
ATTGGTAGTGGTAACCAAATGGCGCATGCAGCTGCGATGGCTGTATCAGATGAACCTGGC
GTTCTATATAATCCGCTCTTTTTCTATGGAGGAGTGGGACTTGGAAAAACCCATTTAATG
CATGCGATTGGGCATCAGTTATTAGAAAATGATCCCAAAACTCGCGTTAAATATGTAACA
AGTGAAGCCTTCACTAACGACTTCATTAATTCGATTCAAAAGAATAAGACGGAAGAGTTT
CATGAGAAGTATCGTAACGTTGATCTTTTATTAGTAGATGATGTGCAGTTTTTTGCGGAT
AAAGAAGCAACTCAAGAGGAATTTTTCCATACATTTGAGGCCTTGTATAATGCCCAAAAA
CAAATCGTGTTGACATCCGATCGCTTACCAAATGAAATTCCGAAGTTGCAAGAACGTTTG
GTATCAAGATTTAAGTGGGGACTTTCAATTGATATCACGCCCCCTAATTTAGAAACTCGA
ATTGCAATCTTGCGGGAGAAGGCTCAAGCAGATAACGTTGAAATTCCTGACGAAACCTTG
GAATACATCGCTAATCGTATTGATTCAAATATTCGTGAGTTAGAGGGGGCGATGGCTCGA
ATCCAGGCTTACGCTAAATTGCAAAACGCAGCGATTACCACCGATTTAGCTTCAGACGCT
CTTCGCAGTTTGAATTTCGGTAGCAATCTTAGCCATATTACGATTCCAATGATTCAAGAC
AAGGTCGCAAAATATTTCCATGTTACAGTAGCTGACCTTAAAGGAAAGAAACGGATGAAA
TCCATCGTTATTCCACGCCAGATTGCGATGTATCTATCCCGTGAATTAACTGAAAGTTCA
TTGCCTAAAATTGGAACAGAATTTGGTGGTAAAGATCATACTACCGTTATTCATTCCTTT
GATAAGATCAAAGCTGAACTAGAAAAAGATGAGGAACTTGCTCGCCAAGTTGGAGATTTA
AAAAGTGAGCTAAAACCTTAAATTGTGGATAAGTGTTAATAACTTCGAAAGTTATCCACA
GGTAGTCCACAGGCTAAAAGTTAAATTATGACGGCTAATTTGAGTTATTAACAGTTCCAA
CAGCCCTTATTACTACTACTATCTTTTTATTATTAATTAATATATAAAACAGAGAGCAAC
ATAAAGGAGTTTTGTAAAATGAAATTTACCATCGCTCGAAATACATTTATCAAAAAATTA
AATGCGGTTCAAAGAGCCATTTCTTCTAAAACCACGATTCCAATTTTGACTGGATTAAAA
ATTGAAGCAGAAGAAGATCGTTTAATTCTAACTGGAAGCAATACTGACATTTCTATCGAA
ACCACCATTTCAACTAACGATGAAGAAGCTCATCTTAATATCGAAAGTACCGGAGCGGTA
GTTTTAACAGCCCGTTTCTTCGGAGATATTGTTAAAAAATTACCAGACAACACTATGTTA
CTTGAGGTAAAAGACGGTTTTCAAACGACCATTACGTCAGGTGCTTCTGAATTTAAGATT
AATGGTTTAGATGCTAATAACTTCCCTCATTTACCAGAAGTTGATAGTCAAACAACCATT
ACTTTAAAAGCTGATGTATTTAGCGAAATGATTAATGAAACAGTTATCGCAGTTTCTAAT
CAAGAAAGTCGTCCAATCTTAACTGGGATTCATTTTACGATTGAAGGAAATAAGTTATCA
GCCGTAGCAACGGATAGTCACCGTTTGAGCCAACGGGTAATTAATCTCCCAGAACCAATT
AAAATGCCTGAAGATATTATCATCCCTGGGAAGAGTCTTTTAGAACTTTCCAGAATGTTA
GATGATGAAATTGATACAATTACACTTCAAATTTCAGAAAACCAAGCATTATTTACATTT
GATGAAACTTTATTCTATTCACGTCTATTGGAGGGTTTGTATCCAGATACATCCCGTTTA
ATTCCAAAGGAAAGTTCAACTGAAATGGAATTTGAAGCTCCAGAATTGTTAGCTTCGATT
GAACGGGCTTCATTGCTTTCACATGCTGGACGCAATAACGTGGTTAAATTAACGATTAAC
GCGGCTAACAAGCAAGCAATCATCTCTGGTGATTCTCCTGAAGTCGGTAATGTAGAAGAA
GAAGTGGTTACTAAAGATATTGTGGGTGAAGACCTTGAAATTTCCTTTAACCCAGACTAT
TTGAAAGATGCGCTACGTTCATTTGGACATACATCAATTAAGATGGCCTTTACTTCAGCA
TTACGTCCATTTACTTTGGTACCAACTGAAGATCAAGAAAACTTTATTCAATTAATCACA
CCTGTTCGAACATTTTAATAAAGTAACGCTATGGAGTTTGAGAAAATTAATTTCTCAAAC
TCTTTTTTTGGATAAATCTGGTTAAAAACGCGTATACGTAAATTTGAGAAAAAATAACCC
GTTTAAGGCAAAAAACATTCAGAAGGGTTAAATTCGCTGAGAAGCCGTTTTAAGACAGAT
AAAATTGTTTTTTAGTTAAAATAAAGGTATAATATTATGAGATACGTGGGGTGATAGTAT
GCAAAAAGATGTTGAAATAAACACAGAGTTTATTACTTTAGGACAACTCTTGAAAGAAGA
GGGTATTATTGGCACTGGTGGACAAGCTAAGTGGTTTTTACGTGAAAATACCGTCCTAGT
TAACGGAGAACACGATGATCGTCGTGGGAAAAAACTTTACGAAGATGATGTAGTTGAAGT
TCCAGATGAAGGTTCTTTCAAGATTATAATGAAATCTGGTAACTAATGTATCTGAAGACA
CTGGAGTTACATAATTTTCGCAATTATGCTGATCTTGTTGTCGAGTTCGGTTCGGGAATC
AATGTTCTATTGGGTGAAAATGCACAAGGCAAGACTAATCTATTAGAATCTATTTATTTC
TTAGCTTTGACTAGAAGTCACCGAACCAATAGTGATCGAGATTTGATTAGTTGGAAAACC
AAAGCAGCGCGAGTATCAGGGAGTGTCCAAAAAGAACATACCGTTACACCGCTTGAAATC
AATTTATCTTCCAAAGGGAAAAATGCCAAAGTAAATCACCTTGAGCAAAGCCGTTTATCG
CAATATGTCGGCCAGCTTAATGTGATTTTGTTTGCGCCCGAGGATTTATCAATTGTAAAA
GGATCTCCAGCAGTTCGCCGTAAGTTCATTGATATGGAATTTGGACAGATGAGTTCGAAA
TATCTATATAACTCGGCGCAATATCGATCCGTTCTGAAACAGCGAAACCAGTACATTAAA
CAGCTACAGTTCAATCCTAAGGGTGACCAAGTTTATTTAGATGTTTTAAGTGATCAGCTA
GCAGCCCATGGAGCTGAAATCATTTTCCAACGCATTCAATTCTTGAAGAAGTTGGAAAAA
TGGTCCCAAGAGGTGCATAAGGAAATCTCGCAGGGAAAAGAAAAATTATCTTTTCAATAT
GTTTCACCGATCAGTAGTGATCAAGCCGATACTACTGAAAAAATCTATGCAGCACTACAA
GCCCTTTTCCAAAAGCAACGTGAAAAGGAACTTCAACAAGGTAAAACTTTAGTGGGGCCA
CATCTTGACGATGTACGATTTATGGTTAATGACAAAAACGTATCGACGTTTGGTTCACAG
GGGCAACAACGAACCACGGCCCTGAGTGTTAAATTAGCAGAAATTGATTTGATGAAAGAA
GAAACCGGAGAATATCCGGTTCTTTTACTTGATGATGTGTTATCTGAACTTGACGATAGT
CGTCAAACACACCTGTTAACTGCCATTCAAAACAAAGTACAAACTTTCATCACGACCACC
AGCCTTAGTGGTGTTGCGCAACAATTAATTAATGAACCCCATGTCTTTAATATTGATCAC
GGAGTTTTAATGCAGAGCAAGGAGGAATAAGCTTTTGGCAGACGAAAAAGAAACGAAAGC
AGAATTAGCCAGAGAATATGATGCGAGTCAAATTCAGGTTTTAGAGGGGCTCGAAGCAGT
TCGTAAACGCCCAGGGATGTATATTGGGTCGACTAGTTCTCAAGGACTACACCATTTGGT
TTGGGAAATTATTGATAATGGTATTGATGAAGCTCTTGCAGGATTTGCAGACAAAATTGA
TGTGATCGTTGAAAAAGACAATAGCATTACCGTCACTGATAATGGACGTGGGATTCCGGT
TGATATCCAAAAGAAAACTGGAAAACCAGCTTTAGAAACAGTCTTTACGGTCCTACATGC
CGGAGGTAAATTCGGCGGTGGCGGTTATAAAGTTTCTGGAGGATTGCATGGTGTGGGTGC
ATCCGTTGTAAATGCGTTATCAACGGAATTAGATGCGCGCGTCATGAAGGACGGTAAAAT
CTATTATATTGATTTTGCGCTAGGAAAAGTAAAAACACCGATGAAAACGATTGGTGATAC
TGAACATCCTGACGATCATGGAACTATTGTTCATTTCGTTCCAGATCCAGATATTTTCCA
AGAAACTACCACATATGACATTAATATCTTAAAAACACGAATTCGTGAATTAGCCTTTTT
GAACAAGGGTCTACGGATTACTTTGAAGGATATGCGTCCTGAAAAGCCAACTGAAGACGA
CTTCTTGTATGAAGGTGGGATTCGCCACTACGTTGAATATTTAAACGAAGGCAAAGAAGT
AATTTTCCCTGAACCTATCTATGTTGAAGGGGTTACAAAAGGCATCACCGTTGAAGTAGC
TATGCAATATATCGAAGGCTATCAAAGTAAATTGTTAACTTTCACTAACAATATTCATAC
TTACGAAGGCGGTACCCACGAAGAAGGTTTCAAACGTGCTTTAACACGAGTTATTAACGA
TTACGCTAAAAACAACAATATTTTAAAAGAAAATGATGATAAATTGTCTGGTGATGATGT
TCGAGAAGGTTTGACGGCAGTAGTCAGCGTTAAGCATCCTGATCCTCAATTCGAAGGACA
AACGAAAACAAAATTGGGTAACTCAGATGCTCGGACAGCTGTTAACGAAGTGTTTGCTGA
AACTTTCAATAAATTCTTATTGGAAAATCCTAAGGTTGCACGTCAAATTGTTGATAAGGG
AATCTTGGCAGCAAAAGCACGAGTCGCCGCTAAACGAGCTCGTGAAGTTACGCGTAAGAA
GAGTGGCCTAGAACTCAATAATCTTCCTGGTAAATTAGCTGATAATACTTCTAAGGATCC
TTCAATTAGTGAATTATTCATTGTCGAGGGTGATTCTGCCGGTGGTAGTGCTAAGTCCGG
ACGTTCGCGTCTCACACAAGCTATTTTGCCAATTCGTGGGAAGATTTTGAACGTTGAAAA
AGCCACTTTGGATCGGGTTTTGGCCAATGAAGAAATTCGTTCACTCTTTACAGCGCTCGG
AACTGGATTTGGTGAGGACTTTGATGTAAGTAAAGCCAACTATCATAAATTGATTATCAT
GACCGATGCCGATGTCGATGGTGCTCATATTCGGACACTATTATTGACGCTGTTCTATCG
TTACATGCGTCCAATGATTGATGCAGGATTTGTTTACATTGCTCAACCACCGCTCTACCA
AGTACGTCAAGGTAAGATGATCCAATATATCGATTCTGATGAAGAATTAGAAACAGTACT
TGGACAATTATCACCATCACCAAAACCTGTAATTCAACGTTATAAAGGTCTTGGTGAAAT
GGATGCTGAGCAACTTTGGGAAACAACCATGAATCCAGAAAATCGACGCTTGTTACGAGT
TTCAGCCGAAGATGCTGATGCTGCAAGTGGTGATTTTGAAATGTTGATGGGTGACAAGGT
TGAACCACGTCGTAAATTCATTGAAGAGAACGCTGTGTTTGTTAAAAACTTGGATATCTA
AAAAGATTATTAAAAGTTAGACAGCCCAAAAAATAAGGGGGAAAACGAATTGTCAGAAGA
ATTGTCAGGACGAATTACAGATGTCAATTTAAGTAGTCAAATGCGTACATCATTCTTGGA
TTATGCCATGAGTGTTATTGTTGCGCGTGCTTTACCTGACGTTCGGGATGGACTAAAACC
CGTCCATCGTCGTATTTTATACGGGATGAATGAGTTAGGAGTTACACCTGAAAAGCCATA
TAAGAAGTCAGCCAGAATCGTTGGGGATGTTATGGGTAAGTATCATCCTCATGGTGACTC
TGCAATTTATGAATCAATGGTCCGGATGGCCCAAGACTTTAGTTACCGTTACATGCTTGT
TGATGGGCATGGTAACTTTGGATCTGTCGATGGGGATGGCGCTGCTGCTATGCGTTATAC
CGAAGCTCGAATGAGTAAAATTACATTGGAAATGCTACGTGATATCAATAAAAATACCGT
GGATTTCCAAGAAAACTATGATGGAACGGAACGCGAACCATCAATTTTACCAGCACGTTT
CCCAAACTTATTAGTTAACGGAGCAACTGGGATTGCCGTGGGGATGACGACGAATATTCC
ACCACATAATTTGTCAGAAGTCATCAGCGCTATCCATATTTTGATGAATAACGAAGATGC
AACAACCGCCGACTTGATGGAAGCTGTCCCTGGGCCAGACTTCCCAACCGGTGGAATTGT
GATGGGTAAATCGGGAATCCGTAAGGCATATGAGACTGGACACGGTACGATTATTTTACG
GGCGAAAGTTGATATTGAGACTGAAAAAAATGGTCGCGAACGCATTGTGGCTACAGAATT
ACCATACATGGTCAATAAGGCTAAATTGATCGAACGCATTGCTGAATTAGCTCGTGATAA
ACGAATTGAAGGGATTACTGATGTAAATGATGAATCCGATCGTGATGGACTTCGAGTTGT
CATTGATGTTCGTCGTGATGTCAGTGCATCTGTAGTTTTGAATAATCTTTACAAGATGAC
ATTAATGCAAACGACCTTTGGATTTAATATGTTGGCCATCGTTAATGGTGCTCCTAAAGT
ATTAGGCCTAAAGGAAATTTTGCAACACTATCTTGTTCATCAAGAAGAAGTTATTCGTCG
ACGGACTGAATTTGATTTGAAGAAGGCTGAAGCAAGGGCGCACATCTTAGAAGGTTTGCG
GATTGCTTTGGACCACATCGATGAAATTATTGCGATTATTCGTAATTCACAAACGGCTGA
GGTTGCTAAAGATAAATTGATGAATAACTATTCATTATCAAGTAAGCAAGCTCAAGCAAT
CTTGGATATGCGTTTGGTGCGTTTGACAGGACTAGAACGTGAAAAGGTTGAAGACGAGTA
CAACAAGGTCATGGCAGCAATTACGGATTACCGTGATATTTTAGCTCACCGTGAACGAAT
TAACGAAATCATTTACAAAGAGTTACTTGAAATTCAAGAGCGCTTTGGGGATGAACGTCG
GACAGAATTGATGGTCGGTGAAGTTCTTAGCCTTGAAGATGAAGACTTAATCGAAGAAGA
AGATGTCATGGTTACTTTAACCCATAATGGTTACATTAAGCGAATGGCTACGTCTGAATT
TAAGACGCAAAATCGCGGTGGTCGAGGAATCCAAGGGATGGGTGTTCATGATGACGACTT
TATCGAACATCTGGTTTCAACTTCAACCCATGATGTACTCTTATTCTTCACTAATGCCGG
TAAGGTTTACCGGATGAAAGGTTACGAAATCCCTGAATATAGCCGAACCGCTAAGGGAAT
TCCAGTAATTAACTTGCTTGGAATTAGTAGCGGAGAAAATATTCAGGCTGTAATCAATAT
TGGACGTGATAACGGTGATGAAGATAATGAAAATCGTTACCTCTTCTTTACAACGTTAAA
CGGTGTGACAAAACGAACACCGGTTGCTGAATTCCTAAATATCCGTAGCAATGGGCTTAA
GGCCATTAGCTTGAAGGAAAATGATGAAGTAATTAACGTGGTTATTACCGATGGCGAGCA
AAACATTATTATCGGAACGCATAACGGATACGCGGTAAGCTTTAAAGAAGCAGATGTGCG
TTCAATGGGACGTTCTGCTACTGGGGTTCGCGGAATTCGTTTACGAGATGAAGATTATGT
CGTCGGTTCAGCAATCTTGAAACCTGAAAGCAAGGTCTTGGTTATTACTGAAAAGGGTTA
TGGAAAACAAACTCCGGCTAGTGAATACCCAATTAAAGGCCGCGGCGGTAAAGGGATTAA
GACTGCGAATATCACCGAAAAGAATGGTCCATTAGCTGGATTAGTAACGGTGGAAGGAAT
GGAAGATGTTATGTTGATCACGGATCGCGGGGTTATGATTCGTTTCGACGTTAATAATGT
TTCAACTACAGGTCGGGCGACCTTAGGGGTTCACGTAATCAAGACGGATGAAAATTCTAA
AGTTGCTACAATGGCAATTGTTGATGAAGCACCAGTTGATGATGAAAACCAGACTCAAAC
TCCAGCAACTGAAGCAGCAGAAACTGAAAGTGTAACTGTTGAAGAAAGTTCTGAAGAATA
AATTTAATTAAAAAGCTGATTGAAGTGATTTTTCACTTTTTAATCAGCTTTTTTAATTAA
TAAAATGAATTAGAAAATTTTGGTGTATTTATCATTTGTATATCGTTAATTAGGATTTTT
TGTTATTGCGTCCACTAAAAATGGATGGTATAATACTTATTTGTGAGTTGCCAGCTTTTT
TGGCAAACTCTCCTTGCTTTCTACGTTGTGATAGAAGGCCATAAGTCCATGAGGAGGTGT
AAATCAATGAAAAACTACGAAATCACATACATCATCGCTCCAAATCTTGACGATGCAGCT
AAGACAGCTTTAGTTGACCGTTTTGACAAGATTTTGACAGACAATGGTGCTGAAATTGTT
GATTCAAAAGACTGGTCAAAACGCCGTCTAGCATACGAAATCGGTGGTTTTAACGACGGT
ATTTATCATATCGTTAACGTTAAAGCTAGCGACGACGAAGCTTTGAACGAATTTGATCGT
CTATCTAAGATTGCTGACGGAATTCTTCGTCACATGATCGTTGTACGTTAATAATAACAA
CTAAAAACTAGGAAGGAGCGGATATTATGATTAACCGAACAGTGCTTGTCGGACGCCTAA
CAAGGGACCCTGAACTACGATATACAGGTAGTGGAGCTGCAGTAGTAACTTTTACAGTTG
CTGTTAATCGTCAGTTTACTAATTCACAAGGTGAACGCGAAGCTGACTTTATTAATTGTG
TTATGTGGCGTAAAGCTGCAGAAAACTTTGCTAACTTCACTCGGAAGGGTTCATTAGTTG
GTATCGACGGACGGATTCAAACCCGTTCTTATGAAAACCAACAAGGCCAACGAGTTTATG
TTACCGAGGTTGTAGCCGAAAACTTCTCTCTTCTTGAATCACGTTCATCTTCTGAACGTC
GTCAGGGTGGAGAAAATAATTTTGGCAATAATCAATCTGCCCCTTCACAACAACCAACAT
CATCCGGAAATCCATTTGACGGAGGACAATCGAATAATAGTGGTGCACAACAACCTAACA
ATTCGAACCCTAATGACCCATTTGCTAATGGCGGTCAGTCAATTGATATTTCTGACGATG
ATTTACCATTCTAAAATAATAGAGGAGGGCAATCATTATGGCATTTCAAAAACGTGGTGG
CCGTCGTCGTCGTAAAGTCGACTACATTGCTGCAAACCATATTGAATACATCGATTACAA
AGACACAGAATTGTTAAAACGATTCATTTCAGAACGTGGTAAGATTTTACCTCGTCGTGT
CAGTGGTACAAGTGCTAAGAACCAACGTCGTTTGACTATTGCAATCAAGCGTGCACGGAT
CATGGGCTTGCTTCCATTCGTTGCTGAAGACTAATCTTTAGCTATATAAAGTACCATTCA
GGCCGAGGCTTGAATGGTACTTTTTGTTTAAATAAAATTAGGGCGGTGATGGATCATAAT
TGGTCAATTATGGCTCTATTTTTATTAGAATAACCTTCCAACAAACGATTTTAATTATTG
GTTATAAGTATGGTAAAATCAGAGATAGTTAGACACAATTTTTTAGGAGAAGTGCTATGA
AATTAGTAGATCATCTACCTGCATTTATCCGTAACCCGCGGGTCGGGATTTTAACAGCAG
TTATTATTTTGCTGTCGTTGATTGGGCTGGGATTAGCTTTTTATATTAACTTATTAATCG
GCATCATCATGCTAGTATTGGTTATTGTTACTGGCATTTTTAGTGTTCGCACGTTGCGTT
TACTGAGTGATGAGACTGATAAATATATTTCTGAATTGTCGTTTCGAATTGATCAGGCTG
AAGAAGACGCTACGTTGTCTATGCCAATTGGAATTTTAATTTATAGTGAACAGCATCGAG
TGGAATGGGTTAACCCTAATTTCCAAAGTTATTTTGAAGGACAAAAACTTTTGGGACATC
CATTGGATGAAATCGATGAAGATTTGGCGAAGATTATTGAAGAACATCAAGATGACGAGA
AAGTTAGCCGTGTGAAATGGAACGATCACGTTTTTGATATTTCAATTCAAAAGGATGATC
GCGTAGTTTACTTCCTAGATTCGACTAAATACGCGAAAATGGAAGAGCAATTCGATGACC
GTCAAGTGGTAATTGGTCAAATCTTTATTGATAACTATGATGAAATTACACAGTCGATGG
CTGATTCGGAAGTTTCTAATTTAAACAACTTTGTTACCAACCAGATTTCTAGTTGGGCGC
AATCGTTTGGGATGTATTTAAGGCGCGTTGATGATGATCATTTCTTTGTCATCATGTACA
ACGAAACGTTAGCTAAGGTGGAAGAGGATAGTTTTAAGCTCTTGGATACTATTCGAGAAG
CAACTTCTAAACAAAACTCTCCAGTTACATTAAGTATCGGGATTGCTTACGGGGATGATA
ATCTTAATAAGCTCGCCGATGTTTCGCAAAGTAATCTGGATTTAGCGCTAGGACGTGGTG
GTGACCAAGTTGTCGTCAAAGCTGAAGATGAACAAGCTCGTTTCTACGGCGGTAAAACTA
ATCCGATGGAAAAACGGACTCGCGTTCGAGCGCGGATGATTGGACAAGCCGTTCAAGAAT
TAATGAACCAAGCAGATCAAGTCTTTGTAATGGGGCACTCCCATGCGGACTTAGATTCAG
TGGGTTCAGCGCTCGGGATTCGGCGAATTGCGCAAATGAATAAAAAAGAGTGTTGGATTG
TCTTAGACCAAGAAGGCGTGCATTCGGATGTAGCGCGTTTGATTGAAAAAATGGATGAGC
ATGAAGACCTTAAAGAGTCCATTATTAGTGCAGATCAAGCCGTAGAGCTCGCTAATAGCC
AAAGTTTGTTAGTGATGGTTGATCATTCTAAACGTTCCATAACAACATCTGAGGAGCTAT
TTGATAAGCTTAGTAATCGGGTGATTATCATTGATCATCATCGCCGTGGAACGGAGTTTC
CAGAAAATCCCGTGTTGGTTTACATTGAACCATATGCATCATCGACGGGTGAGTTGATTA
CGGAAATGTTTGAATATCAGTCCCATGATGGTGAACCAATTCAACCGATTGAGGCCACTG
CTATTTTGGCAGGGATTGAAGTGGATACTAAATCGTTCACGGAACGTACGGGGACAAGAA
CTTTTGATGCAGCCAGTTATCTTCGTTCAGTGGGGGCTAACGAGAAGACGATTCGTTACC
TCTTAAAAGAGAATGTTGATAGCTATATGCAACGAAACCATTTAATTGATACAATGCAGT
TTATTGAAGATAAATATGCAATTTGTACCGGTGAAGATGATCGAATGTATGATCCAGTGA
TTGCGGCTCAGGCAGCCGATTCACTACTGAATATTTCGGGCGTAGAAGCCTCATTTGTGA
TCACACGTCGTGGAGACCATGCTGTGGGAATTTCGGCGCGAAGTGCAGGAACGGAAAACG
TCCAGGTTATTATGGAAGAACTTGGTGGAGGCGGTCATTTAGCAATGGCAGCAACTCAGA
TAGAAGATGTGAGTGTTGAGGAAGCCGAGCAACAATTGGTTGAAATTTTACAAGAAAATC
AAAAAGATGAGGAGTGATTCTGATGAAAGTAATTTTTTTGGAAGATGTCAAAGGTAAGGG
GAAACGTGGCGAAGTTAAGAACGTTTCCGATGGTTACGCCCAAAATTTCTTAATTAAAAA
TGGTAAAGCTAAAGTTGCTACAAGCGCTGCGGTAAGCGAATTAAAGGGTCAAAAAAAGGC
CGAAGCTAAGCATGAAGCTGAAATTTTGGCTGATGCTGAAAAGCTTAAAACGGTTTTAGA
AGATGATAAAACCGTGGTTGAAATCAAAGCCAAGGCTGGAAAAGATGGCCGTCTATTTGG
TTCAATTCCGAACAAACAAATCGCTACGGCCCTTGAAAAACAATATAAGATTAAAATTGA
TAAACGCAAAATTGAGTTGAGCAACCCCATCCGTAGCATGGGCTACACAAACGTTCCCGT
TAAGTTACACCAAAAGGTAACAGCAACGATTCGGGTGCATGTAGCTGAGCAATAGGATCA
CTAAGGCTCTCAACTCAGAGTCTAATTCGTACGGGAGAGTAACATGGACAACGGTATTTT
AGAAAATCAAACGCCTCCGCAAAACATTGAGGCCGAAAAGGCGGTTTTGGGAGCTGTTTT
CTTAAGTTCAGATGCATTGATTGACGCGATGGAATACGTTACGGCGGAAGATTTTTATAA
ACACGCTCATCAAGTTATTTTTAAAGTGATGGTTGATTTGAACGATGCGGATGAAGCCAT
TGACGCATTGACAGTCAACAATGCACTTGAAGAACATAATCAAATCGAAGATGCCGGTGG
AATTACTTACATTGCTGAATTGGCAGGATCAGTTCCAACCGCAGCCAATGTCGGCTACTA
CGCTAAGATTGTTCAAGAAAAATCTTTATTACGAAAATTAATTAAGACAGCAACAGCGAT
TGCTACAAAAGGTTACACCCAAGATGACGATGTGGCTAATATCTTGGACGAAGCTGAACG
TGAAATCATGGATGTTGCTGAAAACCGTAATCAAACGGGTTTTAAGCCAATTGCAGATGT
TTTAACAACTTCAATGGAAGAAATTGATCGTCTTTATCAAAATGACGATGAGATTACCGG
ATTACCAACCGGATTTAAAGAGTTAGATAAAATTACTACTGGATTACATGCAGATGAATT
AATTATTCTTGCAGCGCGTCCAGCTGTCGGTAAGACTGCGTTTGCGTTAAATATTGCGCA
AAATGTGGGTACTAAGACTGACAAATCAGTGGCTATTTTCAGTTTGGAAATGGGAGCTGA
ACAGCTGGTAAATCGTATGTTATGTGCGGAAGGAAGTATTGATGCAAATCATTTAAGAAC
CGGTCAGCTAAATGAAGAAGAATGGCAAAATTTAGTGGTGGCGATGGGTTCTTTAGCTAA
GGCAAGTATCTATATCGATGATACACCGGGAATTAAAATGTCGGAGATTCGTGCAAAATG
TCGTCGTCTAGCTAAAGAGCAAGGAAACCTTGGCTTAGTTGTGGTAGATTACTTGCAGCT
AATTGAAGGATCTGGAGAAAATCGTCAGCAAGAAGTTTCAGCTATTTCACGACAACTTAA
AAAACTCGCCAAGGAACTAGGCGTACCGGTCATTGCGCTTTCACAGCTTTCACGTGGAGT
GGAACAACGTCAAGATAAGCGCCCGGTAATGTCTGATATCCGTGAATCTGGTTCAATTGA
ACAGGATGCGGATATTGTAGCGTTCCTATACCGTGATGATTATTATGAACGGGAAGATGG
CAATGAAGACGCAGATCGAGACCAAGATCCACGGGATGAAGAAGATCAAAATGTTGGTCC
CGTTGAAGTTATCATTGAAAAAAACCGTAGTGGGGCTCGTGGTACGGTAAATCTGTTGTT
TATTAAGTCGTACAATAAATTTTCTTCGTTAGCTTATATGCCTGAAGCGGGAGCGCATTA
GGTATTTGAAAAATGAGATTCATTATTTTCAAGACTGGTTTAAGACTTTTTAGTCTAAAT
CAGTCTTTTATTATAAAAATTAGGGGAGGAATTATGCGCGAATTAAAATTAAAGTGGTTA
TTATTAGGAGTTTTGATTGATAGTATTGCGATGAGTTCAGTGTGGCCACTAACAACAATT
TATATGAACCAAGAACTAGGCCATTCATTAGTAATGGCAGGGATTGTTTTATTTTTAAAC
TCAGTTGCTAGTATTTTAGGATCTTTTGTTGCCGGGCGCCTTTATGACAAGTATGATAGC
TATTATTTAATCTTAGGTGGAATTGCATTTACCTGGATTTCGTTCTTTACGTTGATTTTC
TTCAACGGCTGGCCAGTATATCCGATTGTATTGGTACTAATCGGATTTGGAACAGGTTGG
ATTGTTGCCTTAAATAACTCAATGGGAACATCAATTAAGAGTAAAGATGGCCGATATGTT
TTTAACATGCTATATTTCGTCCAAAATTTAGGGGTCATGCTAGGTACTGCTATTGTGGGA
GTTTTATTTAAGCACAGTGTCACGCCGCTTTTCACCATAGCAACCATTATGTTTACGGTA
TTTTTCATTGTAGCGTTCTTTACTTACCGAATTCCACAAGAAGATCGCCCTGCTCAAGTA
GTACAAGAAGACGATCATGAGAAAACTAAAATGCCAAAAGTTAACTTGACAATTATCATG
GCATTTTTCATTAGTTTGGTAATTATGTGGATTTTCTATCAACAATGGAATAGTACGGTT
TCGATCTATATGCTAAAATTGCACATTCCGCTTCGTTTATACAGCTTTTTATGGACGGTC
AATGGATTATTCATTTTAATCGTTCAAGGGCTTCTCAGCTCCAAAGGGGGGCGTTTACTG
AAGGATCCATATCATCAAGTCTATTTGGGGATTGCATTTTTTACCCTATCTTTTGGAATT
CTAGCCGTAGCACACGAATATTACCACTTTGTAATCGCCATGATTGTTTTAACCATTGGA
GAAGCAATTGCCTTTCCATCGATTCCAGCAATCGTTAACAGTCTTTCACCTTATGACCAA
AAGGGAAAATATCAAGGTCTAGCAAGTGCTTTTCCTTCGGCTGGCCGGGCAATCGGTCCC
TTAGTTGGTAGTATGATAATTGAATCAACCTCATTTGTTTTCCTTTATAGTTTAGGACTA
TTTACAATTTTAATTGTTTTAGTAGTCATTGCGTTCATTATTGAAGGCACTAAACGGAAA
GCAATTTTATACGAATCTAATAAAAAAGGATAGCCTCTAAGGCTATCCTTTTTTATTTAG
AAAATAAATAATACCAAAATCAAAGTAATCAAGGCAGGTAAACCTTGGACTAAAAGAATC
TTTTTGGCGACGGTGAGAGCACCGTATGCTGCTAAGATAAAAATGCTTGCTAGGAAAAAG
ATGAGCATCATCTTCATAATAGTCCCTGTTGGAATAAAGAGTGCCAAGAAGAGGGCTAAG
GCCACGAAGCCGTTATAAAGTCCTTGATTGGCTAACGCCGTTCGTAAATGAGGGCGTTGA
ACTTCCACTAAGGGAATTTCAAAGGTTTTGGCAAGAAATGCACTAGAACCCAATAATTCA
ATGCCCATGATGCCAATATGCTCAATGGCTACGAGTGCAACTAAGATAACTGTTAATATA
TGCAAAATATTCAACTCCTTGTGTCCACCATTATAACGCATCCGCATCTTTTTTGATTAA
ATTGAAGTTCAGCAATGGAGCTTGAAGCAAAAAATGAACTTCAATTTTAAGGTAGAATGG
TCAAAGAACACCAATTGGGTAATGGAAATCTTAATTTTATCGACGTCTAAAAATTAGTTT
ACACCGTTGTCGATTTTGCTTTTTCCATATACAATTAAGTCTTGTAATGACTGAAATGAG
GAATTGAAATGATTATTTTAGGGGTATTGCTAATAGCATGGGTTGGAGCACTGACACGTA
CGGTTTTCGGATTTGGGGAAGCTCTAGTTTCGATGCCATTATTGGCATTAATTGGGTTTG
ATCTACAGACCAGCACCGCATTAATCGGAGCGGTGGGATTACTAGTTGCTTTACCAGCCA
CGATTCGTGAGTGGCATCATATTGATTTTAAAGCGGTTCGTCGATTAGTGACAGGTTCAC
TAATTGGAGTACCTCTAGGAATTTTAGTCATCAAGAAAGTCCCTGCCGCAATTGTGTTAC
ATGGCTTAGGAATTTTTTTAATTGCTTACGGGATTTATAGCTTGTGGCATAGTCTTTCAG
GTCGAGTCGGGCGCCCCCATTTACAAGCACAAGGCTATGATTATTTGACCGGAATTATTT
CAGGCGCACTAGGTAGTGCATACAACAGCCATGGTGTGCCAGTGGCCGTATATGGAACTT
TGAAAAAATGGTCAGCCCAACAGTTGCGGGCCATTCTCCAAGCTCATTTTTTATGTGTGG
GAATCTTAGTCGTTGCAAGCCATCTAGCAGCGGGTTTTTGGTCGATAAAGGCGTTGGAAG
TATTAGCTGTGGTTATTCCAGGATTGCTAGTAGTGGTACCTTTTGGTAATTGGTTAGTAG
CGCGAATTGCTCCCCAAAGAGCCATTAAACTTGTGTATGGGGCGCTGATCATTTTTGGAA
TATTATTAATGACTAAATAAATAAGCGTTACACTAACTTGGGTCTTATTTTAATATCAGA
TTACAAAGAGGGATATTTCTTGAAAAAAAACGCATTCATTGTTAAGCTAAGGCTAGTTTA
TTAGGAAGGGATGTCGATGGGATTGAAGATTGCAGACTAATTTTGGAAATATTGGAATGA
CGATTTCTTTATTTTCGGGAGTAGTTTGTAGTTTTTGATACATTCGATGTGCCGACCAAA
AATAAATTTTTATTGGTATTATGCACTTTGTATTGCATCAGGCCTGCACACCTGGTGCTT
TTTTATGCCTTAAAACGAACTACTCCTCGAAAGAGAGGAGACATAAATGGGAATAATACA
ATTAAAAAACGTAAGCTTTAGCTACGATAACCAAATAAAACCGGTTTTTGACCAAGTAGC
GTTGGAAATCGATGCGAGCTGGAAATTAGGTCTGATTGGCAGGAATGGGCGTGGTAAAAC
GACGCTGATGAAGATTTTGCAGAATCAGGTTGAATATGAGGGGAAAGTGGAAACCAACCT
GAAGTTCAATTATTTTCCAGCTAAAATTACTGAACCACAGGATTCGGTGCGAATGGTCCT
GATGAAAATTACTGGTCGCGATTACTCTGATTTCTGGGAGGTTGAGCGAGAACTAGACCA
AATTGGTCTTGCTGAAGAAATTTTAGAGCAGACTTATGCATCACTAAGTCCGGGGCAACA
AACTAAAGCCCTTTTAGCAGCCATGTTTGCAGATCAAAATTCATTTCAATTGATTGATGA
ACCGACGAATCATTTGGATGCAGCTGGGCGCGACCTTTTAGCTAAATATTTAAAACAAAA
ACAAGGATACATTGTGGTTAGTCATGACCGTTACTTTTTAAATCAAGTTATTGATCATGT
TATTTCAATTGATCGTGCTCAAATTAGCAGCTTTAAGGGGAATTATGAAACCTGGGCAGC
TGAACGTGCCAATGCAGATGAACGTGAAATCAGTTTGAATGCCACGATGAAAAAAGATAT
AAAAAAATTAGAACAGGCCACGCGCCAAAAGCAAGAGTGGTCCCGAGCAACGGAACGTAA
GAAAGCTGGCGCTCCGGATAAGGGGTTTGTAGGTCATAAAGCAGCTAAAGTAATGAGTAA
AGCCTTGAACATTCGGGATCGGGCTGAGAAAAAATTAACAGATAAGAAACAATTACTAAA
GAATATTGAAATTCAGGATGAACTTCAATTGAATTATCAACCGTATCTCGGACCCCAAAA
TAATGCTTTACTAGAAGCGGATAGTTTAGTTTTACAAAGAGCTGGAAAACTATTAAATCA
GCCGCTTAATTTTGAACTAAAGAAGAATGAGCGGATGGTTATTCAAGGCGAAAATGGTTC
TGGAAAATCAACCTTAATTAAGGCAATGTTAGGGCAAAACGAACTAATTGCTAAAGGTAA
TCTAAAAATACGCGAAAATTTACGAATATCATATTTACCACAGGATTTTGACCAGCTCCA
AGGCACACTAGAACAGTTTGCTGCCGAAAAGGAAGTTGAAGTTCAGGACTTGCTGGCAAT
GCTGAGAAAACTGGGTTTTGAACGTACGATGTTTGATTATCGAATTGAGCAGATGAGTAT
GGGACAGAAGAGAAAAGTTGCCTTAGCTCGGTCGCTGTGTGAAGAAGCCAATCTATATAT
TTGGGATGAACCCCTAAACTACCTAGATGTAATCACACGGGAACAAATTCAAAATTTAGT
TTTGAAGTTCAAGTCCACCTTATTAGTGGTGGAACATGATCGGGAGTTTGTCCAGAAAAT
TGCCACGCAGACCGTTAACTTAAAAAAATAAGCAAATAATTTTGACACGGTGTCACTTTG
TGCTATTCTAGCATTGTTGACACGGTGTCATTTTTATTTTAAGGAGGTGGAGGAGTGGCT
TCAGATGTTTTAAAGAAGTTGAAACCGGATAAAAGAACGGCCATCGAAGAATCGCTATTA
TTGGAATTCACGCATCATCCGGTTACAGAAGCACAAGTTGCTCGCATCGTGAAAGGTGCT
GGAATTTCACGTGGTGCATTTTATAATTATTTTAAAGATGTACCAGATGCTTACCGTTAT
TTATATCAAATCGCAATTCAGGATATCCACCAGGCAATTCGGCAAAATGAAAGGCGTGGC
GAAAATTTGGTCGATGAAGCTCGCCAATTTATTAAGAATACTCAGAATAGTAAGTATTAC
GAGCTATTTCAAATGCACTATCACTACAACGAAGTTTATGTGACCAGATTAGTTGCACCA
CTTGAACCGCATGCTGAGATACAGTGGGCGGAAATGACGCTAATCCACGATACAATTCGT
TGCGCACTGATTGAACCAGGGACTACCGATGCCCGATTACACCAATTAGAAAAAGTCCTA
AAAATTCTGGAGGAATAATTATGTTTCTAGCTTTAAAAGAAATCAAAAAAGAAAAATTAC
GATACAGTCTAATTATCGGAATGATTGTTTTGATTAGTTATTTAATTTTTATTTTAACTA
GTTTAGCACTAGGTTTAGCTCATCAAAATACGGATGCCATTAACTCCTGGAAAGTAGAAA
CTGTAGTTTTAAACCAAGATGCCAACGTTAATTTAAGTCAGTCGTTGGTGACTGATCAAC
AAGTAAAAGACCAAAAATTAACTAAAAAAGATGCCTTGATTGGACAAGTTGCGGTAGTAG
CTAAAGACCAAAAGGGGAAGCAGGCTAAGATTTCTTCTAGTTTTGTTGGAATTGATAATG
ATCAATTCATTGCTAAAGATTTGAAACTTACTAGTGGGCATAAAGTGAAGCAAGACCACG
AAGTAGTGGTAGATGAAAAATTCGAACAAAGTGGTTACCGACTTGGCGATAAAATCGAAT
TGAATGATGCAGATAAAGCATTTAAAATTGTCGGTTTTACTAAGAATGCGAAGTTAAATA
TTGCACCAGTAATTTATGGGAAATTATCCGATTGGCAAGCGCTCAAGCATGCTACACCAC
AGACTAAGGCTAGTGCAATTGTTTCTAAAACTAAGAATTTAAAGGTTAAGGAACCGCTAA
AATCTTACAAAGTTAAATCCTTTATTAAGAAGCTTCCAGGTTACTCAGCTCAGAATATGA
CCTTCTCACTGATGATAGGATTTTTAATGGTCATTTCTTTAATCGTCATTGCCATCTTCC
TATACATCCTTACTATCCAAAAACTTCCAAATTATGCCGTTTTACGAGCTCAAGGGATCC
CAAGTAGCGTGTTAGTTTGGAGCACGTTAGCTCAATCACTAATTTTGGTGATTAGTGGAA
CTATTATTGGAACGGCTCTAACAGCTGCTACAGCTGCTATTTTACCTGCTGCAGTTCCAA
TGGCATTTGATATTCCAATCCTTGCATCAGTAGCCGTAGGATTGGTAATCACAGGGCTGT
TAGGGGGCTTGTTACCAATACGAAGTGTACTAAAACTAGACCCAGTAAGTGTAATTGGAG
GATAAATGATGACTGCAATTGAAATGAATAATATCAACCAAATTTATGGAAAAGGGATTG
CTAAAGTTCACGTATTACATGACGTTAATTTTAAGGCTGAAGCTGGGACATTGAGTTTGA
TTATTGGTCCCAGTGGTTCTGGGAAAAGTACATTCTTAACCATTGGGGGTGGGTTGCGGA
CTCCAACTACTGGACAAGTTAAAGTGAATGGACAAGATTATCAAACTAGTTCCCGTAAAG
ACCTTGAAAAATTAAGACTTAATAACATTGGTTTCGTTCTACAAAATTACCATTTATTAC
CATTTCTAACGGTTAAAGATCAATTCAAATTGGTCGATAAAGTAAAAAAAGAAGGTAATT
TATCCAAAGAAAGTTTAGATAAATTATTGCAACAACTAGGAATCGAAGATTTAGTTGATA
AATTTCCAACAGAATTATCAGGTGGTCAGCAACAACGAGTGGCGATTGCTCGGGCCTTGT
ATCCCGATCCTGCCATTATCTTAGCTGATGAGCCAACGGCGGCTTTGGATAGTGAACGGG
TTAAAGAAGTTGGTCGTTTATTTGCGGATCTAGCACACGATCGTCATAAAGCGGTAGTAA
TTGTTACCCATGATATGCGCTTAAAATCGTATGCTGATCAAATGTTCGAAATTAACGATG
GTGTTTTAAAAGAATCAACGTTATAAGTAATAAAAATAATGATAGAAATTTTTTCTATCA
TTATTTTTTTTACCCAAATTTAACTTCAAAAGGAATAAAATGAAGTTAATAAAACTTGAT
TTTTAAGCCATGTAACAGGTTTGTTGCTTGGTTTTTAAAATGACTGTGGCAGAGTAGAAC
TAGAAGGGGTGGTTGGATGTCAATCGGAACAACGTTACAAAAAACACGGCAAGCACGAGA
TCTTACTCAACAAGAAGTGGCGACACAAATGTATGTTACCAGACAAACGATTTCACGTTG
GGAACAAGGAAAAACGATGCCAAATATATATGCTTTAAAAGATCTTGCGCAGTTGTATAA
TGTTTCGCTCGACCAATTGGTTGCAAGGCATCCCTCTAATTCGAAAGAGGAAGCAGGTCA
TAAAATGAAAAAAATTAATTGGTTAGCATTATTTGGTTTTTTCTGGTTCAACGTTATTGT
CACCATGGGAGTTGTCTTGGCAGTTGCCGGAATCTTATGTGGTCTTTGGATCTCCATCAT
CGGCTTTATAGTGTCTCCAGCCTTATTAGTAGGTGAATGGCTAGTTGTCCATATGATGGG
ATGGGTAACTCCTGTTAGTTTAAACTTGTATCAAATCCCGCTGACATTGATGCTTTGTGC
AATCGGATTAGGCGCTTTTCCATTGCTAAAGCAGCTGACGATGTATTTAGTAAACTTTTT
TGAAAAATATATTAGATATAATCTCCGTTCTATCTATACTGAAAAATGATAAAAAGGCAA
ATCAACTGACGTTGGTTTGCCTTTTTAAAGTTTGATTTAAAAGTAATCCCAAAGCATAGG
TGGTTCTTTACGTAAGGTGGCATCTAAATTTGTGATAGCCTCATAGCTACCGCGAATCGC
TCCAATTCGATTAAGTTCATTTAAGGAACGATAACCTAATAAAGCTTTAGTGAGTTCTTG
AATAGATATACGAATGTCAGCCATATTATTTTCGTTATCACTAATTTTCTCAAAGCTAGT
GCCATTGGCATTGATTAAAAGACGCCAAATTCCGTTATTAGCCGGAAGCATTTTATCAGT
AACTGCAACACGAGTGCTTTTGATTTTCTTTAAGAATGGATAGTGATTAATGAAGGTTTC
AAGGTTAATAATGCGAGCCATCATGTAAGGCTTAATCTGAACTTCAACATTGGATGGATT
CTTTAGAATGTCAGGATGGCCTAAAGGGTCACCACTGGCGTATTCGAAAGTTGAAAACAT
CGACTCATGTTGGCAGATAAAGCGACTTAGATACTGGAAACTTTCCCAATTAGTAAACAT
GATTTCTTGAATCGAGAATGTAGTATCAAGCCCCTCGTAGATAACGTATCCCGCAGATAA
ATGGTCTTCAGAGAAGTAGACGCCCACTTGCCAATGAGGATGCTTGAGAACGAGATAATC
CCACCACCAATCCTCACGAATTAAACCAGCATTGTGGCTGTTGGGATTATTAGCATAAAC
TTCCTTAATAAATGGAATAGCTTCGGCTAAGGTTAAACGTTCAATACTACCAATCTTTTT
GTCAATCTTTACTCTCGGTAAGTCGGTGTTTTTAACCCGATAGATGGTACGATCAAAAAC
TTCTTCATACCCAAAACGACGATAGAAATCGTATGAAAATGGAGCAAGATATGAGAGAGC
AACGTTGTCTTCTAACATATCGTTAAAAGCTTGTTGCATGAGTTGGGTAATTGCTCCGTT
ACCGCCGTATTCGGGATAACTCATGACATCGCCAATCCCATTCATCTTATATTTCACACC
ATGAAAGTTAACATGAAATGGAATACTTAACATCCCGCTTCCGAGTTTTCCATTATGTTT
GATTCCATATTTTAAAGCATGGTTGTAGCGATGGTCAAAGAAAGCTCGTCGTCCTTTTGA
ATCTAAGTTCGTAAAGGCGTACAGGTATAGTTGATAAAATTCTTCCAAATCTTTTTGGGT
TAACTGTTCTAATTTATCCATGTCGTTGGGCCTCATTAATTTTTATTAACTGCTTTTCGT
TTTAGAAGTACTCCTAGTACTACAAATACTATTATACCAGCGATTTCAACTACTCGATTA
GTTAGGGTTGAAGTTAAATGAAGTTGGGTCATCGCAATAGCAAGAGCTGCAATCAAGATG
GCACCTACTACACTATATTTTAATAGAATTTTGATTTTCATGAAAGTTTAAGCCTCACTT
GCTTCTTGGGCAACCATTTGTTTCTCAGCCACCTTGAAGAAGGGATAGTAGATTGCTCCG
GCAATGACTAGTTCAATTGCTGACCAAACTCCTGCACGCCAATCCCAACCAGTTGCCATT
AAAGGTCCGATAATTGGTGGCATGGTCCAAGGAACCATCATTACGGCTGGGCGAACTAAA
TGGACGCTCATCAAAATGTAGGTTAGGACCGTTAAAATTTGAGGAACGATGATGAATGGA
ATCAAAGTGATTGGGTTCATAACCACAGGGAAACCAAAAATTACGGGTTCATTAATTTCA
AATAAGGCACTTGGAAAGGCAACTTTACCAAGTTCTCGATAAGCCTTGCTCTTAGATGAA
AGCATCCAAAATACGAGCATAATGGTCGCACCGGTTCCACCAACATTAACAAATAGACTA
GAAAATCCAAGAGAGGTTAAGTATGGAATGGTTTGATGATGCGCGTAAGCTAAACCATTA
GCTGTTAGAAACTGAAGGAAAATTGGATCTGAAATTCCTTGTAACGTCATATCACCATGA
ATACCAGCTACCCATAAGATACTAACTAATAACGTGTAGAACATAATTCCTGGTAGACTG
TTCATAGCAAATAATAGGGGATGGAAGATGCTTTGAACAAATAGATTAATATCAAAATGA
AAGGGAACTCGAAGACCCCAGAATAATAGCAAAACTACAAAACCAGGCGTTAATGAAGCA
AATGATTGGCTAACAGCAGCTGGAACACCCTTTGGCAGTTTAATAACCCAGTCTTTTTTA
ACGAATAAGTTCAAAATCGAAACAGAAATAAATGAACAAACAATCGCTGTAAATAAACCA
GATGAAGCGAAGTTTGCAGTATCGAGGGTGTATTTACTGTTGAATGAAGCCACGATAAAA
GCCATCGTGGAAAGTCCAGCGCCATTGATAGCGTCTAACTCCAAAGCTTTAGCTAATTCG
TAACCAATTCCGATGGCAGCTAACAATGAAATGATTCCGAAAGAACCATTAACTGCAACT
CCCATGGCGTCCATGTATGGTTTCATAAAATTCGACCAGGCAGGGATTGGAATATTAGCA
ATAATTAAGAAAATTGAACCACTAATCACAGCCGGTAGGGTTAATACTAGTCCGTTACGA
ATGGAAACCAGATATTTATTATTCCCCGCTTTAGCAAGTGGTGGCATTAGGACATTTTGT
AACCAGTCCATAAATTTATTCATGAAAAATCTCCTCCTTTATATTTTGGTAACAAAAACA
GTATAGTGATAAAAATCATTAATGTAAACCCTTACAAATGATATATAACTAAAAAATGAC
ACAAAAATGCTAAATGTGATGATATTTTAATTATTTTTACTAAAAAATATAATGGAATAT
ACCAATTAACGTTACGAGATAATTTTTTATTTAATAAATTATCAGTGAAATAAAAAAGCG
CTAATTATCAGAGCAGTACCGATAATTTAGCGCCCCTTATTAATCGACTTTTACGAGTGC
TACGTCTTCACCTTTAGCTTGCAAAGTGCTAACGTGCATTTCGCCCCAACTACACAATGT
GTCGAGCAATTTTTCAAGCGATCTTCCATAATCGCTTAGGTAATATTCCACTTTAGGTGG
AACGGTGTTGTATGATTTACGAACTACAATGTTATCCTGTTCCAACTCCCGAAGTTGTTG
GGTTAACATTTTTTGACTAATTCCTTGGATATTACGCCGTAATTCACTAGGACGTTGTTG
TCCATGGCGGAGGTTACATAGGATGATGGGCTTCCATTTACCGCCGATAACATCCATTGT
CGCTTCCACACCAATATTATAAATTCGTTTTGTCATAAAGTTTCGCTCCTTTTTTGTCAG
TATAACACAAAGCATACTTTTTGGTATGTATAGCACAATAAAGTGAGTACTAGCTGAATA
GAAACAGTTTAGTTATAGTTAAAATTATAATTGAACTTCAAAGGAGAAAAAAATGATTAA
TTCTTTAAACAATCGCATAATGTTAAATAATGGAACTGCAATCCCAGGGCTAGGTCTGGG
AGTTTTTCAAATTCCAGATGCAGATACGGCTCAAGTAGTTGCAAATGGAATCAAAAATGG
TTACCGTTTAATCGACACAGCACAGATTTACGGAAATGAAGCGGGAACTGGAGCAGGCAT
TAAAGCCGGGTTGGCGGCAACTGGTTTGAAGCGAGCCGATTTATTTGTCACTTCTAAGGT
TTGGAATGACCACTTATCGTACGATGAAACGATAGCAGCCTTCGAGAGTAGTCTAAAGAA
GTTAGGTTTAGATTATTTGGATCTTTATCTAATTCATTGGCCAGGAAATAATGCATTTCA
AGACGCATGGCGAGCACTAGAAACTTTATATAAACAAGGAAAGATTAAAGCGATTGGTGT
AAGTAATTTTCAAATTCACCACCTCCAAGCTCTAGCGGAATTTGCTGAAATTACACCGGT
GATTAATCAAATCGAAACTCATCCGCAATTAAGTCAGCTCGAGATGCGAGAATATGCAGC
TAAACATGATATCAAAGTCCAAGCTTGGTCACCTTTGATGCAAGGAAAAATCTTAGACAA
CGCTGTGTTAGCTAAGATTGCCCAAAAGTACAATAAGTCTGTCGCTCAGATTGTTTTACG
GTGGGATGTTCAACAAAATATTTTGTTAGTGGTTAAATCAGTTCGTGCCGAACGGATGCT
AAGTAACGCGCAGATTTTTGATTTCGAATTAGCACCGGAAGATATGGACCAAATTAATGC
TTTGAATGAAAACTTGCGCGTCGGACCTAACCCAGATGAATTTGATTTTTAGATTTTAGA
AGGAGGTACACTATGGATTTACATTTAACACATAAATTAGCTTTGATTACCGGCTCAACC
AAAGGGATTGGAAAAGCTATTGCTACAGAATTAGCCCGTGAGGGGGCTGACGTGATTATT
AACGGACGGAATCAAGTTGAGGTTGATCAAGTCGTGGCTGATATTAAAACCCAATTTCCG
AATACTAATCCGCAAGGTGCAGCTGCTGATATTGCCAATGAAGCTAATCGAACACACCTC
TTTGAGCAGTATCCCAAGGTTGATATCTTAATCAATAACATGGGAATCTTTCAACCGATG
GAATATGCCGATATTGATGATGCTACATGGAATAAATTTTTCCAGATAAACGTATTAGCT
GGGAATGCTTTAGCTAAATTTTACTTGCCTAAAATGTTAGATCAGGATTTTGGAAGGATC
ATTTTTATTGCTAGCGAAGAAGCCGTGATGCCATCGGGAGAAATGCCTCAATACAGTATG
ACTAAGACCATGAATTTGTCGTTAGCTAAGAGCTTATCGAAACTAACGGTTGCTACACAT
GTGACGGTTAATACCATAATGCCAGGTTCGACATTAACTGAAGGGGTACAGCAAATGCTA
GAAGATATGTACGCTGATAGTGATTTACCTAAATCAGAATGGGAAGCAGACTTTATGAAA
AACCATCGTTCCCGTTCTCAAATTCAACGTTTGATTCGTCCAGAAGAAATTGGTCGTTTC
GCAGCCTTTGTTGCTAGTCCAGATGCATCGTCATTTTCTGGTGAAGCATTGCGGGTTGAT
GGCGGACTAGTGCCAACTATTTTTTAAAACGCCCACGCATATCATTATCAATTAACCACT
AATTTCTCTATACTGTAGTTAAGGTATTGTTAATGCTTTAAATACGACAAGGAGGAATTT
TATGGCAAAAGAAATCGGCATTATCGTTGGTAGTTTGCGTGAAGGTTCATTAAATCGACT
TGTGGCAAAAACATTTGAAAGTATCTTACCTAAAGAATATGAGGCAACGTGGATTGAGAT
TGGTGATTTGCCATTGTATAACGAAGATTTAGATCAGGGTGAAATCCCAGCAGAATGGCA
AAGACTACGTGATACTGTGCAAAATGTAGCAGGGGTAATGTTCTTTACTCCTGAATATAA
TCGTTCGGTACCAGCGGCTTTAAAGAACGCAATTGATGTTGGTTCTAGACCCATGGGCGA
AAACGTTTGGGGTGGCAAGCCAGCTTTGGTTGTATCGGCTTCCCCTGGAGCAATTGGTGG
GTTTGGGGCAAACCATCACCTTCGCCAGTCCTTGGTATTTGTTGATATGCCAACCCTTCA
ACAACCGGAAGCTTATATTGGTAATGTTCCGCAACATCTGGATGGTGACCATTTTGATCA
ATCGACTACGCAATTCTTTAGTACCATTCTTGATTCATATTTAGATTTTTTAGAGCGTTT
TACTAACTAACTTAAACTAAATTATGCAAATAAAAATAGCCTAACCAGACGGAAATTCCG
TGGGTTAGGCTATTTTTCATTGTGCTTTTTCCCCTTTAGCACGTGATCAGCATGTTCAAG
AGTTTCATTAACAATATCTAAGATATGCGGATCATCGAGTTCATAAAAAATCGATTTACC
ATCACGTTTAGTTGAAACTAACTGGTATTTACGCAAATCTGATAGATGATGAGAGACCAA
CGACTGATCGAGATGGAGAAGTTCTACAATTTCAGAAACACTGAGGCTCTGCTGCGACAG
AATGTATAAAATTTGAAGTCGCACCGGGTTTTTAAGCAAGCTAAGAATTTTTTGGGTCTC
AGTGAGCATCACATCGTCAATTAATTTTAGTTTTTTTTGCTTCATATTAACTTCCTTTCA
TATGAATATGTTATCATATGTATGTAAAATAAGGTTGGGGAGGAAAAGCGATGATAAAAG
ATATTTTAACAGGTGTAACTGCATATATATCAACTAGTATAGACTATTTAATCGTTTTGA
TGGTCGTATTTGCGATGGTTCCTAAAAATAAGCGTATTTTAGTTTACTTTGGTGATATTG
TTGGTACAACCGTTTTAGTTTCAGCAAGTTTAATGATTGCATTGGTTTTAAAGTCCGTCC
CCGACGAATGGATACTAGGATTGCTGGGATTAATACCAATTGCTATGGGTATCAAGTTGA
TAGTTGCGGGCGCTGCTGATGATGAAGATGTGATTCAAAAGCAAATCAACAATCGGCGCG
GCGTAATCTTGAATGTTGCTTTTATTACGATTGCGACTTGTGGAGCGGATAATATCGGAA
TATATGTCCCAATATTTACGCAGTTGAGCGTGGCTAGTTTAATAGTTGTTTTACTAACGT
TTGTAGCTATGATGACCTTGTTTGCGCTATTAGGATATCTATTAGTTTGCCTCCCAACAG
TGGCAAAGATTTTTGATCGATGGGGAACTTTAGTAACTATTATTGTTTACATTGGATTGG
GAATCTATATCCTCTTTGAGAGTGGAACAATTCAACATTTTATTAATCTGATATAAAGTT
AAGCACAGTCTATGAACTATGCTTTTTTTAACACTTTAACGTAAAAATCATTGAGTATTA
GGAAGTAAAAGCTTACTATAAAAGGTATAAATAGTAATTAAAAAGTCTTTTGGAGGAGTT
TTTATGAATAAAAAAAGAATCACTGGTGCAGCTTTAGCAAGTGCGCTTTTATTTGCGCCC
TTAGCTATCCAAACTTCTACAGCAATGGCCGATAGTTTTTATACACAACAAACCAATGCT
GAACGTGCCGATATCACTAACTGGGTAGCTAACACAACTGAAGACATTAGTAATAATATT
AGTGCTCAACATATTGATACTAGTAATTTACACGGAAACGAATACATAATTCAATGGGGA
GATACACTTTCTGGTATTTCAGATGCTACAGGTATCCCCATGGCTAAATTAGCTTATGAT
AACAATATTCAAAATATTGACTTAATCTATGCTGGCGATACCTTAGTTCTAAACCGCGAT
GGTGAAGTACCATCAGATTGGCATTACTATGGTGATGGTGTTTATGTTGCTAAGACTAAG
GTAACTATCAATAATTTCGTTGATAATAGTCATAACACGGTAAACATTAATGTTTCACCA
GTAAGTCATGAAGAAGCAAGTTCGTCTAGCAAATCAAAAGATGATGGCAATGAATATGCA
TCTGATTTAGATCCAGATGGTAAGAAAGGTGAAGCAGATAGCGATAAGGATGCTTCTAAG
TCAAGTTCAGATGCAGATCGTGATGCTGACACTGATAGCTCATCAGATTCTAAATCAGGT
TCTAAGAATCATCATTCAGACTCATCAGACTCATCAGATTCTAAATCAGACAGCGATTCA
GATAGTGAAATGGATGAAAGTGACTTCTCAGATGCAGTTAGCGATGAAGTATCAAGCAAG
TTAGGTTTGGATGATGACAAGCTAACTGTAGACTTCACTGGTAAAGATGATGACGACTCC
GATTCAGATGCTGATAGTGATGATACAAGTGATGACTCTGATTCTGATACAGAGGACGTT
TACGACAGTGATCAAGATGTTTCAACTGGTAGTGACAAGCTTACAGATGAAAACGCTGAA
AAATTAGCTGACAAGATTGTTGCACAACTTAAGGCTGATGGTAAGACTAAAGATATTGAT
GACGCTGACGATGTTGAATTAACAATTGAAGCTAACGATGATGACTTTAGTTTCAACGTA
ACTTTGACAACTACTGATGATGATTCTGATTCAGATGAAGACAGTAATAGTGATGATAGC
GATGCTGATACAGATGATGAAGATACAGATTCAGAAGACGTAGACTCAAGTTCTGATGAA
GGCTCCGATGAAGATACTGACTTTGATGACGAATCAGAAGACGCTGATACAGATACTGAA
GATGAAGATCAAAACTCAAGTTCTGATGACGAAGATAGTAATAACCAAGTCACAACTACT
GATGACGAAAATACAGATACTGAAGAATAATTAACCGAGAGGAACTTTGGCTGATGAAGA
AGAAATGGACAGTTATTGGGATCATCGTTGCTGTGATCGTAATCGTATGTGGCGGTGTGT
ACTGGAATATGGGACACTCCGTAGCTAAAAAAATACCGGGTAACACTTATCTTTACCAGA
GTGTTTCAAAAGATAAGACTTTATATGTTACCTTTGCTAAGAGTGGTGATCGGGCCGTAG
TTAATTCCGATAAGGCTACTGCCCTCAAGGCAGGTAAGAGTCAACAAGATTTTGACAAAG
AATATAAGGCTCAATCTAAGTTAACTTCTTGGAATTATAAAGCTGAAGGTGGAACTTTAA
CTCTGGCTCAAGAAACTAAAGATGGTAAAATTTCACAATGGCAATATAACGGAATTTTAG
TGACAAGTAAGAAATTTACTGCCCACAGTTTTACTTATCAAATTGCTAAAGCTGGCCAAG
GTCAAGTGAAGAGTAAGACGGTATTTGAAAAGATTAATTAACTTAATTTAAGTTAAATGA
AACTGCGCTAAAAGGTGATAAAAGCCTCCAAAGAGGATTTCACCTGATGGTGCAGTTTTT
GGTTACTCTAAGCCTAAAGTAGTAGGTTAATTAGGACATAGCTTGCTGGAAAATTAAAAA
GTTGCTATGATTAGGTTAAATTAAAACGGAAATCACCACCGGGTGGTCAGGCATTTGTAA
AGCTCATTAGGTCAATGAAGAGCTTTACGGATGCCTTTTTTATTTTTTAGGAGGAATTGA
AGATGACATGGTTTTATTTAGTTTTGGCAGGTATTTTTGAAGTCGTATGGGCAACTACTA
TGAAGCTCAGCGAAGGATTTAGTGTTCTAACATATGGAATCGCGACCGCAGTGGGGATGA
TTATGAGCTTTGTATTTTTATCATTGGCGATTAAACAGATGCCTCTTAGTTTAGCTTATC
CGATTTGGACGGGAATTGGTGCAGTGGGTTCAATCATTGTCGGCGTAATCTTATTTCATG
ATCAAATTCCTAATATTACGTGGGTTTTTATTATAATGTTGATTGTTGGAATTATAGGAA
TTAAGATGACTGCAGGACATTAAAACGGCGGAGGATGTAGGAGTGCAAAAACCTAAAATA
GTTATTGATAATTTACCAGAGGAGTCATTTTTTGAGATTTACAAGGATGAAGACCGGATG
CTGATAAATCATCAAATTAGAAATCAAAATGCTGAAAAGCAATTCCTTGAACGGGGCATC
ATCGAACAATCTTACTTTGAACACGTTAAGTTTAATCAAAGCGATTTTTATCGGCTAGAG
TTAACCGACTCGATTTTTGTTGGCTGTGATTTTTCAAACTGTAAAATGGAAGAAGCAGTT
TTTTATCGATGTGAATTTAGAAATTGCAAGATGCTAGGGATCAACTTGAATGGCGCAATT
TTTAACAACGTTCTGTTAGATGGGACGAATATGCAGTTAGCAGCTCTAAATCAAATGAAA
GTTAAAGATACAATGTTCAATGCCTGCAATCTAAAAGATAGTAGTTTTGCTGAAAATAAA
CTACAAGGAGCAGTTCAATTTGAGCATTGTGAAATTGATCAAATGTCCTTTTATGATACA
TCGCTGAAGCATATTAATCTCAGTACATGTTTTTTTGAAAAAATTGATGTAGAAGAGCGT
TTAATTAGAGGAATGCAAGTCAATGCTACTCAAGCGGCCCAAATTGCGCAATATCTATTA
GGTTTACGTGTAGAATATTAAAAAACTACGACTTTAGGTAATTTTCGAAGTGAATTTCGT
ACTTCGAAGGATTCATTACCTTTTGTCGTAGTTTATTTGTTATTATTATTATGTTCGTAA
GTAACCATTTTCTTGTTTAACAGCTAATTGACCAACTAGATTTAAGTAATTGAAAGGTTG
ATCAAAGTTCGGAGAAAATAGCATATCTATAAAGGATAATTCGTCAATCGTGCCGTGATA
ATGCATTAAGGCTGAGATTGTATCCGCAGCTTGAGAAACATCATGTTTGCTCCAGAGTTG
TACTCCCAAAACCTTACGGGAGTTACGATCGTAAACTAATTCGATTTCAACTTTGTGAGC
ATTAGGCATAAAGTCTGGACGGTAGCTACCTTTATATGCCACTTTAGTAGCGTTAATTCC
AGCATCCAAAGCCATGGCTAAGGTCACACCACTACAAGCTAAAGTGCGTCCGAAGATTAG
CATTCCAGTTGTTGATTGGGTACCAATTGAACGGAGGCGTTTATCTAACACATTAATACC
AGCCAAGGCCCCTTGGCGAACGGCTTGTGATGCTAATGGCATGTAAACATCGGTTTGCAA
ACCATTATGTTTAACTGAAGCAGCATCTCCAGCAGCAAAGATATCAGGGTTAGATGTTTC
CATATAATCATTAACGACGATTGCTCCATTAGTTAGTTGATCTACTTTACCTTGTAATAA
ATCAGCTTGAGGAAGTAAGCCAGTACAAATTACAGCCATATCTACTTCAAACGCTTCGTC
GGCGGTTTTTACGATTAAGGTATCGTTAGCGCCATCTTCGAAGGATTTAACGATCGTACC
AGTTTTGACCTGAATGCCTTTATCTTCTAAAAGATTGGTAATTTTGTCAGCAATTTCAGG
TTCGATATGACGGTCTAGTAGAGTCTCTTTTTTATGGAAAAGAATAACCTCGTGGTTAGA
TTTATTGTAACCTTCAGCTAATTCAACACCAATATAGCCACCGCCAATAATAGCGATTCG
TTCATCATTTTGGGCTTCGTCACATAAGTCACGAGCTTCTTCATAAGTCTTGCATAGCTT
TACTTTGGGATTTTCAACGCCTTGAATAGTAGGAATAGACGTGAGTGAACCAGTAGCCAT
GATTAACTTATCGAAAGATTCGGTAGTGAATTCTTTAGTCTCTAAGTCTTGAGCAAAGAC
GGTATGTTCTTCGACATTAATATCAATCACATCGTGGCGTAGACGCATGTCTATCCCCTG
AGCCCGGTAGTAGTCGGGATCAGCATACATCGCTTCATCAAGATTAGATATTGTTTTTCC
TAATGTTAAGTAAGTGGCGCATGATAAGTATGAAATTGTATCGTGTCGTTCGAAAACAGT
AACGTCCGCTTGTGGGTGGTATTTCAAGATTTCATTGACTGCTGCAATACCAGCATGGGT
ACAACCAACGACGATTATTTTTTCTGTCATCTGTAATGACACCTCTTTTTTATGGTATGA
ATTATGAATTATAGTATTTATATAGTATACTATAACTTAAACGTTATACATAGTATAGTA
TATGATTAATTTTTTTAAATTATCGAAGGAGGTATTCTAAATGCCTAAGTATCGTTTTTT
TGCGCAACAACAAATTAATACAGCAACGAATGCCGTTTTAGGATACGAACTATTAATTAA
GGAGCTAACTCCAGATGGCTGGCGCCTACCGAGTTCATTTATTGATATTGATACAAAAGT
TTTTGCTAACTTATTGATAGAAACAACTAAAATATTAGGCCAAAAGGTTCGCTATTGTTC
AGTTAACGTTAACCGTGACCAATTAATGAATACTGATATTGCAGAAGCAATCATCGAAAG
TCAACGTCAACTTTATCCAACCAAGTTAATCGTTGAATTAACCGAAGATGTTAGTGAACG
CGAATACACACCTACAGAAATAAAAGAGCAACTTGAACGCTTTGTCAGCAAAGGAATCCA
AATTTCACTTGATGACGTGGGTACAGGACACAATCAGTTTGAAGATATTGAAGACTTCCT
TCCCTTAGCTTCAGAAATTAAATTTGCCGTTCAAAACTTTAAGTCTACAATTCAAGATCC
TAAAATCAAACAAAAGGTCCGTTTCTGGAACGCGATTAGTTCTGAATACAATATTCATTT
GGTATTGGAAGGCATCGAAGACCAAGCAGACAATCAGCTAAGCCAAAGTTTTGGTATTAG
CCGCCGCCAAGGTTATTTCTTCAGTAAACCACAATTACTAAGCCTTCCAGGCGATAAATA
AAAGTCAAAAAAACTACTAACCTCAAAAGTTAGTAGTTATTTTTTTACAATTTTTTGCTC
TAAGATAAGCTTATATAAAACGGTTCGAATAGCTATTTCTAATTGAGAAAATGACGCGAC
GGGTTCTTCTAAATGGCTGATTTCATGATTAAAACGCCTAATAAATTGGTTGAAGTAGGT
TTCAATATCATCTGTAGCTAGCAATTGTTTGATAGTATCTAGCGCAAAAGCAGTTTTAAA
AATGCTAATCATCATAATAGAAGCAATGTGGCTAGCGTTGTACTTCTTTTTAGTAGGGCG
CGTTACAATTTCCATTTTGACGTAACTATTGACCATAGTTTTGGTGATTTTAGTACCTAA
GATTGGTGTCAAGTAGCGGTTAACTTCTTGAATGACTTGGTCCATGTATAAATCAAGGTC
TGGAAAGTCTTTAAATTCAGGCAAACGAAGTTGTTTAAAATCCTGTAGCCACTTTTGATA
AGTTTCTTCTGTCATCAATAAATCCTCCAGCTAGTATCATAGCATAAATTTTATTCAAAT
TGATATGCATTTCGCTTTACGTAGAATACGATTCTATGTATAATGACACCAACAACTACA
TAATACGAAATGAGGGATAAAAATGGTGCAAACACGAAGAAATCAGATTATATACGAAGT
TTGGAATGCTGTGACCCATGGTGTGGCCTTTTTTGGTAGCTTAGGCTTAGTTATTTTATT
GATTGTTAAAGCCGTCACGCAAAATTTATCATCCACCGCTATTACCAGCTTGGTTATTTA
TGGAGCAACCTTACTAATGTTATATTTGGCTTCGACGTTGTTTCACTGTTTAGCATTTAC
GAAAGCCAGACGAGTTTTTCAAATTTTCGACCATAGTAATATTTTTTTGCTAATCGCAGG
GACTTACACGCCATATTGTATTATTTTTGTCGGCGGAACTAGTGGGATATTGATGTTGAG
TATGATTTGGGCAATGGCGTTGGCAGGAATCATCACTCATATTTGGAGCAAAGGTCGTTT
TCAAAAGGTGGAAACAACGATTTATGTGATTATGGGATGGATGTGTTTGTTAGCAGGAAA
GGCGCTATATGCTAACTTATCACCAACTGGATTTTGGTTGCTAGTCGCAGGAGGCGTGGT
ATTCACCGTGGGAGCGGTGATTTATAGCTTTCCGCGCATCCCGGGATTACATTTGATTTG
GCACTTTTTCGTGATGGCAGGAACGATGCTCATGTTTGGATCAATTTATTTGAATATATA
GGAAGTAATCAGATCAAAACACAACAAAAAGAGATTTCAGTATCGACTGAAATCTCTTTT
AAAATATACTAATTAATTTAGATATAATTGATAAGCAAAACGGGTTGTATCAACTTCATT
TTCGTCATTGAAGTCGATAATGCCACGATATTCGAAACCATTATTAGCAATAACTTTTTG
CATACCTTTATTTTTGGGGTGGGTATCAATACGGAGTTCATTGTAGCCTAGTTCGGAACT
AATTGTGAAAAGTCCGGACATCATTTTTTCAGAGAGTCGTTGACCGCGGAATTTAGAAGA
CATCGCAATTCGATGAATAGACATGTAAGTATCTTCCGGATTACCTCTCCAACTTCCTTC
CAACATGTCATCGTAATTTACGTCTCGATCAGGCCATAAAGCAGCAGTGGCCGCAATTTC
ACCGTCGACCATTAAAACATAGCTAATTTTTTGTTCAATATCTTTTTCAATATCTTGGTT
AGTAGGGTAGCCAGCTTGCCACTGATTAATTCCTTGTTCCTTAAGGTAAGCTTTGGCTGC
ATCAATTATTTCTAAAATGGCTGGCAAGTCAGCCTTAGTTGCTTTGCGCAAGTAAGATGT
TGTCATAATTATTCTCCATTTATTTTTTTATCAGAAATGCTATTTTAACGTAAATGAAAA
GAGTTGTCATTACTTTTTATAGATGAAAACGTATTCGTTATTTCTCAAAAGATTTTTGGA
ATTAACCTATGATTAATTTTTAATTAAAAATATGATAGTATAGTAAATAGCATAAATTTT
AGGGGTGTGAATATGAAAAAAGTTCGGAATTGGAGATTGACGCTGGGGTGGCAAATCCTG
ATAGGATTGATCCTAGGAGTGGTTTTAGGTGCCGTTTTCTACCATAACCAAGTTGCCATT
ACGGCGATGCAAAATATTGGAACCATGTTTATCCACTTGATTCAAATGATTGTTCTTCCA
ATCGTTATATCCTGCTTAACCGTAGGGATTGCGGGAATGGGTGACATTGGAGAATTGGGT
CGTGTTGGATTGAAAACTTTGATTTATTTTGAAATTCTAACCACCATTGCTTTAGTAGTC
GGAATGATTTTTGCTAACGTTTTTCATCCAGGAACTTATATTGATATCCATAGTTTGCAA
AGTACGGATATTAGTTCATACGTGGAAACTGCAAAACACGCTAAAGAAAGCAGTGGCCTA
TGGTCAACGATTATGAACATTATTCCAACTAATATCTTTAGTTCGTTATCTGAAGGAAAC
ATGATGCCCATCATTCTATTTTCAGTTCTTTTTGGATTAGGAATTACGGCAATTGGTAAA
CAAGGACAAATCTTGATTGATGGCCTTACTGCTATCCAAGAAGTAATGTTTAAGATTACT
AACTGGATTATGCACCTTTCTCCTATTGGGGTTTGCGCTCTAATTGGGGTAACAATCGCT
CAAATGGGGATTGACGCTTTAAAACCATTAGGATTGTTCATCTTGATTGCCTACGTGGCG
ATGGCATTCTTTGTAATTGTGGTACTAGGAATTGTGGCTAAGATTCACCACGTGAAATTC
TTCCAGTTGCTAAAGGTAATCAAAAATGAATTGATTTTAGCATTTTCAACAGCCAGTTCA
GAGGCTGCACTTCCTAAAATTATTGATAAAATGCAAAAATATGGTGTTAGCCAAGGAATC
GTATCCTTCGTTATTCCAACTGGATACACGTTCAACCTGGACGGATCAGCTATCTATCAA
GCAGTTGGGGCACTCTTCTTAGCCCAGGCTTATCATATTAATTTAAGTATTGGACAACAA
ATTACACTGCTAGTAGTATTGATGATTACTTCTAAAGGGATGGCTGGTGTTCCTGGTGCT
TCATTTGTGGTTCTCTTAGCTACTGTTTCTACCATTGGTGTTCCGATGGCTGGTTTAACG
TTTATTGCTGGTGTTGACCGCATTATTGATATGGGTCGAACTGCGGTTAACGTGGTGGGT
AACTCACTAGCTGCAATTATCATGGGCAAGTCGGAAGGCGAGTTCGATGAAGCGAAGCAT
GCAGAGTATGTAAAAAATATTTAGAGTATGAAATAAAATACAGCGAAAAAAGGCGACCAT
GACATTAATGTCATGGTCGCCTTTTTGAATATTTTAACTGCCAAGTTCATAAGTAAAGTT
GATTAATCGACTGCCATAACTTGGATGGTGGTTAAGTTGTTTAACCGTTTTTTGTAGAAG
TTCAAGTTTATCGGTGATAATGCCATCGACTCCCATAAAGTTCAATCTGGCCATTGCATC
GTCACTATTGACGGTCCAAGCATAAACTTTTCGACCAGTTAGTTCGGCAGTTAGTAAAAA
TGAGTTATTTAAAGTTGAATATTCCATCGTGTAAAAATCGGCGCTAGACTGTGGAACTCC
AATAAAATTGAAAGGCAGAATATAGCCCACGGTTAATTTTGGATTAAGTTCTTTAAGTTT
TTCAACGGCATCATAATCTAGGCTATGGACTTGATCATGATTTTTTAGAATTCTTTGTCC
GTATTTAGCATTGAAACGCTCAACCACTTTTGGATCATCGTATTTAGTAGTTTTAAATTC
AATTAGTAGGGGTTGTTTAAGCTTTTCAGCAGCGTCCATGTAATCATCTAAGCTAGCTAT
CTTAGCTGAACTTCCATTTTCATGCGCAGTTAATTTGGTGAGTTGCTTTAAAGTCAGTTG
ATGCGGTGCTTTATCAACCCCGGTTAAATTTTTAAGATTTTCATCATGCATTAATACAAA
TTGATGGTCCTTAGTTTCATGGATATCGATTTCGATGAAATCAGGATGTAATCGACTAGT
ATTCTTAAGGGACTCAATGGTATTTTGCACCCCATTTTTAGCGTTAACCCCGCGATGAGA
AATGGTAATGGGAGTGTCACTAAAAAATCCAGTTAGATACAACGAATTAAATCCAATGCC
CCCGATAACAAGTAAACCAGCAATAATTCGAATCCAACGTTGGTTCCCGACGTTGTAGCT
AAGTTCTTGAAGCTGGTCGCTTAATCGATGAGTATGGGCAGTAAAGCGCTGATCTCCAGC
CAGGTATTCAGTCATGATCATCAAAGAACCAGCACCCGCGGCAATGCTCGAAAGAAACAT
AAAAAATTCAATCAAAATTAAGTTTACGGAAGCGGCGAGAAAGGCCACTCCGGTTGGTGT
CATACGGTCGAAAAGGGTTTGTTCCCCTAGTACTAAAAGTTGCCCAGCAATTATTACAAC
AATGGTGGTAGCAAAGAGTAATACAAGTCGTAAAACAATTGGCTTAAAGTTAATCTTAGT
TATTTGCCAACTCTGTTTTACCGCAGTATGGGCGTTCCGTTTACCCAAAATAATTAATGG
TAGAACTAGGAATAAGCGAATTCCGAGGTAAAAAGTAACCACGTATAGCAAAATCATCAC
TAACAAAAGTGGACGATTTTCAGTTAAAAAATAATCAACTAGGAAACTAGGAATCCTAAT
TTTATTTAATAAAGGTGTCGAAAAACCTAATCCACCAAAAGGTAAGATTAAAATGCAGTA
GATTAGTAAGAACCAAACGGAACGAAAAAAGGTCTTACGGACACGTTGAACGGAAAGCCG
TAAGAGTGAATCAATCGTTAACTTCTTTCCATAATTAATTTGCATGGTTCCTAAAAATAG
AAATGTGACTTGCCAATAGATGGCCACAATTACTGCTAGAATTAAAAGAATTAAACCTAA
ATCTAAAACAGGATGCTGGCTAATAATTTCAATTAAATTGGTATTAGAGATGTAACGAAC
TCTTGCCAAACGTAGCATTATGCTTCCAATTAGTGTAAAAATTGGGATTAAAATTCCGTA
TACAGCAACTGTAGAAGCAATAAAAAGCCAAATATAGCTAAAAATGTGTTTAAAAATATA
ACGATAAGTTTTCAGAGTGCTCGACATGATTCTCCCCTAAGTAATTTTTTGTGTGAATTT
GTCCAAAATAAAAGGAGCTACAACAAAGTCTAATCTAAATCGGATCAAGGTTAAAACTTA
GATTAAACGTCTTTGTCGCAACTCCTAACAGTTATTTTTCAGTTGTGGTAAAAGCTTTAG
TCTCAGTATTGTAAACATGAACATAGATATGATCACCATATTCTTCAAAGAAGGTGTTTT
CGTCGTTGGCACTGGGATAAAAGAAACTTTCATTACCATTAATATCAACTTTAATTCCGG
GCATTGGTGCTTCCACAGTCTCTAAACGGGTTGTTGTGGTTGATAGGTAGGCTGCGATAT
ATTTCTTGATTAATTGAAGTTCCATAGTTCCTCCTGATTATAGTACGTTTTTAGTTTGTT
CGGTATGAATAATGTAGTTATTGATCAGTTCTGATGAAACAGCGGGAGTTTTCGACAAAA
TGGTCTGAGCTACTACTGATTGGGAGAGCTGCTCTTGATAAAAATCATTGGGAATAAATT
GGCTGATGCTGAGAATGACAAAGGAAATTCCATAAGTAATTACTAAACCAACCACCGCAC
CAGCTAGACTATTTACTTGATGGATAACTGGTAGCCAAGTAACCATTTGCGATAAACGCC
CTACTAAACGAATAATGATCCAGCCGATGGACATTAGTAGAATAAAGGCGACGGAATGCA
TGACTGTTAAATTAGTAACTTGGTTACTAGTCCAGCCTCCGAAAGTAGTAGTTAGGAAAG
CAGCAAAGTCATTGGTAAAAACTTTAGCAAAAATAAAAACAACGATATAACCCAGTGAAT
ACAATAATTCCAGGATGAGCCCTCGGCGCCAGCCGCGAGCAATCGCCATAATTAAAATTA
AAATTATTATTAAAGATAGTAGCATTAAGAGCTCCTTTACTTAATTAGTAGTTGAGTCTG
TGAACAGATTCTCCCGTATATCAATGGACGAGAGAATCCTAAGTATCTAAACACTATAGA
TGAAAAATCACTTGTTTTCAAGATTGTTGTACTTCATTTAACTTCAATTTAACCTAAATA
TAGCCAGTTTAAACGGGATTTATAAAAGATTTAAAAGAACTTTACAATTCCGGATGAAAA
GAAGTAGAATTAGTTGTCAGTTTAAAATGATTCTAAATTAGAACAAGGGGATAGTAAGAT
GGAGAAGAAACAAAAAGCTGGAACACTCGCACAAAAAATCAATATCATCCGAGCTAGCGT
AATGGGCGCAAATGACGGTATCTTATCTGTTGCAGGAATTGTTTTAGGTGTAGCAGGAGC
CACCACTAATAGTTTTGCCATATTTATATCTGGAATTTCGGGGATGTTAGCCGGAACGGT
TTCGATGGCCATGGGCGAATATGTATCGGTTAACTCCCAAAAAGATTCCCAAGAAAATGC
GGTCAATGTTCAGCGTCAAGCTTTAAAAGATGACTATCAAAAAGAATTGGATTTTGTTGC
TGAAAAATATGCGAATGACGGGATTCCAACAGACCTAGCCCAGAAGGCTGCGTCCGAAAT
GATGGAAAAGGATGCTCTTTTGACTACGGTCCGTGAGCGATATGGTTTTGATATGAATAA
CTTTACCAGTCCTTATATGGCGGCCATTTCCTCCATGATTTCATTTTCATTGGGATCCTT
GTTGCCCTTGTTCACCATCACTTTCGCTAAACATAGTATTCGTGTGCCTTTAACCGTTAT
TTCGGTTGCGATTGCCTTGGCAGTTACTGGTTATGCAGCGGCAGTCATTGGTAAAGCGGT
TCGTAGACGAGCAGTTTTGCGAAACGTCTTGGCAGGTTTAATTACAATGGCGATGACATA
CTTAATCGGTTCGCTATTTGCTAGATAAGGGGGAAAATAAGCATGAAGAAGAAAAAAGAA
ATCAGTTTAGACAATAAATTAAACATGCTACGGGCCGGAGTGCTAGGTGCTAATGATGGA
ATTCTAACGGTGGTCGGTGTTCTTTTTAGTGTAATTGCAGCAACGACTAATCCATTTATT
ATTTTCATTGCTGGATTATCGGATCTTTTGTCCTGTGCTTTTTCCATGTCAGCCGGCGAA
TATGCTTCAGTTAGTTCACAACGTGATACTGAAAAAGCGGTAGTGGGTGAAGAAAAATTA
CGTTTGCAAACTGATCCCCAAGCTGAACAAGAATTAATCGCACGTTTTTATGTCGATAAG
GGTGTTAGTGAACAAACAGCTCATGAAATTTCACAAGCTTTAATGCAAGAAAAACCACTA
AAAACCGCGGTTAGTGTACGTTACGATATGGATATTGAAGATTACTTGAATCCTTGGAGT
GCAGCTGTTTCATCATTGATTTCAGCAGCTTTAGGGGGCTTCTTCCCGTTAGTAGCGATG
TCGATGGCACCAACTTCTTTTAAAATGCAGGCGACGATTATAGCGACCGTCTTTTCCGTA
GCACTAACTGGTTTTTTGAGCGCCAAATTGGGAAATGGGATGGCCAAAAAAGCTATTATT
CGAAACGTGATTGTGGGAATTATCACAATGTTTATCCATTACTACATTGGAAAATTATTT
TAAAATTTTTAAGAAATCGTTTTCGAGCTTCATCTATCAAGCTTTTCTTAATCATTGAAG
CCACAAATGCCCGTCTAACGGCAATAAAAAGAGTTTGCGCATCGTGAACAATATGTTACG
ATAGCCGTGGTTCAAGATTGAGGAAAGGAATGATTTTGATGAGTAATGAGATCAAGAACC
CAAAGAAACGTCGCAAATTAGTGGAATACGCTAATGGACGATCATTGGAAGAAATAAATG
GGACGGTTAAGGTGCCTAAGAATATTGGTTTTTGGAAGGCACTGTTTATGTATTCGGGTC
CGGGAGCATTAGTTGCTGTTGGTTATATGGACCCTGGTAATTGGTCAACATCAATCACTG
GGGGTCAAAACTTCCAGTACATGCTAATGTCGATTATCTTGATTTCGAGTTTAATCGCGA
TGTTGTTACAATATATGGCGGCTAAACTGGGAATTGTGAGTCAAATGGACTTAGCGCAGG
CAATTCGCGCTAGAACAAGTAAGTCATTGGGAATTGTATTATGGATTTTAACGGAATTGG
CAATTATGGCGACTGATATCGCTGAAGTAATTGGTGCTGCAATTGCGCTGTATTTGTTGT
TCCATATTCCGCTAGCCATTGCGGTTTTCATTACCGTTTTGGATGTACTGCTATTACTGT
TATTGACTAAGATTGGTTTTAGAAAAATTGAAGCCATTGTGGTGTGTTTAATCATGGTTA
TTTTAGTGGTTTTCGTCTACCAAGTTGCTTTATCAAATCCAAATTGGGGTGCGGTATTTA
GCGGCTTAGTACCAACCACTAAAGCATTTGAAACTTCACCAACAATTGGCGGAATGACTC
CTTTAAGTGGGTCACTAGGAATTATTGGTGCGACAGTTATGCCTCATAACTTGTACTTGC
ACTCAGCAGTTTCACAAACGCGTGAAATTGATCATAATGATGAAGAAGACGTAGCAAGAA
CGCTACGTTTCTCAACTTGGGATTCAAATATTCAGCTATCATTCGCATTTATCGTTAATT
CACTTCTATTGGTGATGGGAGTTGCCGTATTTAAGTCCGGCGCTGTCCAAGATCCATCAT
TCTTTGGTCTATTCCATGCGTTGAATGATACTTCAACTTTGAGTAACGGAATTTTGATTG
GAGTTGCCAAAACTGGGGTACTTTCGACATTATTTGCGGTAGCTTTGTTGGCTTCTGGTC
AAAATTCAACCATCACGGGAACGTTAACCGGCCAGGTTATCATGGAAGGGTTCATTCACA
TGCGAATGCCACTTTGGGCACGGCGTTTGATTACCCGTTTGATTTCAGTTGTACCAGTTT
TGATTTGTGTCATGATTACCAGCGGTAAAGGTGATCTTCAAGAACACGAAGCCCTAAATC
AGTTGATGAATAACTCTCAAGTATTTTTGGCTTTTGCATTACCATTCTCAATGATTCCAT
TGTTGATGATGACTGATAGTCGCGTTGAAATGGGTGATCGATTTAAGAATAGTTGGGCGG
TCAAAATTTTAGGTTGGATTTCGGTTATTTTCCTAACCTACCTCAATATGACTGGTTTAC
CAAATTCAATTACGGCCTTCTTTGGAGCTAATCCAAGTGCTGGTGAAGTAGAGCTGGCGC
ACATAATTGCCTATATGCTAGTGGCAGTAGTTCTAGCACTCCTAGCTTGGACAGTCTTTG
AACTCCATAAAGGTAACCAACGTTACGAATTGGAAATGCAAAGTAAAGCAGAAGCTAAGG
AGGAAGCATAATGACCTTTGATGTTAAGAGAATATTAGTTGGTGTAGATGATTCGGAAGA
TGCCGTTTTAGCCTTTGATTATGCAATTAATCTGGCTAAAAAATCGGGTTCTGAATTGGT
AATCGTATCAGTTTTGGAAAGTGACGAAATGAATGTTTTTCAAGCGCTAGATAAGGACTT
TATTCATGGAGAACGGGCCGAACTTGAACAACATATCTTAAAATATCAGAAAAAGGCTCA
GGATGCGGGAGTCCAAAATGTAAAGTGCGTCGTTACGGAAGGCGATCCGGGCGAGACCAT
TGTGGAAGAAGTTATTCCAGCTGTCCAACCCGATTTGTTAGTGGTTGGCGCAGAGTCTAA
AAAAGGGTTAGCACGACATTTTGGTAGCCAAGCAGCCTACATGGCGAAGTATGCTCCCAT
CACGGTAACTGTGGTTCGATAATATAAAAAATGGATCAACGCTTTGATTGCGTTGGTCCA
TTTTATTTTGAGTTAAATTATTTAGGTACCATAACTTGAACGAAGCCTTGCTCCACGCCC
AGTTTGATGGGGAGTTGGTCACTAGGATCACCATCAATTCGAGTTTCAACCTTCAAGTGT
GAATCAGCGGCAGAAATTTCAACTTCCTGAGCGGTAAGTTGATCAACATCTTTGATATCT
CGAAAACGTCCAGTTAGGAAATAACTTAGGTAACCTAAAAGACGCATGAATGAAAAATGT
TTCAGGATAACCAAGTGAATTTTACCATCTGCTGGAGATGCAGATGTATCAAAATTAGTA
AAACCACCCACTGAGTTGGTAGTGGTTGCTAATAGGAAGCGCGTGCGATAGACATGGTCG
CCATCCGCAGTACTAACTTTAATCTGGTAAGATTTCTTAGCAATTAACTGGCGAATTCCT
TTACTCAAATAAATTAAAGATCCCCATTTTTTCTTTTCATCTTGTCCGACATGGCGGGCC
ATATCAGCAAGGGTTCCAAGTGTAAGGCTACTAATGATGGCACGGTCTTCAGTATGGGCT
AAATCCACAGCGAGGGGATGACCATTAAGAATGGTATCAAAAGCGGCTTCTTCATCTTGA
GGAATTTCGAGTGCTTTAGCAAAATTATTGACGGTACCCCCAGGAATAATTCCCACTTTG
ACTGATTTTTTAGCCTTAAGAAAGGCCGAAAACACGGTATTAATGGAGCCATCTCCGCCA
ATTGTAATAACTGTACCCAGTTGATCAATATGATCGACTACATAATCGAGCGCTTCTTGA
CGACTAGACGTGGCCTTTAAGGTGGTTGGTCGCTTCAATCGTTCAGCCGCTTGCTGAAAA
CGTTCAGCGATGGATTTATTATCATTTTTTCCAGCATCTTCATTATAAATAACGGTATAT
TTAGGCATCAGAGCCTCCTTGTTGAGCTAAATTTTTTTGTAAAGTATCTAAAAATAATCG
ATTTAAATTGGGTAAATTTCGATTTTTACTCCAAATGAGTGTGTTCGCTTCTGACATATC
AGGACTAAGCGGGCGGGCAACCAAACCGCTTGCTGGTGAAACATCCACAAGTTGATCATA
TAAAAGTGCAATTGCTGCTCCCGTTTTGACTAGTAAACTACCATTAAAAGCCAAATTGAA
AGTTCCCACAAAATTAAGTTGATCATAAAGGGTGTTACTCCATTTTTGGAATAAGCCGTG
TTTGTAAGCCTGACGTGAAGTAATTAAAGGACGACCGACTAGATCAATCGGTCGGATTTT
TTCCTGTTGGGCGAGCGGTTCATCTGCTCGCATGATGGCGCACCAATGATTTTTAGCTGG
TAAAACCAAAGTGTTGTAATTATTAAGGGGGCGATTTCCCATAATAATGCCAAATTCTAA
AATGCCTGCATCAAGGTCAGCTAAGATGGGTTCCGCATCCGCACTCCGAAGATTAACACG
AACATCGGGGTATTGACGCATGATTTGCTGGGCCGCCTCCATGACTGGCATAATCCCCAC
ACTTTCTCCTGCTCCAATGTCGAGCGTCCCACTAACTACATCTTGTTTTTGTAAGTTATA
AGTAGTTTTATCAACTAAACCAATAATTTGTAGCGCCCGTTCTAATAGGTAATGACCTTC
CTGCGTAAGTTGAATATGGCGATGGGCGCGAGTGAATAATTTGGTCCCTAATTCATCTTC
TAAATCAGCAATTTGGCGTGATAAAGCCGGCTGGGACACGTTAAGTAAAGTGGCCGCTCG
TGAAATGTTTTGTTCCTGAGCAATTACCACAAAATAGCGTAAGACACGAATATCCATAAT
ATTTTCCTTTAATTCATAACTAAAAGTTATTGTTTTTGATGTTTAATAAGTATTTAACAT
TATAGTAACGATCCCGTAGACTAGAGTCAATCAATAAGGTTAGGAAGCGGGGTGAGTTAA
TGCAATCCAAAATGGATTTGGGAACAGCGGCCTATGATGGTGTCGAAGAAATCGTAGCTA
AAAACCAACGGTTGGTTCAGCAATTAAATACTGGGATTCATTCGGCAAATGAAGTACTTA
GCATTGTAAGCCAAATCACTAACGAGCGAATTGATGGTTCGACTGAAATTCGATTACCTT
TTCAAACCGATTTTGGTCGCAATCTCCACATTGGTAAAAAAGTTTTCATTAATAGCGGAT
CGATGTTTGTGGACTTAGGTGGTATCTATATTGGTGATCACGTCTTGATTGGTCCAAACG
TAACGATTGCTTCCGTTAATCACCGTCTAGAACCTAGCGAGCGCCGTAATCTAGATTTAG
ACTCGGTTTGTATTCATAATAATGCTTGGTTAGGCGCCAATGTGACGGTAACTCCTGGCG
TAATTATTGGTGAAAATGCAGTAGTTGCTGCGGGCGCCGTGGTTACCCGCGATGTTCCAC
CCAATGCGGTAGTTGCTGGTATTCCAGCACGCGTAATTAAAGTAATCAAGAATACTAAGG
AGGATCAAAAATAATGAGTAATAAGAATAAAGTAGTAATCATCATGGCCGCTTCGAGTGG
AATCGGAGCTGCGACAGCAGCAATGCTAGCGCAACAAGGAGCTAAGCTTAGCTTGGCCGC
TCGTCGTCTGGATCGATTACAAGAAATCCAAGCTCAATATCCTGAGGCTGAAATCGAAAT
TTTCAAAGCCGATGTAACCAATGAAGATGAAGTTCAAGCTGTAATTGATGGTACGGTTGC
TAAATTTGGTCGGATTGATGTGTTATTTAACAACGCTGGAATTATGCCAGTTAATAAATT
AAATCAAGTTGCTCAAAATGAATGGCAACAAATGTTAGATATTAATGTTAAAGGTGTGCT
AAATGGGATTGGATCAGCTCTACCCATCATGCGAAAACAACAAAGTGGCCATGTCATTAC
AACTTCTTCGGTATTAGGCTATGAAGTTTTACCGGGTTATGCGGCTTATTCAGGTACTAA
GTATGCGGTCCGCGCGATTATGGAAGGTCTTCGCCAAGAAGAACACCAAAATAATATTAA
AACTACGGTTATTGCTCCAGGTACCGTGAAGACTGAACTATTTAACTCAATCAATAATGA
AAAAATTCGTAATGAATTGAAGGATGCTCAAAAATTACCGGGAGCTGAAATGACGGGACT
TGATCCAGAAGAAATTGCTCAAGCAGTGGCCTTTGTGATTGACACCCCAGCTAATATGGC
TGTTAATGAAATGGTAATTCGTCCTACAGGTCAAACCGTTTAATTAAAGGAGAAATGATA
ATATGAATGTTTTTGAAGAATCGTACAAATTAAGTAATGGTGTAAAAATCCCTAAGTTAG
CTTTAGGAACATGGGAAATTGATGATGATCAAGTTGCTGACGCTGTGCGCAGCGCAATTG
AAATGGGCTATCGTCATATCGATACCGCCCAAGCTTATGCTAATGAACGTGGCGTAGGTG
AAGGCGTACGTACTGCAAGTGTTCCTCGTGAAGAAATTTTTGTTAACTCAAAAATTGCTG
CTGAAATTAAAAATTATGATGATGCCAAAAAGTCTATTGATGAAACTTTAAACAAAATGG
GTCTAGATTATTTGGATATGATGATTATTCATAACCCCCAGCCCTGGGCAGAAGTAAATC
AATCCGATGATCGTCATTTTGAAGGTAACCTTGAAGTTTGGCGTGCTCTTGAAGATGCTA
TGCATGAAGGTAAGCTTCGTGCAATCGGTGTTTCTAGCTTCCAAAAAGAAGACTTGGATA
ATTTAATCAAAAATAGTGATACTAAGCCAATGGTTAACCAAATCTTATCGCATATAGCTG
CTACACCAATGGATTTGATTAACTACTCTCATGAAAATGGGATTGTGGTTGAAGCATTTT
CACCAATCGCTCATGGACAAGCACTTCGTAGCGAAGCTATTCAAAAAATGGCGGCAAAAT
ATAACGTTAGTGCACCACAACTATCAATCCGTTACGATTGGCAATTAGATACGGTAGTAC
TTCCTAAAACTTCTAATCCGGAACACATGAAATCAAACGCCGAGCTTGATTTTGTAATTT
CTGATGAAGATATGGAAATTTTGAAACAAGTCAAACCGCTAGATTACGGGGATGTAAGTG
TCTTTCCAGTCTTTGGTGGAAAAATGTAAGAGTAATATCAATTTAATCTAAAAAAATAAT
CTAAGGTTGGTCCTAAAAGGGATCATTCTTAGATTATTTTTTTATTTATGCTGTTTTGGG
AGTAGCTTGAACCCAGTTTTTAAGTAGGTAGATATTAATAATTGAAACAACGATAGTAGT
AAGGATTAAATAAACAAACGATAGATAGAAGCTGGCATCCGACGTAGCTTGAGATGAAGC
AAAAATCATGGTAAAGGAGTTTGTTGCTAAATTACTTATTTTACCTAATCCGTATACAAG
AACAATGATTAAAACGACTCGAGAAATGCGTTGAATATTTATTGGTAGAAAATCACTAAA
GGTATTCGTTAGTAAGTGAACTAAACTGACTGAGCACCAAATGAAGGTTGGAAAAATCAA
AATGATTCCGGCCCCTACTGCATATTCTAAAAAACTACCATTATTCATGATTGGAAGAAT
TTTGACAAAACTAGTAGGACCCATAATGAACGTTAGTAGAACTACCAGAATTTCAAAGTA
AATCCAACTAAAAAAGTTTGTGAGTACATTACCGATATATAGCTTAGTTTCCGAAAGCGG
CAAAAGTCGGTAGAGGGGAGCCGTCCAAACCCGTTCTTGTTTAACTGCTAGAATAACGGC
CAGTACCAATGAGGCCAATACTCCGAAACTAAAGCTAAACATTAACCAGTCGGTTATTCT
AAGTCCATGAATTAAGGTTTGGTAGAAACAAGTGACTAGGGTAACTAGTAGATAGATGCC
AAAGACCTTATGAATAAGATTTACTCGGGTTTTCAACATTGTTTTCGTTAATTGTGAGAA
AGTGGTCATCTTAAAGCTCCTCTCTATAAAAATCTTCGTAGTAAGTTTCAATATCTTTAC
CAAGGGTTTCACGAATAGTGTCTGCGGCTTCTTGCGCAGCCACATGTTGGTCCTTGATAA
TGACGACTTGATCGAGCAGGTTAGCAATATCACCGACATGATGATCGCTGACTAAAACCG
TCGCATTTTCAGGCTTCCATTGAATAATACTGGAGATGATTTTTTTGCGAGTCATACTGT
CAATCCCGTCGAAAGGTTCATCTAATAGGTACAAATCAGTTTGACGAGCAAGCGTAACAG
CAATTACTAACTTGCGGAAATTCCCTTTAGAAAGTTGATTAACGCGTTGGTCAGGGCTCA
AGTTGAGATTTGAAAGTAATTGGTTGAAAGTGGTGAGGTTGAAATCTTCATATAAAGCAT
CGTAAAAATTACCAATTTTGAAAATACGAGGATGGCCCGACCAGCCACCGACTTGTTCGG
TAAAACTAACTAAAGATTTGCGAACTGCGCTATTGGTTTCTGTATTAATGGAAATAGAAT
TTTTACGATCAATATAATTACCAGCAATCAAACGCATTAACGTCGTTTTACCAGCACCAT
TGGTACCCAACAAGCCTACAATTTGCCCGTACGGAAGCTCTAAATTGAGGTCTTTTAGGA
TTAATTGGAGATTACGAGAATAGCTTAAATGATTAATTGTTAGTAGATTAGCCATGATGC
GTTTCCTTTCTCTTGTTCACGTATTCAGTTAATGCTTGAATCATCTCGTCTGGGGTAAGT
TGGAGGCTGGCTAGGTGATCGTACATTAAAGAAAGTTGTTCTTCGACAATATTTTTGCGT
AAGTTGTTCAAAATCTCTGGATTAGTAGTTACAAAATTACCCTTCCCGCGCTGAGATTCC
AAAACGCCTTCACTGATTAGCTCTCTTAATGAGCGCTGAACCGTGTTGACGTTAACGGCC
AAGTCTAATGCTAGCTGCCGAACTGCTGGAACTTTAGATCCTGGGGTCAGGTGGTTAATA
ATAATTTCTTTATAGATGTATTGTTTTATTTGGTAATAAATTGGAATCTTATCATCAAAC
TTCATAACTTTCCTCCTTTGTGTACTAGTTTTCTAATACACTATAACTTCTTTTGAGAGA
TTTAGCAAGAGTTAACTAAAAATAATGAAAGGATTGCATAACTACGAGCATAACTATGAT
AAAATTAACGGGTATAGTGTCGAAATAAAAAATCGGGAGAGTAGCCATGTTTTGTCAAAA
TTGTGGTAGTAAGAATAAGCAAGGTGCTAAGTTCTGTTCTAAATGTGGAACAACGTTGCG
CACCAGCCAGTCCCAACCTGTAAAGGTTGATAAACCAGTTGTTTCCGAAGTTCAACCGCA
AGCTGAAACAAAAGTTAAAACAAATTCTGAACTTCAAAATGAAGTTGGAACACGTAGTGA
AAAGCCGCACGGGCCTAAATGGTGGATGTGGGCAGTTCCACTGATACTAGTGGTTGCAAT
CGGCGGGGGATTCTTTATTTATAAAAATAATCAATCTACAACTCAGCCATTAAGTAGTTC
AGTGGCGGATAAAAGTAGCAGTTCAAGTTCATATTCCGCTCCTTCAAAAGCTTCGAAAAA
ATCAACCATTGATTTTCCAAAGAGTACCATCCAAGGTACGATTGACGACGCTTTTGGAGA
TATGAAGGGTGAAACTTCTGTATACGTTTCACCGACAGATTCTACTGAAGAAGTTGTTTC
TAACAGTAAAGCGCAACGAGCAGCTAGTAATATCAAGCTATTTATTTTAATCACCGCTTA
TCAGCAAGTTAATGAAGTTAAATTGAACTTAAATGATAAGTACACTTTAAAAGATTCCGA
TAAGGTCGACGGAACAGGTGAAATCCGTAATATGAGTAGTGGTTCAGAAATTTCAATGCA
AGATCTACTAGAAGATATGATGGAAGACAGTGATAATACCGCGGCTAACATCGTTATTCG
TCAACTTGGTGGGATGGACAAAGTTAACGCTCAAATCAAGAAAATTGGTGCTAAAGATAC
CAAGCTTGAACGAATGTTGATGGATACAGACGCCCTTAAAGATGGAAAAGATAACTACAC
ATCAGTTGCAGATTTAGGGATGGTCTTAAAGAAAATTTACAATCATCAGATGGTATCAAC
CAAGTATGACAATGCCATGCTAGATATTTTAAAGAAGAATAATAATCATACAAAATTACC
GCATGATTTACCGGAAGAAGCCACGGTTTATAACAAAACTGGGGAGTTTGATGACTATGG
TGTTGAGAATGATGCAGCTATTTTCGGTAATAATAAAGGCTCTTTCGTCATCGTGGTGAT
GTCACAAGATGGTAGTCGTGATGAACAGATTAAGAAGATGAATAGCTTTGGATCGGTTAT
GTATGACGGATTATTAGGATAATAAATTTGGAGGATGTTAGAAATGAAATTTTGTACTAA
TTGTGGAGCACAACTAGAAGCCGAGGATAAATTTTGTACGAGTTGTGGAACTGCAGTGGC
AGCAAATACTGCGTCAGCTACTACAGAAACCCCAGAAAATAAAATCAATGTCGACAAGGA
AGCTGTAAACGAACGTGTTCAACAAACTAAGCAATATGCGCAAAACTATTGGAATTGGGT
AAAGACTTCAATTCAAAAACCGTTTGAAACTCAAAATGATGCTCATCCATTTTATGGAAT
GACAACGTTCATCTTATTTTCTATTATCGGTGCCTTATTCGTCGTAATTCCAGGAGGACA
AATTTTTGGTAAGTTTAGCGAAACTACTAGTCACTATGGCGTTAATACGGAAAGTATTAT
GGATAATCCCTTCACCATTGGAATGTTCTTTAAACTATTAGTAGTTATCGCTATCATTTA
CGCTTTATACATTGTCATTGGTTATCTAGTTGAAAAACTTCTTAGTACAGAAGACAGTGA
AACTTCAGTCATTGAGTATACCAACAAATTTGCTCATTTTATTAATTACACACTTATTTT
CTCGGTTGTGGCTTTAGTGATAACTATTTTTAGTACTCAAACGATTGTTAACAACCTGAG
TGAAGGTCGTACAGACCTTGGAAGCCTTAACTTGGTAGTTGGATTACTCGCCTTGGCTTC
TCTAGGATTTAGTACAGGATTTTTAGCGACTTTCTTTGATAAAAATGTGAAATATAAAAT
TGATCGAATCTATGTGGTAGTGATTGCTCAATTGGTCGTTTCACTAGTTATTTATATTTT
AGTTCGTTACATGATTGTTCCAAATGCTGAAAGTTATGCTACAGGCCTCTTTGGTAGTGT
ATTCAGTACTTTCGATAATTTATTTTAAAGTATCAAGGCTTGGTGGAAGTTAAAAACTTT
CTCTAAGCTTTTTTATTTAGAGGGATAATGTTTTTATTCTTAAGTTAAAAATGGTATAAA
GGTTTCGTTAGAATTATTGAAAGAAGGCAATTAAATGTGTACTAATATTGAAATTACGGC
TAAAAATGGAGAGCATTTTTGGGGGAGAACCATGGATTTAGCTTTACCAATGTTTGGCGA
AGATCCAGAACACGACTTAGGAGCCCGTGGAATGATTACAACGATTCCAGCTGGCGTTGA
TATTGACAGCCAACTTGCAAATTGGCAAGCAGACTATGCTGCCATGGGGATTGGTATAGG
TGGAACGCCCATTTTATTTGACGGGATTAACGAGCATGGATTAGCCGGTGACCTTCAAGT
ATTATTTGAGAGTACCGCCGATATATTGGAAAATATTCAACAACGGCAACAGGTTCCAGT
GATGAATACAGAATTCGTAACGTACGTATTAACGCACTTTAAGAGCGTTAAAGAAATCCG
TGAAAACTATCAAAATTTCGCGGTAGTGGATCAACCTACAATGCTTAATGGTCATTCGAT
TTCATTCCCACTTCACTATAGCTTTGTTGATGAGAGTGGCGATGGAGTGGTGCTCGAGCC
TGTAGATAATGGCTCCTTCAAACTTTATGATTCAGTGGGAGTGGTCACTAACAGCCCCGA
ATATAACTGGCACACTGTTAATTTACGTAATTATATTGCTTTAAATGATCTTAATATCAA
ACAACCTAAAACCTATAAAAATGGGGTAACATTAAATCCGATCGAAGGCGGAACGGGATA
TGGATTAACCGGCTTACCAGGAACGTATACATCACCCGATCGTTTGGTGAGAAGTTTTAT
GGTTGCTAATTTAATGGATGATTTTGAAGCCGAAGATGGGATTGCTCAACTTTATGCAGC
TTTCCGACCGGTTATAATTCCACGAGGGATGGAGCGTAACACTTCAGAAGACATTTTGTC
AGATTATACGCGTTATTGGTCAGGATACGATTTGAAACAACGCAAAGTTTACATTCAAAC
TGGTCGAGGACTGGCTATTACAGCTAAGCGGTTAAATCAAACAGCCACTACCATTAGTTT
TGATGAGGTTGACACTGGAAACCATATTCATGAAATTTAATTGAATACAAAATTGCACCC
AGAGTTCTCATTCTCGGTGCAATTTTTTTGTACAAAAAAAGACCTCCAACGAGGTCTTTA
GATTATTTATTTTGTTATTTATTTTGGTCTGGATGGAACCATTTGCTAGAAACCAATGCT
ACAACATCATTTAAGAGGTAAAGGCAGTAAGTGAAGAATAGTACCCAAACAGGATGACCA
GAAAGAGCTGTCATACTCCAAAGCGCAATACTCATAATAGATTGAGCAAGCCAGAAATAA
TAAGTTGAACGGAATCGACGAACAGTTAAAACGGCTCCTGTTAATCCTAAAGTGGCACTC
AATGAATCAATAATAGGACGTGGACTAGTCAAAATAATGGTGTCTAATCCGTAAGTTAAG
GCCCAGAAAATTAAAAAAGTGATTATCGTTTGGACGATATATTTCCCAGACATTAAGCGT
GGAACGAGGCCTTCACTGCTATTCCAGTGTTTATTGAAAACCACGGGAATATCTAATAAA
ACGATGTAAGCTGCTTGCATGATTACATCACTAAAATTACCAGTAATTGTAGCAACGTAA
ATCAACATGATTGCGGACACAAAACCTAAAATCCCGTTAATGGGTTTTCCATTAGTGATA
CTTAGGGTACATGTGAAGCCGATCACGCCGGCAATAGTGGATGTAATTCCTAGTGCATTA
AGGTTGTGATATAAACCGGTAACTAGGAGAAATAAAACTCCAAAAGTTAATAAAATGTAG
CTAGAAGTCATCCAACCCGACATTTGGTCTTTGTACCAATGAAGGTTGAAAACCCGCATT
GGTGATTCGGGATTGTAACTAAAATCTGTGTCTTGTGTACTCTGCAAAATAATTCCTTCT
TTCTATGATTTGTATTAGCCCGGTAGAAAGGTGATTCAGGCTGAAAAGGTTGCAAAAAAA
AGTAGTACTAAACTAGTATACGCTCCTTAAATGAGGGATGCGAAGGTTTCTTTGTGTCCA
TTCAAGGGGGTTAAATAGTATTTTAAAGGGTAAATAGGATTAGGACGGAGCTTATTGAGA
ATTTCATTTTGGAAAATGTATTAAATTTTTTTGTTAAACTTCCAAAAGTAAATTTAGAAA
CTAAAAATCGAAAAATTTGTACAATAAAAATATTTTTATGTACAAATGGAAAAACGTTAC
AAACCTTGTTAAATCCAATAATACATGGCGTTGATGGTTTTGATTCTTAAAAGTAAGTAT
TGACGCAAAAAAACATATGATGGTATGCTACAAATCATCTTTATGAACCAAGCGGGGCAA
GAGCAAAAGCGCGCGCAGTTACCAATAGACGCCATTAACGGGATGCAAATTATTAATTTT
CACGGTGATAAAAAAGAAATGTTGGTTGATGTACCCCATAATAATCAAGCAAAGGTGGAA
TCTCGCATTTTGGGTGGTCGACAGATGTTCTTTTTACCCCGAGAATTTTTTCAGCAAAGT
ACTTTCCGCAACCTAAGTCATGCAGGCTTTAACGTAAAGTTACTAGATACCAGTGAACGT
ATGGATTTTTTCAATCAAGTTTACGAGTATGTGATTCAACACCCTCAATTAGATCGGTTA
GTAGTGTCGAGAACGGGTGATACTGCAATTAACAGTTCGAGAAATGATTTTTTATTGTTT
AAATCAGCAGCTGGGACGCTTGCTTTTGATTGGTTTTCGGGGAAAAGAGCCTTACTAATC
GAATTTTTAATCGTAGTTTTAACGGAAAATAATCAACGGCAGCTTAATCCAAATGACCAT
CGTAGTGAAGATGAAATGTTAAAGCAGGTTTTGGTGGAGAAGTTTGCTGGGCGATATGAA
GTGGAATAAGCTTGTGCTAAGCAAGGAAGTTTATAGCAATTTTTTATCTAAAATGAGTGA
AATGAATTTTTAGGGTACACCCTAAAAAACGAGCTAAACCATCTGTTTCTCTAGCTTCGG
TCACGAAATGGTTTATATGCTTGATTAATTATAACTCAAAATCACTAATAAAAAAACATT
CTCTAAATCAATAAATTTCTCTAATAAAAGCCTGATATTATCAGGCTTTTATTTAGTTTA
TAAAGTTAGTATTAGCCACTGATTAAAAAACAACAAACCCAAACAGCTATGATTTATAAA
AAATATTCTTGAATTTTTAAACATCTAGTTCTTAGTTTTTAGGGTGTACCCTAAAAACTT
TATATATAAAAATGAAAAGGAGTGGGTAGATGATGGGCAAAGCATTTCGATGGCTGTATC
TGTTAAGTACCTTTTTGTTGATGATTGGACAGGCAATTTCACTTTCTATGGTTTCTGCTA
AGTCTTTAAAAGATAGCGGGATTGAAGTTGGAATTAGTATGACAGATCCAATTAGTTCTC
AACAAAAAGTGACTACAGTGATTTCCATTCAAGGTTCTGAAGATGAAATGAGTATTGGCA
GTAAGGTAATCGTTAATATTCCAGGAAGTACTGTACAAAGTGGTGTTGAGGGCATTAATT
TAGTGGGAGCTGGATTACAAGGTTTTGATGGTCCGACAATCACCAAAGTTGGGGATAATT
ATCAATTAGTATATGTTAAAAATAGTGAATCGGTTGCTGGTGGTGAACAAGCGACTATTT
CTTGGACTTCACCCGGATGGTATCCAGGAGATGAACCAGGAGAAGTAGAATCCACTATTA
AATATGAAGATGCTCAAGATACTAGTAAAAACGCCTCAGATAGCACTCAGTCAAATACTA
AGGGGACACTTAGTCCGGCTAAGCCAGATTTTGGTAAATGGACAATGATGGCTAAGACTG
ATGATATTCCAAATTACAAAGGTGTAGCATTAATGAATCCTAGTAATTCGGCGGTAAATG
TTTATGACCTACCTGTAAATTACGGTAACAAGAAAATGAGTAATGCAACAGTTAAAGACG
TTTTGCCAGCAGATACTCATTTTGTATATCCAGGTATATCAGTGCAAACAGATCTTAAAA
CTACCAATAATATTCGAATCTTAAAACTGAATGGCAGTGGTTTTACTAACGTCACAGATC
AATTTGCTGGTGGGATTAAAGTAAATGGAAGAACCTTATCAGTAGATTTTGGAAATGCCA
TGAATGATGGTTCTGCATACGTCGTGGAATATGCGGTTGCACCGGATGATGGTCAGACAC
CAACAACCTATGGGGTGAAAGCAAATTCTGCAGAATTGAATTATATGGATTCAGAAGGTG
ATTCTAAACAAGCCACCGCTTCGCTGAATCAAGCAATTGATGATAATAGCAATGGGTCCT
TCAAGTTTACAAAAGAAGTAAAACAAACTGAATATTTGATGGGATCAAAATATTTAGATT
ACACAATCAAATTAACAAATAATCATAACTTTTTAATTCCTAGTGGGTCAATAATTGAAG
ATGTTTTACCAATGGGATTGGATTATGTTTCAACTGATAATAGTTCTACAGCAGTTGATG
TAAAACCTAGTGTCGCAGGGCAAAATGTGCAATGGACTTTAAATCAAGACTTAGATACGG
GAGAGAGTGCAGTCGTTCATTTTCGTGTAAAAGTGGATGAATCACAATTCCAACCAGGAG
AGAAGATTAATAATAAAGCCGTGTTACATCGGGTCGGGAGTAAGGACATTAATAGTAATA
CTACAACTATTTTAGTGTTTAATGGAAAAATTAAGATCAGCAAGACAGATGCCGAAACTG
AAACGGCATTAGCGGGGGCTGAATTTGATATCCTAGATCAAGATGGAAAAGTAGTTGACC
ATGTAAAAACTAGTTCTGATGGGGCCATTATTAGTAAAACATTACCCACAGGGGATTACT
CTGTTAAAGAAACTAAAGCCCCAGAAGGATACGAATTATCAGAGAAAAACTATACAGTAC
ATCTAGATTATCAACATGCTAAAAATGGGATAGTTGAAGTTAATGTTGAAGATATTCCAG
ATACCACAAGTACAACGGATACGAGTGATACGACAGATACCACAAGTACGACGGATACGA
GTGATACGACAGATACCACAAGTACGACGGATACAAGCGATACAACAGATACAACAGATA
CCACAAGTACGACGGATACAAGTGATACGACAGATACCACAAGTACAACGGATACGAGTG
ATACGACAGATACCACAAGTACGACGGATACAAGTGATACGACAGATACCACAAGTACAA
CGGATACAAGTGATACGACAGATACCACAAGTACGACGGATACAAGTGATACGACAGATA
CCACAAGTACAACGGATACGAGTGATACAACAGATACCACAAGTACAACGGATACGAGTG
ATACGACAGATACCACAAGTACGACGGATACAAGTGATACAACAGATACCACAAGTACGA
CGGATACAAGTGATACAACAGATACCACAAGTACGACGGATACAAGTGATACGACAGATA
GCACAAGTACAACGGATACAAGTGATACGACAGATACCACAAGTACAACAGATACGAGTG
ATACGACAGATACCACAAGTACGACGGATACAAGTGATACGACAGATAGCACAAGTACAA
CGGATACAAGTGATACGACAGATACCACAAGTACAACAGATACGAGTGATACGACAGATA
CCACAAGTACAACAAATACAAGTGATACGACAGATAGCACAAGTACAACGGATACAAGTA
ATACGACAGGTACCACAAGTACAACGGATACAAGTGATACGACAGATACCACAAGTACGT
CTAATAGTACAAAGAATTCTGTTCCTAAGTTGCCAGGAAAAATAACTTCTGGTTCTTCGG
GAACAAGTACGTCGAAAAAAGGTAATTCTACAAGTAAAAAATCTAGTGGATTAAAATCAC
CTTTAGCTAGCCTGCTACCACAAACGGGCGAAAAGGGTGGATGGATTTTAACGTTTGTAG
GTGTTGTTATATTAGGAGTAGTTGGCTGGTTTGTATTTAAGAAAAAACGGTAAGTTTTAG
GTACTAAATTAATTGAAGTGACACTAAGTTTAAAACCGAGCAGATAGCTCGGTTTTTTAG
TAATAAAAGAGGAAAAGGATTAGAAAATATGGTAAAAAAGTTGAAAAATGGTAGTTGGTA
CTTAATGAGCTTTATTTTACCTATAACCATTGTCATCATAGCTTATGCTTCAAACGGAAT
ATATTGGGGTAGCGCACATAGTATTCTGGCAAGCGATGCTTTTACACAAGGCGCTAATTT
TTTAGCCAGTTTTCGAGAGGTTTTACATGGAAAAAATAGCTTGTGGTTTAATTGGCAAGC
CGGTTTTGGATTGAATTATTTAGCATTATATAGTTACTATCTAGGAGGGATAGTAACGCC
TTTAGTAGGACTATTTAGCAAAAATCAGATTTCAAATGCTTTTTATGTAATTACAATATT
TAAAATAGGATTAGCTGGTCTAAGCAGTTTTTCTTATCTAAAATATCAATTTAAAATCAA
ACGATACCAACAATTATTACTCGCAATTAGTTACGCTACCATGTCTTTTGGATTAGTAAA
TGCAGAACAAATAATGTGGCTTGATGTTCTCTATATACTACCGCTAATAGTATGGGGAGT
TGATCAATGGATAGAACAGCAAAGATGGGGATTATTGTTCATTAGTTGGTTCTTAATGTT
AGTTACTAATTTTTATATTGCCTTTATGGTGGGATTATTTATCGGAATATATTATTTAAT
GAAGTTAATAACATTAAAAGTACAACAATGGTGGATTAATATCGGACAGTTTATTGGAAT
TATGCTCTGGTCGACAATTAGCAGTGGAGTAATAATTTTACCTGTAATCTCATCTTTGAG
CCGCAATAAAATGCCATTATCATCAATGAATGGTATCTTCACAGACCGCTCTGGATTATG
GGATTTACCAGTTAAATCTATGATAGGGGCTTATGATGGTACTAAATTTGGGACTACCCC
TTATATTTATGTGGGGCTAATAGTCTTAATTTACGCAGTATCTTACTTTTTTAATCGGCA
AATTGCACGATGTGTTAGGGTTGGATATGCAGTACTATTACTAAGTTTGATTAGTGGATT
CTATCTACAATTTTTCAATCTTACTTGGCAGGGATGGCATTTTCCAGCGATGTTTCTATA
CCGTTATAGTTTTTTATGGTCATTTGTAATGATGCAATTAGCAGCGTATGAATTGGAAGT
TATGGTATCTCGCCTTGAAGCGAAAATTGGTATTATTTTAGGCAGTGTGATGCTGGTGGC
GACTGTGGGGAGCTTTAATCATTATCACTTTATTAGCATTTGGAATTTAGTAGCTACCTT
ATTATTTTTAATAGTAGAAGTACTACTAATCTTTAGCGGATTAAATAAAAAAGTAGCCAT
AGGAAGTTTAGTTTTAGTTAGCATTTTAGAGCTAACGATCAATGCGGGTTTAATGTTTAA
AGGGGTAGCTACAGAATGGCATTATCCAAGTGCTTCACTATTTAATGAGCCAGCAAAAGC
AATCAAAGAAGGGCTTCCAAAAATAAGGAATGATAGACTGCGCCGAGTAGAAAACCTAGA
TTCTATCTCACGTGACGACGGTTTGAGGTTTAATTATGGGTCGGCTAATTTCTTTTCCTC
TGTAACTAATCGACCATTTGAGCAAAGCTTAAATCAATTAGGTTTTCGTTCAACTGGAAG
TAACCTAAACATGACATATGGAAATAATACTTTGGTAATGGACAGTATTCTAGGTATTCA
GACGAACTTAGCGTTGCAACCTGTTGATAAATATGGTTTTCAGATGGCAACTCGTTCAGG
AAAATTTTATGTAAGTAACAATCAAAATGCTTTAAAAAATGGAATTGTAGTAGAGCAAAA
GCTTGCGGAAAATAAAAAATTGAGTAAAACAGATAATTTAGGTAATCAAAACCAATTATT
GTCCTTAGTAGCTCATACATCCGTTACAAAGCGGTTATTCAAGAGCTTTCCGGTTCAATT
GACCGGTTCTACAGGACAAACTGCTGAAGCTGGACTTGAATTTAAAAATTTAGAAAATGG
TAATCAATCTCTTAAATTATCAGTGACTGTCCCAAAAAATCAACAAGCCTATTTGAGTTT
ATTTAAAATGCAAGGAAATATAAGTCAAATATCAGTTTACAAGGGAAAACAATTAATTGA
GAACTATAATCCAAATTTGGTTGGGCAGTATATTAATCTAGGATCTTTCAAACAAAGAAC
GAATCTCAATATTAGTATTCGGCTAAGCGGAACAGGGACAGCTCAATTTGCACGCCCAAC
TTTGATTACATTAAATGAAAAAATTTTCCAACGGCAAATAGAACTAGCTCGGAAATATCA
AGCCACAAATTTAAAATATGGGAAACGGACAATCAAAGGGAATATCACTACAAATAACGA
TAAACAAGCTTTATTATTAACGATTCCAGCAGATCCTGGTTGGGAAGCAAAAATTAATGG
CAAGCAAGTAGCAGTTAAAACAGTAGATAATTTATTTACACTAGTTCCCTTAAATTCAGG
AAAAAATCAGTTAACTATGAAATATGTACCGACTGGTTTAGTGATTGGAGCATGGTTAAC
AATACTTGGTCTATCAAGTTTTATTTTTGTACAGATCTGGAGACGATACGATAATGAAGA
TTTAGATTTAGGTTAAGTATTGGTATTTTTATAGTAAGCTATTTAAAATAGTGAAAGTAA
ATTAAAAAAGTGACTTATTTTAGCTTTATCTGAATAGGTCGCTTTTTTAGTTGGGTAAGG
CGTATCAAGTGCTTTTTTGGGTAAAAAATGTTTTAGTCTTAGTTATAAGGAAAAGAGACT
ATTTCCAAAATAGTACTTAAGGAGAGATTCGTTATGTATAAAGACTTACAAGGAAAAGTA
GCCGTAATTACGGGTGGTTCCAAAGGTATTGGCTCAGCCATCGCCAAACGTTTTGGTCAA
GAAAAAATGAAAGTGGTCATTAACTACAATAGTGATCCAGACGGAGCTCAAAAGGCTGCC
GACGAAGTAATTAGCGCTGGTGGCGAGGCCGTGACGGTTCAAGCTAACATTGCTACAGAA
GCCGGAGTTAATCAATTACTTGAAACGGCGCTTGAAAAATTTGGTGACCTAGATGTCTGG
GTTAATAATGCTGGGATGGAAATTAAATCACCAACTCATGAAGTATCGTTAGAAGATTGG
AATAAAGTAACGGCAATTGACCAAACTGGTGTATTTTTAGGTTCACGTACCGCTTTAGCC
TACTTTAAGAAGAACCATAAAAAGGGAAACATTATTAACATGTCTTCTGTGCATGAACAA
ATTCCTTGGCCTACCTTTGCTAGCTATGCAGCAGCTAAGGGAAGCGTAAAATTGTTCACT
CAAACGATTGCGATGGAATACGCCAAGGATAATATCCGCGTAAATGCCATTGGACCTGGA
GCGATTAATACTCCCATCAATGCCGAAAAATTTGCTGATAAGGAACAATATGATCAAACA
GTCAGCATGGTACCCATGAACCGGATTGGTAAACCTGAAGAAGTAGCTGCGGGTGCAGCA
TGGTTAGCATCTGACGAATCCAGTTATGTGACTGGTATTACACTATTTATTGATGGTGGA
ATGACGCTTTATCCAGCTTTCAAGGATGGACAAGGTTAAGAATCACATTGGGGGTAAATA
AAAAAGACCGCGAACGGTCTTGAAAATAATAAATATTGATGTTTAATCATCGCAAGAATT
TGGCCGCCATTAATTTTGCGGCCAAATTTTATTAATCTCTTTTAAAAGTGGTTGGACGAG
CTTACGGTTACTTTTTAAATATGAACCGTAGAATTCAAGACGATTACGAGGATCGTCGAT
GGGGACGGCTACGCGTCCACCATCGTCAGAGCGCTCAATGGTGGCCGAACTAACTAGTGA
TAAGTTGGAGAAAAAATAGGGAAGTTTAGAATTCCGACTAATTTCACTCATGGCATCAAG
ATCAGCTTGGTATAAGAAAGCAGCATCAGGGATATTGCTTTCTACGATTGCTTGCCAAGG
GCCAGTATCTTGGACCACGAGGAAACTCATTCCAGCTAAATCGTCGAAGGTCACGGATGT
TTTTTTAGATAGAGGATTAGATTTACCGATTTCTACTCCAAGGTATTCCACACCCAAATA
AACTGACTCGATTTCATCGGTCATAATTTCTTGGTTGGTAAAAATTAGCTTCTCTTTAAG
ATTTTTAAGATTATCAGCAACTTTTTCAGGAAAAACATTTTGAAAATTAATTTTAACTTT
AGCAGGGGAAGAAATTTCGGAGTTTTCTAGTAGGATAACTGGACCAGGAGCAACTGAACC
AATTACAATTTCATGATTTAAGTGATGGTAGTTTAATACTCGTTCGGTAAAATCCCGCTC
TGCTTTCAATAATTTGGCTGCTTCTGTAGCCGCGTAAACACCAGTTTCATTTAATTTGAT
GTGGTTACTAACTCGGCGATCAAAAAGTGATACACCTAATTCATCTTCTAATCTGCGCAT
TCCCCGAGTAACGGTGGGTTGAGTAATCATTAAATGCTCAGCAGTCGAGCTTAGTGTACC
GTATCTTTGAAATGCTACTAGCTCTTTTAGTAAATCAAGGTTCATTGCCAATTCGATTAC
TTCCTTTCACTATTCCATAAATGCATAGTAACATACTTGATTGGTAATTTTTATATAGTA
ATTAACCCCTATACTAGAAAAGTGCTTAAAGATAGTGTAAATAAATAGGATATATAAATT
TAAAGGGGTACAAAGCTATGGAATATGTAAAGTTAAATGATGGCAACCAAATGCCTCAAC
TTGGATTTGGTGTTTTCCAAGTTTCCGATTTGAGTCAAGCCGAACAAGCCGTGAGTGATG
CACTTGATACAGGTTATCGTCTAATTGATACGGCTGCTGCCTATGGCAACGAAGAGGCGG
TGGGTGCCGCGATCAAGAAGAGCGGGATTAATCGCAGTGAAATCTTTGTGACTTCTAAGC
TTTGGGTGGATCACTTCACCTATGAAAAAGCGCAACAAGGAATTGAAGATTCACTAAATA
AATTAGGATTGGACTATATTGATTTATACTTGCTTCACCAACCTTATGGTGACACAGCAG
GTGCATGGCGAGCTTTGATTGAAGCTCAAAAGGCGGGTAAAATTAAGTCAATCGGTGTAT
CTAATTTTGCTCCAGATCAATTGATGAATCTGGAATTAATGTCAGATGTTAAGCCAGCAC
TTAATCAAATCGAAGTTTCACCTTGGTACCAAGAAGGCGAAGCAGTTGATTTTGCTCAAA
GTCAAGATGTTCAAGTTGAAGCATGGGCTCCCTTTGCGGAAGGTAAGCATAACATTTTCT
CAAATGAAACGATTGCTGAAATTGGTCAGAAATATGGAAAAGCGAACGGACAAGTCATCC
TACGTTGGCTTCTCCAACGCGGAATTGTGGTAATCCCCAAGTCAGTTCATAAGACACGCA
TGGCTGAAAACTTAGATGTTTTTGATTTTGAATTGAGTGATGATGATATGCAAAAGATGA
GTAGTTTAGATAAAAACAAAAGTCAGTTCTTTGATCACCGTGATCCAGAAGCCATTGTAA
GTATTTTTGGTGAAAGCTTAAAAGCATTACGTAAATAATTTTAGGAGGAATTTAACAGAT
GAAAGCAGCAGTATTTATTGAACCAGGTAAAGTTGAAGTTAAAGAAGTACCTAAACCCCA
AATTGATGGTGATAACCAAGCAATCATTCGGATTGTACGGGCTAGTGTTTGTGGTTCAGA
TTTATGGTGGTATCGTGGAATTTCTGAACGTCAGACAGATACTTTTATCGGACATGAAGC
CATTGGGGTTGTGGAGGAAACTAGTGCAGACGTTGATAACATTCAAGTTGGCGACTTCGT
GGTCGTGCCGTTTACGCATGGATGTGGTCATTGTGTAGCTTGTTTGAATGGTTTTGAAGG
AGATTGTTTGAATCGTAAATCCGGCGATAATGGTGGTTACCAGGCTGAATACATGAAGTA
TGAACCAGCTAATTCAGGATTGGTTAAAATTCCGGGTAAACCAGAAGATTATACCGATGC
GCAATTAGCTTCATTCCAAACTCTTTCTGATGTCATGGCAACTGGCTATCATGCTGCCCA
AAGTGCTGAAGTTAAGCCGGGTTCAACAGTTGCTGTCATCGGAGATGGAGCCGTTGGGTT
ATGTGGAGTGATCGGGGCTAGGTTGCTTGGAGCAAGCAAGATTATCCTTTTGAGTCACCA
TGAAGACCGTGCTGAATTAGGTAAGGCCTTTGGTGCCACTGATATCGTAGATACACGTGG
CGATGAAGCTATCCAAGATGTTTTGAAGTTAACGAAGGAAAATGCCGGAGCGGACGCAAT
TTTAGAATGTGTGGGTGCTACTAGTGCAATCGAACAAGCAGGTCAAATTGCTCGCCCAGG
CGCCGTAATTGGAAGAGTAGGGGTTCCTCAATCAGAACCTAAATCTAACCAATTATTCTG
GAAGAACGTGGGTCTTCGTGGCGGGATTGCTTCAGTTACAAAACCTGATAAAGAAGTTCT
TTTGCAAGCTGTTTTAGATGGTGAAATCAACCCTGGTCAAGTCTTTACAAAGAGTTTTGA
TCTAGATCATATAGAAGATGCATACGAAGCAATGAGTAATCGTCAAGTAATTAAAGCATT
GCTGGTAATTTCAGATAAATAAAAGCATTTCTATAGCTTGCTTAACATTGTTAGCTCAAA
AGGTGATTATACGAAGTTCAATAGAACGGTGGAAAGAGCTTCTAGTTGGCAGTTCTCGTT
TCTGAAATAACGCCCACAATTAACTACATTATCCAAGTGAAAATGATATTTGGTTTCGTT
AATATCTCTAGTCAATTTTAGGTTAAGGATTTTCAATTCCGGTAATAGATTTAACGATTC
CTTCAGTGGGTAACTAACTATTCATCTTTTCAGGGGCGATTCTTAACAACTGCTCCTCTG
TGCTGGATGTCAATCATTTGAAATAGTTTGCAAAAAATAGAATAAGTGTTAATATAGTTC
CGAAAACGTTTTCTTTTTAAAATTGAAACTAAGGATTGTAACTCATACTCTTTGAGGCAT
TACCTTTTGCTTGTTGAAATATACGGGTGGAATGGGTGTCGCAAGGAGTTTTTTTGTATT
AAGGAAGTGGTAAGAATGTTCGGCATTACAAAAAAGAAAAGTAATATTTTTGTTGTAGCT
ACCCCTATCGAAGGTGTTTGCATACCAATTACAGCTGTTTCAGATGAAGTATTTGCACAA
AAAATGATGGGTGATGGATTTGCTATCAAACCAACCAATAATGCGAACAAGGTTGTTGCG
CCTATTAGCGGGAAAGTTGTTTCATTACCTGAGAGTAAACATGCTATTGGAATTACGGAT
GAGGTACGAGGAATATCTGTATTGGTTCATATCGGTATAGATACAGTTCGTTTAAAGGGA
AAAGGATTTAAAACATTTATTGAAGTGGGGCAAGAGGTTAAAGTGGGAACCCAAATAGCA
ACAATTAACAGAGCAACGTTGGATGCAGAGGATTTTGATTTGACGACGATGGTTGTCTTT
ACGGAAGGCTATACAGGTGAAATACCGCTTGGCAGCAAGCTTAATCAACAACTTGCTTTG
GGTACATTGGTTCTCAAACAAGCGTAAGTAATATTTAAGCAGGTAAGGAGGTGTAAATGA
GATGCTGGTGGTGAAAAAAATAAATAATAATGTGGTGGTCTGTTTGGATCGGAATGGAGC
ACAGCTAGTTGCTTTTGGAAAAGGGCTGGGTTTTCCAAAAGTACCATATGAGCTGACTGA
TATGAACAAAGTGAGTATGACATTTTATAAATTAAATTATCAGTATTATCAATTACTAAA
AGAAATTCCGACCGAAATTTTTGATGTAAGTGCCGCAATTACCGATAAGGCTCAAAAACT
TATTTTGAGAAATCTTAATCCGAACATGATTTTTAGTTTAGCAGATCATATTAATTTTGC
TATCACAAGATTAACTAAGTACCAAGGAATGGCACTCCCTTTTTCATATGATGTAGAGCA
ATTGTATCCTCAAGAAACAGCTGTGGGTTACTATGCTGTGAAGCTAATTAACTCGCGTTT
AGATGTTGAATTACCAATCTCGGAGGTCACAGCAATAGCCATGCATTTCGTAAATTCTGA
AACAACGGAATTAGTAACTAACCCAAAGGTAACAGCAGATGATGAAATTATAAAGATAGC
TACAAAAATTATCGAACGAGAATTTGAAATAACTATTAGCAAAAATGAATTTAGTTACAA
CAGATTTATTATGCATTTACGATACTACATTAAACGCTTGAATGAACACCAACAAATTTC
TAAGAATAATAATTTGAAATTATTTAATGTGATGAAGCTAGATGAACCAAGAATTTACCT
GGCAGCTAAGCAAATTGCAGACTACATTGATGATCAACTTGGAACTGTCAGTAATGATGA
TGAATTATATTATTTGATGATTTATGTTAAACGCATTGTTAATAAAGATTAATTATCATT
CAGTGGAGGCACTAGGATATGAAAAATAAAAATCAATATTATGAACAAGTAGCAAAAGAT
TTGTTATCAGCAGTCGGGGGGAGTGCTAATATTTCGTCAGTTACCCATTGTATGACACGT
TTACGGTTTAATTTAAAAGATGAAAGTATTCCCAATGATAATGATATTCAAAGTATTCCA
GGGGTAGTCGGTGTTAATCGAACCGGGGGACAATATCAGATTATCATCGGACAAACTGTT
AATAAAGTGTATGATTTTTTACTAAAAACGGGTGATTTAACTCAATCGTCTTCGAGTGAA
GATGGTTTAGATGAAAACTTGAAAGAGAAATTAACTTTCAAATCAATTGCAAACAACATT
TTGAATAAATTAGCGGGCTGTTTGACACCATTAATTCCGATGATGGTGGCTGCATCGGTA
TTTAAAATGTTAGGCGCTATTTTGGGTCCCAACATGCTCAACCTTATCGGAACTAAAACG
ACGTTGTATCAGCTTTTTACTTTTGTTGGTGACGCTGGTTTTTATTTTTTACCAATCGTC
ATAGGTTATACGGCGTCTAAGCAATTCAATACTTCTCGAATTATTGCGATGTTTTTAGGA
GCAATTGTAATTGATCCGAACCTAATCCAAATTGTAAAAGCTGGTAAGCCTTTTGATATT
TTTGGTATTACTATGCCATTAATTAATTATTCTAGTACAGTAATTCCCATTATTTTAGTT
GTTTGGGTAATGTCTTATATCGAACAATTTTTCAAGCAGCATACTGCTGAGTCAATTAGT
ACGATTATGGTTCCCACCTTAACAATTGCTGTTATGTTACCGATTATGCTCTGTATTTTA
GGGCCAGCGGGAAATGTTGTTGGCAATTACATTTGTGCTGGAATCTTGGCATTCGGGAAA
TTAGGAGGTTTGCCGACGATTATTGCTGTTGGTGTAATTGGTGCCTTTTGGGAAATTTTA
GTTATGACGGGAATGCATTTGCTGATGCTTACAACCATGATGATGATTTTTGCTCAATCG
GGACACGAGAACTTTGTAACCCTTGGTGCAGTTGCTGCCAGCATGTCGGTTGCTGGAATG
TGTCTAGGCACGGCTTTACGAATTAAAGATAAAGATCAAAAAGCACTTGCTTGGAGTTAT
TTAATTGCTAGCTTTGTAGGGGGCGTAACTGAACCTGGATTATACGGTTTAGCAATACGT
TATAAACGTCCCTTTATAGGCATGATGGTTGGCGGTTTTTGCGGTGGATTATATGCTGGT
ATGACTGCGATTACAGCTTATGTTATGGTTCCTGTTGCAAATTTTTTGTCTCTAACAACA
TATGTTGGAGGGCAAACCAATAACTTGGTAAATGGAGTAATTAGTGGAACAATTGCGTTT
GTAGTAGCTGCAATTGCAACATACAGTATTGGTATCGAATCTAAAACTAATAAACAATCA
AATGAACAAATTAAATTAGTGGAGGCATAATGGTGGAAACAAAACTAATTATTCGTGCAG
ACGATTTAGGCTATTCAGACGCAGTTAATATAGGTATTGAACGATCTGTTCATAAAGGGA
TAATTAATAATGTAGGCGTGATGGTTAACATGCCTACAACCTTGGACGGATTGTCTATGA
TCAGAGATACAAAAGTTTGTCTAGGGCTACATGTAGTTATAAGTTCAGGACGACCTCTAC
TAAATCCTAAATTTATTCCGAGTATTGTTGATGATGATGGTGCTTTTCTTAGCTCTGCAG
ATTATCGAAAAGCTCCCAATGACTTTGTTAATTTAGATGAGGTTATTTTAGAAATTGAAG
CACAATATCAAAAATTTATAGAATTGGTTGGTCGAAAACCTGATTATTTTGAAGGACATG
CAGTGGTTAGTGATAATTTCTTTAAAGGACTTTTAGTTGTTGCGAAATGCCATCAATTAA
ATTTATTGCAAGTTACTTTAAATTCAGGTAGACCGAGTTTATTATTCAAGGGACACAGTT
TACATGTTTTTATGGAAGGCATGAATAAGGATTATAATCCTTATCAAACGTTGAAACGAG
CTGTATTATCTAGTTGTGATGAAGAATATCCAATGATGATATGTCACCCAGGATATTTAG
ATGATTACTTATTAAAACACTCAAGTTTAACCACACCTCGTACTAAAGAAGTAGAAATGC
TGACTGATCCACAAGTCCGTGCTTGGTTATACCAACACCAGGTTAGGTTAATTAAATATA
ATGAAATTTAATTATTTATGAGATCTATAAATGTTGTATGGATGCACATAACTAACTTAA
CCATAATTTTCTAGGCCAGCTAAAGCAACTTAAAAAGTGAGCCCTCAAGGTGAATTTATT
GATCATCTTGAAGACTCACTTTTAGATGTTTTGACATAAAATAGAATATTTAAATTAAGA
TAACTTCAAGAAAATTCCAACTGTATTTATCAGTAAAATGAAGTCGGATAAATTTTCTTC
ACAATTCTAAACTCTTCAAAACTTAAAAAATAATTGGACAATTGTTGGTTACAGAGCTTG
ACTAATCAGGTTAATTTTTTCACACATTGATTGGTAATCGATAAGTAAAAAAGACACTGA
AATTTCTGCCAACGTGACATTCTAAATTGTTTATAACCAAATATTTGTCGACATTATTCC
TCGATATTTCTCAGCATTTTTCGCCGCTATCGCATACAAATCACTCAATGCTTTTGGAAT
AATAAAATCATTTTTTAGGGAATAGTCCGTAATTGCATTACTTAATTTTACCGATATAAG
ATCCACATCCCGTCCTTCGCTCAATTGTTGTGCAAATTTTAACAAAAATTCTCTTATATC
GGGATTTTTTTTAACTTCTTCATCTTTATAAGTTTCATCAATTGCATTAATTAAGTCTGC
TTTCTTCATAATAACGTCTCCCGTTATCTATGTGCCCAAGGCCCGTGTTGTGTCCATCCG
TTCACTATAATTTTTCCAATGCTAGCTGTAGCTTGTCCCCAGTCCACATAGCAAGTCTTT
TTACCACAATGCACTCCGTTACCGTAATACTTTCCTCCTACGACATTTTTTAGTTCCTTA
TCGTTTAGTACTTTAATTTCAGTCATCTCAGAATCCTCCTTAAAAATTTAGCTTATTTAT
TTTAAACAGCCTGTATTTTATACGAAGATGTTAGATAAAAGTTCAATCACTCCTAAAGTA
GTGTTTTTACTTCTTAAAAGAAAAATAACTTTTGTTTCTGTAAAAAGTTATAAAATTAGG
TTCAAAGTGATATGTCTTAAAAATTATTTTTAATAAAACGTTACTTTAGGACATAAAAAC
GACTATTCAAGAAGGAATCATGATTTACACTAAAAACCAAAATATAATGACCTTAATTTT
AAGGAGGCATAAAAAAGAAATTAAAGTTAGAAGCGACCAAAAAGTTATTAGTGGGAATTT
TTAAATGGCTTTCACAGTAGAAAAGCTGGGAAATATTACTACTTGTATTTTTAGTTTGTT
TAGACATTGTGGTTAATTTTCTACTTCAAAGGGGAGTTTGGATTTGATTTCAGTAGATAC
TAAGGTTTACGTTTTCGAAGGGGTTATTGATTTTTTTAGTTTTTATATCATTTTTTTATT
TCTACAAAATTATGCACATCATTTATCTACTTTCACCCCAAAAATTATAGTGGGACTAAG
TTCAATTCCTCTTTTTTTTGTACTATATGCATTCTTACCGTTCAATGTTATATATGTTTT
TATCCCGATTTATTATGCAGTTTTTAAAATAGCACACTATGATTGGCTTACATTAAATAA
CTTGCTGCTATCTTATCTAATAGTTAATATTTCTGGGCTAGTAGCGTCCAGTATTTCAAA
TACACTTTTCCATACTAAACTTTATGACTGGAAAAACATGATTGTAACAAGTGTTTTTGA
AATTCTTATGTTATCCACACTTGGTATATATATATAAAAAATCGACAATTCTAAATTGTG
GGATCGTAGTACCCAATTTTTTTTGGTAGTTGTACAAATTATATTTCAAACGATCCTTTA
CTTTTTTACCGTTCTTGCGCACCACTATGGAATGTTTGATACGTTTATTAACGGAGTTTT
AATTTTTGTTATCATCGAATTTTTAATAATGTTGGGCCTTTTTATTTATTTAAATCTTCG
AAGTCGTCAGAGATATGAATCCAAACTAGAAAAACAGCACCTTGATAATTTACAAACCTA
TACTAAGCAACTTGAACAAAATCAATTAAAACTTAGAAAATTCAAACATGATTATAAAAA
TATATTGTTAAGCATCACCGAACTCGCTAAAGAAGGGGACAATGAAGGTTTGATTTTATA
TTTATCAAAATTGAAACTTTATTCCGATTCTGAACTCCAACAACATACAGATGATTATCA
AGATATTCAAAATATTAAGGATACTCATGTAAAAAGCCTTTTACTTAATAAATTTTTTAC
GATGGAACAGTCCCAAATTCACTATCATTTCGAATGTAAAACTCCAATTAACCAAATTAA
TTTAAATATTATTGATATCGTTCGGCTACTAAGTATTTTATTAGACAATGCTATTGAAGA
AGCCGGTGAAAGTTCAGAAAAAAATATTGACATTCTAATTTATAAAAATGTTGATAATAC
AACTGAAATTACTTTAACGAATACGGTTGCGCATTCTGCCTCCAATATCAACCAGTTAAC
AAAAATTGGATTTTCTAGTAAATCCAATCATTCCGGACTTGGACTGTCCATTGTAGAAGA
TTTGAAGCAAAAGTATCCTAATTTATTTATTCATTTTTCGTCTAATAACTACCAATTTAC
TACCCAGATCATTATTAATTAATATTGAAAGGAGGTAGTTATGTATTCAATTATTGTTTG
TGAAGATGACCCAACTCAACTTCATGCGATTAGTACTACTATTAAAAATTTTGTTCTTTT
CCATTAAGAAGATTTTGATAAATCATTTAGTACTCCCAATCCTGAAAAGTGCTTAGATTA
TCTTAAAAGTCATAATATTCAAAATGGTATTTACCTTTTGGATATTGACTTAGGAACTAG
TATGAATGGTATTGATCTAGCTGAACAAATCCGAAAATTAGATGTGCAATCTGAAATTAT
ATTTATTACTAGTCACAATGAAATGGCTTCATTAACTTTAAAGCGACGCGTTGAAGCATT
AGGATTCATCAGCAAAGATAACTCCCTTGAAAAAATACGAGATGAAATCTATGAAACTCT
CAATTTAGCAAGGCTTCGTTCAGATGAGCGTAAAAATTTAAAAAGAAAAATCTTCAATTT
CAGTATTGGAGTAAGAGTGTTCAATTTTGATTTAGATGATGTTTTAATACTTGAAACTGC
TAAAATCCCACATCGACTAAATCTATTTACCAAAAGTGGTAAATATGAATTTTACGGAAG
GCTCCAAGACTACGAAAAGAAATACACCGAGCTTTTTCGTTGTTCCAGATCAGCTTTAAT
TAATATAAAAAATATATCGGAATACAATGCTTCAACAAAGATGATTTATTTTGATTTATC
GCTAAGCTGCAAGTGTTCAATAACCAAGACACGAGAACTAAAACGACGTATACTAGCTAG
CAAATAAGAGAAAAATTTTTTCTTAAGTTGTTCAAATGAGAATTCATAATTATACAAAAT
TGATTAATGCAGTATAAAAAGGAACCCATCACTCATTCAGTGATGGATTCCTTTTTATAC
TTTGTACCTTGTTTCCACGGAATTAGCAGGTACTATATATAATTTTGCTATTATTCCTGA
TTTATTTTGCTAATTATTTTATGAAGTTGTTTATATTGGCTAAGCATCCATGATTTATAA
GTTTTTCCCTTAGGCAGGGTTTCTGTGACAGGGAGTATAGGAATATCATTTTTCTTTGCT
AACTTGACCAAATTATTAACTACCTTTGAATCTACCTGTTTATTGAAAACGAATAGCGAA
ATGTCATGCTCTTTAATATTTTTTTGTAACTTTTTAATAGTAGCTGGAGATGGGTCGACA
CCGTTTTCTGTATCCTTTTCAAAATCAGTATCCGCTACTGTAAATCCAACAGCTTTTAAG
GCATAATCGAAAACTGGTTCACTCACGTAAGCTTTTTTATTCTTAGTATTATTAGTAATT
TTTTTGATACTCTTGATTTGCTGGTTAACTGAATTTAAAGACTTAATATATTTTTTTGCG
TTAACTTTAAAATATTTTTTATTTTGAGGTTGTAATTTACCAAACTGTTTTGCTAAATCG
TTAGCAAGATGAGGCATAGTTTGTGGATTGTACCATAAATGTGGATTGTCACCTTCTCGT
TTATTTAAAAGATCTTCCCCAACTTTAATATAAGTAGCTTTATGTGCATTTTGGGCTAAC
TTATCCATCCAACCGTCGTAACCAACTCCATTTGCGATTAATACATCAGAATTGGTTACC
TTTTTCGCTATTTTAGAAGTTGGCTCATAATCGTGAGGGTCAACATTGGGATCATTGATG
GCAGATGTCACTTTTCCTTTGTTACCGACCACAGCTTTCGCTACTTCACCATAAAAATCG
GTGGTTGTGGTAATTTTTATTTTCCCATCTTTAGTAGACGAATTATTTTGAGAACAGCCA
GCCATTAGTATTAAGGTACTGGTAAAAGCGAATACTAGCGTTACAAATTTTATTAATTTT
TTCATATCTACTCCTAAATTTAAATTTAATAATGTATGCCAAATAAATCTATAAAAGTAT
AAATAATAAAAAGTACTATCTTTTATTAGTCCTATTTTTTTTAATTTCTTCAATAATTTT
TAGAGCTCTTCTTTTAGTTTTGACGTTAGGGCTTTTTAAGTACCTATAAGCACTTGATTG
ATTTTCTTTCTTCATGTTTTTCTCCTTAATAAAGTGATCTATGGTCAACTGCTTTATGTA
TTTCTGAAATTTGCATCAAAAGCATATTTATGAAAATTCAAAATAAATACTAAAAGACTT
ATACAACTTATGCGTAATTCTTCATATCGCTAAATAAATGATAAAAATTTACATTATTAG
ATCACCTCCTAATCTAAATAGTAATTATTACTATTTAGATTAGAATATTAACATTTAATT
GTCAAATTTTTTTGCTAATTATGGCTACATTTATTAAACAACTACAAACTTAGAACTTTG
AGAGGATCACAGTGTCAGAAATTACTAAAATAACTAATACATAAGCTTTTTATGGGAGTT
TTTGATTTAATGGTGATTTAAATTTTTCTATAATTCTTATTTTTGGCTTAAATCTAACGG
CATAAGTACTTCATTAGTCCTCCTTGACATGTACGAACGTACGTTCTATAATTAAAGTGT
TCTTAACATGCGAAAGAAAAAAGACCTTTGACATAGCAACATTAAAAATATTTTTCTACA
TCGTAAAAAATGTTTTTAAAAAGTAGTTTTTGTTTCAAAAGTTAATAAAGGAGTAGTTTA
CATGGAAAAAAATTTGTCGGAACACAGTGAAAAATCGGTACGTTTTTTTGATTTAATGAT
GGAGGGTTTAAAAGACCACGTTGATGCCGAAACTTTTTGGGATGCAGTGGATGAAAACGC
AGTATTTAAATTTAATTACTATTTTCCTAATTTGCCAAAGGAAATGGGCAAATTAAAATA
TAAAGAGTGGCTTGAAGAGAATACTAATTCAGGATCTTCCGCTGAGTTTATTAATTTGTA
TAAGGATCTCTCAACACCTGGTCAAACGACTATTATCATGCAATACGTTGTGCGCTTTAA
ACCAGGTATACCTGATATGAATTTCTTATCAATTGCTACTGTTAAGGATAATAAAGTAGT
TGCGTGGGATGATTATCTGGATACTTCAAAATAGGTAGAATTAAAATTATTTTCGTAATA
ATTAAGATAAAGTAAAAAGAGCATCACTGCTAAAACGCGGTGGTGCTCTTTTTGGATGAT
TATTTCTAGTTTAAAACTAATAACATAAGTGTCCCATCATAATATTTATGGTCAATTTTA
AAAAAATTTTCATATAGTCCATATTCTTTAAATCCAAATTTTTTATATAAATGAATTGCA
GGTATATTATCTGTTCTAACTTCTAACTCTAAAATTTCTAAGTTAATAGACTTTGCATAA
TTTATTATTTCTGCTAGTAACATGCTGCCGATGCCTTGATCACTAAATTCTTTTAAGACT
GATATGCCAAAGGTCCCTCTATGACTAATTCGCTTTCTTAAAAAAGATTTCATGTTAGCT
GTACCTATTATTTTTTCATCTTTAGTAGCTAACAAAAAAAGATTTTCGGAGGACTTGGAT
GATTCTTCTAAAAGATTTATCTCATCAGTAAGCTTCTTTTGAGCCATTTCTTCTGGTGTT
AACAATAGATTACTGGTTTCATTAGTAATAAATTTTAAATAATTTAGTACACCTTGAGCA
TCTTCAGATTGCGCTTCTCTAATAATCACCTTTGTAGAAGTCATTTCATTCCTCTTATTT
CTTTTTAAATATTATATACCCGTTTCATTTTTTGCGTTACATGATATTTATACTCTTTTG
CGAACCTGATTTGTATAGTAAAACTTGAAATAAATTCTACTAATAAAAATAGAACAGTTC
TGACCAGAAATAAGGCATGAATAAGCAGTATAATTGAGATAAAGCAATATAGATATCATG
ATTGAATTACATTGAGGGGAATGATAAATCAATATGAGAAAATTGAGTCATAAACAAAGC
TTGATGGTGATTATTGCGATTGCACTTTTGGCGGTAATCTTACAATTCGTCTTGGGTCAA
GCTTGGTTAGCCCAAATTCTGGTTTCCTTGGTGGGAGCCGTGATGGCGATGACCATGTTT
ATTGAGATGATTGGGACTTTGAGATCGGGTAAATATGGGGTCGATTTATTAGCTATTTTA
GCGGTGGTTTCGAGCCTTTTATTTAGTGAGTACTGGGCAGCCATGGTGATTTTAGTTATG
TTAACTGGTGGGGATGCCTTAGAAGACTATGCTTCCAAGAAAGCTAATACTGAACTCAAA
GCCCTTTTAGATAATTCACCGCAAGTGGCTCATCGGCTTCATGGTGAAAAACTAGAAGAT
ATTGCTGTTAATCAAGTACAAGTAGATGATAAGTTGGTGATTAAACCTGGGGAATTAGTT
CCGGTTGATGGGTTTATCGTTGAAGGAAGTTCAAACTTTGATGAATCTTCTTTAACAGGA
GAATCACAGCCAGTAAATAAGGACTTTAACGATGAACTCATGTCTGGTTCAGTCAATGGT
GATGCTGTGGTAACCATGCAAGCTAGTCAGGTGGCCGCCAATAGTAAGTATCAACAATTA
ATTAAGTTGGTTAAGAAAGCCGAAGCAACACCGGCCCGTTTTGTGCGGATGGCAGACCGT
TATGCGGTACCTTTTACCATCGTGGCAATCGCAATTGCGGTGGTGGCCGCGGTAATTTCT
AAGAGCCCTAGCCGAATCGCGCAAGTTTTGGTGGTGGCTTCGCCTTGTCCTTTAATCTTA
GCGGCTCCAGTGGCGATGGTTTCGGGGATGAGTCGGGCTTCTCGCAATGGGATCGTGGTT
AAGACGGGGGATGTTTTAGAAAAATTATCTACGGCTAAAACGGTCGCCTTTGATAAGACT
GGAACATTAACTAATGGGCATTTGATGGTGGCGGAGATTTTGCCACATCAAGAAGTTTCC
CAAACAGAATTGCTCCAAATCGCTGCTAGTGTGGAAACTATCTCCTCGCATGTATTGGCG
CGCTCCTTAGTAACTTACGCGATAGATAAAGGTCTGGAAATGTTAAGTGTTAGTGACGCT
CAGGAAATTACGGCGAATGGAGTACAGGCCTTGATTCAAGGAAAATTAGTCAAGGTTGGT
AAGCGTAAATTTGTAACGGGAGATCCTTTAATCCCGAGTCAAACCCATACCGCTATCTAT
GTCAGTCGGGATGATCAATACTTAGGTTGTATCACTTTTACCGACTACCTCAGACCAGAA
GCTAGCCAGACCATGGTTCAGTTGCATCACTTAGGCGTTAAGAAATTAATGATGTTAAGT
GGTGACCAAGTCAAAACAGCTCAAAAAATCGGTCAAGAAGTTGGAATTGATGATGTCCAA
GCTGAATTGCTACCAGAAGATAAAATTGCTGCATTAAAAGCTCTCACTCCGGAAGAAAAA
CCGGTAGTGATGGTCGGGGACGGTGTTAACGACGCCCCTAGCTTGGTAACTGCCGATGTA
GGAATTGCCATGGGAGCTCATGGATCGTCTGCTGCCAGTGAATCGGCGGATTTGGTTATC
TTAAAAGATGACTTAGCTAAGGTAGCTAAAGCAGTTGTAATCGCAAAAGATACCATTCGA
GTTGCTCGGCAAGCCGTTTTAATCGGGATCTTTATCTGTACAGCGTTAATGTTGATCGCC
GCTTTTGGAATTATTCCGGCATTTATTGGAGCGATGTTCCAAGAAGTGATTGATACAGTT
TCAATTTTATGGGCGTTGAGGGCACGTTATTCTAATGAAAAATAAGATAAGTTATAAGAA
GTAGGAAAGTATACTATTTTCGAACCTATAGAGAGCACTTTAATACCCGAGTCGTTAAAG
CATAATCCAAGCATTTAAATATATTCTATTAAAAAACACGTTTGATAGTTTCAGACGTGT
TTTTTAAAACCAACTTTATCAGGTTAGATATAAATAATAGCAACGCGGTGTGCAATTCGA
TAATGATTCAACTAGAATAAAGATAATAGTAGGAGAGATTAGTTTAAAGAAGGAAAATCT
AATGTGGGTAAGAAGAGAACAAATTATTCGAAAAATAATACGGCTCCAACAAAATGAGTT
ATACCAATTAGTGCAAAAAAGTTTAAATTTATTATTCCCATTTGTTCTTATCGGTAGTAT
CAGTCAACTAATTCAAATCACTATGTTAAATCGAAATAGTTTATTGCCAACAATTTTTGG
GTTTTCGTCGTGGCTAAGTCGGTATCGATTCATAGAAATTATTTTTGATCATTTGACGAG
TTTAACGTTAGGAATAGTAGCTGCTTTAGCCGCATTTAGTATGGCACATTATACAGCCAA
ACGGTATCAGCGTGATGAAAAGTTAGCGAGTATAACGGGGTTAATTGCTTATTTAATCCT
TACGGTTCGTTATACAAATAATGGTGAGTTAGCTTTTGGTCAAGATATGCTTGGGATGGG
AGGTTTGTTTTTAGGTTTTTTGGTAGGCTATCTGGTTGGACTAAGTTTTAAGCATTTGGC
AAATAGCCAGCAGCAGGATAAATCTTCTTCAGGAGTAACATGGAATCGTGCGTTAGATTC
ATTACGAGCAATTATAATTGTGTTGGTTGTGGCGATTTGCTTTAGTATTTTATTAAATTG
GTTGGCGATTTCGGTTTTACCAGATCAAGTTATTCTAAGATTACAATCACTAAAGGCTAA
CCAAACCTCGTTGCTATTTTCCGTAGCGATCGTAATATTGGCTGGCATAATGACTTTTTT
CGGGTTGACCAGTATGCCAATACTGGCACATTTTGGACGTAATGGCGTCGCAATGACTGC
GAATTTAAACTATGCCCTTATACATCACACGATTTGGGGAGTACCGTATCCTTTTTCACT
AGGGACGTTATATGAATCTTTTGGTGCGATTGGGGGAACGGGAAGTACGCTATCATTAGT
GATTGCAATTTTCTTGTTCAGTAATCAACGTGATCAACAGCTGATTGGCCGATGGTCGTT
GCTGCCAGTATTATTTAACTTTAATAGTGCGATATTAGTGGGTGTTCCAGTTTTAGGAAA
TGGTCTATATATTATTCCATTTCTATTAGTTCCACTAGTTAACGTAGGAATAGCTGCAAG
CGCCATTGCTTTACATTTAATGCCTGCTGTAGTTTATCAAGTGCCGTTGGGAACGCCCAG
TCTTTTGCAGGCTCTTATTGGAACCAATGGGAATTGGGTAACCTTATTGGTTATGGTACT
TAACGTAGGAATCGGCGTTTGGCTGTATCGACCATTTGTGAAATTATCCAACCGACTTAA
TACTCAGGGAGATGGTCTAGATGCCACGGAACGTTAAAAAATGGAGTATTATATTTTTAA
TTGCGAGTTTGATAGGAATTGGAATATTGGCTTGGCCATCAATTCAGTGGATGCATAAAA
ATGTGACCGCCATTTCTAAACGACATGACTCAAATATGTCACCGGTTATTTTCATTCCGG
GGAGTAGTGCTACGCAAAATCGATTTGATGGGTTGATTGATAAGTTAAACGATAGGCGTG
GAAAACGCCATAGTCTGTTAAAAGTAACGGTCCATACTAATGATCGGATTAGTTACTCGG
GATCGATCCGTCCACGTGATAATGAGCCGTTTATTGTTGTTGGTTTTGAGAACAACAAAG
ATGGTTATAGCAATATTAAAAAACAAGCTAAATGGTTTTCTATTGCATTTAATGCGTTAG
CTAAAAAATATCAGTTTAATAATTTTAAGGCCATTGGTCATTCAAATGGTGGTTTGGTCT
ATACAATGTACCTCGAAAATTATTTCAATCGTGACGATATTTCAATCAAGAAGTTAATGA
CCATTGGATCACCTTATAATTTCTCAGAAACGTCACTTTCGCATAAAACTCAGATGCTGT
CAGACTTTATTAAACAACGTAAAAAAATTCCTAAAACGTTGTCAGTCTATTCAATTATTG
GTACTCAGAATTTTGATAATGATGGGATTGTACCAGCACGGAGCGCAGAAGCGGGTAAAT
ATATTTATCAGGGCCAAGCCCAACATTATACTGAAATTACAGTTACAGGAAATGATGCTC
AACATTCTGACTTACCACAAAATCAACAAATCATTAATTTAATCGAGCAATATATTTTGG
CAAAAAATAAGCCACGTGATGATCAAAATCAGGATACACATTAGTAGTCTGAAGAATAGC
AAAACGTAGAACAACTTGTTTCAGTAAGAACATAAAAAAGTCTAACTTAGTGGGATGATT
CCATAAGTTAGACTTTTTTATCCATATAGTATTATTTATACCACTGTGATACTCCATTAG
CAGTGGTTAATGTTAAGTGGTTGTTACTTACCTTTTTAACTGTGTACTGGATAGTACTTC
CGTTGCTGTAATAACTTTCAGTACCTTTTAGTACATAAGTATGATTGCCTAAATTCTTGT
ACTGAACATTATTTAAAATTTGAGGATCATTAACCGTTAATGTTGAGCGGTTACTGGTCA
TATTCCAATGACCGGTGAAATACCCTAATTTGGCTTGCCAATGGCCCTGTAGTTCAGTTG
GAATCCCAGCTACAAATTTATTACTGGCTGGGGTTCTATAATTAATGAAATTAAAATTGA
TATTAAATTTATATCCAGAACTTAGTTTAATTGCTAAAGTGTCAGTCTTAGTTAATCGGT
TTACTTGCTGTGTTCCTAAATTAAATGTGACTGTCCCAGCATTAGCAGCTGTTTTAGTTG
CAATAGTTTGTCCCATATTATTTTTGAGTACGACTGTGGATCCTTTTCTGATATTAGTTA
CTGAAATAGAATTACTTGTTGTAGTTACATATGAATGGCTAGTTGTTTTTGCGGAGACTG
GTGTTGAGGTGACTACCTGTGATAATGGTGCAATAATTCCTAAACTCATGGCTACTGTAG
CAATAACAAATCCTTTTTTCATGATAATGCCCCCAGGAAAATTAATTCCATTTCTATATA
TTATTTATTAGTTGTCCTTGAACAAACATATAATAATCTTATTGAAACATAATTGCAACA
CAATTGTAACATTGAATTTCAAATTTTTTAAACAAACACGAGTTGCTTTTATAATAGTTA
TTTTAAGATGCTTAATCGTAATCATTATAAAAAAAGCACATCTCATTACGAAATGTACTT
TTTATAATGTACACAGATGTAGGAGTTCCGTGTAATGTTTGACAAATAAAGTTGTAAGTA
TTTCTATTTAGTGAAGTATTATTGGTTATTTCTTTGCATAATCCATGCCGTTGATAAGTC
CATTGCCGCTCTTGTTGCATGCGTCTTATCTAATGCATTAATCATAACGAAATCATGAAT
CATACCCTGGAATTCTACCTGTGTCACTCCAACGCCTGCTTCTCGCAGTTTGTTAGCATA
AGCTTCGCCTTCGTCACGTAGTACATCAGCTTCACCGTTTAATATCATTGCATCTGGAAG
ATCCTTTAAATCATCTAGGCTAGCTCGCAATGGTGAAGCTGTAGCCCTGAGTGCGTTCTT
GTGGATCAGTTGTATATTGATCCCAGAACCATTGCATTCCTTCTTTGGTGAGATAGTAAT
TTTCTGCAAACTGATTATATGATGGTGTATCAAAGTTAGCATCAGTAACTGGGTAGTAAA
GTAATTGTTGATTGATATAAAGTCCTTGACGTTGTTTTGTCATTAATGTCATTACGGTTG
CCATGTTACCACCAACAGAATCTCCGGCAACAGTCAAACGTTCAACATCAAAATTTTCAC
TAACAGCTAGTTCAGGTAATTGTTGTAAGACCGCATAATTTTGCTCAATGGCAGTTGGAT
ATTTGGCTTCCGGTGAACGGGTGTACTCTGGAAAAACAATAACGGAATTTGTACGTACAG
CTAATTCTCGTACCAATTTATCATGGGTGTGAGCACTACCAAAGACCCAACCAGCACCAT
GAATATAAAAGATAACGGGTAATTTGGCATAATTACCTGCTGGTCGGATGATACGTACAT
TAATTTCTCCCCATTTTCCAGTATCAGCGAGCATATCTTTGATATCTACATTATATTTTT
CAATAGGTGAAGATTGAACTTTTTCTAATAAGTTTCTTCCTTCAGATGGTTTTAGTTCGT
AAATTCGAGGATGTGGTGCATTTGCTTTACTGAAATTTTTGGCTGCTGGTTCTAAAGTGA
TTTTCTCTGACATACTAAACACTCCAATGTTTATGTTATAATTTACCAGGTAAATCGTGC
ACGTTTTACTTGATGTGATTATTATATCGCGCACGATATTGTTGTCAGCGATTAAGTTTT
ATCTTTTTCAGAAAGGTTGTGAAATTAATGTCAAAACAAAACATTCGTACGTTAGAAGAT
CATTTTTGTTTTTCAGTATATGCTACGTCTCATGCGATTCAACGATTATATAAAACAGAA
CTAGTAAATCATGGATTAACTTACCCGCAGTATCTTGTGCTCGTTGTTTTATATGAGCAA
GAAGGTATGTCAGTAAAACAAATTGGAAAGCAGTTAAATTTGGGTACTGGGACAACAACT
CCACTGCTCAAGCGAATGGAGAAAATGGATTTAGTAATCAGACAGAGAAACCCTGATGAC
GAACGTGGAACACTAGTTACATTAACCTCAAAAGGAAAGCAGGAACGTCTTGCTTTGGAG
AAGCTTCCTAATTTATTAGTCGATAGCACTACCTTAACGGATCAAGAGTGGAATCAATTA
ACGGCTTTAACCAACAAGTTGATGAATGAACTGATTCCCTAAAGTTACTAGTTCAATTTT
GTGATTACATTATCTAAAATATATTCTCAAAAAAATACGTCTGGAAACTACCAGGCGTAT
TTTTTAGACTTTGGACATAATTATTTGTATAGAAATGTGTAGTTTCCGTGGGTATAAACC
AGATCGACGTTGTCGATTAGTTCTGGGTCTTTTTCATTATCGATTTAATCTGGAGTATTG
GCAGTAGCTTCGAGAGATTCGGTGGTTTGATCTATTTGTCCTGCTTGAATAGGATCCTCT
TTTTTTAGGAAGAATGCAGCAAATAAGGTAATGATAAGAACAACTATTCCCATAATAAGA
TAAGTGTGTTGGAAACCAATTGAGTCATACATTGTTCCAGCTACAGATGAAAAAATAAAG
ACTGAAACTTGTTTAGCAAAATTGGAAGCAAGAGCGTAGACAGTAGCGTATAAACGAATA
TCGAAAGCCCCTGCAATGTATTTCATAATTGAAGTTAGAAGGAGAGGCATTTCTAAACCA
GCTACGAGACGAAAACCAACTAACCATATCCAGTTAGGAGCGAAAGCTGAACCTAAAATA
CGAATGCATGTTAGAAAGCCATAGATAATTAAACCATTACGAGAACCAATTTTATTAATA
ATCCAAGGTATCGGGAACATTAAACAAAATTCAATAGCAATTTGCGCGGAAGTCATATAA
CTATAAACGAGGGTTCCTTGTGATGCAGTATCAAAGAATGTTTTGAAGAAGATAATAAAT
TGTTGATCAAACACATCATAAAGTGCTGAAGCACCCATATAAAAAATAGCTAAAACCCAA
AGATTCTTAATTTTAAAAACTGACATTGCAGTCTTCATATCTAGAGAATTTGACGTATCG
CCAGCAGCAGTGGCATTGTCCATGTTAATTTTGTCACTGAAAAGTAATAGTCCGGTTAAA
ATAACAGCAGCAATTGTACAAGCCCAGAAAATTGAATTAGGGTGCCATAGGAAAATTGGA
CCAGAAATCAATGAGGCAGCAACGCCGGCAACTGAACCACCAACGCGAGAATGTGCATAT
TCAAATTTATTTGCTAAACTTGCGCGTTGAACATATTGTTCGATAACAGATACACCACCG
TTTAAGACGAAACTTAAAAATACACCCGTAACAAAGGCAACTAGAAATGAATTAATATGT
AAAACTGGCATGAAAACCCATTGGAAGTAAGGGCCAATGAAGATTCCGACGATTGAAATA
GTTAAAATCAAGGTTTTCTTGAATAGTAGCCTATCGGATAATATCCCAAAAATAGGCTGA
AAAATAAGGGAAATACCAGCCATCATTGAGAATATTGCTCCCGATTCAGTACCATTTAAA
TGAGCAACTTGTTCTAGCCAAAGTGTTAGGTAGCCATTAATAACTGCCCAGATGAAGAAA
TAACTAAAATGAGTTAATGGGAAACCCCAGAAATGTTTTGATTCATCTTTTGCGTTATTC
ATATTTACTTACTCCTATTCGTAATTGTAAGGAACTGGTTTTCCAAAGTTAGGTGTTCCA
TCATCATTCCAATTGAATTTTTGTACCATTGTATGTCGATTAGGGTCGTAAAGAGGATCT
CCTTTAATATCTGTATAGTTTCGACAATGATAAACAAGGATGTCAGTTTCGCCGTCTTCT
GAGACAGTGAATGAATTATGCCCAGGACCATATTGTTGGATATCCATATTACTTTGGAAG
ACGGGTGTCTTAGATTTGTACCAGTTAGAAGCATCTAGTAAGTCTGCATCTTCGTCGATG
GACAACATACCCATAGCATAATTTTCGTCGGTAGCGCTTGCAGAATAGGTTAAGAAGTAT
TTTCCATTGCGGTGTAGAATGGCAGGACCTTCGTTAACCCAAAAAATTTTAGTTTCCCAG
TTATATTCAGGTTTTGTTAACATAACTGGTTCACTTTTAAGCATCCATGGATTTTCCATT
TCAGCGATGTAGATATTAGAGTTTCCTTGAATAGCAGGATCTTTTTGTGCCCAGACATAA
TATAGTTTGTTATGGGCTTCAAAAACGGTAGCGTCTAACGCAAATGTATCCAAATGTGTC
TCTATTTGTCCGTGTTCAATCCAATCAGATTCGTCGTGCATAGGATTGGGATTAGCGCAC
TCTAAGCAATACATACGATGTTGAAACATACCATTATGATCAAATTCTTTAGTGTGCGAA
GCTGCAAAGTAAATAAACCATTTATCGTTAATAAAATGTAATTCTGGAGCCCAAATAAGT
TGGCTCATAGCGCCACTCCCATCAGAATGTTTTCTCCAAATGGTTCGTGGAGCGGCGTTT
GCTAAACCATTTAAAGTTTTAGCTCGTCGAATTTCTATCAAGTTATAGGCAGGTACGGAG
GCAGTAAAATAATAATAGCCGTCAGTATGCTTATATATATATGGATCTGCTCGTTGGACA
ATTAATGGATTGATATAATTTTGGGTCATCAAATAATAGCTCCTTTATAAAATGAAAGTT
AATGTAAGAATTTATTAGTGAATTTCTTTGTAGAAAGACTAATGAATTATTACAAGAGCA
CTATAATTGTCGTTGGAAGCGCTGTCAATAGATTTGTTAATCTTTTTTTAAAAATCGTTG
ACAAATACAAGTTATATTAATAATAATATTAATTGAAAGCGCTTTTAATGAAAAGGTAGA
TGGTTTAGAAAAATCAATTTGTTAATGTAAAAAAATGAAAGGAAAGTAAAGATATGCAAT
TAGATATTTCAGAACAATCACTTAAAGTTTATGAAGCACTGGCGAGTTCTGTTCGCTTAA
AAATAATTCGCTTATTATCGGATGAAAAAATGAGTGTAAAAGAAGTGGCTGAAAGTTTGA
ATTTGAGTAGTCCAATTGTTGCTAAGCATTTAAATAAATTGGAGGAAGCTGAAATTATTC
AGACTAAGAGACTTGGCCATCGAAAAGTGTCCTCTCTAAAAGTTGATACGATCGATATTA
AATTCCCTCAGCAAATTTATCCGAAATTTAGTGCGCATCGAACGGGCATACCAATTGGGC
ATTACACTGAATTTAATGTGAAACCTTCGTGTGGTTTAGCGGGGGAAGATGGATATATTG
GAAATGTAGATAATCCAAAGTACTTTATGTTACCTGAGAGAATGAATGCTGGTATGATAT
GGTTCAATAATGGGTATGTTCAGTACCAAACTCCAAACTTTCTTGGATTTGATGAACATT
TAGAGATGCTAGATATTTCAATGGAACTAGGGTCAGAATTTCCATTTTCGAATAATACAT
GGCCATCTGATATTACTTTTTCTGTTAATGGAAAGGAAATTGGCACTTGGCGTAGTCCAG
GAGACTTTTCTGATGTTCGAGGAAAATACACTCCAGATTGGCTTCCAGACAACGTTAATC
AGTATGGGATACTTAAAATTTTACGAATTACGGATCACGGTACTTATCTTGATGGACAAC
CATTTACTAATGTTTGTTTGAAAGATTTACCGATTAATAGTGACGTATGGACGATTAGAT
TTGAGGTCAAACCAGACGCGAAAAAATCTGGTGGCTGTACGATATTCGGTCAAGGTTTCG
GAAATTACGATCAAAATATTGAGCTTTCAGCTTTTTATAGTTAAGAAAAAAGTTAATTTC
TGAATAAAGTATTAACCAGTTATCCAAAATTTTTTTCTTATTTGGTGTGTATGTGTTGAA
TCTCATCTGCAAAGAGAATAGACCATGTTATGTTTGAAAGGAGTATTTTGTATAGAATTT
AAATTGACTAAATCGAAGATAGTTGCGGAGGTCTAGGGTATGAAGTGCAGTAATGAATCA
TCTGGAGCGTATTTTATGATTGATAATAAGTCTTTTTATGCTAGCGTTGAAACATTACGA
CGAGGGCTAAACCCTGTATTTATACCCTTAGTGGTTATGTCAGAACAGGCTAATACCAAT
GGTGGGTTAATTCTAGTTACTTTTCCCAAAGCAAAAATAAAAGTGAATGTATCTAGACAG
CGTGATCTAACTCAGGTAAAGGTTTAATTGTGGCCCTCCTCGGATGGACCTATATATACA
GAAGAACCTAGAGGTTAACAATATATCCCGTTAATTCGTTAGCAATGAAGATTTATGGGC
ATACTCAATTGATGAATCTATTCTAGATCTTACTCATTCTTGGCAACTATTTGGTAATAG
TCCTCTAGAAGTTGCTAAATAAAATGATGAGTAACTAATACGACTTGGCAAAGCTTTTTT
AACCTGATTTTGTGTTATAGAAGTCCGAGTAGCTCCATTAGTATCCGGTTTGTTCTATGT
TAACTGCGTTTGGGTCCTGATGGTTAGGTGTTACCATCATTGGCTAATTCAGAATTGGAT
GGTTTGCATTGTTATGACTGATATTGGTTGTTGAATTTATATCTGTAGAACCACCGTTAG
TGGTATCGCTTGGGTTAGTTGTATTATTGTTCGATGTTCCACTGTGGTCTTCGTTTAAAT
TTTGACTAGCGCCATCAGTGTTAGTATTAGTCCCAGGATTATTTGTGTTATCCCTATTAC
TATCTTGATTACTTTGATTAATTAGCTGGGCTAGATAGTCTTGATTTTTTTGCAATTTTT
GTTCTAAATGGCTTAAATTCTTTTCCAATTGGTTTAAATTATTGTTGATAGTTTTTGCTT
TAGTTTGATGGTTATCCAGGTCTTCTTTGAGTGTAGAAAGTTTGCCATTTAGAGAATTAA
TTACACTTTAATCTTGGTCTATAGTCTTTAAAGCAGCTTCATATGCAGGCAATTACTTGG
CATATTTTTTTTAGCATTTTCCAAAGGTGTGATAGCATTAGCTAGTGCTACTTTAGTAGC
GATTAGTTTTACATTATCCTAGGCAAGTTGGTTAATGGTACTATTAACCGCTGTGACTTT
ATTATTCGAATTGCTCTTAGCATTGCTTAAACTACTGAGCGCGTTTTTAAGGTTGTTTTG
AGCTATTTTTAAAGCTTCTTGGGCCATTTTATCTATATAGGATGTTTGATCTTTGTCCTT
ATCGTTTGTAGCATTATCAACTTTAGTTTGATCTTTGTTGGTACTTTGTATCGTTAATTT
AGTTAGTAGCGTTTTGCTTTGTGAGCTGTCAAGTATGTGCAAAGAATAAAGCGTTGCACT
TTGGCGAAATAGGAAGGTTAATGAATTAAAAGAATAGAAGAACGAGATTTTAGATTGATT
GGAACGGCGGTGGCGGTTGGAGTGGAAATCGACTGGTTATTTGAGGTAGTGGCTGAGTAG
GATACGTTAAGCGAAGTTACTACCTCAAATAATCAAAGTTATAATGTAAAATTAAAAACC
TCGAAATGTGATTTTTTATCGCGTTTCGAGGTTTTTAAAAGAATTGTTTGATTATATTTT
GAATATTAATTATTTCATTGTGACTTATTTTTGCCACTCTTTTTTGGTCACTTCTTAGAG
AGGGGTCAATGGCTCTAACATGTTGTAATAAAGCTGTTCCATGTATTTTATCGCCTTGAA
TTGACACGAAAAGAGGTGATTCAATGAATTTCTTTTCGGTTAAATACTTTTGTGATGTAC
TAATTGGAACAACTAAAATTGTATTAAAATGACGATTGTAATTATCGTTACTGACGATTA
GACAAGGTCTAGTTTTTTTGGTTTCGGTTCCTTTAGCTGGGTCTAAGTTAACCCAAATAA
TATCGCCTTCCTGTAAACTCATTAATCAAAACCTTCACTTTCTACGTCTGTACCCCAATC
AATTTCTGGAGTATCGACACTACCATATTTTTTTTCTTGGGCATCAACCACTCGCCATAA
ATTAGGCATGCTACGCATGACGGTAATTTTCCCGTCTGGCTCGATACTCCATTCAATAGT
ATCGGTTGAATTTAGATTCAATAAGTCTCGAATGGTTTTGGGAATAGTCACCTGATTCTT
ACTGGTGATTTTAGATTCAACTTTGTTAGGAAGATTATTTTTCATAATATCACTCCTTAC
TTTTTCCTTACCTATATCATATCATATTTACCTATTTATTGAAGTAGAATGACTTGAAGA
TATTATTTATAAATATCTGTTTCATTTGTTTCTTTAAAAGTAGCTAATATTTGGGGGTTA
ATAAGGGATAGCTTACCATCTATCATATGTTAGCTCTAAAGCCTAATGTTCATAACCTTT
AATAGAATTAGGTTTAATACCCAATTCGAGACAAATTAAGGCTTGTACAAACCATTTTTT
GTTTTCTTTTTGAAGTGTTTGAAGCGTTTGAAAATAGGTATTGATTAAGTTAATACTAAC
GCTATCCGAAATCAATTCTTCAATGGGTTTAGTCAATAATTTTTTATAATGTTTTTTTGT
GCTCTTGTTTGATTATAGGCAAAAGACATATTTTCAATTGTATGTGCTATTTTATCTGTA
GTAAAGCTTTTAAATTCAACATAGTAATTTTTCATTATATCCTGCTCCTTAAGTTCAAAT
TAAAATAGTTTTTTTCAGCGAAAGATGTGTAATCATCACTATAAATCACAAAGAAATCTA
TTAAATCAATGCCGCAAATTGTCAGTGCTTTTTTAACTTGTTGACCAAAATAGATATCAT
TTTCGCTTGGCTTGACATTCCCACTAGGGTTGTTATGAGCTATTGCAATTTTAGTAGTAT
TGTTAATAACAGCGGTTTGAAATATTTAAAATGGTGAAATTTGTGCCAAGTTAATAGTGC
CATGGAGAAGCTCTTATTCAAGAACTACTTCTGATTTGGTATTTAAATAGAGTAACTTGA
GAACCTCTTGGCCATAATCGTCAATATCATTACAAAATTTTTCAGCACATTGAGATACTC
ATCTGACCCTATTATATTAATCAGAGTACATTAAATATCTTTAATCGCAGATAAACACGT
AAAAGTGGACAAATTCAATCATATACATAATAAGCCGAGGTACAGAAAAAAACTCTATGG
TAGTTAGTAATTCTAAACGTGAACTTTTTTGATGGGCTACAAAACTTTAAGAAGACGTGG
CTATGACGTACGAGTACTAGATTTGATAGAAATGAACAAGTCGATGAGTTATAACGCTCT
TTAAGCTGTAATTGAATTTGCAAAGGAAGGGAATGTTGAAAAAATAACAATAAGTGAATG
AAATTTCAACCGCTATATATAAAAATAGTTGTAACACAGGTAACGAGAAATTTTGCCAAA
ATTCCTCGATTAGCTTGTTAGATGCTTTATTGTTAGCGCTGATTGATATTGCACGACGTG
AGAATCGATGGAAAGTTGGTACACTGAAAAATACTGTAGAGATGTTGAATATGATGGATC
TTAATAAGAATTTGTCGATAAAGATAATAATCTTTTAGAAGAGCTTAATCAAAATTCAGT
TAAAAAAGTAAATTATCTTTTTAAAATAGTAATGAAGTTTTCTAAATACTAGTATATGGC
ACCTTATATTTTAATAATAGATCCAATTCTTGAAGAATTAACTTTCAGGTCGTCTTTGTA
GGCTGTAATTGTTTGAGTCATATAATCAGTGATTAACAATGAGATGACCATAAAAATTAC
TGTTTATATCTGTGTGGGTATTGGTTTTGCAATGACCCATACAGATAATGTAACGGCTGT
CTATATCATTTTTAGTTGTCTTCTACAACGGATTTCAAATAAGTGGGGCTAAAAATACGC
GATAGGAGTGCATATTAGCATAAATTTATTGAGTTTTCTTGCTATGTTTATATAAAAATT
TATCAACAATTTGACCAAATCATTATATGATTTGGTTTTTATTTTGCTATAATTTCAATT
GGCTATTACGAACACACGTTCGATAATAGAAAGAGGAAATCGAACCATACAAATTTAGAT
AAAAAAATACCCACGTCTCAAAGGACATGGGTATCTAACCATCTCAAAATAATTTTTAAT
AAAATTCTTCTCAGATAAAATTCATAAATTCTCTCAACGAATATTTTAATGTGTTTATAG
AAAATTTTCAAGTAAATAATAATTGGAGGCTAGAATGAAATATAAAAGCGAACCACACAG
AGTATATTTTATGATTGATAACAAATCTTTTTATGCTGGTTGTGAAGCACTAAGGCGAGG
ACTAAATCCTCTACTTACACCACTAGTGGTCATGTCAGAATAGGCTAATACCAATGGTGG
TTTAATTCTGGCTACGTCTCCTACAGCAAAAAAAGAATTTGGTTTACAAGCTAATGTTTC
TAAACAGAGAGACTTATCACAAGCTAGTTTTAAGTTGATCTAACACGGCAAGTAGATTTT
CTATAGCACTAATTCCGAGCTTAGATAAAGAGCTATGCACAGCTTTACCAATTTAAATTA
TATCGAAGTTAAGTACTCTTTATATTGCCTCATAAAGTCCAATCATGGCAATTAAAACAG
GTTTTTCAAATCCAATCGAAGCAACAAACTCAGTTTGGTTATCATCTAAATCAATAGTTT
CATTTTGAATACCAGTATTATCAAATAGTTGCATTGGCTACTTAGCAACCTTCATTTCCA
TTAACTGTTTTAAAAGTAATCAGTTCTTTCAAAATAGTCATTTTTTATGATTTTTTCAGG
ACTAATACTCCTTGTATTTTATTAATTAACCAATTGAGTTAATTTCGATATTTTCTTCTG
CTTCTTTCTTAAATTTTCGCACAGCCATCACTAAAATTAAAATAATAAATGTAATTAAAA
GAATTAGACCAAGTGTTATTTCATTATTAGTAATGGATGTGTCTACTTTAGTTAAGATAT
CAATATCAATGTCGTAGTTAGCTGGCAAAGGTAAAATATTAGCTAAGAATTGATAGACAT
CGGGCAATAAATTGACAGGCATAATGGCACCCGAAATAATGGTTTGTACTAATGCAAGTG
GTAAGTTAATCATTAAGGCTGCCTGTCCAAATAAAAAGGCGGGAATACTTACAATTTGGC
TTGAGATTAACGTCAAAAGCATGTGTTGTCCAAGTAGAAGTAGCGCTTGGTTAGTGGTAA
TACCTGTAATAATCTTAAAAGTCAGAATACTGATTATTGGTGAAACGATTGAAATAACAA
TGAAGGTTAATTCATAGAATAAGAATGCTTTCCATTTGCTAGTCTGTTTGCGAATGGCGA
CTTTAAATTCGGCTAATAGGAGCATTGATGCCGTCATTACACTAATAAAACAACCAAGGG
ATAAGAACATTGCGCCTAAATTCTCAGAGAATTTAAGGGTAGAACTAGGTAGTTTTACTT
CAGAAGAACTAACGACACTTTGCTTGATTTGGCTATTGGCATTTGCCGTTGCTATTTTAA
CTACTTTTTTTGTAGCAGCTGATTTGATTTCAGCAACTTTATCTGGTGACTCCATCAACG
CTGGATTTTTGGCAATAGATGCTTTTACAGTCGCTTCAATTTCTTTAGTGCCGTTAGCTT
TTACGTTAGCAGTAACAACATTAGCAACATTTTGTTTTTGAGTTAAAGTTTGATTGAGAC
TGTTCTCAGATTTTGATTCAATCACAGAAACAACCTTACTAATTGTTTGATTAGATGATG
GATTTATATAATATTTGATGTGCATGGCGCGGTTATTTCTAATATTATTAGCCACATTTT
CGGGTAATTTAATAGCCATCACAATTTTTTTGTTTTTAACTTGTTTTTGAGCTTTTTTAG
ATGTTAAAGTAACAACGTGAGGAGAATTGTTACCTTGTTTGAGTTTCTTTACAAAATCAT
TTTGAAAATCTCTTTGATCATCAGATTTAATTACGGCGACACGTAATTGATCAAGATGAT
CATCAAAGGATTCATAGCCAGGAATGTAGACAATGGTCATGATAAATTGGTAAATTAGTG
CAAAGATGATGGCAATTAAAGCTAGTTTACTGAAAATAAAATTTTTAAATTTCATAGTTT
TACGCTCCCTTTGTTTTATTGACGAAAAAAAAAATCTTCGATTATGTTACAACCGTTTGG
AGGAAAATGCAACATGCAACTATTGAAAAGTTTTGAACAGTCAATTGCAATTCTATTATT
TTTAGATCGAATCCAAAGTACAGACTATATAAAAGCCGAGTTTATCGGACAGCAACTTGG
TTATTCAGTTTCTTCAACCAAAAAAGTTATCAGCGAATTAACCAATGCAAAGATGGTTCG
ATCGATTTCTGGTCCCAAGGGCGGTATTATTCTAAATGTAGATATTAAAGATATTAGTTT
ATATGATATTTTGATTGCTACTGAGAGTAAATCATTTTTTTCCATTGATTACTGTTTACC
GAAGGGATCATTTGGTAGTGAGCATGATCAAAGATTGGTGGAAACGAATCTTAAAAAATC
GTTGCGAGTTTCGGCAACATCTTTTATGGATCATTTAAAAGACATTAGTATTAAAAACTT
GACCCAATAGTGAATCTTTCGGTATATTTCAATAGAATTTGATTTTACACGATGATTAGT
ATGAATATACTAGTCGCCGAAGGAAACCCTATTTTACGGTAAAGAGGCCAAAAAGTGGAA
TTTTCACTGTCGGATGAAGTTAGAAGTAAAGCGGAACAGTCGATGCAATTTTTAAAAGAT
AGTCAAAAATGAAGAACTTGCTAAAAATGACTTACGGCAGGAATTGGAGTTCCATAAATT
GCGCTTTCACTCCAGAAGTCAACGATATTAGTACCAGAACCAGATAATTCAATTAAATTG
GAAAAATTTGATTAATCCAGCAATCACGAGTGAATCAGTTAAAATGGCGATCGTTGTACG
TCCATATTTTTAATGAGTTACAAAATTGGTTTTCAAAAACAAGAGCAGGAAGCTACAAGC
AAGCTATTAAAGAATTATTAAAACAATACAAAGCTTCGGCGATTCCGAACGGCGAAATAT
GTTTCCTTGCTACTAATCCTGACAGCTTAAAGTGTGGCATACTTTGTTAAATGAATTAAT
CTGGCGTGAAAAATGTAAAGAAGTTTATTTGTTTACTGATGATGCTTATACCTATCAATT
TTATGAACACTGAGATTTTAATCGGTTTGCAGAAAAGAAAATAACAATGAAGTTTAATAG
TCGACAAGTTTCTTTAAAATGTTTTCTATACAATCGAAAATTATAACTAATTATGAGTCT
TTTGCTTCTTTCAGAGGAGTAATTAAATCAACTAATAGTTATTGAACTATAATGCTTTAA
CAATAACCCTCATGAACCAAGTTACATCGGTTTTTGGGGGTTATATTGTTTTGACACATT
AGTTGTAACAATAGATTGTACCCTATTGTTTCGTGTGGGACTTATTGAGACGGCTGTAAA
TACTAGTGTCACATTAGGATTGTGACAGTTTAGTTAAAAATCGATTTTTAAGAGATTATA
CAAATAAAAAAGACCACGATTTTATATAGTGACCTTATTAGCTAGATTTCTGGTCTAATA
TTTAGGATTACTATATTTTTTCGATAGCCTTTTGATTGTTACTCTATTCTTAGTTTAAGA
CACGCTTCCTCAAATTAAATTTTATTTTTGGCTCCCCCTTAAACTAAAATAGTAAACATT
AATGGCGATACAATTTAAAAGAAATACCGTATTGCTAGTATTTTGGTACTCTTTAAACAC
TTCTGTAACCTATCAATGGATCCGAACGGGTTTGACGCCATTGTTTAGCAAAGTGGCTTA
ACACCAGTGTTTATAGGGCATTACAGGGCTTTTAATTTTAAGTTGGCTTCCCGTTTGGCT
TCCCTTTGTCTAAAAATTAAGATAATTGACTAACTTTTGAACGGCTTCTTTATTTTGTTC
ATGGGTAACATGCGTGTAAATATCCATGGTCGTTTTTACATCAGTATGACCTAATCGTTG
TTGAACTTCTTTAATACTTGCACCAGCAGAGAACAGAGCAGAGCAATGTGTATGCCTAAA
GCCGTGAATGGTGATCGGTTTGATATCTATACCATCAATAATACTGTGAAGCCATTTTGA
CGGTGTGTTCAAGGACTTATAGCCATTTAACGTATTAGGGAATACAAGTTGCTCTTTTTG
CATGGTGTTATATCCACGTATAAGAAACTCTTTTTGTTGAGAAACTCGATATCTCTTTAA
AGTGGCCACCGTTTCAAAATCAAGATCAATCGTACGTCTACTGGCTTTAGTTTTTGGCGC
TTGAATGATTTGCTTACCTTTCATCCCTTGAGTAAGGGTTTTGTTAATCGACAGGGTGGA
ATCAGTGAAATTAATATCATTCCATGTAAGAGCTAAGCATTCGCCACGTCTAACGCCTGT
AAAAGCCAAAATTCTAAACAATGTGAAGCGCTCCAACTCTTTATCTTTATCGATATGGTC
AAAGAAACGTTGCAACTCTGATTTATTCCAAAAATTGTAGTCCTTGTCGCCACTGGCTTC
TTGCCGTTTGGGTAAGGTTATCAGTTTGGCAGGATTAGAGACAACGTAACCACGCTTTAA
AGCAAATTCAAATACTTGAGTGGTATAATGATACCAACGTTTATAGTTCTGTGAGACTTG
CTTAAACCACTTATTAACGGCGCTTTGAACTTGCTTGATGGTAATCGTTCTAATTCGTTT
ATTGCCTAACGCAGGTAATATATGATTTTGAAACATGCCATCAGTTCGTGCTAGAGTACT
CTCACGTACAGTGTTTTGGTATTGGTCGTACCATTCCGAATAAACTTCACTAAATAAAAT
ATTGTTTTCAGTAGGCAAGCTACTTTTGTTCTCTAATTCCAATTGCAAACGGGATAGGGC
AAGGGTAGCTTCTTTTTTTGTCTTAAAACCACGTCTACGAGTTCGCTTCTTGTTGCCAGT
CTGTGGATCAATTCCCATATAGAGTTGAAACATGTATTTGGTGTTGCCGTTTTTATCAAG
ATACTTTTGTACTTTTGCCATTTTGATCACTCCATAACTTGGAAGCTTGCGGAGGCTTTA
AACTATGATAGTGATTTAGCAATGATTAGGGATGATTGAACACCATCCCTTACTCCCACT
CTCTGAATCGAACAGAGACGTGCTAACCATAGGTGAGATAGACTTGATCGACTTAGGAAT
ATATTTCTTGTAAAGACGATCAAGGCTTCGAAAGTATTACTAGTATTAGACCAATGCACA
TGAAGATAACACCCCAAAAAATGCGAAAGCCTATACTATTGTTTTTTTAAAAAGGACGAG
TAATTATCAAAGTTTGGCCTAATATTATTATGTAAGGTCCAATAAGAAAAGAATTGCTCC
AATAAGAAAAAGAATCTTTGATAGCATAATTGCCTCGAATAATTATTTGTTAGGTTCCTC
GTTGTTAAAAGTTGAAGAATCTGATTTATTAACTAATGCATCTCTTATTTCTTTCAAATA
CAGCTCGGTATTATCAGGAATGACCTCTTCTTCTTCTTCCTTTTTAGGCATTAATTTATT
TACGAATTTCACAATTAGGAATACAACAAATGCAATAATTAAAAAATTGATGACGGAATT
AACAAAGCTTCCAATTTTAAATGTTGCATCAAACACCTTGAAACTCCAATCGGAAAAATC
AATACCACCAACACATAATCCAATAAGGGGATTAATTAGATAGTTAACCAGAGCTTTTAC
GATTGATGTAAAAGCACTACCGATAATAACACCAACAGCTAAATCTAGAACGTTACCACG
AGAAATAAATTCTTTAAACTCTTTTATCACTTAAAAACAACTCCTAATAAAATATGTACA
GCTTTTAACGTCAATCAGTATTTGGACGTATTCCCAATTTCGGGAGAAAGTAATAGTAAA
TGTTATTCGCCAATTTCGGCGAAAAGTAATGGTGACCGAAAATTCGGCAGACCTTGTTAT
AGCACTTGCTAAGCGGAGAAATCCGTTCAGTACATCCCTTGATAAGTACGATAATTAAGA
TCTATGTATTAATTACTCAACCGAAAATTCGGCTCAGTACATCTCTGTTAATGATCTACT
ATAAGGACTCAATTCAAAAATAGATTCGGCTGAAATTTAAGCCGAACTAAGCACCTATTT
TTATTAAGCGGGAAAATTCCTGTCTACTATGAAACATCTCCCCCAAATTGGGGACATCTT
TTCAATAGGTCGAAAACTCGGCTGATTAAAGATTTATCCAGAATTGGATAGGTCTTTTTC
AATATGCTCAAAATTGAGCTGATCTAACATCTCGTTAAAATTAACGGCATCTTTTTAATC
GGCTGCTTAAAGATTTAATCCCATCTCCCACTTAGATAAAGTGGAAGTATAAAGACTGCA
AAACCTAACAACAATAAAATCCAGCCAACAAAGGCAAGTGGTCGATTAGTAGTTTTGTAA
TTTATAAACCAGCCATTGACCCATTTTGTAGTAAATACTAACAATAATAAACCAATAATT
GTTATTCCCAATCCTGTATACATAATAATGTTATCAACCATATTAATCGTATGCCTACCA
TAGCAATTTGATATTTCTATTTTTAGCTTCTACTGTTCGATAATCTTGCTTGTACTAGAT
ACATAAAATTTTCTATTTTAGTAATACTCAATATATCTATTTTCTGTCCGTTATATAGTC
CAGTAGCTTTATTGGTAAGTTCAGATAATAACTTAGCGTCATTCTCAAAACTAACTGGCA
CACTGAAACCATCAAATTTATTATTGCTGTCAAAACTGATTTGAGCATTTTTAAGTTGTT
TTCCTTCAATAAAGAGTTCCACAGTTATCCTCCTAACAAGCATCCTTACCTTCAATTTTT
CTTGTTTTTACAACGGTTACTAACTAAAAAGTTGTACAACATTACGTATATTGATTCTTA
ATATATAAGTAGAGTTATTACTTTCTCTTTTTGAAAGATAAACGTTTTTTATGAAATACA
CTATGTTTTATACGATCAGTTTCTACATCATTATTGTTAGTAGCCTTCTTAAGCCCTATG
GAAGTAAATGTGAAAATGGTTAAGCCTAACATAATAAAATTTATCTTTTTCATTTTAATA
ATCTCTTCAATCTATCGTAATTATTGAGTTACTATTCAGTATTAAGTTAGTGTAATTTAT
ACGTCAATTAATATTGGACATAATTCCCACATACAGAGTCGGACTGTATCTAGTCACCGG
AGTGGGGAAAAGATATTACCTAAGCTGAGGGCTGCCAAGTATGATTAAAAATAAGCCAAT
GCAGATAAAGATAATCCCCCAAAACATCTGTGTAAACATACTACGATCACCAAAAAAGAA
ACGTAAGATATTTAAAGTTCGACCAAGAGTTATTATTAATGCTCCAATAAAAAATATAAT
TATTCCAATGATAGCCATAATACTCGTTTCCATAAACTATTCGCTCCTTTGTAAATAAAG
TATTAATGTAACGCGGTATAGAATGTAAAAAACCCTAAGAAAATACCAGGGATGTTAGCT
GCAATGATCGGCCAATCACGTTCTAACATCTTACTTGGCGGTTAGGGGATGTGGCTTTTT
TGTTAATGGCGTATAATTCATTTAGAGGTGAATATTTTGAAATTCATGCAAATCATATGG
GGCTATGCTACGTTAACAGCTTTTTTTATTTCGCTAGTCTTACTATTGAAGATTATTTTT
CAGTTTCAGAGCCAAAATTTTTGTTGTTTTCTTGTCTATTTGTTTCTAGTGTTTGTTGTT
CGGATTCGCCCTCTGAAGGATTCAAATTATCCGTTTGGCTTTCATATGGAATTTGTGTTC
CGAGATTCTCGTTAGAAAGCTTAAGTTTATCCTTTACAACTTCGACTTGAGTCTCATCAA
ATGACTCATTAATTATTTGCGTAACAGGTTGTTCTTTTTCAAAAAAGTTTTTTTCTATTT
TTTTACTATTTTCGGAGTATCTTTGAGCAATTGAATTAGCAATGCGGCTGGTGGCGTCGT
TAATTGATTTTTGCTGGCTTTTATTATTGGGTAATTGCCCTAACTTTGTCAGAGTATCAG
CATCTTTATTTGCAATTTCAGCTTCGCTTGCTTTTTCTTTAATTTGTTTATTTATGATTT
CGAGTTGTCTTTTTAAACGTTCATTTTTGGAAAAATATCTTATAACCCCTTGCAGTTTTA
CGGTATTGTCACCATGATGGAATTCTATTTCACCAAATAATCCATTGAAAAGAGTAATAA
GAAGTGCAAGATTCTGAGGGGTCACATATTGAATAATATCTCCAGGAGATTGAACTTTTT
GTTTTTGATACACATCGTCTAAGTTTTCCCCAAGAATATTCTTCACCATAAGTTGATATT
CTAACCAAGTAGATGAACTTATCTTTTCGGAAGTATTTACGCCAATCCTCATGTAATAGT
TTTCTTTATATTTGTAGAATGGATTAATATATGGATTAAGCTCATTTGCATTACTAGTAA
ATTCAAATATACTTTGATGTGCGGTTTTAATCCAAGAAAGCTTATCCGGGAAATTTTTTC
TTGGCAGTTCTTTTATCCATAAAATACGGCGCTTTAAAGTGAAAGGTGAAACATCATAAA
TCATTTGTCCATCATCATCTAATATTTCAGTATGATCGATAGATTTGGTGAAACTGTCAG
AAGTTACAACTCCTATAAGGAATTTAATTGATGACTTATAAGGAACAACAATAAAGTCCC
CAATATCAAAATCTTCAATAAAATGAAAAGCTCTAGTAGCTCTATTTGAACTTCTAGTGA
GTTCAGATGTTCGATCTTTTTTTCTAGTTGTATCGTCTTTTTTCTTATTTGATGGATTTT
CATCAAATTGTTTTAAGTCATGAGTTTGGAAAATATTTTTATACGCTTGTAGCAGTGCAT
CTTCTGAGGCTCGTATTGCGGGAGAAATATTTAAAAGATCGTTGAGGGACACGCCGTTCA
AATCGATCGATACATAATTATTAGTCAGAAAGTCGGTATAATACTGTGCCTGACTATTTG
CTCGAACAAACCAGTATCGTGTTTCTTCCGGTATATCAAGTATAGTGAGTGGTTTGGTTT
CAGGATTACTATCCATAATATTTCCTCCAAAAATATGTACAACTTTTTTAACGTCAATCA
GTATTTGGACGTAGAGTTAATAATCAATCGTAAATAAGTTCCTTAACTAATGGCTCGAAC
CAACTAGGAAGGTTAAATTCACTCATAAAGTTAGCCCAATTTCTGCGTTCATTCGGTACG
TCATTATAGATTAATTTAGCAATCATCCTAATGGCCCGTATATTAGTTTCTCGCTCCTCT
TTGTTCTTGATGAACGGGGAGAAAGTATACAGGAAAGTAGGCTGTGAGAATTGAATATGA
CTAATCTCATGAGCAAGTCTAAATGCAACGCTAATATTACATTCAAAATTATTGTTTAAA
TTGATAATCCTGCTTTTGCAAAACGCAACATCAGGATCTGCAGAGTTGCCTTCAATGTTT
TCTATCTTAATTCCTGCTTTATCCGCGATATAAATAAGACGAGCCAATAAATCATCATGT
AAATTATTGTGCATAATACTATTCACCACTATTCTTATTAGCCCTAAGCATAGCCAATAG
AGCTTTTTTATATTCTTCTGAAAGTGGCTTACCATCAAACATGGCTATACCTTCTTCAGA
TAGGGCTTTGTCTAGGTCGACGGGTTCATTAGTAGTAGAGGGTTTATCATCTGTACCCAA
TAGATAATCTACAGATACACCTAGAACTTTGGCAACAGAAGCTAGAGACTTTGGACTTGG
CTCTCTTTTCTTCCACTGATATAAATAATTAGCACTTATTCCAGCTTTACGTTCTACTTC
TGCTATTGAATATCCGCGTTCTTTGGAAACTTTTTTAATCTTATCAAATAGCGTCATAAT
AATGTTTCTCCAAACTTTAACCTCATTAATCTAAAACAAATTTTAGAAAAAACTTGAAAA
AATCTAATATATGTTTTAGAATAAATCTTGTTAAGAAATATAGTTAATAAAAAGAGCAAA
TTAAAAACACCTATAAATCGGCTGGCAGGCGATATAGAATGCTTTTTATTGCTTATTTAA
TTATGTCTTTATTCTAAGATATATTTTAGAATATTGCAACAAATTTCTGGAATTATTCTT
AACAATATTTATAAATGGAGGTGAACCCATGTTTATCCATATGGAAACAAATAAAAAAGC
TGAAGCAATTAAGGCTTGGCTTGCTAACCACAAGAAACAAGAAACACAGACTACTTTGTC
CGCTAAATTTGGAAAATCAAGAACGTTTCTGAATAGGGCAATAAACAAACAAGACGTTGG
ACTTGGTGCTGAAAATTTAGTTAATGGGATTTATGAATATTTGCATGAGAAATACGGAAT
CTAAAATTTGATTTCAGATTTTTTTTACTTGAATTAAATAGTATCACCCTATGTTATCTA
TGTAGGTTGAGGAAAAGTAATTTAAGCAAATTAAGAGCTTTCAAATTTATATTGCACTAA
AACAACGATCCAGTAGTGATAAGTGCTAAAGCCCTATAGAAATAAATTATAAGGAAGTGT
AGAAAATGAAATCAAACGTAGTATTTACGGAAACGTTTAGTTTGTATGATGAACCATTTA
CAACAGCGGATATGATAGCGGAGTATGCAGGGGTTTCAAAACATGCTGTGAACCAACTAG
TTAGGCAATATAAAAATGATTTAGAAGAGTACGGAATATTGGCATTTGAAATGCGTAAAT
TAAGTGGACGTGGACGACCTAAAAAGATTTATCAACTTAGTGAAGAACAAGCAACACTAT
TAATTACTTATCTTGATAACACACCGCAAGTAAGAGCATTTAAGAAAGAGTTAGTTCGCC
AGTTTTACGCTATGAAAACCGAGTTATTACAGCGTCAGTTAGTTCGTACGTCGGGTAAAG
CTGGTAGACGTGAAATGACCGACGCTATTAAAGAAAGCTCAGTATTGAGTGATAAATGGT
ACGTGTACAGTAACTTTACTAAATTGTTGTATAAAACGGCGTTAGGGTTTGACGTTAGCA
AGTTGCGCGAAGCTAGAAGGGTGGACAAGAAAGCTACTCCCTTAGATTTTCTAAATAAAG
CAGAGTTAGACGCCTTAAATAAACGTCAAAATCAGATAACCACTTTAATTGATTTAGGAA
TGGATTATCAAGCGATTAAAGACGTTTTAAGTAATCAAGGTGTTATCTATCAAACAACGC
TAAAAATACCAGAGAAAGCGAGGAACTAAGTCATGGTGGCATATATATCAGTAAAAGCAT
TTCTGTTATGCACGATTTTAGTGCTGGGAGCCTATGAATTAGGTAAAGCACACTATTAGG
AGGCGAGAAGTATGGAAATACCACTAACGTTAAGTGAAGAAAGCTTGAATGTTATTCATG
GTGTGATGCTAAAAAGTGCACAGGAAGCATTTAGTGAAGTTGTACAACAACAAAAGTATC
CAAGATATATGACTATTAAAAACGCTTCAGGCTATGCAGGAGTTGCAGTTAATACATTTA
AGAAAGAATTCATTAATAGAGGTTTGAGAGTGATTGATCCAGATGGATTAAAGCGGATTG
ATAAGAATGATATTGATGAATTTATGGAAAATATGAAATTTTAGGAAAGCTTGCGGAGGC
TTAATACTAAGTATAAGAAAGGATTAGGAATGAAAAAAAAGAGTATAAAAAAACCATCCA
TCACGGCAATGATGAATGGCGGAATAATAACGTTTACCAGCGTTTTTATTGTACTCAATT
CTAACAAATTCCTAAAAGTAAAACAAACATGAAAAATAATTTACCAGATTTAGAAGATAC
TAATTACAAAATTATTCAAGTAAGTGCTTTATTGAGTTATGTTGGCAATGATTTAGCGAA
TCTAAGTGACGCTGTAGAAAATAATGATCATACAAATATGGTTATACAAGCGAGTTATAT
GGATGATCGTGCATTTTTTACTTGTAGGACGGCTTTAGATTTAATTGAAGAAATTCAAAA
GGATGTAGAAGCTTGTATTAGACCGATTGACGAGGTGAGTGGACGTGCAAGCAATTAATA
AAGCGTTAGAACTTGCTGAATTGGGTATTGCTAGTTATCCCACTAAAGATAAAAAGCCCC
TTACTCCACACGGACACTATGACGCAACGACTGAACTAAAGAAATTAAAACGTTTGTTTA
AGCATTCTACTGATATCAATATACGATTAAATACAAGTCATTTAATTGTTTTAGATGTGG
ATAGACACACAGAAGGTAAAAATGGTACAGAGGCGTTATATAAGCTTGCTGAACAGCATG
GTAATTTCTTTAGTGAAACTTACTTTGAAAGTACTCCACATAACGGTTTGCATTTCTTCT
TTAAGACGAATGCTAAGCAGTTAAGAGACAAGACCAATCTGGGTAACGGGGTAGAAATCA
TTACCGACCAGATAGTTATAGCACCTTCTAGAGGATATGAACCAGCTAAACATATGAGCT
TTAAAGATATCAAAGAGGCACCGATGTGGCTAGTTGATATGGCAAAAGTTAATCCCAGTC
ACTCAGCGGAAAATTCCGCTCAGTACAACAATATTAAACGTTATGGAGCTTATCTATTAG
AAGAGATGGCACAAGGAGCCACTACAGGGCAGAGAAATACCTATTTAACTAAGATGATAG
GCAAGATGTTGTATCAAGGCACAGCACCTAAAGTAGTATATGAATTTGCTTGCATTGCTA
ACCAACATTTTGTTAATCCAGCTTTATCAGATAAAGAACTAAACGGAATTTTTAAATCTG
TACTGCAAAGAGAAGCTAAACGATTAAAGGGGGTGAGCGTTTGAACGAGATACCAGAAGA
AGTTATGGAAGGTATTAAAGACTTTGAGCAATCAGAAAGTAATCGAAAGAAACAGACGTC
CGAATTAGTTAATTTTAACACCTTATCGTTTGATGACTATACTGCCAATGAATGGAAATT
GCTAGGGGTTAAATATGTAAATTGTTTAAGTGAAAAATCACCAGCATGGCAAAAATTTAC
ATTAGTGAACGCAGGTAGACGAACACAAAAAGTTAAAATGCGAATTTTGGTTGGGACATT
AGGTAATGAAATTCTCAAAGAAAATATAATAGAAAGATATTCAAAGTTACCAGAGGGCGC
CAGGTATCAGAGCAAACATGGTGTGTGGAAATTATTCAATAACAATGAATTAAAAAGCTT
TGTTAAAAAGATTATTATTAATAAATTTGAAGAAAATAACATTGAGTGGGATATCAAAAC
TAGCAACGCAGTAGCTGAATATGTCTATGCTAAGGCGTTGCAGGAAGATGTAAGCACCAT
CCCTTTTGATGAATCTAACCCTAACTTAGTAGCGTTTAAGAACGGAACCTATAATTTTAA
GACGGAACAGTTAGAACCGCATAAAGCTTCAAATGTGCTAGTTAATTATCACGATTATGA
TTTAGATATGAGTGGAGAACCGACCCCACACACAGATAAGTTATTAGCAGGAATGATGAC
TAAAGATGTTGTACCAATGTTTAAGCAGTATTTAGGATATATGTTTTACCATTCGCACGA
ACCTATTCAGGATACCGTATTTTTACACGGGAATGGTGGCGAAGGCAAAAGCACGTTACT
AAATTATATTATTCATGACATATTGGGTATTAATAACGTTTCTACTGTAAAGCCAAAAGA
ATTAGCGGGGGATAACCGGTTTAAGATGATACAGCTGTATCAAAAAGAAGCTAATATTGT
GGCAGATATCGAAAAAGGGTATCTACAAAATACGGACGTTTTAAAGTCATTAACGGGTGG
AGATGGAGCAGACGCCGAAGCTAAGGGGGTACAAGGGATTAGTTTTACTAACTACGCTAA
ATTACTATTTAGCGCTAACGAACTACCAACCTTTAGTGATAATTCAACAGGTTTTAAAGA
TAGATTAATGGTTATCGAATTAGTAAATGGTGATACAAGGCAACCAGATAATTATTTTTG
GGATAACCAAGATATGAAAGCAGTTAAAGAAGAGCGTAACTGCTTTGTATATGCTTGTTT
AAGAGCTTTTAAAGTAGCGTTGGATAATAGACGCTTTGAGAAGCCTAAAAGTGTAATTGA
AGCATCTGAACAATGGCATAAGTCCAATGATCACTTCGGCGAATTTATAGATGAATGGTG
TGAAATTGATTTAACCAGTGATAAGGGTGAGAAGGCTAGTTATGTGGTAAGTGCTTATAA
AGAATTTTGTCATATGAATAACTACTCCGATAAGGCTACAGCACAAACTATTACCGCTAA
CTTAAAAAGATTGGGTATCAAAAAGATTAAGAATCGTAAAGGTTGGAGTACCACGGAACA
ACCAGTTCATAGATATATTGGTCTTAAATTAAAAGAAAATGATTAGTTATAACAATGTTC
CTAAAAGCGTTCCTAAAACGTTCCTTAAAACGTTCCAAAAAATAGTCTTAAGAATGCTGA
TACAAAGGGATTCGTTCCTAAAGTTCCTTAATTTATGTATATATTTAAAATTATGCAAAA
AAAGAGTATGTATATGCTTTTTATATAGAAAAGCTTTTGGAGTGATATTTTTTAGGAACT
TTAGGAACACAGTTAGAGGCTGTAAGAAATTTTTGGGTACAACTTTAGGAACAAACAAGG
AACAATTTAGGGAACAAGTTAAAGCTAATCTTGAGGAATCAATTAAAGAATTAGATAGAT
TAAATAAGGTTTACTCACATGATTTTAGTTTGGAAACCGAAAAGACTTTTAATTCCTATG
TTCCATGTTCCAGTTAATGTTCCATTAATTTATCAAAAGTGGAACATGTATAAATGCCTA
TTTATCAGTATTTATAGTTATTATGTTCCATTGTTCCACTTATAAAACCTAATTGGGGTT
ATAGAGTAAATAAAAAAAGATATATAAAGAGTTTGAAGAAAAAAGTGTAACAGTGGAACA
AACAGAGTTAAAGCCCTGTGGCTGTAAGGGTTGTTATGTTCCATTTAGGTGGAACATAAC
AAGAACAAAAGTGGAACATCACTCTTTGAAGACTGAATAACACATTTTATAAAAAATATA
ACCATTTACCGGCCAGAACTACCAAAGATGAATGGTTATATATGATTTATCCTAAAAACT
ACTATTGAAATAGTTCCAAATTGAACGAATAAAAAAATAGACATTCCATAAAAAGGTATG
CCTATTCGCCAGTAACTATCTACGAATACTATTATACCATGATTGGTGGGTATTTGATGG
TTAAGTACAAAGAAGTAATAAAGATTTTAAAGCAAGTACCACTACAAGAATTTAGAGAAG
CCAATTACGGCTATTAGGAGGAAATAGAAATGACAGAATTTGAAAATGTGAGAGACGCAC
TAAAGGATGCTATTGAAATCGCAGATGCTAAATCATGGGGCGATATTAAAGAAGGCGGAA
CAGTCAGACCTGTAACGATCCAAGATGTACAGGATTTGATGCAAGAACGGTTATATAACA
TTGCAGACTTGTTAGGAATGAGCGATCTATATTTAGAAGGTGAAAATGATGAAGTACACG
ACTAAAGAATTAACTCGTATTCAAGGTACTCATGATCCTTATAATTGTGAAATTATAAAT
TGTGATGTGTGTGCTCGCTTCTGGTCATATGCTAGAGGGCTAAGGCAACAAAGTAGTGAA
GAAGGTCAAACGGGTAGAAAAGGGAAATTAACCGAGAAGCAACAAGCTTTAAAAGTATTA
AGTAAGATTAAGTTTACTAATGTTTCAGATTTGATCAATAAGTATTCGATAGCCTTGCGT
ACAGCAATTAAAGTAGGCTGTTCAATTCGTGAAATTGCCTTTGAATTAGACTGCAGAGAT
TCTCAAATTGCTAAAGCATTGGATAGTTTAAAGTTAAAGCCTAAAACTAAGGCACAATTA
AAGCTAGAAAAGTACCGTAAACAATTGAAAGCAATGGTACAAGCAGGATACAGCATTAAA
GGGATAACTAAAGCGTTGGGCAAAAAGGATTATGAAGGATTAGCGTTTTACTTAAGAAAA
TATGATTTACCAATTCCAAAGACCAATAAGTTGACTATTGAAGAGGTAATATATACCAGT
GGAAATTATTACAAACGTCGTTACTTTGATATGGAAGGCAACGAGGTCGAACTTAGAAGA
ATTAATGCATAATTTTTTCTAGGTCGTTCAGAACGACTTAGCTGTGATTGAGCAACAAAA
AAGGAGCAACTTACCAACAAGTTACCCCTGATACGTCTGAGTATGAGTAGATTAAATTTT
TTAGGCTACTATATCAGATCATGAGGTATACAACCATGCTACTACTTGAAATAAATCATA
AAGCAACAATTAAACAAGTTAAAAGGTTCTTTGAAAAAGATTTTCAGACACTACAGAATA
TGGCGCATGTATCGTATATGGATATTAAAAGCCCAACGTTAAGTGATTTACCTAATAAAA
GTGTTACCAGTAATGGCATTGATAGCAAGATGAATAATTATATGTACGCTATTGAAATAC
TAGCTAAGATTAAAGAGGCACTTGCAGGGATAAGAGAAAATAAAAGGAAGTTTATTGAAT
ACCGCTATTTTAAATGTTTGACCTGGTATGAAATTGGAGAATTAACCGGCTATGGACGTA
GTCGAGGCAGAGAGATACTTAATAGTGGACTAATAGAATTTGCTTATGCTTTTGTAGATA
CAGAAGACTTAAGAGTAATTAAGAAGAATGGTAGTCAATGAGAATTACAAGAACCTTAGG
ATATTAGGGAGGGGAGGTGAGAATAATGAACTACAATAATACTAGCTTTTCTTTAGAGCA
AAAGGCAGTTATCAGAGCATATGAAAAAGAGAATATACATTATAGAGGTGGAAGCTTTAT
TAATTTAAACAAACGTAGTATCCACAGTAAAACTAAAAGTAAACTATTGAAAGAATTGAA
TCGAATAGAAAGAGAGACAACAACATTATGAGAAAAAATAAATCTATTGAGGTAGAAGTA
CCAGCTAAACCTGAATATAGTACAACGGCTCAGCAAGCGTACTACAAAGCATTATCAAGT
GTTCATACAAAACTATTAGCATATATCAATGATAGGGACACTACAGCGCTAGACAACTTC
GAAGTAAAGTTTGTATTGGATCAACTTCGTGCCATTAAGTCGACAATAACAGATGGAGCA
AGTGTTGTTGATGGTGGAGTGTTTAGAGATATAAACAGGCTTAATCAGCAAGTTCAACAA
TACCATGGTTCAATTAATGCAAGGAACAACAATGTCTCAGCTGATGAAAAATTGCAGCAA
TTAAATGATGAGTTTAATATTGAACAATTAAACAAACAAGCACAAGAAGAAATACGAAAG
AATGAACAAATGAAGGCGAAATATTCAAAGCAGTTAGATGAATACATTGATAGTTTAAGA
GAATTTGAAAAAGTTCCGTATTATCGTGGAATTGATTTTGAATTACAAGATCGAACATTA
GTGCAACAGGAAAAGAAAAGTAATGTAATAGCTAATAGATTGCTAGAAAAAACGCAAATT
TAAACAGGTAAGGTCATTTAATGTTATAATTAAAGCACCCCATTTCCAATAAATCTAATT
TTTTAGTAGAGTCGTTAAAATATTTAACGGCTCTATTTTTTAAATAAAAGGTATATGAAA
GTCGAGAAGAGTCAAATAACCCCCGCCCCATAGGCTTTCTGATAAAGAGCGAAACGCAAT
AATGTTCTCTCACTATATGCTACTTTTAAAATTTTTAGGGTAGGGGGGTACCCCGAATAA
ACGTTGATGTAGCAACATTGTTACTATAATTTACATCAATAGTGTGCCTTTTTTAGGAAA
TAGGTTTATTATCCGTTTTATTTTAATAGACAGAGTAATGTATTCTTTATAAGCTCACAA
TCAAGTATTATTAATTGTATTGTGTGACACGTTATTACTGTAATTAAGGGTAGATTATGA
TACCCTTGGTCAACGTGATTTGGTGTTCGTTTGGAGATTAATTACTTATTAATCCTCTAA
ATTATTGCCATTCAAGATAAATGGTTTTATTTTTTAAAATGTATAGTATTTTGCTGGATT
AAGTATTAAAATATAGTCAATTCCTTGGATTTATTATTTACCTTACACGAAAAGGAGCCT
TCTAGTTTTTCTATTCTAGAAGGCTCCCTTTTGTCTTATGTCAGGCCTAAAAGTATATTT
AGCGAACGCATATATGTTATTATCATGGCAATGGAATACTCCTCCATTAGTCGATAGCTC
TCTAGTTAACTCTAGAGAGTTTTTTTGTTGTTCTTATTAAAAATTATGTTTCCCTAGGAT
TTGTGTTTAATCTAGCTGTAAATCTATCCTAACAAAAAAGATGAGGTGCCAAAATGGAAC
CCCATATTACTTTCTCCCGAAATTGGAAAAAAGTCCCTCAATAGGGGTGATACTCTGTAA
AAGAGGAAGTTTCAATTTAGGACATCCTTTTCAGAGGGGAGTAATGAATTGTGCCTCCCT
TGAAAAAGTTAAATTATAATAGACGGCAATTTTACATTATATGATTTTCATATCCTTTTG
AAGGTTAACAGGATTAATTGGCTATCGTTTTGAGCGACAGCGAACTAAAAAACATATCAC
TGCCAAAAGTGGCAATGATAATAAAAAGTATTTGTAATTTAAGCATGTTGATAAGCTAAG
AATTTGATATGATTTAATCACTAGTTAGATAGAATAATGTTTGTGGAGGCGTCATTAATG
CAAGTATATTTTTTGTGCACAGGTAATTCATGCAGGAGTCAAATGGCGGAAGGGATGGCA
AAGAAATATTTTCCTGATTGGGTAATTGCCAGTGCTGGGATTGAGGTGCACGGATTAAAT
CCATATGCGGTTAAAGTAATGCATGAAAAAAATATAGATATCTCTAAAAATAAGTCTAAG
TTAATCGATATGGATTATCTAAATCATAGTGATCTAGTGATTACTTTATGCGGAGACGCT
AAAGATAAGTGCCCTGTAACACCGTCTACAGTTAAAAGAGAACATTGGGGGTTTATTGAC
CCAGCTTTAATTCAAGGAACAGAAAGCGACAAATTAAGGGCATTTAGAATGGTGAGAGAT
GGAATTGAAAAACGTATTATTGAAATGCGATCAAAGTAAAAGATGTGCGCAAAATTAAGC
ACATCTTTTTTTATAGCTTTTTGGCTTCCTTGTTCAAAATAAAAGACCAACTATCTAACT
AAAGATAATTGGTCTAGGTGCGTCTCCGCAAGCTTCTTTTATTATTCATTGTTTAAATCA
CTCCAGTTTTTGGCTTCCCTTTTGGCTACCCCTCGTATAAATTGTATGCTTTTATATGAG
ATTATCTAAAATTAAGAATGCTGACATACCAGCGTTTTGATACCATTTACGTTCATCTGT
AACGTCTTCAATGGATCCGAACGGACTTGAACCGTCGACCCCCTACATGCGAAGCAGGTG
CTCTCCCAACTGAGCTACGGACCCGTTTTCACGTTTATCATACCACTTTTAACCCAAAAA
TTGATATTATAATGAGAGAAAGTTACCATTAACGGATAATGTTTTTTAGCAAGTTGGCTA
AAGATAAGGAGCGTTATTAATGAATAAAAGTACTAAATATATGTTAGCTGGCTTAGGTGC
CGCAGCTTTCGGAATTACTGCTGGAATGGGAATTGGCGGATATATTAGTTTTTTAGTTGG
GATTAAAAATACGGAAAAAGCTAAGAATAAAGCCATCGAACGTTCACAATCTCAAGATAA
TAATGCCCTCAATATTGAATGGTTTAATAATTTAAATCCAGAAGAAATCAGTATGCTTAG
TGAAGATGGCCTTCAATTGCGAGCATCATTTTTACGACAACCAGAAGCCAAACAGTCTAA
AAAGACGGTTATTTTAGCCCACGGATACCATCATGCCCGAATGCAAATGATTCCGTATGC
CAAAATCTTCTATAATATGGGCTACAACGTCTTGATGCCCGACGCCCGTAGTCATGGTGA
AAGCGAAGGCAATCTAATTGGTTTTGGGTGGCTGGATCGCCGTGACTATGTACGTTGGGT
TCAACGCGCTGTTTTATTAACCCATACGGATGAAAAAATTGTTTTAATGGGGATTAGCAT
GGGTGCCGCAACTGTGATTTCTGCGGCAGGAGAACCTGATATGGCGACTAACTTAACTGC
TGTTATTGAAGATAGTAGTTTTAACCGTTTAGACAAACAATTCCGGCATCGTTTGAAACG
CTACTATCATTTACCATCGCAAGAATTTGAGGCGATTGCTAGTGCATTAACCAAAAAAGA
AGCTGGTTACTCATTTAAAGAAGCTAATATTCAAGAGCAAGTTAAAAAAGTTCGAGTTCC
GATCATGTTTATCCATGGCGAAGCCGATCGTTATGTTCCAATCGAAATGCTGGATGATTT
AGTGGAAGCAGCTCGCGTTCCTAGCCAAGTTTATTTGGTTGACCAAGCCGATCACGTGCA
AGCTCTTCCAACCAATCCGCATCGCTATCAAATCGAGGTAGCAAATTTTTTGGAGAAGTA
TGTAGACTAGCATGAATGAACAGATTAAATATTATTTTATTGTAAATAAATGGGCGGGAG
CGCACCATTCAGCCCAGACGTGGGAACAGCTCCATCAACTTCTCGTGCAAAACGCTGTTA
ACTTCGAACGTGTGGTAACAAAATACCCCCAACATGCGACCCAGTTAGCCCAAGAATTTG
CCGATCTACATCCGCAAGGCTGGGTAATTGTTGCTATTGGTGGGGATGGCACCCTCCTAG
AAGTGCTGAATGGAGTGCGACGCTCTAAAAACACCGTTCCCATTGGCTATGTTCCAGCGG
GTTCGGGGAATGATTTTGCACGGGCAGTCGGCATCGCCTCTGATCCATCCACGGCCTTAC
AGCAATTAATCCAGACCACCACCCCAATCACCTTAGATATTGGAGCTTATCAGAACCAAG
CGAACCAACTGACCCAGTATTTTACCAACAACATTGGGATTGGCTTTGATGCCCGAGTGG
TCTATGAAGCAAATCAAGGTCAGAAAGTTAAGCTGAGCAAGTGGCACTTAGAATCGATGG
CGTACGTTTCGGCCCTCCTCAAAACGTTAATGCGTCAAAAAGGATTTCCACTTACGATTG
ATATTGATGGTGAGCGTCATGAATTTGCGAATGCCTTCGTCGTTTCACTAACGAATATCA
AATATTTTGGTGGAGGGGTCGGTATTGCGCCTCGCGCTAACTTGCACGATGGAAAACTAG
ACGTGGTAATTACTGAAAAATTGAGTTTCTTCAAGTTTGTTAAGTTATTTATTAAGCTCT
TACGTGGTGGAAAGCATCTCGATATGCCGGATGTTTTCTTTAAAACTGGACGAGAAATTC
ACGTACAAGCTTTTGAAAATGAACATGGTCAAGTTAATGGGGAAGATTTACCATTACAAG
CTTTTGACTTGAAAATATGGATGACCAAACAACCATTTTGGTTTAATCATAAAGCGGCTG
CGTCTCAAGAGTAATCTTTCTTTTGGGCGCAGCCCTTTTAATATTTTTGTAGTAGAATGG
ATGATGCAAGTTTTAAGTGGGGGAGCGTTAATGAGAGATGAATGCAGTAACAATTTTTGT
GCATGGATTTAATGGAAATGCGGATTCTACGGACCATTTGATTCATGGAGCACAGAAAAA
TGGCTGGGCGCAAAAGATGCTGGTGGTCAAAATCAAAAATGATGGAGCAATGGATTTTGA
TGGCGAACTCGATCAGCAGGTCGCTAATCCAATGGTTCAGGTGTTGTTTGAAAACAATCG
GGCTCCTGAACGCCGGCAAGTTAGTTGGATGCACCAGTTATTAGTTAAATTAAGACAAAG
TTTTGGAGTCGAACAGTACAATGGGGTCGGTCATTCGCTAGGAAGTAATGTCCTGGTTAA
TTTAGCGATTAAGTTTGGCAAAGATTCACGTTTACCAGCTTTGAAAAAATTAGTGACCAT
TGCGGGTCCTTTCAATGGATTACATGGATTTCTTTCACAGGATACTGTTAAAGATGTAAT
GGCCAAAAGTTGGGAACCTAATAAAAGAACCCATCATTTTAAAAAGCTAGTTCGTAATCG
CCACTTGTTTCCTAAAGGGGCTGAAGTTTTAAACGTAATTGGGAGCGTGGATGGAATTTT
AAATAATGATGTCTATGTGGCAGTCGATTCGGCCCGCGCAGTGGGCTACCTCCTCGATGG
GGTGGCAGGCAAAGTTTCCGAGTTGATGGTAATTGGACCCGACGGCTATCACTGTGAGTT
AAATCGAAGTCAAAATGTTTCACGTGAAATTAACCAATTTTTATGGGATGAAAAATACAT
AGCACAAGATTTTAAATTGATTAATTCCTATCGAGCGGACAAGGTATACCAACTCGCACC
TGAGGAGTTAAATTGGGCAAATTAATTGGTTGTCAAAACGACTGGAAGCTGATAGAATAT
TTGATATAGATGGCAGCTTACAAAAAGTAAGCTAGTTTTTAATAAAAGGAGCAATTCAAA
ATGAGCACTCAAGCAAATTTAACTAACGAAGAAATTTTTGAAGCAATGAATTCAGGTAAG
AAAATGTTATTCTTTACAGCTGGCTGGTGCCCTGATTGTGCCTTCATCAAGCCCGCAATG
CCGGACATTATGAAGAAGTACGATCAATATGATTGGATTACGGTTGACCGTGATGATAAT
CTAGAAGTTGCTCAACATTTTGGTGTGATGGGTATTCCAAGTTTTATCGCCCTTGAAGAC
GGTAAGGAACTCGGCCGTTTTGGTAAAGGTGAACGCCGTACTCCCCAAGAAGTTGAAGAA
TTCATTCAGGGCATTGCCTAACCATTAAAGTTAATTCTAGCAAGCTGTATAGAAATCGAT
TTTCGATTACTATACAGCTTTTTTATTTTCTACTTTTTAGTTACTGTGAAACTATGTTAA
TGATTACACAATTACTTAGAACTTTAAAAATTAATAATGATTGAAAACGGATGAAACAGC
ATTACACAGCACATTCCACCATTGTACAAAATTGCTAAATTAAGTTGTTTTTTAATATGA
AATTGCTTATCATCATTAATAATAAACGGTATCAGTTTAAAAAATATTAAAATCACGCCA
AAAGGTAATGCCAATCGTTTTTTTTAGTTTTAAAATAAACGGAAAGGTTAACGATATGAC
ACTAGAAAAACTTGAAATATATTTATGGTGGATTACAGTGCTGACGGCGGCTATCACTAT
TGGAATTATCGGGGGATATTACTGGTGGACCCGGAATAAGGGGAGCAATTATTTACGGAA
TGATGAAATCCCACTTCGTTATTTTATCCAAAAACAAGTTGATCGTAAGGGAAATACCAT
TGGCTACGAGTGCCTATTGCGCACGCAAAATGAAGCGGGGCAGTGGGTTTGCCACGTGAT
TTTGAATCCCTACCACTGCAACGCGTGATTAGCTTACTGGAGACGACTTTCCAATCTTTA
GCTGATGAGCATGTAACTCTTTCTATCAAATTAACTTACAACCAAATTATGAGTCCGGCT
TTTGAATACTTTGTGCGGTGGGCAATTGCGAAAATTGAGCCACTTAATTTAGCTATTGAA
CTTTCAATCCATGAAATGAATCGGCTAACCAATCGCCGTCTATTTAAAAGAAGAATCCAG
ATTGGGCGTAGCTATGGAGTTCAATTTACGATTAATAATGTAGGTTCATCTTTAAATGAC
TTGAAACATATTGAGTGGTTACTAAGCGAAATTGATATTTTAAAGGCTTTCATGAGTAGT
TTTAGAAAGAAAGATCCCAACGAATGGCTCGATCTTAATCTCCAATTTTGGAATAAGTTG
GCCCAAGAAAATGAAGCCGACGAGGCGTTAGCGGAGCAGCTCCGGATTGATGCGCGCCAA
GGCTATCTTTTTGGCAAGCCGGAGGATGTTTACCGAAAGCAGGTTTAGGATGAAAAACGA
AAAAGAACGTCAATAGCTATATACAGATTTGTATTTTGAAAAAGGACACTGGTGGTTGAA
AATATGGCAAACGTTAGTCGCCATTTTCGGTTGGATGTGTGTGTTTGTTCCTATCATCAT
CACCGCCACTTTCTTTTGGGCGATTTATAATCCAAAGATTCCGCATATCTGGTCTTATAG
TGAAGGGATTTTTGAAATTAAATTTATCGGAATCTTATTGGCCTTTGCATTTGTCATGGC
GAGCTTGTTTGCGACGAGTATGACGATTATTCAAAATCGGCGGCGGGATCGGCTGGCTGA
ACAGTGGCCTACCTACAATCCAATTAATCAGCGTCGACGGGAAGATACATGAGAAGCATT
TATGGACGCCCGATTTGGCAGTAAGGAATTCCGTGAAAATACCAGGTACTACGAAGTAAA
ACCAGAACAAAATCTGGATACAGACGAAATTAAAGAAATTTATCGAGCATCTAATTTAGA
CGATCTTGGATAAGGAGCAAAAATGTCATCAATCTTTATTGATAGTATTTTCAAAGGATC
CCTGATTGATACGACCATTAACATTATTCTTTTGATACTTTGTTTATATCCTGTAATCGG
GGCGTTCTTCTGGTTTACAAGCTCATTGTCGTATCGCTTTTTGAAAACCCATAAACGGGA
TGAAGGCTGGGGAAATATTCTACCTGCGGACCAACCATTAATTACCATCATGATTCCAGC
CCATAATGAAGAAGTCATGATTGAAGAAACGATCACCTATCTTTTTAACGAAATTAATTA
CACTAATTTTGAAGTTTTAGTCGCTGATGATGGCTCGACGGATCAAACGGGAGCAATCTT
AGCACGCTTGAGAAAACAATATCCACGCCTGCGGACGATTAAAATCTTGAAAAATAAAGG
GAAGGCGCATGCTTTTAACATTGGAATGTATTTTGCAAAAGGGGAATACATCCTTAGTAA
TGATGCTGATACGATTCCCGAACCGGATGCTTTGATGAAGTATATGAACTTTTTCATGCA
TGACCGGGATATGAATACCTCGGCGGTAACAGCTAATATGGATGTTCAAAACCGCACGAA
GATTTTAGGTAAGGCACAGACGGTTGAATTTTCGAGTATTGTTGGGGTCATCAAACGCAG
CCAAACTTCAATTAACGACTCGATGTATGCCTACAGTGGCGCCAACACGTTGTATCGCAA
GAGTTTTCTGATTGACGTGGGAGGCTTCCGGCAAAATCGGGCGACCGAAGATATTAGTAT
TGCCTGGGATCACCAGATGATTGGGGCGATTCCGCGGTTTGCTCCTAATATTGTCTTTCA
CATGAATGTCCCCGAATCTCTCAAAGATCTTTATCACCAACGTAAGCGTTGGGCACAAGG
GGGAACCGAAGTGTGGTTGACCAATATTAAGAAGTTTCTCTTACATCCGATTAAGCATCG
CTATCAAATGTCGATGTTTATTGACTCAACCCTTTCCATTATCTGGTCATTTTTCTTTAT
GATTACCACCGCTGTTTTTATCATTACCATGTTGGTTTTCTTACTGACGGGAAATTACGA
GCGGGTCTTTCACGGAATCGTGATGTCTTTTATCTTTGTGACCTTTGAGCTACTGGCCGG
GTTCTTACAATTATTAGCGGCTTTAATTTTGGATCATCATGCTGCTAAGTTAAAATACCT
TATTTTTGCGCCGCTTTATATGCTCTTTTTCTGGATGGTCAATCCCGTGACGGTGGTCAT
GACGTTTGTACCAGCTCTTAAAACGATTTTTGGTTTTGGTTCTGGGACTTGGATTAGTCC
CGAACGTAAATCACTTCAAAATAAATAAAACATATTCCGTTTTATCTGCGGAATATGTTT
TTTGTTTGCCGTGAAAGCTATACAAAAAATGGAAAATAGTTCAAACTTATCTATGAAAAG
GCTTTCTACAGGAAAAGCTCATTAAAAGAGAGGATGGATGAAAATGACAAAATTACCAGA
AAACTTTTTATGGGGCGGCGCCGTGGCTGCTCATCAATTAGAAGGAGCATGGCAAGCAGA
TGGTAAAGGGGTCAGCATGGCCGACGTGATGACGGCGGGAGCTAACAAGGTACCGCGAAA
GATTACCGATGGGGTAGTGCCGGGTGAAAATTACCCTAACCACGAAGGAATTGATTTTTA
CCATCATTATCGTGAAGACGTTAAAATGTTTGCCGAATTAGGCTTAAAAGCTTTCCGTAC
TTCGATTGCTTGGACCCGCATCTTTCCTAATGGTGACGATGCTGAACCTAATGAAGCTGG
TTTGAAATTTTATGACGATCTCTTTGATGAATGTTTGAAATACGGGATTGAACCGGTAAT
TACCTTGGCACATTTTGAAATGCCCTATCATTTAGTTAAGAAATACAATGGTTTTTCTGA
CCGTCACGTAATTGATCTTTATGTTCGTTTCGCTGAAACTTGTTTCAAACGCTATAAAGA
TAAGGTTAAGTATTGGATGACGTTCAACGAAATCAATAATCAGAGTATGTACAATAATGA
CTTCTTGATGGCTACCAACTCAGGGTTAGTTTTCAAGGGGGATGAAAATCGTGAAGCAGC
GATGTATCAAGCTGCTCACTATGAACTAGTAGCTAGTGCTAAAGCAGTTAAGTTGGGTCA
TGAAATTAATCCAGACTTCCAAATCGGTTGCATGATTAATTTCACGCCATTTTATCCGCT
CAATGCAGCCCCAAATAACATCATGTTGGCTGAACGTTTAATGCAACGTCGCTACTGGTT
CTCCGATGTGCATGTCAACGGGGTTTATCCAGAAAACGTTGAAACTTACTTGCAACAAAA
GGGTTACCGTCCAGACATTACAGAAGCGGACCGTGAAATCCTTAAAGCAGGAACAGTGGA
TTATGTAGGCTTTAGTTACTACAATTCCAACACCGTGGCTCTTCCTGAAGGTCGGTCAAT
TGATGAAAACTTAGCTCCAGAAGACGTAACGGTTGAAAATCCATACCTTGCAACTAGTGA
TTGGGATTGGCCAATTGATCCAGTGGGTCTCCGTTATTCCCTCAATTGGTTAAACGACCG
CTACCACTTACCAATGTTTATTGTTGAAAATGGATTAGGGGCTTACGATACGGTCGAAAG
TGACGGGGCAATCCATGATCCATACCGTGTGGATTATCTCCGAGCTCACATCCAAGAAAT
GGAAAAAGCAGTTGAATTAGATGGCGTAAACTTGATGGGTTATACTCCATGGGGCTTTAT
CGACCTCGTTTCAGCTGGAACTGGTCAAATGTCTAAACGCTACGGCTTTATCTATGTTGA
TAAGGATGATGATGGCAACGGAACGCTCCAACGTTCTAAGAAAGATTCCTTTGGCTGGTA
TCAAAAAGTAATTCGCACAAACGGTGAAGATCTCGATTAAAATTATTTTCCCTATCCTCT
CCAAGCGTTGAGACAAGCGTTAAAATGCGTTCCTATGCTAAAATAGTAGTAGAGAACGGA
TACATTTTAGAACGAGGAGGGCAAAATTATGATTAATTATGACCAGCATGTGCATACAAG
CTTTTCGTTTGATTCAAATGAAAAGATGGAAGACTACATGAAGTTGGCTGGACAGGACTT
TGTTTCCACGGAACATTTGGAATTTAACAATCCAGAAGTCCAAAACCATGATAGTATTCC
AGACTACACTAAATACGTGGCCGAAATTGAACGTTTGAAAAAAGCGACGGGCAAACGAGT
TCATAAAGGAATTGAAATCGGGATGTCAGCCGGACAAGCAGATAAGATTAAAGACTATTT
AGCCCACCATACGTTCGATATTAAGTTACTAAGTTTCCATCAAGATGGTACGAAAGACTT
TGGAAGTGACATTGTCTCGCACTTAGATCCGCTCCAAGTGACGGATCAGTATTACCAGTT
GATGTGGAAGGGAATCAACGAATTCCATGACGCCGATGTGTTAGCTCACTTCGATTATGG
GGTACGGAGATTAAGTTTGACGTCTGGTCAATTCTCGACTACGGCCGGAGTCTTGCTCAC
TAACATCTTCAAAGTTGCCATTCAAAATAACTTGGCCTTTGAATTGAACACCAAGAGCAT
GTACAAATACCACAACATTGGTTTGTATGATTACGCAATTGAAATCTACAAGCAATTAGG
GGGCAAGCGTTATACGATTGGGTCAGACGCCCATGACGCAGCGCACTATGAAGATCACTT
CCGGGATGCCTTAGATATGCTCAAAGCCCACGACATTCATCACATTAATGTTTATCGGCA
AGGAGCTATGACGGTGGTTCCTATTGATGATATTCCAGAAGACCTTTAATTATTTATAGT
AGAAAAACTAAAAGAGTGAAGACCAACATGGCGACGAAACGCCGTCGTATGGGGGTTGGA
GCTCTTTTTTTGTTGTGCAAAACGAAGGCTGGAAATCTTTTTTGAAAAAAATCAAAATAA
ATATAGCAAAAGTGTTGACGAACCTTAAAAACGAGTGTATAGTATATTTCTGTTGTCGCG
AGAGATGACGTCATCAAGTTTTCAAATTTTAATTCAAATTAATTAAAATTAGTTGTTGAC
ATTTGAATCTCCACACGATATACTAATTAAGTTGTCAAAAGCGCTAACAACGTTGATATG
ACAACGATAGTAGACCTTTGAAAACTGAACAAAATTTTGACAATCAATAGTGTAGGGTCT
TACAAATCGTAAGATTATGTAAGAAAACATTATGCGAAGTCAATTCGCAAAACAAACAAT
TAATGAGCTTGAAAAAGACTCATCATTTAATATGAGAGTTTGATCTTGGCTCAGGATGAA
CGCTGGCGGCGTGCCTAATACATGCAAGTCGAACGAACTTCCGTTAATTGATTATGACGT
ACTTGTACTGATTGAGATTTTAACACGAAGTGAGTGGCGAACGGGTGAGTAACACGTGGG
TAACCTGCCCAGAAGTAGGGGATAACACCTGGAAACAGATGCTAATACCGTATAACAGAG
AAAACCGCATGGTTTTCTTTTAAAAGATGGCTCTGCTATCACTTCTGGATGGACCCGCGG
CGTATTAGCTAGTTGGTGAGGTAAAGGCTCACCAAGGCAGTGATACGTAGCCGACCTGAG
AGGGTAATCGGCCACATTGGGACTGAGACACGGCCCAGACTCCTACGGGAGGCAGCAGTA
GGGAATCTTCCACAATGGACGCAAGTCTGATGGAGCAACGCCGCGTGAGTGAAGAAGGGT
TTCGGCTCGTAAAGCTCTGTTGTTAAAGAAGAACGTGGGTAAGAGTAACTGTTTACCCAG
TGACGGTATTTAACCAGAAAGCCACGGCTAACTACGTGCCAGCAGCCGCGGTAATACGTA
GGTGGCAAGCGTTATCCGGATTTATTGGGCGTAAAGCGAGCGCAGGCGGTCTTTTAAGTC
TAATGTGAAAGCCTTCGGCTCAACCGAAGAAGTGCATTGGAAACTGGGAGACTTGAGTGC
AGAAGAGGACAGTGGAACTCCATGTGTAGCGGTGAAATGCGTAGATATATGGAAGAACAC
CAGTGGCGAAGGCGGCTGTCTGGTCTGCAACTGACGCTGAGGCTCGAAAGCATGGGTAGC
GAACAGGATTAGATACCCTGGTAGTCCATGCCGTAAACGATGATTACTAAGTGTTGGAGG
GTTTCCGCCCTTCAGTGCTGCAGCTAACGCATTAAGTAATCCGCCTGGGGAGTACGACCG
CAAGGTTGAAACTCAAAAGAATTGACGGGGGCCCGCACAAGCGGTGGAGCATGTGGTTTA
ATTCGAAGCTACGCGAAGAACCTTACCAGGTCTTGACATCTTCTGACAGTCTAAGAGATT
AGAGGTTCCCTTCGGGGACAGAATGACAGGTGGTGCATGGTTGTCGTCAGCTCGTGTCGT
GAGATGTTGGGTTAAGTCCCGCAACGAGCGCAACCCTTATTACTAGTTGCCAGCATTAAG
TTGGGCACTCTAGTGAGACTGCCGGTGACAAACCGGAGGAAGGTGGGGACGACGTCAAAT
CATCATGCCCCTTATGACCTGGGCTACACACGTGCTACAATGGATGGTACAACGAGTCGC
GAGACCGCGAGGTTAAGCTAATCTCTTAAAACCATTCTCAGTTCGGACTGTAGGCTGCAA
CTCGCCTACACGAAGTCGGAATCGCTAGTAATCGCGGATCAGCATGCCGCGGTGAATACG
TTCCCGGGCCTTGTACACACCGCCCGTCACACCATGAGAGTTTGTAACACCCAAAGCCGG
TGGGGTAACCTTTTAGGAGCTAGCCGTCTAAGGTGGGACAGATGATTAGGGTGAAGTCGT
AACAAGGTAGCCGTAGGAGAACCTGCGGCTGGATCACCTCCTTTCTAAGGAATAAACGGA
AACCCACACTATGTCAAAGTTTTGTTTAGTTTTGAGAGGTTTACTCTCAATTTTGTTCTT
TGAAAACTGAATAATATCTATAATTTTCTAATTTTAATTGTTAATCATAATTAAACCGAG
AGAAAACCGCGTAATTTAAAGAGTTATAAAACAAGATTAGTTCAAAGATTAATCGCTAAA
CTCAATTAATCACTTTACCGTAGGTAAAGATAGGTTAAGTTAGGAAGGGCGCATGGTGAA
TGCCTTGGTACTAGGAGCCGATGAAGGACGGGACTAACACCGATATGCCTCGGGGAGCTG
TAAGTAAGCTTTGATCCGGGGATTTCCGAATGGGGCAACCCAATAGTTTTAATCGACTAT
TATCCGCATCTGAATACATAGGATGTGTGAAGGTAAACGTGGGGAACTGAAACATCTCAG
TACCCGCAGGAACAGAAAGAAAATTCGATTCCCTGAGTAGCGGCGAGCGAAACGGGAAGA
GCCCAAACCAGGAAGCTTGCTTCCTGGGGTTGTAGGACTGAACATTTGAGTTACCAAAGA
ACTTGATAGCTGAAGAATCTGGGAAGATTCGCCAGAGAGGGTGATAGCCCCGTAAGTTAA
ATCAAGTTCTCTCAGTTCAGGATCCTGAGTACGGCGGAGCACGTGAAATTCCGTCGGAAT
CCGGGAGGACCATCTCCCAAGGCTAAATACTACCTAGTGACCGATAGTGAACCAGTACCG
TGAGGGAAAGGTGAAAAGCACCCCGGAAGGGGAGTGAAATAGTTCCTGAAACCATGTGCC
TACAAGAAGTCAGAGCCCGTTAATGGGTGATGGCGTGCCTTTTGTAGAATGAACCGGCGA
GTTACGTTCGTATGCCAGGTTAAGTTGAAGAGACGGAGCCGAAGCGAAAGCGAGTCTGAA
TAGGGCGATATAAGTATGCGGATGTAGACCCGAAACCAAGTGACCTACCCATGTCCAGGT
TGAAGGTGCAGTAAAATGCACTGGAGGACCGAACTCGTGTACGTTGAAAAGTGCTGAGAT
GAGGTGTGGGTAGCGGTGAAATTCCAAACGAACTTGGAGATAGCTGGTTCTCTCCGAAAT
AGCTTTAGGGCTAGCCTCGGAATTAGGATCGTGGAGGTAGAGCCACTGTTTGGACTAGGG
GCCCATCAAGGGTTACCGAATTCAGATAAACTCCGAATGCCATCGATTTATGTCCGGGAG
TCAGACGGTGAGTGATAAGATCCATCGTCGAAAGGGGAACAGCCCAGACCACCAGTTAAG
GTCCCTAAATATATGTTAAGTGGAAAAGGATGTGGAGTTGCATAGACAACTAGGATGTTG
GCTCAGAAGCAGCCACCATTTAAAGAGTGCGTAATAGCTCACTAGTCGAGTGATTCTGCG
CCGAAAATGTACCGGGGCTTAAACATATTACCGAGACTGTGGATGCCACCATTAGGTGGC
GTGATAGGAGAGCGTTCTAAGGGCAATGAAGGCAGACCGTGAGGACTGTTGGAGCGCTTA
GAAGTGAGAATGCCGGTATGAGTAGCGAAAGATAGGTGAGAATCCTATCCACCGTATGAC
TAAGGTTTCCTGGGGAAGGCTCGTCCTCCCAGGGTTAGTCGGGACCTAAGCCGAGGCCGA
GAGGCGTAGGCGATGGATAACAGGTTGATATTCCTGTACTAGTTAAACTTGTTTGAACAA
TGGAGGGACGCAGTAGGCTAAGGAAAGCACCCAGCTGGAAAAGGGTGTCCAAGCAGTAAG
TCTGAAGTAGAGTCAAATGCTTTACTTCTTAAGGACAAGCTGTGATGGGGAGCGAAATTT
AAGTAGCGAAGTTCCTGACGTCACACTGCCGAGAAAAGCTTCTAGTTAGAGTTTAGCTAC
CCGTACCGCAAACCGACACAGGTAGTCGAGGAGAGTATCCTAAGGTGAGCGAGAGAACTC
TCGTTAAGGAACTCGGCAAAATGACCCCGTAACTTCGGGAGAAGGGGTGCTGATCGCAAG
ATCAGCCGCAGTGAAAAGGCCCAGGCGACTGTTTATCAAAAACACAGGTTTCTGCAAAAT
CGTAAGATGACGTATAGGGGCTGACGCCTGCCCGGTGCTGGAAGGTTAAGGGAATGAGTT
AGCGTAAGCGAAGCTCTGAACTGAAGCCCCAGTAAACGGCGGCCGTAACTATAACGGTCC
TAAGGTAGCGAAATTCCTTGTCGGGTAAGTTCCGACCCGCACGAAAGGCGTAACGATCTG
GGCACTGTCTCAACGAGAGACTCGGTGAAATTATAATACCCGTGAAGATGCGGGTTACCC
GCGACAGGACGGAAAGACCCCATGGAGCTTTACTGTAACTTGATATTGAGTGTTTGTACA
GCTTGTACAGGATAGGTAGGAGCCGTAGAATCCGGAACGCTAGTTTCGGAGGAGGCAATG
GTGGGATACTACCCTCGTTGTATGAACCCTCTAACCCGCGCCACTAATCGTGGCGGGAGA
CAGTGTCTGGTGGGCAGTTTGACTGGGGCGGTCGCCTCCTAAAGAGTAACGGAGGCGCCC
AAAGGTTCCCTCAGAATGGTTGGAAATCATTCGTAGAGTGTAAAGGCAGAAGGGAGCTTG
ACTGCGAGACAGACAGGTCGAGCAGGGACGAAAGTCGGGCTTAGTGATCCGGTGGTACCG
TATGGAAGGGCCATCGCTCAACGGATAAAAGCTACCCTGGGGATAACAGGCTTATCTCCC
CCAAGAGTTCACATCGACGGGGAGGTTTGGCACCTCGATGTCGGCTCATCGCATCCTGGG
GCTGTAGTCGGTCCCAAGGGTTGGGCTGTTCGCCCATTAAAGCGGTACGCGAGCTGGGTT
CAGAACGTCGTGAGACAGTTCGGTCCCTATCCGTCGCGGGCGTAGGAAATTTGAGAGGCG
CTGTCCTTAGTACGAGAGGACCGGGATGGACACACCGCTGGTGTACCAGTTGTTCCGCCA
GGAGCATCGCTGGGTAGCTATGTGTGGATGAGATAAACGCTGAAAGCATCTAAGTGTGAA
ACTCACCTCGAGATTAGATTTCCCATTGCCTTCGGGCAAGTAAGACCCCTGAAAGATGAT
CAGGTAGATAGGCTAGAAGTGGAAGTGTAGTGATACATGGAGCGGACTAGTACTAATCGG
TCGAGGACTTAACCAAGTAGAAGTGGTTGAATCTCGAAGGAAAAAATAGATATTGTTCAG
TTTTGAGAGAACAAAAGTTTTCTCAAGTGATAACGTAAGTTAGCACAGAGTGTGGTGACG
ATAGTGAGAAGGATATACCTGTTCCCATGTCGAACACAGAAGTCAAGCTTCTTAACGCCG
AGAGTAGTTGGGGGATCGCCCCCTGCGAGGGTAGGACGTTGCCATGCACATCGAAGAATC
TTCCGTTGGAAGGTTCTTTTTTTGTGTCTAAAATTAGCCCGGCATGAATTAAGTTCAACT
TAGATTACGAATAACCTAATGAAAACATATTAAAAGAATCGTCAGCCATCATCGCTAACG
ATTCTTTTTAGTAGGTAATATTATTTTTCGAGAAATTCAATAAATAATTTTTGATAGATT
TCAATGAAGTCTAAATACATCTGTTTAGGTAAACTTTCGTTAACTTGATGTTGGGAACCA
TCTCCTGGCCCATATACAGCAAAAGGAAAATCATGCGGCTTATCCTTAGCTAGATTAGAA
GCATCGGTGATTCCGGGGCTTGCAGCCACGACAATATCTCGTCCTGCATATTCTTTACCT
AGTGACTGAATAATTTTAACTAACTGGTTGGAAGGACTCGTAGCAATTGGAAATTCATTC
ATAATTATGTCTGTATCAATTTGAGCTCCATTTGCATTGTAAGATTTAACGAATGTTTCA
ATCTGCTTAGCCACTTGGTTATTATCGTATTCTGGAATCGTACGAACGTTGACCAAAGCG
GTAGCTAAATCAGGTAAGGAATTAATCTGACTACCACCATTCAAAACGTCAATGTTGAAA
CGTACTGGACCCATCTCTCCGGCTGGAATCGTCTCAAAGTAGGTGTTAGCTTCATTCAAT
AGTTGCATCAACGGTACTAGAGCGTTGTATCCTTTTTCAGGAGTAGAGCTATGAACGGAA
GTACCTTTAGAGGTAAATTTAATATCGAAAGAACCTTTTTGTTCAGAAGCAGTACCGTAG
ACGGTAGAAGGTTCCGCAATTAGCAAGCCCGCTGCGTCTTCCATATAATGATCGCGATAA
AAGGCGGCAGAACCTTCTTCACCAACCTCTTCTCCGGTAGTTGCTAGCAAACGAATTGTA
CCTTTTTTGGGTAAGCCTTGTTTTTTCAATTCGATCATGGCAATTACTAAAGCTGCTAAA
CCAGCCTTCATATCTGTAATTCCGCGACCAAAGAGCTTGCCATCTTTTTCGGTCATGGTA
AATGGATCATTATCCCACGCGGCCAAATTTCCGGGATCAACGACATCCATGTGTCCGGAA
ACAGCTAAGACAGGAGTGCCTTCCCCAATTTCGGCAACTAGATTAGCCCGCTGACCCTTA
AGAGGGAGAATTTTTGCCTCAATGCCATTTTCTTGGAATAAATCCTGCAAATATTCTGCA
ACTTCTAATTCGTGATCGTTAACAGATTTGATTTTAATTAAATCAGCTAAAATTTTTAGA
TATGTTTGCGAATTTGAAACCATAGTATTCATTCCTTCCTTCATCCTTTTTCAATAAAAC
AGCTTACGCTTTTTTTACTAAAACTGCCACTAAAAACATAAGTTACACATTTCTAAAGAT
TCAGCCGAAATTAGGGTAATGGTCGCAAATACCTTGATAAAACCCTATGAAAGCGGTATC
TTTAAATGACTAAACTCGAGGAGATGTGTTTATGTATCAAGCAAATAAACAACGTTATGA
CCAAATGCTTTATAACCGAATTGGAAATAGTGGATTAAAACTATCCGCAATTGGATTAGG
ACTTTGGAACAACTTTGGAAGTGTGGATCCGTTAGAAAACCAAAAAGAAATCATCCACCA
AGCTTTCAACTTGGGAATTACGTATTTTGACTTGGCTAATAACTATGGTCCCGAACCCGG
TAGTGCGGAAGAAAACTTCGGTCGGATTATGAAGTCTGACATGCACGCTTATCGTGACGA
GATGATTATTGCTAGCAAAGCAGGTTACGTGATGTGGCCCGGACCTTATGGCAACTGGGG
ATCACGAAAGAGTATTATTGCTAGTGCCGATCAGAGTTTGAAACGGACGGGCTTGGACTA
CTTTGATATCTTCTACAGCCATCGTCCCGATCCAGAAACTAACATTGAAGAAACTGCTTT
GGCTTTGGATCAATTAGTGCGAGCAGGCAAGACCTTATATGTCGGACTCTCTAACTACAA
CGGTGAACAAACCGCAGCAATGGCAGCCATCTTTAAAGAATTGCATACACCATTTGTGAT
TCACCAACCACGTTACAATATATTCAATCGACAAGCGGAAACCGACCTTTTCCCAGTGCT
AGAAAAGGAACAAAAAGCCGCCGTTGGTTTCAGTTCCTTGTCACAGGGATTGCTAACGGA
TAAGTATCTCGGCGGAATTGCTGATGATTCACGGGCCAAGAAAGCTACAATTCCATTTTT
GAGCCCAGTTCAAGTTAAAGAAACCTTAGCGACCGTTGAAAAATTAAACCAAGTCGCTCA
ACAAAGAGGACAAAGCTTAGCTCAAATGGCGTTAGCTTGGAATCTTCGTGAACCAGCCTT
GGCCTGCGCCCTTATCGGAGCTAGCCGACCTCAACAAGTGATTGATAATGTACGGGCCCT
CGATCATCTTGATTTCTCAGATGAAGAGTTAGCCCAAATTGAACAAATTCTTGGAGAACA
AACGCCAATCGACTGGAGCACCCGTTAATCCACCCGTCGTTCAAAATCTTTCATTCGGAA
ACTAATTATGGAGGCTGAAATGAACATCGATAAAACTACAATTTCAAATAAGTTTAAAGA
AGTTTTTCATACAGATGTGGACGAAGTCTATTTTTCACCCGGTCGCATTAATTTAATCGG
AGAACACACCGATTACAATGGAGGTCATGTCTTTCCATGCGCCATCAGTTTAGGGACGTA
CGGCGGATACCGACGCCGAACGGATGGACTGGTAAGAATGTATTCTGGTAATTTTCCAGA
GGTAGGAGTGTTGGAGTTTGATGTAAACCACCTCGATTTTGAACCGCAATACCAGTGGAG
CAATTATCTTCGAGGAATGATGCGCGAAATTCGGGATTTAGCCCATGCGGACTACGATCA
TGGGTTTGAACTCTACCTAGAAGGCGATTTGCCAGATGGCGCTGGATTATCGTCATCGGC
TTCGATTGAAATGTTGATGGGTACCATTCTTAGTAGCGAATTTAATTTTAAAGTCGACCC
CGTAGTCATGGCGAAGGCGGGACAAAGGGTGGAGAACAATTATATTGGGGTAAATTCAGG
CATCATGGACCAATTTGCGGTCAAAATGGGGAAACGCAACGAAGCAATCTTCCTAGATGC
CAATACCATGGAATACGAGTACTCACCGTTGGACTTAGGAAAGCATATCGTATTAATCAT
GAATACCAATAAGCCGCATACGTTAGCTAATTCGGAGTACAATACGCGACGCGCGGAATG
TGAACAAGCTTTAGATTGTCTGAAGCGAAAACTCAACATCAGCACGCTAGGAGACCTCTC
CAACCCTGCCTTTGACCAATACACCTATTTGATTCGAGACGAAACTTTAATCAAACGGGC
TCGGCATGCGGTCTTTGAAAATCAACGTACGATGGATGCCAAAAAAGCATTAGATAACGG
CGATTTGAAACTATTTGGTCGTTTAATCAATGCTTCCCATATCTCACTTCAATATGACTA
TGAAGTGAGTGTTCCAGAACTAGACCTGTTAGTCAGTGAAGCTTGGGAACATGACGGGGT
ACTCGGCGCGCGGATGATTGGTGGCGGATTTGGTGGCTGTGCGATTGCTTTGGTTGAACA
GGATCAAGTAGCCGATTTAATCGAAAAAGTGGGTGCTAAGTACCAAGCTCAATTTGGTTA
TGCCGCTGATTTCTACGAAGTCAAAGTGGTCGATGGACCACATAAAATTTAAGTAAAAAA
CCATGAAATGAGAACCGCAATAACTCATTTCGTGGTTTTTTTTATCATCAAAATGCCATG
TTCTAACTAAAATATAATAAAAAAGACGAATTACACCTTTTTCGGGATGAACTACACGTT
TTGGACCAAAAACTACACCTTAAAAACCGTTTTTGACTTCTGTAGTATTAATAATTGACC
AAGGGCCCTTGGATCTACACCTTAGGAGATTCAAGAAATGGAAAATAATGAAAGAACAAT
TAAGCTAGGATTAGAACATTTATTAGAAGATGGCCACGAAAAAATCGTGTACGGCGCATT
AAAAAAATTACACATTAACACTCGCTCAGTCGAATTTGACGATTTTTTGCAGGAGGCTCG
TTTGGTATACGCTAAAGCATACGTACGCTTCCCACAGGACTTGCAGGAAAACGATCGACA
GTTTCACGGCTACGCCTATCAGGCGGTTTACTGGCGGGTGCTGGACATCATTCGTTACCG
ACAAAAGGAAAAAGACGTGCAAGCCGTAGAACTAGAAGACGATGAGAAACAAGAAGCCCG
ATGGGGGCACAAACCATCGTGGGTAGAACGCATAATGTCTGATCAACTTTTCCAAGAGGT
TTACAAACTTTGCACGCCAGCTGAAAAACGGTTCTTGAAAGCTTGTTATGTGGAACAACT
TTCGGGAGCAGAAATTGCGCGTAAAGAAAAAGTGAGTCGTCAGAGCATTTATAAGTGGCG
AAAAGCGGTCGGAAAAAAGGCCTTATATGTTATCGGTAAAGGTGAGGATATGGACTATAC
CAAAGCACTGAAAAAATAGGACAGGCTAGTAAAAATCACGGGGGTAAATTTTACCCGTGG
TTTTTTGGTTAGGTAAAATAAATGACCGATAAATTCCTACGGCAAACGCTTGCAAAATAT
TGTGAAAAATAATACTATAATACCAGAAGTAAGAACGTGTTTTATAGCAACATTAAGTAT
GTCCGGGGAAGCGGGCTTACTTCGTTTAGGTTTTGGTTGCATATAAATTTAATATAAACG
GGGGAATATTTTTAATGGGTAAGGAAAATATTGTGGGTGATTTACACGCTGTAAATCAGA
AATCTAGTAATTTAAAAATGTTCAAGGTTGGAAAACAGTGGGTTTTAGCATCGAAAGTTA
TTACGCTGTTTGGGACAGCGGGCAACTCCGATAGCTTCGAAATGGATGATACCGAACTAC
AACGATCGCAAAAGATAGATGGGGTAACCAGAATGGCTTCGTACCATTATTAATAAAAAA
GCATACTGGCTCCTTTTTTGTGGGTTGCTCAGGTAAATTTCTTTCAAAAAAAGTATTGAA
AGTATTAGGCATTTGTAGGCAAGTATGATAAAATATAGAGAACGAGTGAAAGCGGTCTCA
ACTATAACCAATAAATTTAAACTTTAAAAATAAAGGAACAGTTTTAGGTGGACCAATAAC
AGCAGTTGTTATTGCACCGACACGGTTTCCGAAAAATGAAAGGATGATTCTTAAAATTTA
ATCTTACAAGTCTCTCATGGAGGTAGGGCCAAGATGTCGTGAGGCATTAAGCACCACCAC
TGATTTGAGCTTCTTGGGAAAATCTCCTTGAAGTGGTGGTGGATAAACGTTCTTTGAGAA
CAAGGGGAGGGGCTTGTAAGACTAAATAACCACTAGTGTAAGGCTACTGTACGATTATTG
TAGGAATTAATTGGTTAATGACGGAATTGTGCGCAAAAAACGATTTTCGCAATGTGCAAT
TGGGGGATGTAATTGAGTTGTGAAATGACGCATTTTATGGGTAAGCAGTAACAGGGGAAG
TCCGGCTTCGTTGAAGGCGGCACGCAATATCGCAACAAAGGGTTTTGAATCAAGCTCCGT
AAAAAGTGGTAAGAAAAAAATACTTGAGCAAGTACATCTGTCGGGGAAGCGACAGATCTG
GGATGATAATGATTCACTTGGGAAGAAGTGAAGAATGGTAAGAATTAAGGCTACTGGGGG
CAGTAGTTATGGGTCGGAATCTAATGGATGATTTTCATAGATTTTAGGTAGGCTAACAAT
TCCAAAATTAAAGCGCAGTTTAAGTTAAACACTAGTAAATAAGAATCTTCCTTACAAGTA
AAGTAATAGTCTAGAAGTTTTGATAATAAAATTTCTGGGCTATTTTCTTTTGTATCGAAT
GAACATACTAATTATCGAAAATGAAAAATCTCCACTGTTAGATAAAAATCTGACGGTGGA
GATTTTTTTGGATAATAAGGAAGTAATTAGGAAGGGAGAAGATGAACGCTATACCAAACG
ATTTAGTTGACGATATTTACGGGGTGATACCGCATATTCTTTAAAAAATTCTCTTGAAAA
ATTTGCGGTGTCGTAAAATTTAAGAATTTGAGCTATTTTACCAATCGACATTGAGGTGTT
TAATAACAGATTCTTTGCTTCGGTCATTTTAACGTGACGGATATACTGGGTCACGGAAAA
GCCTAACTCTGCGCGAAAGCGAGTCAGAGTGTATTTTTTGTCCAGGTTTAAGGTTGCGAA
AATCTGATCGATTCGTAAGCGTTCATAACGATGCATATTGATATAGTAAGCGGTCAGGGC
GACCTGTTTAGACACTCTAGAAAAATCGACGTTGCGGGTGGGTTCGTCGTTATATGAAAA
AAATGTCTGAACAATATCAAACAAAATATCACGAAAATCTTCAATTTTTAGGTTTTGGGA
GCTTAAAAATTTGATGAAGGCGAGCCGGAGTTCTAAGAAATGTGCGATATTGAGATGGGT
AAAAAAACTGATATTGGTCAGGCCGCCTACCAAACCAATTAGAGACTGTAGCACCACCTC
GGAAGATAAATCTTGAAGTGCGCAGTCTCTAAAAAACTGGTCAATATGTTCGTGGACATG
TTCATAATCTTTATTTTCAAAGAAGTGGAGAAGATCATGTTCAAGCAATGAAAATTTTAA
AATAAATGATCGATCTTGAGATGTTAATAAAGAAGGATCCAATTTAACAATTCTCATAAT
TCCTCCTTCCTAAAGATAATTTCTTCCTTACAAAAATGCATTTTGTCGGATTTTCAAACT
TAATTCAAGCAATATGTTTGCAAAGTTTAAGATTGTCTATAAAAAGTACAAAAACACCTA
GAATACTACAAATAAGGGTTTTTAAGGAGGCGTATTGTTTGCCAAGACATCAGGATAACC
AATATAATACACTTATTAAAAGAAAGTAACCCCTTCAAGATTATTGAAAATAATCTTGAA
GTTCCAATGTTAGATTTTTCTAATTTTATGGCTGTTTTTCTAATCTCAGGATATCAAAAT
TGTCCAAACTGGCCAAACGGATTAAGCGAGAAAGATCTAATGTAGATAATTGAATGGTCG
ATTAGCTATTACGATTAAGGGACTAGCAAAGTGGCTAAGCAAGTTCTTTAAACTATAACA
TTTAATCGAATGAAAATTGTCAAAAGATCGTCGGTGAAATTCTCGGCTACGATTTTAATC
TGGGGGGTCAAGTGGACAAAACAAACGCGGATGCTTTAAGTAGCAATCCGCGGAGTAAAT
GAATTAAGACGATTTCACCGAAGGGTAGCAAGGTTGACGATGGCAACTCCACTCTTTTTT
ACGGTCGCAGGAAGACCGTCTCTCCCAGAGCTGGAGTAGCTGGTAGTGAACTTTGCTATA
GAAGATATTGGCGATGAAGCCCGTGACATCGACGATATCTAATCATCTGAATCATAACCA
CCAGGGGATGGTTCAAACATTATACGACAACTCCCAAAACCGTAAAAAACTTTACCCTGA
GTGGCGAGAAGCAAGATGATTCTCAATGGCGGCGAACCATTGGCAGGGCCATATCACAGG
CACATCCTAGGGACCTAATGTACTTAACCTTATATTATTTCCCCTTTGGAAGTCTCCAGT
GTTAGGTGAAAATCTAGCACTGGGGATTTTTTGATGGATTAACTAATCTGAAGGTAAATA
AAAACGCCATCCTGCTGAAGGGATGGCGTTTTTATGATAGCTATTTATACTAAGACATGC
GAATCAAAGACGTTAAAACGTCGGATGACGTATTGATTGCGATTATTTTTGACCGCCCAT
ACTTCAATAGCTGATCCCATCTTAGCTTGTTGAAAAAAGTTTAGAGCATGGGTATGAATC
AGCATGTTGTAGTGCTGATCCTGCATATCCGTCAGGGTAAACCGAAATAAAATGGGAGAG
TAACTGATACTTTTAATTTCACTAGTAATAATTCCGCTTAATTTTTCCATATAATCGACC
TCTTTTTGATAAGTAAATTATACGAACGAATGTTCGTTTTGTCAATTAGCAAGCGGACTA
TTTTGGAATCAAAGTGGGCGTTAATTTAAATTAGACGTAGTGCAAAGTAACGCCACTTAA
GTAAAGTTTGCCTTTAATATAAAGGGTTGGGCCTGTACCAGAATTGCGAATTCCCCGTTC
ATCAATGCCAGACATTACGGAGTTAATATCAGTCACGATATTCCAATCGTGGGGGAGATA
TAGTGTGATGTTTCCCAGTTGGCAATTGATGTTGGCAGTGGCAAAATCCTCAGGATGGGC
TTGATCAAAATACACCTTAGTAGTTCCCATGTAGTTATTTATATTGATGCTTTTCAAATC
TTGAGATTGAATATAATGAATACCACTACTCATGCTAGTTTCAATATTGATTACGTCATC
ATCAGCGGATTGCGTACTTTCAGTATAATCGTAGTCTGGGTGATGATTAAAACCATGCTG
AAAATTCTTCCATAGTGCATGCTTTTGCCAATTTCGGCGATAAGGATGAAAAATTAGTGA
TAGACCAATTGTTAGAAGAACGGCCGCTAACAGAATGGTCCATGGCACGAGACTACTGAT
ACCAAGGGGTTTACCATATAGCATTAATAAAAATGCAATTGAGAAGATGGTTCCAGCGAT
GGACAAGTGGACGAGGTTGACGACCAGTGCAGCAATTAAAAATACAGAAGCGACGACGGA
GAACGGATTTAAGGTGAACGCCGTCCAACCCATCTGCGTTGCTACTAAAACAGCCGCAGC
TAAAACGAATAATGTGCCCCAAAACCATTGTGATTTTTTCATAATTAATTACCTCAACTT
TTTTAAATGTTCTTGTAATGATTTATAGTACCGACGAGATGCATAAACTTGTTTATGCGA
GTTTTGAAATTGGACTAAGCAGTTCGACAATGATTTAGTTAACGCTAAGATTTTATTAAC
ATTGACAATACAAGATTTAGAGATACGAATGAACTCAATAGGAAGGTTTTCCTCTAGCTC
GTATAGTCGCTGATGTGTTGTATAAAGCTGATTTTCAGTGTGGGCACGGACTTGTCGATC
CTCGGTCTCAAAGAATAAAATATCGCCAACTTCTAGGTAAAATTCAGTGGAACCGGAATA
AAAGGTCATAACTTTTTGCGTAGCATTTTGTCTTTTTATTAATTCCTGAATTTCTGTAAT
GTTTTTAGTAAACTCGGGCGCTCGAATGATGACTTCGCCCTCTTTAATATTTGGATCAAT
TTCAACTCGCATTTTCAATGTCGATCATCCTTTCCTACTAAGTACATCATAAAAAAGAGA
GTGGGTAAATGGGTAAGGGATAAGTGGTTGGATTAAGCGACTAGGCGGTCAAAAAAACTG
TAAGAAAATGATTGCAGCAGAATCTAGCAATTGATCTTCTTACAGTTTTTAAGTGCTTAT
TTAGAATATTTTTGACCGAGCAGCATGCGACCCGACATGGTCCTTAAAATTAAACCTAGA
TGGGTATGATGAAGGTCATCGCCAGTTTTACGATATAGCGGTTGAAGTTCTGAATTCCAA
AGGGCAAAAGTTGTCGTAAATGTTGGAAATTTCCAATAGCGGTGCCGGTAACTTGGAATC
TTAATCCAGCGCTTTTGCGCAACACGAGGTTGATCGACGTATTCAAAATCGATGTGAGCC
TGAGACTTTGCTGCAGGTTTCACGTTTTTTTGAGGGCGTGCGGCCGGAACCGCAGTTGGC
AAGCGGTGCTGCTGGAGCCTTTTTTGAATTATGACCCGTTTTTCTTCCATGGTCAGTGGC
GCTGCCGTGGGCGTGGCGCTCGGTAACTTGGTTACTGTTACTGGGTGCGATTGAACCGGC
TTAACCACAGGTGCTGGTTGAGGAATCGGATCGGCTTTTTTAGGTGCCTTGGGCGAACTA
CTAGGTTTTTGGGGTGCAAGAGGTTGCACGACATCCGACTTAGGTTGAGCTGGTTTTTTG
GATCGCAGGTGAACATAGTAGGTCACCGAATCACCATTGATCTGATCAAAATCGAGGCCA
TTTTTAGGGAAATCATTAGTAGTTAACGTATATCCTTGACTTTCATATTCCTTGATCTTA
CGGGTTGGATCATACGTATTGGCCTGATTATAGTAGACCGAAACTTCTTTTGAAAGCAGC
TCTTGATGAGTGCGATCATCAATGAATTTTACCGTAGCTTTTTTATGAGCCCGTTCGTAT
CTAACTGTATAGTGCAAATCGGAACTATTAGCATCGATGGTTTGTTGATCAACCTGTTGA
TGGCTAGAACGGGGCGCATTATTAGAAGCTACGTGATAACCCTTGATAGCTGGATTAGGG
ATGGCAGCTAAAGTAGCTTGATTACCCCTAGTCCAATTCTGCTGGTCTACGGGTCGGCCT
TGTTGATCGAGCGTTAAAGTTGTTTTAGTTCTTGAAAAATAAGTAACGGTCGTGTGATGA
AGCGCATCTGCTACCGTCGCAAAGGTAACGGGCTGAGCGCGATATGGATTGGCAAGAGCC
TTACCATTTTCATCCACATACTCAACGTATTCGTTGATAGTTTTGGTGGTCAAATGGTAT
GCTGGAGCGTATACGTAAGTAACTATACCATTGTCTCCATGATGGCTTAAAATACCAGTG
GCGGGAAGGCTACCAGCTCCCATGCGAACAAAGTGATAATTATTAATATTTTGAGGATGG
GTAGTGTAGGGCCGGCCTACAAAAGGGCCGAATGGATAATCGGCAGTCCCGGTAGCTAAG
AGTTTCCCCGTCTGATTCACATACCGTACGGTAACCGTAGCGTGATGGTGGTGATGATGA
TGGTGATATGGTGCTGTAGATGGCGGATTAGTAGCCGTCGCACTGGAACTTTGAGTAGCG
GATGAAGACGCCGTGGTTGTAGTGCTAGAACTCGTAGCCACGGTCGTTGAATTAGCGTCC
GCCTGATAGGATTCAGCATTAGATGGGGAGGTTGGTTTTGGAGTAGGTGTTTTAGCCGCC
CAAGCGGTGGTCGAAACTAAAAATGTATTGGTAACGATAACGATACTTAACACAACGGTA
ATTAGCCATTTTCTACTCTTGTTGTATAATTTGGTGCAGTGCTTTGTTCCCAAGATGATT
TACCCCCAGACATATTTTTAGAGTCTATATTTTGATGCCTTTAAAAATATTGTTAACAAA
TCACCTTAAGGAGTTAATAATATGATCGAGAAGTTTAACCGATTATTGGACGATGAGCAG
CAGTTGGTCCTCCAACTAGCCGAACTGTATATCCATGATTCTGAGAAGAGGCTTTCGATA
GGCTATGTTCAAGATGAGCTGGGAGTTAGTAGACATCAGGTGCTGGGCGCGTTTGATTTA
CTAAAATCAACGATTACTGCACTTCGTATTGAAAACATTGATTTGGAATACGATGGCAAG
GGAGTCCTGTCAATCTATGGTCTAACAACAACTTCAATGAAAACCATTCTGGAAAACATG
GCGACCAGGTCAATTCGTTTGAATATTTTTATAAATTCTCAATTGGGAATTTACGGCACC
CAAGCTCAATTCCTAAAGCAATTCGGAATCAGTCGAGCAACCTATTATCGCAATATTATT
TATATTAGGCAAATTCTGTCGGAAGAATTCTTCAACAAGACCCATCGTAATGAAGAAAGT
GTGCGACAGACTATTTTTAGCGTGATTCATCATTTTTTCAATGGAATTGATGCGATGCCG
ATTGAGCTGGGAGAGCCGGTGGACACTTTAATCACCGAGTTGAGTGAGCTAAAATCAATG
CATTTAAGCTACACAGAACGGCAACGCTTGACGAATTTTTTGTTTGTCCAAACTAAGCGT
ATTCGTCAGGGAAACGTGGTTAAAAAGATTGTCGATAAGGATTGCGCTAAGGAAAAGTTG
GATTTTTTAGAGCCACTGAGAGATTTATGGGGGTTAGAAGAGCCTGATTTAATCCAAGAA
GCTTGGTATCTGAACATTTATTTTATGGTCAACGAACTAGCGCCATTTGAAATCGAAAAG
TGTGGGAATCAGCCGCCGTTAAAAGTAATTCAAACTTTGGTGGAAAAACAGCTCGATTTT
TTGCACCAAATTTTTGAAGGGTTAGAAGTAGACGGCCAACTAGCAGAGATTCGACAGGAA
CTACTAGAAACCAATCTCAAAGTATTTTCGCCATTTTATTTCAGTGAGACATTTGTAGAT
CCAACTAAGGTGCCCTTTTTCAGTGAAACTTATCCTGAAATTGACGAGATGGTGAAACAA
ATTTTGGCGTATGTAGGCGAGCAACGTAAATTAAGGCTTGATAAAGATACGTTAACCCAG
CTATATTATACTTACATGTTAATTTTGCTGGAACATCTACCGGTTCAGTTGGTAAGTAGT
GTCGTGAAGATTACGGTCGATTTTTCTAATGGAAAAGTTTTTACCAAGTACATCACGTCT
CAGCTACAACAATTTGCGCCCCTTAATATCGAAATTTCTAAACGTCTGGAAGATGATACG
GATATATTTCTATCGGATCAACGTTTTTATGATGTCGATTGTGAGCAAATGATCTGGGAG
TCACCACCTTTAGCTGAGGATTGGGAACAACTAGGTGATTTAATCGTAAAAATTAAACAA
AATGATAAAAAAATAATTAATAGCTAACCAAAGACTTTTTAACGGCGTCCGCTCGGGACT
TACTGTTAAAAAGTCTTTTTGAATTTTAAGGTGCATTCTCATGATTTTAAAATTAGATGA
AAAACGTGAAACATAGAACCCCTTTACGATAAGAGACACGGATTATATTATAAAAACGTG
CTAGTCCTTGATTAGCACACGGGGGGATCATTCTAATATCCTTTTTGTAGGATAAGGAAC
GACGGGAAGCTGTGAAGAAAGGTCAAACGTACGATTTTTGAGGAATGTTCGTGCGCAGCC
CGATGAATCACAGCTTCTTTTTATCACGATGGTAGATGAATGAGTTATTGATGGAAGGCA
GAAATGGGCGCAAAGAAAAAGATTTGGTTTTGGGTGATAGTAACCTTGCAGGTAATATTT
GTTTTAAAAATGGTACATGATACATACTTCAATGATCGTTGGGCAACGAGGTACAACGTC
CGTTCCAGAGAGACGGTAGTTAAAAATATCAATTACGCCTTAGAAAGCAATGATTTTAGT
GGCACCGCCTTGGTGATTCGGAATCATAAAGTTTTGTTGCATAAAGGCTATGGGCAACAA
AATGCTTCACGAAAAAATGGTGTGGATACTTTGTACAACATCGCCTCGATTGAAAAAAGT
ATGACTTCCGTGATGGTAGCGAAGTTAATTCAAGAGGGGAAATTGAATTATGCTACAAAG
CTGGCTGAATTTTATCCGTCAATTCCTAACGCTAAAAATATCACGATTCGCAATATGTTG
ACCATGACCTCGGGGTTAGAAGCAGCGAGTGATCCAGAAAAAACACTGAGTGAAAAAGCA
TTGGCCAACTATTATGCTAAGCATGTGGTGGTCGATCCGCGTAAGGGGTGGGATTATGAT
GCGATTAATTTTCATCTGTTGGCGGGAATTATTACGCAACTAACGCATCAAAGTTACAGT
GCTAGTTTTAATACGTTAGTCAATCTAAAAAATCAGGTAAATGTGATGGTGATGCCGGAT
TTTTCGAATCCCCAAGTGGCCGTAAGCTACCACAAAAATGGGCAACCGTTCGCCAATCCT
CGCTACGTCTATCGTAATGAGATTGGTACCGGGAGTTTTTTTATGACCGCCGGCGACCTT
TACCGTTACTTTTCAGCCTTGGTCAATGGCGAAATTTTACCAATGAAGACCGTCAAGGAG
TTGTTTAAAACTGTCCCACATAGTGTTTATGCCGGTGGAGTCTATCACAATAAGCTTTAC
TACCGCGGGCACGGCATCTTGCAGGGATATGAACCTTCAATCATTTTCAACAAAAAGGCC
GGCAATGCCGTCATTTTGTTGGGAAATCGCAGAGGTAAAACAACGACGATGAAGCTGACC
AATAGTATTTATTCATTGGTCAATCAAACTCCATATTTAGGTGGAAACACGTATTAATTA
AGGAGAAGGTAAGTTAAACATGGATGTCACGGCAATCGTACCTGCCCATAACGAAGGTGC
AAATATTGAAGCAACGATTAAAGCGTTAAAGCAACAAGTTCGAAAAGTGATTGTGGCGTG
TGATCACTGTACAGATGATACTTATCAAAAATCAATCCAGGCAGGAGCGGTGGCTTTTGA
AACGGTTGATAATCAACATCGTAAAGCAGGGGCATTAAATCAAGCCTTAGAAAATTACGT
TGATTGGCAATTACCCGACCAATATATTTTCATTTGTGATGCTGACACGGTGATTGCGGA
TGATTGGATTGAACGAGCCCAGATAGCGATTGATGCTGGTGGTTATGATGCGGTCGGTTC
AGTGTTTTTCGGGGATGCGGATCGAAGTTCGATGATCGAATTTTGTCAGCAATTGGAGTG
GTACCGCTACACCAATCAGATTAAGCGGAGCAAAAAAGTTTTTGTTTTAACCGGGACCGC
TTCGATGGTAAGTGCCGAGATGTTTCAGAAAGTTAAAGCTCGCAAAGGTAGTTTTTACGA
CGAAGACTCGATTACCGAGGACTTTGCGTTGACGATTGATTTAAAAGAGGCGGGGGCCAG
AATCATTTCCCCAATCTCTTGTTACTGCACGACGGAAATTATGCCCAACTGGCGACTACT
ATTTTTACAACGGCGACGCTGGTATTTAGGAGCACTCCAACAAATGGTGCGCCGAAAATG
GGATCGCGTTTTATTTCCATACGTTTTTCAACAGTTAATGTTACTTATTTCAGTCCTAGC
ATTTATGGGACTGATTGTTTTCACCGGTTACTTAATGGTGCAAGACTTGATTATTTTTAG
TTTCTTTTGGTTTTTAATTGGAGTGATTTTTGCAGTCGAGCGGGTGATTACGATTTGGAA
CCAAGATCGGCAGGCAAAGATATTTGCATTAATGATTTTTCCAGAATTAATTTATAGTTT
ATTTTTACAAATTGCGTACCTTGGGGCGCTGGTTCAGCTGTTAAGCGGGTCGGCGGGTAC
GTGGAATCATCTAGATTAATGATTTAATTCAATAGGGGGACGAAAAAGTTATGTATTCAA
ATATTCAAAGAAGTGGTGTAGCTTTTGTAAGCTTAAGTTGGGGGTTCATGTATCACCTAT
TAGCAACGCTCTCGATTTTTTTCGCAATTCTTGCTGTGGGGACGATTATTAGATGCATTT
GGTCTGAAAAACACCAAGATCCAAATTGGCAATAAAAGATTCCTTTTAACATTTATAAAT
CATAAATAGAATGGAAGCGAGATTGGGAGAGGTTTTCATGAATAAAAAAGGGCTTCTGAT
ATTGGTGATGGCTGTGCTATGGATTTGGGGCATCAATCGTAAACCACTCAGTGTTCGAGC
AGCAACCGATTGGGGCGAACAGTTTATTACTAATGTTGAGTTGAGAAATAGCAAAGATCA
AGCGCAAACTACTTTTGGACTTTACGATAACATGAAGATTCATTGGAATTTTAATATTCC
AGTTTCTAAAAGAGTCACAGCTGGAGATACGATGACTCTCAAAGTGCCAGACAGTTTGAA
GTTAGTTAGTAATGTTAAGTTTGATGTGACTGATGGGCGAGGTAACATTATTGGTAAAGT
GCAAGTCTTGAAACCAACTAATAAAGTTAAAGTCAAATTGACAGAATATGTGGAGCATTA
TGTAGGTGGAGTGAAAGGTGCTCTTAGTGTCCGAACGCAATGGAATTATTCTAAGGTCGA
TCAAAACCAAGTACAACTTTTAAATTGGGGAGCTGGGCGGGCGGCTCAAATTAAGATAAA
ACCCAATGGCGGTCCGAATCCGAATGAGACTTTATACCAGTGGTCTTGGTACGATGTGAA
GGACCCCACGTTGATACATTGGCGAGTGCGCGTGAATTATGCTAAGCAAAATCTCAATCA
GGTCGATTGTACCGAACTAATTGGAGACCATCAAAAGCTTTTAACGGGTTCCATCGAAGT
CAGGGGAGTAGCCTTTGATGACCAAGGGAAAGATTTTGAGGTAACGGCAACCTGTCCTAA
AGTGAAAATCATGACGAATGGGACGAAGGGTTTTACGGTTGGATTAGGAAAGATTAAGCA
GACCTACGTAATCGACTACCAAACGCGAATTTCCTCCGTAGATCAACATCGCCATTATCA
CAGTCAAGGAGATTTAACAGCGACTAACCTGACTTCCCAAAGGATTAATACATATGTTCC
AGAAAGTAAGGGCGTTGGAACGGGACAGGGGCGGCAAAACAGCACGGAGAAGTTAAGTAA
CACGCAGTCAATTAAAACGGGATATATCCAAAAGGATCGCCCAGTTTTCTTAGCCGAAGA
AAAACAGACTATCATTAAAAATTTTTTAATGGTCGGAGCGAGCCTATTGGCCCTGATTGG
GTGGTTCATTTATCGTCGCCGGAAATGATGTCAGAAAGAACTTCGGAAAAGAGTAACATC
TAATACAAAAAAAGACGTCCACTGTGAGACGTCTTTTTTGATATAGCATATAAAATATTT
TACATAGGGCAATTAATTTTTATGTTTCTTTTTAGAAACGAACCAGCGTTGAATCACAAT
CAAATCGGCAATGACAAGTAAAGCTGCGGAAATCATGAAAGCAACATGCATTCCGAAGAT
AAACAGTTGATCGTTGCCGGTTGGATAAGTAGTAATACTACGACCGAGTTTGGCGCCCAT
TACTAAGAAAAGCGATGATGTAGAGATACTAACGCCTAAAATCATACCCAGATTTCGAGC
TAACGCATTAACACTGCCAGCGATCCCTAGTCGATTACTTGGAACGGCGGACATTACAGA
TGCGTTATTCGGTGATTGAAACATACCAATCCCAATTCCGGTAACAATTGAAGTAAAAAT
AAAGTACCAGAACGGAGTGTCCAACTGAAAGCCCATAATCAAAAATTGGGCTAACAATAC
TAGCGTAACACCGATAATGGTAATTTTAGTTGAATTAAATTTGTCAGCTAAGACGCCACC
AATCGGTCCAAAAATTACCATAGTAAGTGGAATGATTGAAAGTAGGACTCCTGAAAGTCC
AGAGGATAAACCACGAGCATTAACTAGATAGTAAGGCATCAAAACGTTATAAAAGAAACC
ATTGATGAAAACGAGTAATGCTGCAATCAAACCGAAGGTGAAATCCGAATACTTAAAAAT
TGAAAAATCGAGTAAAGGATGCTTAAGTTGTTTCTCGGTACGAATAAATAGGATAATTGA
AACCACGGCAATCAACAGTGCTCCAAGGATGATTGGATGGGTATACCCAATTGCTTGCCC
ACGTAAAATAGCAAAGAAGAAAGTTACAATAAAAACAACAAATTCTAGTGTGCCTAACCA
GTCGAGGGGCGCATTGGCCGAAACAGGAACATCTTTTGGCAAACTTTTAAGTCCCAATAA
AATAGCAATTATTCCAATTGGAACATTAATCCAGAAAATATAATTCCAAGGTAAGTAGTT
GAGAATTAAACCTCCAACGGCGGGTCCAGCAACTGATCCTAGAGCAACGAAAGTTCCGAT
GAAGCCCATCGCCCGCCCACGCTGATTGATTGGAAAGGAACTAGTGGTGATTCCAAAGCT
ATTTGACATGGTCATCGCTGCTCCAACCGCCTGAACACCGCGAGCAAATAGCAAAAATGG
TAACCCAAGATTGATTCCAGCGATTAATGAACCAATAATAAAAATTGCCGTGCCAATTTT
AAAAATGCGGGTCTTACCGACCACATCTCCTAGGCGACCAAAAAACATGAGTAAAGAACT
AATTATAATCAGGTAGATGGATACGACCCATTCAATCTGACTTGCTGTAACAGATAACTC
CTTAGACATAATGGGCATCGCAATGTTAACGATTGACCCATCTAATGTTGACATAAACGT
GAACATCCCCAGCGCAATTAGGATTAAGGTTTTGTTAACCGTTAATCCTTTGGATACATT
ATTTTGCATATCCGTCCCCCCAATTCATCTCTTAAAAATTAATACATTTAACATTGTGGT
GCTTTAATGCAAAAAGTCAATTATTTTTAATTGGGATGGACCGTAGAAGGACGAGGAAAT
TTTGTGTGGGTTAAATAAGGATTTTCACTTTTAAGCAAAGTTGGTTTGATCAGTGACACG
ACAAAAAGTAGCAACGTCTTATAAATTAAGTCGGATGCTACTTTTTTGTCACGTAAGGGT
ATTTACAGTAATTCTCGTTGAACTAAAGTTTCGGCGATTTGGACGGCATTCCAAGCCGCT
CCTTTAAGTAGATTATCAGAAACAACCCAGAGATTATAACCTCCTGGATTTTCAGCGTCA
GCTCGGATTCGTCCGACGAAAGTGGATTGGTGTCCTTCAGCGGTGATGGGTTGAGGATAA
AGCTGAGTGCGGGGATCATCTTGCAAAACGATGCCATCAGCTTGGTCCAAAACGGTCTGA
ATTTCTGGCACCGATGGATTTTGTTCTAATTCAAAGTATACGGATTCGCCATGCCCGACG
GGGACAGGAACCCGAACACAGGTCGCCGTCACTTTTAAATCTGAATTATTCAAGTCGTGG
CGTAAAATCTTTTTGGATTCATGAATCATTTTCCACTCTTCATGGGTATAACCGTCATCT
TCAAAAACATCGATTTGAGGAAGTAAATTAAATGCTAAAGGATAATGATGAGATGCGCCA
CTAACTGGCAAAATTTTAGCTATTTCAGCTTGCCCATCAAGATGTTGGCGAGCTTCCTCT
AATAGTTCATTCCAGGCCGATTGACCAGCCCCAGAAGCAGCCTGATAGGTTGAAACAATA
ATCCGATTTAGACCGTATTTTCGATCAAGCGGGGCGAGTGCTACCAACATTTGGATGGTA
CTACAGTTAGGATTAGCAATTATCCCGTGATGCCAATCAAGATCATCAGAATTGACCTCG
GGAATAACCAGGGGAACTTCTGGATCCATACGAAAGGCACTAGTGTTGTCGATACAGACC
GCGCCGTTTTTTACAGCGTGGGGAATTAATTTTTTAGAAACTGAGCCACCAGCTGAGGAT
AAAACTAAGTCCACCCCGATAAATGAATCAGGGGTCGCGACGGATACTTCATATTCTTGA
CCGCGAAAAGTTTGAACTTTGCCGACGGAACGGGGCGACGCGAGTAGTCTTAAATCACGA
ACTTCAATATTAGACTGTTCAAGTTGCTCAATCATTCTGGTTCCAACGGCGCCAGTGGCT
CCTAGGATGGCAACGGTGATTGCTGACATATTATTTTTCCTCCTGAACAAATTTTGTAAG
CCGTCGAACGGCTTCGTGTAAGTTGGACATGGATGCTGCATACGAGAAACGTAAATAACC
TTCACCACCAGCTCCGAAAACTTTGCCAGGAATCACGGCTAATTTAGCTTGATGGGCGAT
TTGCAAGGCCAACTGGTTCGAATTTTGGATCAAATTGATGGGAATTTTAGCAAAAAGATA
AAAAGTCCCAGCGGGCGAGCGAACTTGAAAATTTAATTGATTAAGTTCCTTTACAAGGTA
GTCACGGCGTAACCGATACTGTTCGCACATCTTGGCTACATCGTCTTGACCATGTAATAG
AGCCTCGATCGCCCCCTCCATAATACTAGTGGGAGCGGTGGTAACCATGAATCCATGTAA
TTTTAAAATATTACTGGTGAGCGTCGCCGGAGCAGCTAAGAAACCAATCCGATAGCCAGT
CATAGCGTACGATTTAGAAATTCCATTAATAAGAATAGTTCGAGAAGGTAGTAGTTCGGC
TATGGAATAGTGCTTATTATCGTAGCTGAGTTCACCGTAAATTTCGTCTGCTAGGACGAA
TAGCTTCGAATTTTGAATCACCTGGGCGAGTTCTGTTAGCTTGCTTTTAGAGTAAGTTGC
GCCGGTCGGATTAGTTGGGTAATTTAGGACTAGCATTTTGGCGTTCGGGTGCGCTTGTAA
AGCTTGTTTCAAAGCATCGGCTGTGAGTACAAAATCAGTATCTGAGGTATCGATTTCAAT
CACCGTGGCATCAATTGCTTTTGCAATTGCCATGTATAAAGGAAAGGTTGGAGTTGGAAT
AATCACTTCGTCGCCAACACTTAAAATGGTTTGCATGGTAGCAAAAATTGCTTCGGTAGC
GCCGATTGTGATCAAGATTTCACTCGCTGGGTTGTATCGAATATTAGTTGAGTTCAGTAG
ATATTTACTAACAGCTTGGCGCAAACGCAGTAAGCCGGCCGACGGAGCGTAGTGGGAGGC
ATTATTAGTGATTGCGTTAATTAAAACTTGTTTAACGTGTTCTGGCGTGTTTAAGTCGGG
CTCACCCAACGTTAACTTTAAAATTCCCGGGATATCAGACACTTGCTGATCAAATTGGCG
GATGGCAGAGCGACTAATTGCTGAGAGTGCCGGCCGAGTTTGGTTTTGTAGAACGGAATC
GAGTTCAGGCATTTATAAAGCCCCCTAATCTAAGATATTTTCTAGACCAACCACTAAGGT
ATTTAAATTGGTCACTTTTTGACAAGCCAGTCGAACTCCAGACATGAAAGATTGGCGGTC
AAATGAATCTTGACGAATGGTTAAAGCCTCACCAGGTCCACCGAAGAGAACTTGTTCGTG
GGCAACGTAGCCCGGTAAACGAATTGAATGGATTGGAACACCATCAACTTTACCTCCTCG
AGCACCAGGGATAGTTTCAATTTCATCATAGTCGTTAGCATGAGTACGAGATGCGCTGAT
GGCTTTGGCGGTGGCAATAGCGGTTCCAGATGGAGCATCTTGTTTATCTTGATGATGCAT
TTCAACCACTTCGGCTTCTGGGAAATATTTAGCAGCCTGCTTAGCAAATTGAATTAAAAG
GACAGCTGATAATCCAAAATTAGGAGCAATTAATCCTCCCAACTCTTTAGTAGCTGCCAA
AGTTTGGAGCTCATGCATTTCGGACGTTGAAAGACCACTAGTTCCAACGACCGGATGATA
GCCATGGGTAATTGCATACTTAATATTTTGAAAAACAACGGAGGGGACGGTGAAATCAAT
CCAAATGTCAGCTTGCGGAAGTTCAGCTAGCTGATTAGTGACCAAATAATCAGATGTTTG
GGGGATGGCATGTGGTGCGTAACCACCAACTAACTCGAAACCCGGTAAGTTTTGGATTAA
CTGAACGGTTTGTTGACCCATAGATCCTGTACAACCAGCAATCACAACAGTTTTAACCTG
ATTTATCATATAATGGCTCCTTTCCTAGTAATGCAACTGCACGTCGGCAAGATGATTAAC
CCCCAGCTGATGGGCTAAATTGAGCTTTTCTTTTTGATTTAATGGCAAGATAGGAAGTCG
TGGACTACCAACGGACCAATTTTGAGCGTTTAGAACGGCTTTAACTGGCGCCGGTGACGG
ATATAAGAAGAGGGCTTCCATTTTGGGTATTAATTCTCGCTGTAATTTTCCGGCTTTTGA
TAGATCCCCGTGTTTCACAGCATCTAAAAGTGCTCGTATCTGATAGCCATATATGTGGCT
TGCAACCGAAGCAACCCCATTTGCGCCTAAAGCGACTGCACCCAGAGTTTCTGGATCATT
TCCGGTATATACAGCAAAATCATTGGGGGTGTTTTCAACTAAAAAACCAATGTCATTTAA
ATTTGTACACTGTTTAATTCCAATGATATTTGGTTCTTGAGAAAGCTCAACAATGGTTGC
ATTTTCCATTTGAACACCGGTTCGTCCGGGAATGTTATACATCATAATCGGAAAGTCAGC
TTGGCGCGCGACGGCTTTAAAGTGCGCTACCATCCCGCGTTGATTAGGCTTATTGTAGTA
GGGGGTAACGACTAGAGCGGCAATGATCCCGTCAATTTGGCGAACTTCTTTAGTGAAGTC
AATGGTAGCTTGGGTATTATTTGATCCGGTTCCAGCAATGATGGGTACTCGTCCAGCGAC
TATTTCAGCAAAGCGAGTATACAGACCTAATTTTTCAGCGTGAGTTAAGGTAGGTGTTTC
ACCGGTAGTTCCCCCGATAATAAAACCAGTATTGCCGGTTTCAATGAGATGATTAGTTAA
ACGTTCTAACGCAGTAAAGTTAATTTTTAACTGATCGTCAAATGGTGTAATAATAGCGGA
AATCAAATCAACATTTTCAAGCATATTTAAGCCCCCTTGGACATTCGATTTTGAAGAAAT
TTAACCACTGCATCGATTCCCAATTGAATGGCACGTTCATCGGGATTAAAGGTGGCAGAG
TGAAGTGAACTGGTAGCACCGACGCCCAACCAAAACATGGTGCCTGGAAACTTGCTCAGC
AAGAATCCGAAATCTTCGCCGGTCATTGCTGGCGGAGTTTTTTTAAACTTAATGGCCGAA
TCGCTTTGCATGAATTGAATTAATTCATGAGTTAAGGTTTGATCATTTTCCACTGGTAAA
TACCCACCTTGATTCATTTTGACCTCGACTTGGCAATTAAAGGCTTGGGCAGTTCCTTCA
CAAATTTGTTGAACGCGTTGTTGAATTAGAAGAATCATTTTCTGAGTTAATCCGCGAATA
GTGCCCTCAATGACGGCTTGATCAGCAATAACATTTCGAACATTTCCAGCAGACACTTTT
CCAAGGGTTAAAACCCCACCTTCGATGGGGTTGACATTACGAGCAACAATGGTTTGAAGC
TGAGTAATTAAATAAGCTTGAGCAACAACCATATCATTTGCGTCTTGTGGATAGGCTGCA
TGTCCTCCTTTGCCGGTTAATTTAAGATTAACTTCTGTAGTTCCAGCAAACAGGGTTCCC
ATGCGGCAACCAATTACACCAGCTGGCAACGTTGGCGTACTATGGAGCCCGTAAAATTCG
TTTGGTCTAAACTGATTGGTAAAAATATTTGCATTAAAAGCTCGAACCGATCCACTATGG
CTCTCTTCTGCTGGCTGGAAAAAGAAGATTAGATTATCTTGCGGTTGATGGTTAGCAAAA
TATTCTAAGATGCCCAAGGCAACCGTCATGTGAATATCATGACCACAAGCGTGCATAATA
CCTGGAGTTTTGGAAGCGAAGTCAAGGCCAGTCTTTTCGTTGACAGGAAGTGCATCGATA
TCTGCTCGATATCCAATTGTTCGATGAGGATGCGAACCAGCAACTCGAACTAGTAAAGCG
GTTGGTAGTTCGGGAATGGTTTTAATTTCAAGCAAGTTTTGCGGTAGCGAGTGGATGACG
CTTAAAAGTAGGGCGTGGGTCTGGAATTCTTTTAGGGCTAATTCCGGTGATTCGTGAAAC
TGCCGCCTTATTCGAACTAAATTTAATGGTTCAATGGTCATTTTAAACACTTCCTTATAG
GTTACGTAGGCCGTCTTCAAGCGCTGTTTTCTGGGAAGTTGTATTATCAACCCGTTTAAT
AATTTGAGCTGGTACCCCAGCAACTACTGTATGTGCAGGAACGTCTTTGGTAACTACTGC
TCCAGCAGCAACAACAGCACCGGTTCCAACATGAACGCCTTCAACCACAACGGCATTGGC
TCCAATCAAAACATGATCATCAATTTGAACGGGTTGAGCGGAAGCTGGTTCAATTACGCC
AGCTAAGACGGCACCTGCACCAATATGACAATGTCGACCAACTAGAGCCCGCCCACCAAG
GACGACGCCCATATCGATCATTGTTTCGGCCCCAATCTCAGCGCCGATATTAATAATAGC
GCCCATCATGATAACTGCATTGTTGCCAATTAAAACTTGATCACGGATGATAGCGCCTGG
CTCAATTCGGGCATTGACTTCCTTTTTGTCCAGAAGAGGAACTGCAGAATTTCGACTATC
GTTTTCGACTCGATAGTGTGTGATTTGAGAAGATGATTCTAATAGTGCTTTAACGTATTT
CCATTCACCAAAAAGAGTTCCAGAAGTTGGTGAAATAAAAGCTTCAATTTCATTCGGTAT
TTGTAATTGATATAGTTTTTCTCCGGCAATAAACACTCGAACGGGGGTCTGCTTTTTGGA
GTTTGAAATGGTGTTAATAATGGACTGGGTGTCAAGATTACTCATAGTAATTCCCCTTTC
AATTTTCAATAATCTAAATCATTTTGTATCATATCTGCGTATGTTTCTCTTTGAATAACT
AATTGAGCTTGGCTATTTTCAGCAAAGACAACTGCTGGACGAGGATTACGGTTATAGTTA
CTAGCCATTGAATACCCGTAAGCACCTGTTGCCAACATAACGAGTACATCACCGGTCTTA
GTAGTAGGTAATGGAAGGTGGTTGATTAAAATGTCACCAGATTCACAGAATTTACCAGCT
AAACGAACGGTTTCAATCGGAGACTGGTTTGGATTTTCTGCAAGGACCGCCTCATAGTCA
GCCTGGTAAAGTGCGGGTCGAATATTATCACCCATTCCGCCGTCAACAGCAACGTAAGGG
GATAAACCAGGGACATCTTTTCGTGAACCGATTGTGTAAAGTGAAAAACCGGCTGGACCA
ACAATGGAACGACCTGGCTCTATCCAAATGGTGGGAATGGGTTGTCCAAGCTTAGAGTAC
TGGACTTGAAGTTCATCTAAAATTTCACCGAGAAGAAGCTCGGGGGCAAGAGGATCATCC
GCATGGGTATACTTAATTCCAAATCCACCACCGATATTTAAAATATCGGCTGTAAATTGG
TATTTTTGAGACCAATTTGTTAATAAATTGACTAACTTTTTAACTTCTAATTTAAAACCT
GTTACTTCAAAAATTTGTGAACCAATGTGGGCATGAATTCCTCGTAGATGGATTCGAGGG
TTGTTTTGGGACAAGCGCATGGCTTTTAATGCTTGTCCTGAATCAATATCAAATCCAAAT
TTACTGTCAGTTTGACCGGTTTGAATATAGCTGTGAGTATGAGCAGAAACACCTGGTGTA
ACACGGAGCAACACATCGATTTGAGTATTATTTTCGTTCAAAACTTGATCGAGCAATTCT
AATTCATGAAAATTATCTAAAATGATAGTTCCCACTCCTTTTTGGACGGCAAAATTCAAC
TCGGCGAGTGATTTATTATTGCCATGGAAGCTAAGACTAGTAGAGGGGAAACCAGCGGCC
AAAGCTGTAGCAATTTCACCTCCAGAAACGACATCGGAATGGGCATGTTCTTGCTTAACA
ACTTGATAAATGGCTTTGCAACTAAAAGCCTTGGAAGCATAGCTGACGATGCCGCGCATA
CCACGGTCTTCAAATTCTTTTTGAAAGGCTTGAATTTGATTACGAATCATGGTGACGTCA
AAAACTTGGAGTGGGGTCCCATATTGACGGGCAAGTTGAGTAGCGCTTAGGCCGCCTATG
GTAACCTGATTAACGTTATTTACGGTGTATAAAGACATTCGTTTACCCCCTTTTCTAATT
TAATTTTCACAAATTTATAATACTAAATGAATTTCGTCAAGCATAAAGTAAGGGGGTATA
TGTCATAAATTGTTGCTCTAAGTAGAAGTGATTTATGAAAAATTTATTTTTTTGCATTCT
AGTACAGAATGAGTATAATAGGCTTAAATTAAAAAAGAGGTTGCGGAGATTAAAAGTACC
TGAGGATAGAATGAAGGATTCGATATGCCCCAGTGAAAGGATGATCCGCCGAAATGAACA
TTGACCTTTCTCAATGTTTGTTGGGTCTTGAGATAACATCTCAAGGACTGTCGCTATCAT
GACTGATAGCGGGGTGCTTTTCAAATCAGACTAATGATTTAGCGATGTTAGTTAATTACT
AGCGCCCATTTTCGTTTTTTTACGAATGGGCGTTTTTATTTTGGTTAGTTGGAAAGCTAG
AACCTCGCAAAAGGAGACTAGTATGGTAAAAGTTGTTAAGTTTGGTGGTAGCTCTCTAGC
TAACGCAGCGCAATATCAAAAAGTAATTGAAATCTTAAGAGCAGATCCCGAACGTCGAAT
TGTGGTCGTTTCAGCACCGGGGAAGCGTTTCAAAGATGATGTTAAGGTGACGGATCTATT
AATCAAATATGCCAATGCATCTGGGGAGAACGTCAAAGTAGCACGTCAAGCAGTGCTAGA
CCGATATCAAGAAATTGCAGATGCATACCACGTTTCTGATTCGGATTTTGAACAAATCAA
TGTACATCTAATTGATTTAGCAAATTTGCACCACGCAAATAAAGCATGCCGTCTTGCTCA
TTTTAAGGCGGCAGGGGAGCGGTTAAACGCAATTTTAATGGCATTAGTTTTAAAAAAATT
CAATGTTACTGCGCGGTTTGTTGATCCGAAACAATTGGGCATAAAGGCACATGGTGACTA
TAATAACGCGATTTTAGACCAGCATTCATATGCTCAAATTGAGGCAGTTTGTTCAAATTT
GCTGGATGAGGCGGAGTATCTTGTAGTTCCTGGTTTTTATGCATATAACCAAAATGGTGA
GGTATGCACTTTCTCGCGGGGAGGGTCAGACATCACAGGGGCCATTCTCGCACGTGGTTT
CCAAGCTCAGCTTTATGAAAATTTTACGGATGTGGACTCCATTTATTCGGCTGACCCTAA
GATCATTGCCCAGCCACATCCAATTCGAGAGATGACTTACCGTGAGATGCGGGAACTTGC
ATATGCTGGATTTTCCGTTTTTCACGATGAAGCCATCATCCCAGCAATTGAAGCTCAAGT
TCCAATTGTGATTAAAAATACGGATCATCCCAATTTACCAGGAACCGTAATTGAACCCGA
ACAAAATTATGCTTCTGATTTAGAAATAACAGGAGTGGCGAGTTCAAGTCGGTTTGCGGC
TTTGTATATACACAAATATCTGTTGAATCGTGAAGTCGGTTTTACCTTGAAATTATTAAA
AATTTTATATCGTTACGATATTAGTTACGAACATATGCCTTCTGGAATTGATGATTTAAC
AATTATTTTCAACCAGAATCAAATAACGGATGAAATTTTACCCAGTTTGTTATCCGATAT
TCGGGAAGAATTGCACACTGACCAGTTAGAATGGATTGATGATTATGCAATCTTAATGGT
GGTTGGAGAGGGAATGCGTGACAAGGTCGGCGTTGTAGATCGAATTGTGAATGCTCTAGC
ACGAAAACAAATTGGAATTCAGATGATTAACCAAGGGGCTTCTAGAATCTCAACGATGCT
CGGAGTTCATCAAAACCAAGTAAATCAAGCTGTTCGTGAAATTTACAGAGAATTTTTTAA
AAACAAAGGTAGGGCAGACTGATGATTAAATTATTACGAGTACACGGATCAGAAAATTCA
TTTATATTACTTGATCAAGAACAACTCGAAATACCAATGAATCCAGACCAGTTAATTCAA
TTAGCAATTCAAGTTACTAATAATCAAACAGGGTTGTTAGGTGGGGCTGACGGACTTCTT
GTAGTTAGTTCAAGTGACCATGCTGGCGTTCGGGGACGAATGCAGGTTATTAATAACGAC
GGTAGCTTCGCTAGCATGTGTGGAAATGGGCTGCGAACGGTGGCTCGTTATTTAGCCGAA
AAATATGAAGAAAATGATTTTTTGGTCCAAACAGATCAAGCCGATTTGCATGTAGGACGG
GTAGCAACGATTGGAAATGGGTTACCCACATATCAGGTGGAAATTTCACCGGTTAGTTTT
AATGCTAAAAACCTACCAATGCAAATTGAAAATCAGGATAAATTGTTTAATGCGCCAGTT
CGAGATTTTGATGATCAGCTTCTTTTTTCAGCCGTGGCGGTACCTAATCCACATTTAATA
GCAATTGATAATAATAACCGGCTTTCAACTAAAAAGTTAGCGGAATTGGGTCATAGGTTA
AATGCTTCCAATCCTTGGTTTCCAAAGGGAGTTAACGTGAGCTTTGGACGAGTCATTGGT
CAGAATCAATTGTTTGTCCAAACTTATGAACGGGGGGTTGGTTTTACTAATGCCTGTGGG
ACAGGGATGTCAGCGACAAGTTTAGTTTGGAGTTTGTTAAATGATGGTCAAACTAGATTG
GGTGAAGTAAATGATATCTTTAATCCAGGTGGGATGGTCAAGACTCGGGTAAATCAAATT
CATGGTGCATATACGATTGATTTAATTGGGAATGCGACTTTTACCCACCAAATCTGGATT
GATGAGGATCAGTTGCGACAAAATAATTTGGAACAGGTTCAAATTGAATCAACTGGGGAA
GAATTACATTACCAAGAGTTTATTCGACAACTACCTCGCTATCGCTTTTAGTGAAATAAC
TACTATATAATATAAAGATTTTCAGTTAACCTAATTTTCAGTAAAACTGAAACCTAAGCA
GATTAATTTAGGACTCTTTGGCTTTTTTACACTCTGATATAATAGTCATCGACTAATGAA
TTATAAGGAGAATGTTTTGAACTGGAAAAAAGGAACTTTAGGCGCGAGCGGAATGCTCGT
CCTCGTTATTTTAATTGGATTGATGTTACGAACACCAATCACCACGCTACCTCTGATGCT
AGGAGATTTGGCTAACAAACTGGAGGTCTCGAAGAGTAGTTTGGGGATCTTAACGACTTT
GCCACTCATAATGTTTATGTTATTTTCGAGTGTCGCCTCGACCATTTTAAAAAAGTGGGG
TTTTAAAAAGTCACTCCTAGGTACCTTAGCCATCCTATTAGTGGGTTCATTATTACGACT
CATCGTTACAATGCCGACGATGATCATCGGAACCAGTTTGATTGGAATGGGAATTGCTTA
TTTAAACGTTTATATGCCATCATTTGTTACAGCATATTTCCCTAGCAATATTGGACTTTA
TACCTCGGTTTATACCTTTTCGATGATGTTTGGAGTGGCACTTTTCAACGTTATCACGGC
GCCCATCATGGTGTTGGCCGGATGGTGGAGCATGCTAATAGTATTAGCGATTACCCCTCT
GTTGGCATTAATAATCTGGTTGTTTTTGATGCCTCATCTATCAGAAGAAATCCATGAGCC
GCAAGTTGAAGTTAAAAAAGAAGCTATGTCCAACGATCAAATCTGGGTGAATAAAAAAGC
ATGGGCTTTTCTAATCATGTTTGGGAGCCAATCAATTCTAAATTACACATTCACTGCATG
GATGCCATCCTTGATGGCGTATCACCAAGTCGGATCAGGCGTAATTGGAATTATCATGGC
GGCTTTTTCGTTGATTGGCTTGCCGATTACCGTACTTTTGCCCCAATTATTAGTTAAGTG
GGGACGGTTGGGCAAGTTGTTCTTAGTAGGCTCAGCTGGAGTGGCCGGCTTAATTGCCTC
AGGAATGTTATTTTTCCAAAACACTTCGTCCACGATATTTTGGATGATTGAAAGTTTGCT
ATTAGGTTATGCGATTGGCCTTTTCTTCATGTTCGTAGTAACCATGTTTGCGATTAAGAC
CAGTAATCCTTATCGTACGGCTCAGCTTTCAGGGATGGCCCAAGCGGGTGGTTATTTCAT
TGCCGCTCTGGGACCAGTGACTTATGGCTGGGCCTTTGGTCTGAACCCAACCGGAAATCT
ACAAAATGTAGCCTTTGTGGTGGACATTACCTTAGCAACCATCATGGGAATAATCATTGT
TAAAACCAAGAAAATTTAAAGAAAACCTCCGAATTTCGTTTTGAAGTTCGGAGGTTTTTT
ATTTTTGGGTACGAATTACATAAGAATCCAATAATACACGAGATATAACTTGTAGGGGGA
GCCTAGAGTGAACTTCAAAGGCTGGAAAATAAGTTGTTTCGGATTTGAAACCACATAATT
CAATTGTAGAGTATTTACCGATTGTACTATCAGCATTAGTAGTTATTAATATAATGGGAA
TTTTATTTTTTGATGTTTTCTTTGCAGCTTCGATTAATTCAGGGGTTTCACCGTTTAGAG
AAATAATAATAACCAAATTGCCAGGTCTAATATCTGCTGATAAAGTGCGGATAATATTTG
GATCATCACTTAGTTGGCAATTTTTATTCAAGAGTTGCAGTTTTACTAATAATTCTTTTG
CAATTAATTCAGAAAAATCACGGGCAAAAATGTAAATGGTTTTGGCATGCTTGATTCTTT
GCACAGACTGTTCAATATCTGGAATATTAATCATTTTGATGGTGTTAGTAACTTCATGTT
CGTTTTTTAGGATGGCACTTTTAATATCACTATCGGCACGCTCTAAATTGGTAAAATCCT
TTGAACTATTATTCTTTGCTACTCCATGCTTAAAATCACTGAAACCTGTAAAACCTTTTT
TTCTTAGCGCACGGATAATAGTGGCCGTAGAAACGTTAGCTCGTTCACTCAACTCAACAA
TAGATAAAAAAGGAACCAATTCTAGGTTGTCTTGAATGAATTTCCATACAAATTGTTCTG
TCGAACTCAAATTATCATTTGTCAAACCAATCCCTCCGATTGTAAATTCTTTTTCAACAA
TAACATAAATAACAAAGTTTTTGAAAACATTTACATTATGGATGAGACTAGAATTAGGAG
TATAAGAAAGAGGTGCTTGAAATGATTTATACGTGCACATTAAATCCAGCAATTGATTTA
TTTATTGAAACACAACAGTTGAAACCAAGAGTGGTTAATCGGACGAATAACTATGATATT
CAGGCTAATGGAAAAGGAGTGAATGTTTCATTTATTTTAAAAATGTTAGGAATTGATAAT
ACAGCGCTTGGTGTGGGCGGCGGTTTCACGAATTCTTTCATTGAGGATACTTTAACAAAG
AGGGGAATCCCCAATAAATTTATTCATACCGACCAGCCTACTAGAATTAACGTTTTTACA
AGAGTCATAGAGGAGGACACGGAATACAAAGAAGTAAATAGTGGCCCCCATGTTACGAAG
CAACAAGTTGCCGAACTGATGAGGATGATTGAGAAGCTGACAAGTAAAGATATATTAATA
ATTTCGGGTAGCTTTTCTGAAGGTATCAATCCTAATATTTTAGTTGAGATTGCAAAGTTA
TCTAAAGTTAAAAGATTCAAATTAATTATTGATACGAATTATAAAGAAGTTTTAGATACG
TTAGCATTTGGTCCGGAATTACTTAAGCCAAATGTCGAAGAATTAGAAAAATGGTTTGGC
TCGAAAATATTGAGTCAGCAAGACTTAATCAAATATTGTGAAAAATTAATAGATTGTGGA
GCAAAAAATATCCTGTTATCAATGGGAAGCGAAGGGGCCTTATTCGTTAATAAAGATACA
GTTTTACGTGGAGATGCGCCTAAGGGAGTAGTAGTGAATACAGCATGTTCTGGTGACACT
ATGCTAGGAACTTTCGTAGCAGGAATGTGCCAACAAAAGAGCTTAGCAGAAAATTTGAAA
TTTAGTATCGCTGCTGGAAGCTCAACTGCATTTAAAGCAGGATTAACTGATTTTTCAGAC
GTTGAGGAGTTAAACGAACAAATTAAGATTGAAACTGTTAGGAGGGATAGTAAATGACAA
AATATACAATTATTGCAGCTACTGGCTGTCCAACTGGAATTGCCCACACCTATATGGCCC
AAGAAGCGTTAGAAGAGGCCGCCAAGAAACGAGGAGTTTCAATTAAAGTAGAAACACATG
GACAAAGCGGTACAGAAAATCAATTTACGCCTGAAGAAATTAGCAATGCTAAAGGAGTCA
TTATAGCAGCTGATAAAGACGTTGATATTGAAAGATTTGATGGAAAAAGATTAATTAATG
TTTCAGTAACTAAAGGAATGAAAGAACCGGATGAATTAGTTAGTAAGATATTGGACGATG
ATGTGCCGATATACCACAGTAATGGCCAATATAATAAAGAAGATCAAATCAGTACAACTA
ATGGAACTTTCTGGCACAGTATCTATGTAGACTTAATGAACGGTGTTTCGCATATGCTTC
CTTTGGTTGTTGCTGGAGGGGTATTAACAGCTATTTCCTTTTTCTGGGGTATCAATTCTG
CCGACCCGAATAGCGCTCAATTTAATTCATTTGCTCAACTGCTAAATACGATTGGCGGAT
TTGCAATGAATTTGATGGTACCCGTTTTATGTGCCTATATTGCTGAAGCAATTGGAAAAA
GATCTGGTCTAGTAGTTGGTTTTGCAACGGGAATGATTGCTTATACCAATGGTACTGGAT
TCTTAGGAGGAATTGTCGGAGGATTTCTTGCAGGATACACAGTGGTTTTATTACAGCATT
TATTTAAAAAATTGCCTAAATCTTTAGATGGTTTAAAACAAATTTTTCTATTTCCGGTTA
TTGGAGTTTTTATTTCCGGTGCGATTATGTGGTATATGTCGGTACCGATGAAAGATATTA
ATACCGGCATGATGGCGTTTTTAAAAGGAATGGAAAATTCTAGTCCATTAGTTTTGGGAT
TAATTATTGGAATTATGTGTGCTTCTGATATGGGTGGTCCAATCAATAAAGCTGCATACC
TAACTGGTACAGCTTTGCTTGCACAAGGAAATTACTTTTTCATGGCTGGAGTATCTGCGG
CCTGCATAGCTCCGCCATTAGCTACAGGCTTTTCAGTACTTTTTAACCGTAAAGCATACT
CTGAAAATGAGCGAAGTGCTGGTTATGTTAACTTCTTATTAGGATCAACGCATATTACGG
AAGGAGCAATACCTTTTGCGGCTAAAAATCCGTTAATTAATATTCCAATTTTTATGGTTG
GATCTTCCATCGCAGCAATTTTAACTTATACAACTAGAATTAGCGTTCCAGCACCACATG
GTGGTTTTATCGTTCTACCTTTGGTTAATAAACCATTTTTATGGGTTTTGTTTATTGTAA
TTGGAGCAATTGTTTCGGGGCTATTACTTTCATTAGCTGATGGTCATAAAGCTCACGTTG
GAGAAAAAACATTAGAAGATAAAAGAGAAGTATCAAATGAGCGTAAAGTGAATGACGAAA
GTTTAGATAGTATCCTCACTGTAGATAATATTAAAGTTAATGTTGATGTTGAATCTAGAG
ATGAACTATTACGGTATCTATCAAACTTATCTGTAAGTAACGGATATAGTTCAGATGCAA
ATGCGGTATACAATAAATATTTAGCACGTGAGTCAGCAGGATCTACCGGGATGGAAAAAG
GCATCGCTATTCCACATGCTCAAGATAATACAATTAATACGTCTGCAATGTTAGTGCTGA
AATTAAAACAACCGATTGAATGGAAAACTTTTGATAACCAACCCGTTGATACGGTAATTT
CGTTTTTAATTCCTGAACGTGACCAAGGTAATCATTTACGATATCTTTCATCGGTTTCTA
AGTTACTAATGCATGAAAGTTTTGTTCAAGAACTAAAAAATGCTAAATCGGTTGAAGAAA
TAGCGGCACTATTCAAAAAATAAAAATTAAGGCTACTTCAGTTTAAAATGAAAGCGTTTG
ACAAAGTGGTACCAACCAGTTAAAATAGGTTTTGTTGAATGGTACCAACCAGTACAGATG
AGAAGGGGAGTATTTCAAATGGAAAATGGTAAATTACGTGGAATTAAAGCATTGTCAGAT
AAAAATGGTGTGATTAGCGCCCTTGCAATCGACCAACGAGGATCGTTGAAAAAAATGATT
GGCGCAGCCAGTGGACATGAAGCTACTCAAAAAGAAATCGAAGATTTTAAAGTGGCGATT
TCTTCAGAATTAACCCCATACGCTAGTGGGATCCTATTAGACCCAGAATATGGAATACCA
GCAGCCCGAGTTCGTGATGAAAATGCAGGTTTATTGGTTGCTTATGAAAAGACAGGTTAC
GATGCAACCGAACCTGGACGTTTTCCAGACATTTTGGATCAATGGTCAGTTCGAAAATTA
AAAGAATTGGGTGCGGATGCGGTTAAATTCCTTCTATATTATGATGTTGATGAAGGCGAT
GCCGTAAACGAACGTAAGCACGCATTTATCGAACGTTTAGGGGATGAATGTAAGGCCGAA
GACACGCCATTCTTCCTTGAATTGGTTTCATACGACGCTGAAAACGACGATGTGAAGGGC
AAGGAATATGCTGCGGTAAAACCCCACAAGGTAATTGAAATGACGAAAGAATTTTCAAAA
CCTGAATATGGAGTGGATGTACTGAAGCTTGAAGTTCCAGTTAACCAAGCTTACGTTGAA
GGTTTCGCTGAAAACGATGATGACGTAGTTTATAGTAAGGAAGAAGCAGCTAAGTTCTAC
AAGGAACAAAGTGATGCAACCAATCTACCATTTATCTTCCTCAGTGCTGGGGTTTCAGCT
GAACTATTCCAAGAAGAATTGAAATTTGCCCACGAAGCAGGTTCAAAATTCAATGGAGTC
CTTTGCGGCCGAGCAACTTGGCGTAACGCCATCGAACCATTTGCGGGAGAGAGCGAAGCA
GTTGGCCGTCAATGGCTTCAAACCCAAGGTAAAAAGAACATTGAAGATTTAAATGATGTT
TTAGCGGTTACAGCAACTTCAGTTGAAGAAAAATTGTCAAAAATGATGTAAATAAAAAGG
ATGCTTCGTAGCGAATTCGTTATGAAGCATTTTTATTTTTAAATATTGAACCCTAGACCA
AAAATACAAGTTCGGTTAAGTTTGGTTTGTAAGCGGTTTTATTTATGTTATCATCTAAGG
TATTAATTCCAAATAAAAAACAAAAAAGGATATATATACCAATGTATAAAGAAAAATATT
TTGAAGAATTGAAAAAGGAATTTAATAGTGAAGATGAAATTGTAACGGAAATCGTCAACT
TAGAAGCTATTTTAAATTTACCAAAAGGTACAGAATATTTTATCAGCGATATTCACGGTG
AATACGATGGCTTAAATCACATTTTAAAAACGGGTGCGGGGATTATCCGAGAAAAGATCA
ACGATTGTTTTCCAGAAATGAATGAGACAGAGAAAAACGAATTGAATTTTACGGTAGCTT
ATCCGAAGTATGCTTTAGAAAAAAGGCAACTGGAACAAGATGCAGAAGAACTAACGCAGT
GGTATTTTGGGATGATTACGCGCATGATTGGGCTCACTCAATTCTGTGCTAGTAAATATT
CTCGTTCAAAAGTACGGAAAAGTTTACCACCCAAGTATGCGTATATTATTGAAGAACTTT
TATATGTAGAAGGTAGTCCAAAAAACAAGCAAAAGTATTATGAACAGATTATTAGTAAAA
TAATCGAGCTAGACCGAGCCCAAGATTTGATTCAGAGCTTGGCTGGAACGATTCAAAAAA
TGGTGATTGATCATATTCACATTGTGGGCGACGTCTTTGATCGAGGCCGCAAATCCAACC
AAGTGTTAGAGCTTTTAGAGCACGCCCACTCGTTAGATTTTCAATGGGGAAATCACGATG
TGCTCTGGCTCGGAGGCTATGCAGGATCACAAGCTTGCATTGCCACGTTATTTAGAATTG
CCACGCGCTACGGTTATATTTATGATTTGGAACGGGAATATGGTATTAATTTGCGAGCAT
TATTTACTTTCGCCACGCAACATTATCAAGCTAACCCCGCCTTTTATCCAAAGGCGGGTG
ACTTTGACCAAAACAACTTGGATTTATTATCCCAAGTTCATCAGGCGCTAACCATTATCC
AATTTAAGTTAGAAGGACAAGTTATTAAACGACAACCTGAATTTCAAATGGATGATCGGC
TCTTTTTAGATGAAGTTCAGCAAGGAAAAATTCAGTTGGGAGATCAGGAATATCCGCTAG
AAAATGGGTGTTTCCAAATGGTTGATGCGGATCATCCTTATGAACTCACTAAGGAAGAAC
AAGAAGTCATTGACAGTTTGAGTTACTCCTTTAGACATTCACCTAAAATCAAGGTGCATG
TGAACTTCATTTTAGAAAAAGGAAGCATGTATTTAATTTACAATAATAATTTGTTGTACC
ATGGCTGTATTCCTCTAACGGAAGATGGTGATTTTGATCAATTTGAATATCATGGTCAAA
AATATGCTGGAAAAGATTTATTAACCTTTTTCGAGCGTCACATTCGAGCTGGAGCAGCCA
AGAAAACGAGTGATGAAGATGATGATACTGATTTAATGTGGTATTGCTGGATTGGAAAAA
AATCGCCCCTCTTTGGTAGAACGGCGATGACCACTTTTGAACGTTATTTTATTGCTGATT
CGGCGACCCACAAGGAAGGCGACAACCCCTATTTTAAATTAAGAGATCGCCTTTCCACTG
CGCATTATATTTTACGAAAATTTGGATTAGATGAACGTAATAGTTATATTATTAATGGGC
ACACTCCAGTCAAAGTCAACGAAGGAGAATCGCCGATCAAAGGTGGAGGTCAAATTATCG
TGATCGATGGTGGACTATCCAAAGCTTATCAAAAATCGACTGGGATTGCGGGATATACAT
TAATTAATAACTCGTACGGGTTCCAGATTGTAACGCACATGCCATTCCAAGGTATTGATG
ACTTGTATGAATCGCAAACGCAATCGACTAGTTTGAAACGAATTATTGATCGTGATTTAC
CGCGACGCAACATTGCCGATACCACGATTGGGACCGAATTGAAGCGTCAAGTCGATGATT
TAAAATACCTCTTGGAAACGGATGAAATTAGTCATTAAATTTTTTGAATCGTAAGATAAT
CCAAGTAATGAAGGCCAATAGACCACTAACGGCAACCATGGACCAAAAGCCAACGCTCGT
GTGTCGACCGGGCAAGCCACCGGTGTTCATGCCCCAGAGGCCCGCGATAAGGGAAGGTAC
GGAAATAATAAGCGCTGCTGAATCAAGATATTTCATTAAATGATTCAAATGGTTACTCAT
AATATCGGAAAAAAGACCGCTGATTGCGTCAATCAAATCACGATAAACTTCAACTAGTTT
AGTGATCTGACGTTCGGCGGTTTTTATATTATAAATCACCGTTTCATCTTGGAGGTTATT
GGAAAATTCATCCAGTTTGAAAAGGTGTTCTAAAGCCTGATGTTGCGTCTCTAAGGTATG
TTCCAAAAGAACGGTATCCTTCTTAACATTTTTAAGCTGAATTAATTCTTGATTCTGGGT
AGTTTGGGTTGATTGCTGTTCGAGATACTCTAGTTGAAGCTTGATATGGGACAATTTAGT
TCGATAGTTATCATAAATATGCAATAGAAAATGGGCAATAATTGCTTCAGTCGAACTAGG
TTGGATAGCCTGCGTTAGACGATGGAGCTCAACTTCCGTATTAGAGTTTTCCCGAACAAA
AAAATTCAGTTGATTAGGACTCGAAACAATAATTAAAGGGTCTAGGACAATTTCGTAGTC
AGATTTTTGATTGGTCATCACTAAATTACAGAGACCTACAAAGTAGGTGATTTTACCGCT
GTTATCCTTAATCGTGGAAGTATGTGGGAAAACCTCCGGAGTCTTGATCCCAGCTGCAAT
GTTGGACGGAAATCGATTCTTTTCAATTAGATTTTGAAGATCATTAAAGTCTTTGAATTT
GGTAATTTCGAATTGATTCGAATTGGTTGACATATAGAGTTAATCCTCCTTTCGTAAAAC
GGTTACATCGTTGAAGCATATTACTTTATAAAGCAATTCTATTCGATTAGAATTTGAATT
ACAAAAGAAAGGGAGTGAATTAATGAGTAAACCAGATTTAAAGGATCCACGAAAGTTGTA
TCATACAGAAGAATTTCCAAAACAACAACAAGATACACCAGCATTACAGAGTGAGATGCG
ACCTAAACCAGACTGTGGTGAAGAAACTTACGAAGGTCACGGACTATTGCTAGATCGTAA
AGCATTAGTAACCGGTGGCGATTCAGGAATCGGTCGAGCGGCTGCAATTGCCTTCGCCCG
TGAAGGGGCAGACGTTGCCATCCAGTATTTCCCTGGAGAAGATTCAGATGCGAAGGAAGT
CGCGGAATACATCGAAAAAGCGGGACGGAAGGCAGTTTTATTGCCATACGATTTCCGAGA
CGAAAAGGCCCCTCAAGAAGTGATTGATCGCGTGGTTGAAGAGTTGGGCGGTTTAGACAC
GATGGTGTTAAATGCCGGCCAACAAATTGCCCATAAAAAGATTGATGACCTCCCCGTGCA
ACAAATTAGAGACAGTTTCGAAGTGAACGTGGTGGCAATGTTGGCCCTAGTGAAGGCGGC
TAAACCACACATTCCAGCGGGAGGCGCCATCGTTACCACAACTTCGATCCAAGCTTTTAA
TCCAAGTAGCCAATTGTTGGACTATGCGGCAACGAAGGCAGCAATCGCTAATTTTACCAT
CAACTTAGCTCAGCAACTAATCGAAGATGGAATTCGGGTAAATGGTGTCGCACCAGGCCC
AATTTGGACACCAATTCAGTTAGATCACGGACAGCCGGAGGAAGCTATCCCAGAATTTGG
TCAAAAATCATTAATGGGTCGGGCAGGTCAACCGGCTGAACTAGCTCCAACGTATGTCTT
ATTGGCTTCTAACTTAGCAAGCTATACTACTGCCCAAATATATGGTGTTACTGGTGGAGA
ACACATCAACTTATAAGGGGAAAGTCATATGCCATGGACGAAAAAAGATTATCCAGAGTC
GATGAAAAACTTGTCAGAAACCGTGCGGAATAAAGCGATTGAAATTGCTAACGCACTTTT
AGATGAAGGCTATGATGAAGATCGGGCGATTCCAATTGGAATCAGTCAGGCCGAAAAATG
GGCTGAAAATCACGATAAATAGCAAATAAAAAAGAGCTGTAATCAAGCGGACGTGGGAGT
CGATAATTCGACGAGCGACCTTTGGTTATAGCTCTTTTAAATTAGTAACTGGTATTTGAA
GTGTTAGTTTGAGAATCGGTGCCACTGATACTAAAGTTGTAATATGCCTGAGTATTATTA
GTGGTACCTGCATCGTTAGTGCTGTCAGATGCATCGGTACTTGTCTGGGCGTTAGCATTA
GCTTGGGCTTCAGCGGCAGCTTCAGCTTCTGACTCGGATTTAGCTTCGGCTTCAGAAGAT
GCTTTAGCTGCACTAGAAGATTCAGATTCAGCCTTGGAAGCGGCCTTCGAAGCTGATTCA
GATGCAGCCCGTGAAGATTCAGCGGCCGCTCTTTCGGCAGCTGCAATAGCTTCTGCCCGT
GCAGCGGCTTCCGCAGCCGCTTTGGCGGCCTTAGCAGCTTGTTTATCTTCCTTATTAATG
ACCGTCTTCAAACTAATTAACTTAGTTTGTTGATCAACTGTTTTCTGTGATTTTTGGTTT
TTACTCATGTCCTTAATCAATTTTTCTACTGTAGTCACGTCAACGGAAAGATTGTTTTTA
CGAGCTTTCATAATAACTTTATAACGTTTGCTAAGTTTATCCGCCATAACGACAATCTTG
CGGACGTCTTTTAACTGTTTAGTATAGTTAGTTCTAAATTGAGCGGGTACCTTTTTTTGC
TTTAAGTTTTTCAACTGATGGTCAACCTTTTTAGTTGTCACGTTTAAAGCAACGCGAGTT
TGTTTATTGAAAAGATGACTGTAATCAGCGCGAACATCATAAGCATTTTGTGCAGCTACT
TGTTTGGCACGCAAGGAATCGATGTTCTTATAATGTTTTAAACTGTCAACATCAGACTTG
AGCTTATCTAGCTTAGTTTGAGTTACCGAATCTTTTAGATCAGCGTGGCGATTATCAGTA
TATAACTGACCAATTTCTTCATTTAGACGGGCGGCTCGGTGGGATGAACTAAAATGTGAA
ATCCCTCGATAAATGCCAAAGATTAATAAGAAAGCGACAATTAAACCAGCGACCCAGGTG
CTTAAACGTTTAATACTTCTTCTGCGAGCACGACGTTTGCGACTTCGACTTCCCAAATAG
AGTTCGTCATCGACAAAAGGCTGATGGTCCTCTTGTTGCGGATGGAATCGCTCCTTAAGT
TGTTCGATCCATTTTAGTACTGTATTCTTCATAAACAAAAATCCCCCAGAGACTAGTTAC
TTAATAACTCATAATATATGTATAATTATAGTTTATTATACTGGTTTTGGGTTAGATTTG
GATGAAATTTATTCTATAAACGCCATAAATCGTACGCAGGGTCCATTAATAGTTTTTTAG
CAGCTTTAGTAGAAATAACTGGGCCATCTAATAGAATCTCGCTGGCGATGGTAAATAGGT
GAGCAGCTAGGTCAATCAGGGTTTCATCAATTGGTAATAGTTCGGGATGTTCCTTAGTTT
GAATTCGGCGATCAATCTGGCAAGACACCTCATTTTTAGGTTTAAGAACGGTCATACCGA
AGATATCAGCAAATCCCTGCATTAGATCATAAGTTAATTCTGAAATATGTTGTGCTTTAG
TTAATTTACTGCAAATCATAGATTCAGTAAATGGAACGTGAACCTGAAGGCTTTTCTTAC
CGTCATCAAAATTAAGAAAGGAAAAGCGACTATCTTCGGGATCTGCATAGAGATCTCTTA
GTCGATGTGCAAACACCCAATCGGCAGAACCACGGGTTGTTCCGTTCAAAGGGATCACAC
GAAAAGTGCCAAAAACAATGGGGCGTGCTTGCGTGATATTGAGATGATCGGTCATCATGC
GAATAAAAATATCCCGACAAGGTTGGGAGCGTAAAAAATCTCGGATTAATTTTCTAGTAG
ACTGATCTGTAGTATGGGGCGGGCGTTCTGTATCAATAATGAGCGTCTCTCCAGGAATGT
TCCACGCGCTAATATCATGAAGATACACCGTTGTATCACCACAAATCTTAGCGTTTTTAA
TCAGCGGTAAGTTCCAATTTTGTGGATTACGATCAGTAAAAATTTGCTTTGAGCTGAGCT
GCTGGAATTCATCGTAGTAGTTCAGTTTTAGTTCCATCCGAATATAATGTCCTCCTGAGA
ATGATTATTTGTAAAAAAATTAATACGTAAAATAGTACCAGAGAGAAGTATCGTTAACAA
GTATGATTTTGCAGGTGACATTTAATAAAAGCGTCTTCTTTGTGGACTCTATAACGTTTG
TTTTAAATAAAAAATATTTTTTAGACCGATTGAAAATGATATGGATTTATTATCTAAAAA
TCGCTACTAAGATAGCAAAAATGAAATCTATACCACTTTACACGCACGGTATCGATAGTG
CTGACTATAAGAATAGTTGAAGTGGGTGACAGGCTAAAAGTTCATTTGGCTTGGAAAGCG
GTGTTAGAATGGGCGTGAGATGATATAGAAAAGTGAATGAAGGTGTTGTAAATGGATATG
AATGACCTAGAAGGACTCGGTCGGCTAGTAATCGCAGCAATTTGCGGGGCGTTTATCGGT
TATGAACGTTCGGCCAGATTAAAAAACGCCGGGATTCGAACGCATATTATCGTGGCGCTG
GGAGCGGCGTTAACCATGCTAATTTCAAAATATGGGTTTTATGATTTGTTGCAAAGTCGC
GGCATCGGACTGGATCCCTCACGAATTGCGGCGCAAATTATTAGTGGAATTAGTTTCATT
GGCGCTGGAACAATCTTGGTGCGTGGTGAAGGAGTGAACGGATTGACCACTGCTGCGGGA
GTCTGGGCGACGGCGGCGGTAGGAATGGCGATTGGTTCAGGTTTGTATTTTATCGGTTTC
ACGGCTGCCGTTTTGATTGTGGCTTCACAGTATCTCTTTCGCGATAACATCATGTTGAAA
TACTTGCTGAAGCGCAAGCATTTTCATTGCCAAATCATCATGAAAAATGACTCGACTTCA
CTGAAGACCATTCAAAAAATGTTCAATGAGGGGGGGTTTAGAAAAAATACTTTTTCGATT
AGTAATATCAATGACAATCGGATTACAGTCGAGTTGGAAGGGGTCTTATCAGCTGAAAAT
AATATTGACTCAGTATTAATGCGGATAGCTGAAAATACGGCGGTGGTTGAGGTCCGGCGA
GAAGATTAAAACTCGGAAACGAGTTTTTTATTATTGTATTTATGAATCAAATATTCTTTA
TTTATTTATTTTTTAAAAAAATAAGAAAAATCGTTGCAAAAAGAAAGCGCTTGCAGTTAT
AATGTAGGTGGATTAAATATTTGAAGGAGGTTTTATCATGGTTTCTTTAACAGCAATCAT
TGTTTTAAGTATTTATGTCGCAATTGCAGTTTTAGATCAAATTTCGTTACAACTTGGTCC
TTATTCTCCGCTATTTGGAGGAGCAATTACAGGACTAGTATTAGGTGATTTAAAGACAGG
ACTGATAGTAGGAGCTACGCTACAGTTAATGACTTTAGGAGTTGCCACATACGGTGGTGC
TACCGTACCGGATTTTTTAACAGGTTCTATCATGGGAACAGCATATGCAATTATTGCTCA
TAAGGGAGCAGAATATGGTATTGGATTAGCCGTTCCAATTGGCCTACTACTAACTCAATT
AGATATTTTAGCTCGAATGACTAATACCTATTTTCAACATAGAGCTGATCGATTTGCTGA
AGAAGGAAATGCAAGAGGGGTTGAAAGACAGAATATTTGGGGAACTATTCCATGGATGTT
ATCACGGATTATTCCGGTAGTTGTTGGATTAGTTTATGGACAAAGTGTAGTAACTGCAAT
CAATAATTTTATTCCACAATGGTTTATGTTGGGACTTAAAGCTGCAGGGATGATTCTTCC
AGCTATGGGGATTGCTATCTTGATGCGTTACTTGCCTTTAAAGAAATACTGGCCTTTCTT
CATTATAGGTTTTGTGTTCATGGCTTACTTTAGTAAAACCTTCTCTATACTGGGGGTTGC
TCTAATTGGTTTAGCAATGGCTGGTTTATATCTCACATTTGGAACTAACTTAGAAAAAAA
GTCCAACATGCAAGTGACTTCTACTGAGAAAGAAACTAAAGAAGTAACTAATGATAACTC
GAATGATTTATATGCTGACGAGGAGGTTGAATTCAATGACTAAGCTAACTAAAAAAGTTT
ACTGGAGAAATCTTTTTGGTCTGCAGTGGGGTTGGAATTACGAAAGAATGCAAGGGTTAG
GATATTCTTGGGTAATGATGCCAGTGATTAAAAAGCTGTATAAAGAGCATTCTGAAGATA
TGAAAACAGCTTTAAAAACACATTTAGGATACTTTAATACTAGCCAACCAATGTCACATT
TAATCATTGGGGCAGATATTGGGATGGAGGAACAAACCGGGATGAGCGATGCCGAAGCTA
TCGTAGGTTTGAAAACTGGACTAATGGGTCCTCTAGCTGGAGTTGGTGATACATTATTTC
TAGCTATTTATAGAACAATTATTTTTTCTGTATCATCTTACATGGCATTATCAGGATCAC
CAATAGGACTTCTGTTGCCAATTATTGGAGGTCTCGTTCTGTTATGGGTTCGTTATTTAT
TTACAGGTATTGGATATAAGCAAGGAGCCAAACTAGCAACCGAATTTGCTGACCAAATGA
AAACATTGACCAATGCAGCTTCAATTTTAGGTTTAACAGTAGTTGGGGCTCTAATTCCAG
CAGTAGTTACGTACGTTTTAGACCTAAAATACTCAATGGGTAAGGTAACACTTAATGCCC
AAGACATGTTAAATCAAATTATGCCTGGGCTTTTACCATTAAGTATTGTGTTATTTTCAT
ATTGGTTGTTGGGTAAGAAAAAGATGAATTCAACTAAATTAATATTTGTTTTGATTGCTC
TGGGAATGTTATTAGGCAACTTGAACAATATTTTTGGTGCGATTGGTAAGTGGTTCTAAG
GAGGATGATTATATGACTATCATACATGCACGTGTGGATGAAAGACTTATTCATGGTCAA
GTTGCAACGATTTGGACGAGATTGGTAAGAGCTGATCGAATATTTGTAGTTAATGACAAA
GCAATAAAAAGTGAAATGCAAATTGGAGCTTTAAAGTTAGCACGCCCTCAAGAAATCAAG
CTAACCATTGCTTCAGTTCGTAGAGCGTTAATAACTTTAAAAAGTGGTAAGTATGAGAAT
GAAAATGTTTTTGTATTAACTAATAATATACGAGATATGCGAGAGTTAATAGATGGTGGT
GTAAAATTAGATCGGGTAAATGTGGGCAATGTAGCTCCACATGAAGGTGCAAAATCTATT
AAAGCATCCGTTTATTTAAATGAACAGGATGAAGTTGATATAAAAGCCATGATAAATGCT
GGGGTCGAAGTTACCGCACAAATGGTACCAACTGAAAGTGATGCATCGATTACTACATTT
TTGAAGTAGGTGATGACTTATTCTATTTGACCGTATTGAACAACGTTATGCAACAATGAG
TAAAAGACAACAACAGGTGGCAGACTTTATAAAGAATCAACCACAGGTTTTTATTAATTC
TTCGAGTAGAGAATTAGAACAAAAAATAGGAGTTTCCGCAGCCACAATTGTAAGATTCGT
AAAAATATTGGGTTACTCTGGTATGGAAGAAATGCGAGTCTATGTTGCTCAGCAAATTCA
GCATGAAGAACATTCAATTGAGTTAAAGATTAATCAAGAAGATACAGCTGAATTATTAGA
AATGAAAATGATTCAGTTATACCGAGATTCAGTTGAATCTTTGAAAGAAACGTTGGATTC
AGATTCATTAGAAAAAGCGTGTGCCTTGTTACGGTCTGCTAATCGAATTTATCTATTGGG
TGTAGGTACTTCTGGATTAATTGCATATGATTTATATCATCGTCTAAATCGGTATGGTAA
AACTACTTTTTACAATACTGATGCGCATATGAGCTTGGGGTTTACACAACAAAGTACTGC
TCAAGATGTAATTGTAGCAATTTCTTATTCAGGACTAACGGAAGAAGTGGTGGTTGGAGC
GGAGGCAGCTCAAATTAGGGATACACCGGTTATTAGTATTTTAAGTAACACTGAGTCACC
TTTAGCTAAAGCAACAGATATACAACTTGTAATTCCGCAAACAGAACATTTGGTTCGTTT
AGCAGCTGTGGCATCAAGGATTCACTCTACACTAGTGACAGATATTCTTTTTTCAGGAGT
AATCAAAGAAAATATTTCAAACATCCAAAATGCAAGTTTAAAAACGGGGGAATTAGTTTC
TAAACTTAAAAGAAAATAAAGAGAATGGGAATGAAGAAGGTTGAAAAAATTAACGACAGA
AGCACGTAATGAAAATACCATAAATATTGATAAGTTAAATGGACAAAAAATTGCGGAATT
AATTAACCAAGAAGACCATAATGTAGCACAAGCGGTTGCTACTCAGACAGCGGCAATGGG
TGAAGCAATTGAGAAAATAACAGAAAGATTTCAAAGCGGAGGACGAATTATTTATATGGG
GGCAGGAACTTCCGGAAGATTAGGGGCTTTAGATGCAATTGAATTGACCCCCACTTACGG
AGTTTCTCCAGATAAAGCTTTTGGGATTTTAGCAGGCGGACATGCTGCAATGTTTAAGGC
TGTAGAAGGAGCAGAAGATTCAAAAGAATTAGCAATCAAAGATTTGAAAAATATTGATTT
GTCTGATTTAGACGTGGTAATAGCAATTGCAGCCAGCGGTCGAACACCATATGCAATTGG
GGCATTAGAGTATGCAAATACTTGTAAAGCATTGACAATTTCGGTTACTTGCACTGCTCA
AAATGAAATGAGTGAATTAGCTCAAGTTGCCATTAATCCAGTCGTAGGTCCAGAGGTGGT
TACTGGATCTACACGTATGAAAGCTGGGACTGCTCAAAAAATGGTTTTAAATACTATTTC
TACCGGAGTAATGATCAAAATGGGCTATGTTTATGAGAACTTAATGATTAATGTGCAACC
AACAAATGAAAAATTAGTTAAACGAGCAACGGGTATCCTAAGTCAGATTTTGAAAATAAA
TGAAAATGAAGCTGGAGAACTTTTAGAAGAAGCTCATAAAGATGTGTCAGCGGCTATTCT
GATGAATAAAAAGAAAATTAGCTACGATCGTGCGTACGAGTTATTGAAGAACAATAATTA
TCAAGTAAACAAAATAATTTAACACCTTTTTGTAAACGATTACTATTTTAGAGAAGGTGA
AAAGCTTTGTGGGTAATTGGATTAATGTACTTTAGTGTAATTCTAATAGCTAATGCCTTA
GGTGCCATATCCGGAATGGGTGGTGGCGTATTAATTAAACCAATTTTTGATTTAATCGGA
CAAGATCCAGTAGCAAGTATCTCATTTTATTCAGCCGTTGCAGTTTTTACCATGTCAATA
GTAACAACTTTTAAACAGATACGGAATGGGATTAATATCAGATGGAATTTTGTCGGCTGG
ATTGCAGGAGGATCGATTATTGGTGGCGTATTTGGTAATAACTTATTAGCTAAGTTATTA
AGTATTTTACCATCAGAAAAACAAGTATTGTTAACGCAAATTGTGGTCACTATTTTAACG
ATAGTTTTTGCTTTTATGAATACTAAATTTGCTTGGAAATCATGGAATTTAAAAGGCTGG
TACTGGCAGTTAGGATGTGGTTTAACCCTGGGAATGTTTGCAAGTTTCTTAGGTATTGGT
GGTGGTCCAATCAACGTAGCGCTATTGATGCTAATGTTTGGAATACCAATCAAAGAAGCG
ACAGTATATTCAATTTGCACGATTTTATTTTCACAAGGTGCAAAGTTACTAAGTATTATT
ACCATTACAGGATTTACAGGAATTAATTTACAGCGGTTATGGTTTATTATTCCAGCGGCA
ATTCTTGGAGGGTTACTTGGATCACAAATGAGTCGAATTCTATACACCAAGTATGTCGAA
ATTGTTTTTCAAGGCATGTTGGTCTTGGTAATATTGATTAACTTTTATAATGGATTGATG
ATATTTGTATAAATATCACAAAATAATACATAAAAAGCGTTTTGAAGTTAATGACTTCAA
AACGCTTTTTATTTCATTTTCCGATTTAAAATCGCCGCAACAGTTTGTTGATAGCGAGCT
TTATAAGTTTCATTTTGCAATAGCATGGTTGAAAGGATATCGATGATATAAACCACACCC
AGTTGGGAGTTGATAAATTGAGTATTATCAACAAATTCGCTGTATTGAACGGACAATTGG
TAATCACTCATTTCGGCTAAGGGACTATCATCAAAAGCAGTGATGGAGACGACCTTTAGC
TGGTGTTGTTTAGCAACAGCAACGGCTTCATTGACTTCGTTCGATTTGCCAGAAACAGAT
AGAACGATTAGGAGGTCATCTTTTTGCATAATGCTACTACTGATATACATGGTGTGACTA
TCAGAAGGAGCGAAAGCATTAATCCCCATCCGCATTAGCCGTTGAGATAATTCTTGCGCA
TTGTAACCCGAGCTACCTAAACCAAAAATAAAGACGCGGGGAGCATTTTTAATAAGCATC
GCCACTTGATTTAAAGTTTTTTGATTGATACGTTTCCAAGTTCCAGTAATCATTTGATTG
TAAAAATCTGTGACCTGATCTGGAAGAGGTGCATTATCAACATTTTCGGTAATATTTGAA
GTTGCTTCAGCCAAACCTAACTTAAATTGACTGAAGTCGGGATATCCCATCTTTTTAACA
AAGCGCGTTACGGTGGCGGTACTAACTTCGGCCTTTTTCGATAAAGTATTGATATTCATC
TTTTTGACATCGGCGGGATGCTGGATGACTTTTAGAGCGATTTTGCGTTCTTGACGCGAT
AAAGATGGGTATTTTTGCTCCACAACGTCAATGATGTTCATAAAAAATCCTCCTAGATTA
GGTTTGATTAGTATTAATTATACGCTGAAAATAAAAAAGACTGGAACTTTTTTCAAGTAT
TCCAGTCTTTAATACAGGGGTCCTATTTAATGGCCTCAATAAAACGAGTGGCAATTTCCA
AGGGACGAGTAATCGCGCCACCAACAACAACCGCGTGGCAGCCCAATTCTAAACAGCGTT
TTAGTTTTTCAGGAGTATCAATTTTTCCTTCAGCGATAATTGGTCGCGTAACTTGGGAAC
GTAATTCCTTCAAATATTCAAAATCATGATCAGCAATATTCATACCTTGGGTGGCCGGCG
TGTAACCACGCATCGTGGTCCCAATCATATCAAATCCCAAGCGGTCTGCCTCGAGTGCAT
TTTCAATGGTATCAGTGTCAGCCATCAATAATGTATTAGGAAATTCTGTCCGGAATTGTT
GAACGATTTCCGCAAGTTTTTCATCATGGGGTCGGCGTTGACCAGTTACTTGGCAAGCGA
CAACTTCGACACCAGTAGCTGCCACGGCCCGCATTTCCTTTAAAGTGGGGGTAATAAAAA
CATCGGAATCAGGATAATCTGTTTTTGCGATTCCGATCATCGGTAATCCGACTTCATCTT
GAATTGCTTGAATATCCACAACAGAGTTCGCACGAATACCAGCCGCCCCGGCCATTTTAG
CTGCCCTTGCCATACGAGCCATAATAAAAGAACTATGCAATGGCTCATTAGGCAAAGCCT
GACATGAAATAATTAACTTACCTTTAACCGCCTCAAAAAAATTATTTTTCATAATACTGA
CACTTCTCTTTTATCAAATTTAGGTGAAATATAGCAATATTAAATATGTGATTTGAAATA
GTGATTTAATCAAAGTTAGTTTTGTAATAGTTAACGTTTAATTCAATCATCGCAGTAAAT
ATACAACGAGTTAAAAAATATTGCAATGGTATAAAATGATAATAATTTTCATTAGGTGGG
TTAATCATCTGCGGCAGTAAGTGTAAAAATATTTTTCACTTTTTTTAATTGTGAAAAATA
AAAACAAATGTTAATATGAAAGCGCTATTAACGATGCGCCATAGAACGGAGGAATTCGGA
ATGGAAAGAAATTATCTTGCATTCGATGTCGGTGGAACGACTATTAAGTATAGTGTGATT
AATGAGGATTTGGAAATATTACGATATGGCAAGTTTGACACTAAAAAGAATATCGACAAT
CATATCTTAAAAACTTTGGAAGAAGTAACCATGTCGATACAAAAGGAAATAGAATTATGT
GGGATTGGAGTTAGTACGGCAGGAATAGTTGGTAAAGACGGCAGTATTCAATATGCTGGA
CCAACGATTCCAAATTATATTAATACGCCAATAAAATCCGCTCTATCAAGCCGAAGTAAA
ACACCAGTTAGTGTAATCAATGATGTTGATGCCGCATTATTAGGTGAAGTTTATGCTAGA
AATTTAGATCAGGAGGACGTCTATTGTATTGCATTGGGAACCGGAATTGGAGGTGCGCAT
TACCGTCATGGAGAATTGATAGGTGGAGCACATGGTAAGAGTAACTCAATTGGTTATTCC
TTGTTTGATATTAAAACAGGGACAAATTATGAACAGCGAGCATCAACGCTAACTTTGGAA
GCTCGCCTTGCGGAATATAATACTACGGTGGTTGAAGCTTTCGAAAAAGCAAAACAAAAT
CAAATGCCATTTATTGACATTATTAAGGCTTGGGTAAAGGAAGTAGCAAGAGGTTTAGCT
GAAATCATTGTACTATTTGATCCAAATTACATTGTTATTGGAGGTGCTGTTTCTGCTCAG
GGAGATTACCTTTTAGGTCTTTTGAATGAGACACTAACAAATTTATTACCACTTAATTTC
AACCAGACTAAATTAAGTACGGCTAAACAGGGAAATAATGCCCAGTTGATTGGGGCAATT
GTACCTTTATTGAATAATAAAGCTTAGAGGGGGAAATTACTATGCAAGTATCAATTAATA
CAGCAGTTTTTTTAAATCAAATTCAACAAGGTGCTAGTCAATACCAATGTTTGAAACAAT
TAGTTGGAGAACCTTTAGCAAATGTTGAAGTTCGCGGAGAATTATTTCAAGGCGACACTC
GTGAGGTTGAACTAGATAAAATTGATCAATTATGTCAAAAACAAAGTTGGGACTTTTATT
TTTCAATTCCAGAAGAATTATTTACTAATGGCAAACTTAACCAAACTATTTTTGATTACT
TAAAACTTTCTGAACGGCATCACATTCGAGGTTTAAAGATTAGCTTAGGTTCATTTGAAA
ATCTAGACGAAAATTCTTTAATGAAGTTGCGAACTGCTTTGCGAGACAGTGAAGTAAAAG
TAACCGTTGAAAATCAACCCAATATTAATGGAACTATTAATGTATTTAAAAATAATTTGA
TAACTTTGTTAAACAAAGTACCAGAACTAGGATACACATTTGATTCAGGAAATTGGTACT
GGGTGAATGAACGTCCTGAAGAAGCCTTTTTAGCTTTAAAAAAATACATAACTGTATTCC
ATTTAAAAGATATTAGGGAAAAAGCTACGGTAATGCTAGATGACGGAGATACAGCGTGGA
AATCATTAGTAAAAAATTTAGATAGAACAATACCTATTTTTTTAGAATATGATATCGTTC
CTGATCAGTTGGAACTTGAAATGAAAAAAGTTAACGACGAAATAAATTAAAAAAATAGTT
TACATTTAAAATGTAATCGGTTACAATGATTTTGTAATAGTTAACGAAATTCAATTGTCA
CAAAAGTTGCATGCTACTAAGAGCGGTGCAAGTTTTTGTGGCATTTTTTATTTGCATTTG
AGTATTTAAAAATGCTGTTTAAGACGAAGCACAATCAATTACATTTCGTAGAATACGGAG
GCTTCTAGATGGTTAAACAAGGTTTTGGAGCTTTAAATTGGCTAGTTTTGATTGCATATT
TAATTATTATGTTGCTAATCGGACTGAGTTTTAGTAAGAAGAGTTCCAAAAATTCAGAAG
AATTTTTTAAAGCTAGTACTAGTAATGTGCCAGCTTGGGCAGTTGGATTCAGTATTTTTG
CCACAACATTGAGCGCAATCACTTATATGTCCACTCCAGAAAAATCATTTTTGACTAATT
GGGCATATGCTTTTGGAAATTTAGCAATTTTTCTAATTACTCCAATTTTAATTAAGTACT
ACATACCTTTCTTTTCTAAATTAAAGGTTACAACGGCCTATGAATACTTAGAATTTCGAT
TCAACCCTTTCTTACGTGTATTTAGCAGCATTTTGTTCATTTTATTTCATATAGGTCGAA
TCGCGATTGTGATTTATTTACCAACTGTAGCTTTGCAGTCAATTATTAACATTAACCCTT
ATTTAATCGCATCCTTAATTACAATTCTTTGTATTATTTACACCTATCATGGTGGGATGG
AAGGTGTAATTTGGAGTGATGTTATTCAAGGGATTTTACTCTTAGTTGGTGCAGTATTAA
TAATTTTCTTTGCCGTACATGGTACACATGGCGGTTTTGCTACTGTAGCAAATGATATTG
CAAATAAAGGTAAAATTCTGACTAAAGCTGACTTTGTTTGGAGTGTAACTAAGTCAACTG
TACCAATCATTCTTTTGGGACAAATTTTTAATACTTTGTATCAATACACTGCCAGTCAAG
ATGTGGTTCAACGTTATACCACATCAACGGATAACAAGCATATTGCTAAATCAATTTGGA
CTAACGCATTACTTTCTTTAATAACAATCCCTCTTTTTTACGGTATGGGAACTGTAATCT
ATAGTTTTTATACACATGGAGGAAGCTTACCGCAGGGATTTAATACGTCGGCTTTAGTGC
CTTACTTTGTTCTAACAGAAATTCCAGCCGGAATAGCCGGCTTAATCATTGCTGCAATTT
TTGCTGCCTCCCAAGCAACCATTGCATCTAGTTTAAATAGTACCGCTGCTTGTCTAGTGA
CAGATATTCAGAAAAGATTTATGAAAGATAAGAGCGATGCAATGAGTATGAAATTGACCC
GTTTAAGTATTTTAATTTGTGGCTTTTTAGGCCTACTAGTTACATTAGTGCTTATTAAAC
TCCACAGTTCCGATATGATCGATACTTATTTATCACTCTTTGGGTTATTTGGGGTACCGA
TTGCCGGAATCTTTGCTTTGGGGATTTTAAGTCAGCGTGCTAATGGATTTGGAGCTACGG
TAGGAATGATTGTTACAACAGTTATTTGTTATTTCATCCAAACACATGGTGTTAATGCTC
TATTTGTGAGTGTGGTCGGATTTTTGGGAGCGATGATTTTAGGGTATATATTTAGCTTGT
TAAAACCTGGTCACAAACAAGACATTACTGGCCTGACATTCAGGACAATTAATAAAGATG
TCAAAATTAAAGTGAAAGATTGATTAATTAAATTTGTTTATAACTTTTAAAAAATTTTAT
TTGAAGGAGAACTATATAATGATTAGAGATTTAGAAAAATACAAAGGTATTATCCCCGCA
TTTTATGCTTGTTATGATGATGAAGGAAATATCAGTCCAGAACGGGTTCAAAAATTAGCT
AAGTATTATTTAGAAAAAGGGGTTAAGGGGCTCTATGTAGGAGGTTCATCAGGTGAATGT
ATCTATCAAACAGTTGCGGAACGCAAACTAGTTTTAGAAAATGTGATGGAAGCTGTGGGT
GGTAAGATGACTATTATTGCTCATGTTGCCGCTCCTTCAACGCGTGACAGCATCGAGTTA
GCAAAGCATGCTGAAAGTATTGGAGTGGATGCCCTTGCTGCAATCCCACCAATTTACTTT
GGATTACCTGAACACGCAATTGAAGCATATTGGACAAGCATGATGGAAGTAACTAATTTA
GATTTCATTATATATAATATTCCGCAAACAACCGGTTATGCACTATCAGAAAACTTATTT
AAACGTATGATGGCAAAAGAACAAGTTATTGGGGTTAAGAATTCATCTATGCCAGTAATG
GATATCAATATGTGGAAATTACGTGCTGGTAAAGACAATATTGTTTTCAATGGGCCAGAT
GAACAATTTGTAGGTGGACGCGTAATGGGGGCCGATGCAGGTATAGGTGGAACTTACGGT
GTTTATCCAGAATTGTTAATGGAAGCGGATCGGTGCGTTCGTGAAGGTGAACTTGAAAAA
GCTCTTCAAATTCAACTTAAAATTAATGATTTAATTTCAGAATTGACATCATTTAGAGGT
AATTTATATGATGTGATGAAGTTAATCTTAGCTAAACGTGGGGTAAGTGTAGGACGAGCA
CGTAATCCTTTACCACATGTAGAAGATGATGAAATGGATCATGTTGAGGTAGTACGGCAA
CATATTGATGATGCAATTGCTGAATTTACTAAATAATAAAAAAACGCCGAGTCTCCTTAA
AAGAGGCTCAGCGTTTTTTTTAAATCTGTGACCAGACGTCCGCTCCCAAAGTAGGGAAGA
GGGGTACGATGCGGCCTAGTTGTTCAGCTGTATATTGGAACTCAATTGCTGGTAATAAAA
CGTTAATTGCATCGGCAGCATGTTCACTAACTTCAGCTGCTCCCACAAGATGATGGTCTT
GATCGTAAATCAAGGTGTTATCACCAATTGTTTCCTTATCAACTTGGCGGAACCATCCGT
CAGGAAGATGATTAGTTTTAATGGTGTAATCAGGATTTTGCTGAGCTTCTTCGACGCTAA
TACCAACCTGTGCGATTTGTGGTGAGGTAAAGACAATGGTTGGGATGGCCGGATAGTTGA
TTGCATCAGTAGTCTTTCCTGTGAAAAGTTGGGTTAAATAACTAGATTCAAAGATCGCAG
TCGGGGTGAGCTTAGGCTGTTCTTTATCAAGCACATCACCAGAAGCATAGATGTTATCAA
TGTTAGTTTGGAGATGATCGTTAACTTCGATCCCGTTAGCATTGTAACTAACGCCTACTT
CGTCTAGTCCGATGTTTTCGATGTTAGGAATTCGTCCGGTAGCATCCAAAATCCAGTCGG
TGGTGAGGGTTTCGTGATCGTTATAAGACACGGTAAAATGAGAACCGTCTTCCTCAAAAC
GATCCACCTGAGCGTTGTAAATGAACTTCACCCCTCGTTTTTCGAGGTCGGCAATGACTT
GTTTTACGTAATCTTGATTAAACTTGCGCAACGCCCGATTATGGCGTAAAAGTACAGTGA
TGTTCGCGCCGGCAGCATTGGCAATCGTGGCAAATTCCATGCCAATATAGCCCGCGCCAA
TAATTACGATATTTTCAGGAAGATGCTTGAGGTTCATAAAATCAGTACTGTCATGCGTAA
GTTCTGATCCCATAACATCTAGATGGTGGGGACGTAGCCCCGTTGCAATCACGATTTTGT
CAGCGGTGTAGCGCTGTTGATCCACTTCGATGGTGTGAGCATCAACAAATTTTCCACGAC
CGTGAATAATTTCGATGTCAACAGAGTCGAGTAAACCAGTAATCATGTCCGGCAAGCCGT
CGATGACTTCGTGTTCATGTTCTACATTGGCAGTCCAATCCAGCTTTAAGTCACCATTTA
CAATACCATCAAGGCGTTCTTGGTGGCGTAAAAGTTGAACCGGGTTGTCCAGCGTAATTT
TCGCGTTGCATCCACGGTTTGGACAAGTTCCCCCGATTTTGTCCGCTTCGACAATGGCGA
CTTTTTTACCACTATTAGCTAGTGGAACCGCCCCGTCGAAGGCACCATGCCCCGCGCCTA
AGTACAAAACATCAAATTGATAACTTTCAGTCATTTAATTACCTCCATCCTAAATTTAGG
TGAATAAACAATTACCATTGTTAGCATGAGCATAGCAGAGGATAGGGACGAGTTGCAAGC
GATTGCAACTGGGAAAAAGGCAAAAAATATGGTTGTGTAGTAAGCTTGGGGACTAAAACA
TGTACTCTTAAAAATTGTCCGGACAAATTTATTTGGTAATCTTAAAAGTTATACCTAATA
TACGATAAAATCTTGGTGAAATGTTACTATAGATAGGGGAAGTATTTTAACAGAGTAGGT
ATAGATATGGAAAATAAATACGACGTTGTAAAACGAGATATTAAAGAAAAAATATTATCT
GGACATTATTCTATTAATGACAGGTTGCCAACCGAAGCCAGTTTAATGGAACAGTATGGC
GTTAGCAGATATACAATCAGACGAGCGATTGGTGATCTTGAAACGGATCATTACGTTTAC
CGTATTCAAGGCGGTGGAATGTTTGTAGATGATTGGCAAAAATATATAAATAAACCCATC
GAAGGAAAAATGATTGGGGTAATTTCAACGCATATAGCAGATTATATTTTTCCAAACATT
ATTACGGGGATTGACCGCTACGTTTCTGCTGAAGGATATTCGATTTTGATTAGTAACACC
CAAAACGATCCTCAGAAAGAACGTAAAGGAATTAAAAAAATGATGGAAATTGGCCTATCA
GGCTTGATTATTGAACCAACACAAAGTGCTCTTGGAAATCCTAATCGAGACTTATACGAT
AAGCTCAAAGAGACAGGATTACCCACGGTATTCATTAATGCGCACTATCCCGAGTTAGAT
TTCCCGTACTTGGAAGTTAACGATTATGAGGCGGAACGCCAAGTTACCAACAAGTTAATT
GGGATGGGTCACGAAAAGATACTGGGAATTTTTAAAATTGATGATACACAGGGTGTCCAT
CGAATGAAGGGTTACATTAGTGCATACCAGGAACATCGAGATTTAGTGATGTTAAGTGAA
ATGGTGATGTACCAATCATCTGATAACATGCACAATGTATTTACTCGAATCGAAAGCATT
TTAGCGCGTCCAGATCGGCCAACAGCGATTATCTGTTATCATGATCAAATTGCCATTCGG
GTGATAGATTTAGTCCGCTCCATGGGATTAAAGATTCCAGAAGATATTTCAATTTTTGGG
TTTGATAATTATAAATTGGCTAAATATATTTCTCCCAAACTAAGTACAGTTGAACATCCG
AAGGAAACAATGGGTAGAGACGCTGCCAAGACGATTTTTGATATCATCGAAGGTCGTCCC
TATGAAAAGAACAAAGTTTATGATCCAGAATTAATCATTAGGGAATCAATTAAAAAGATA
TAATTTGTTGAAAAATAAAATGGAATGGCAGACTAAATTCACTGGTGTTGTATTAGTTTG
GTAAATAAAGTTTTTAGAACTCATCATTCATATATTGGATAAGCCGTTTTTATGAATTAG
TCCTACTCTTGTTTTCTTGAACTATTTGGATACTATGATAATGAGGGATGAAAAGAAGAG
GCATAACTTGTCTAAAAACACCAAACGACCTAAACTCATGGTGATTAAAAAAGAGCGGGA
ATTCTAATAATTAAATTTACATCATTTTAAAACTAATATATAAGACTTAATTTGTGACCC
CTTATTAATAGCGATTAAACTATCCATTTTTAATGATTAATACGTTTAAGATGGTTTTAT
AGGTCAGTTATAATCCTAGTACGAAAAAAATCCCAATACTTAAATGTTTTTTCATCAGTT
AACTAGTATTGGGAGTATTTTTAAGCGTTTTTAGTGATTTATGAGAGAGTATTTGGGTGA
CGCACCATTTCTGTGCGAAATAAAGTACTTGGTATGTAATACTTGTTTTGAATTAATCGA
TCACCGTGTATATCGAATATGTCTTCTGTAATTAACATAAGGGGAGAGTCATTAATAAAA
TTACGGCGAAACGTAGAAGGATGTCTTTCTGAGACGGATAATGTCAAAGTGGAACTAGAA
GCCACCTTGTAAACATTATTTTCTAGGAACTGCACAATACTTTTGGGATTATTAAGGTTA
ACAGAAAATTTATCTATAGTTTCTGGCATTACGATTGCTAAGTTATTAGCAATGTTATTT
ATGCCATTTTTGTACCAAACGTTAAGAGTAAGATAATGGCGATTTTGTACACCAAATAAT
TGATCAGTAAAAGCACTAGAAGTATTTTTATGATAGTATGTCTCACGGCTTTCTATAGGA
ACTGTTAAGGTAGTTAAAATAGGTGAAATAAAATTTTCTAGGTGTTGATTACTATAAGAA
TTATTTTTACTAATATAATGGCCTTTTCCGTGAATACTAGTGATAAAACCATCTTCTTTT
AACAGAGACAAAGCTGTTCTAAGGGTAACACGGCTAACATCAAATTCTTTAGTAAGAATC
TCTTCAGATGGAATTTTTTCACCGGAAATTAATTGGCCTTGCTCAATCATTTTTAGTATT
TTGTTGTACACTTTAACGTATTTTGCTGGTTGATGCATTTTACGGTTAACTCTCCCTATC
TTTTAGATTTAAATGTGAATTAAAAATTAATCCGAATACCAATTATCATCAAATGACTGG
TATCCGGATTAATTAGCTGTTTAATCCAACTATAATCTTAACATTTTCTGTGTAAGATTA
TAGTTGTAAATAATGAAATCTCCATACTCTTCTCTTCCACGAATTTTAATTTTATGAGAA
AAAGAAAATCCCAAACTAGTTAGAATATGAATCATCGGTAAATTACTATGATTAGTTGTT
ATCCAAATATTGTCTACGTTGTTAGAATAGCCATTTTGAATGATATTTGAGAGTATTTTT
TTTGCTATTCCTTGCCCCTTTACTGAGGAATGGACCATTAATCGATGTAAGTACCAATCC
TTACCTCTTCGATCGATGCTAATCGCTGCAATATTACTTGCTCCGGTTGAATAAAGAGAA
CGGTCTTCAATATCTTTGATTAATACTCCAATATTGGGGTAATAGCTATTCCATTGAGTA
ATATGGCTTGAAGCCATTTGTTCTTTTGCATCTTGTAAAAGATTGAGTAATAGAGGTAAG
TCCTCTTTATAAGCTGGTTGAAGTTCAATAGATTTAAGCATGGATGTACTCCTAAAAGAT
TAGTAGAGACATAACAAGCATCATGATTACTCCAAAAACCATTGGAACGGAAGTGCGTTT
AACAATTTTTACTGGAGATAACTTTGTGGTTCCAGCAACTATTAAAATAACTGCCGCTAC
AGGAGAGATTGCTCGCAATAAGTTCCCTGCTAATTGCATAGGTACTGATAGGGCGATAGG
GGAAATACCTGCAGCTTTAGATAATGGTAATAACAGAGGAATCATTGCATAAAGTAACGC
AGTTCCACTTCCACTTAATAAGACAATAATTGCCGTGAATACAACCATAACTACTGGTAA
AACAATACCTGAGCTATTCATAGTTTGCATAGTTTTTTGAATTAAATCAATTATCCCTAT
CGAAGTTAGCCCTTGTACGAATACTTGGGCGGAAACTAGTAATGCTACGATACTCATTAC
GCTACCCATACCTTCAAAAAAATTACTAGTTTCTTTTAAAACAATTTGGGGATGCTTTTT
ATTAAAAATTTCTACAAGTACAGCAATAACAAAACTAAGTAAGCTAACTAATTGAACACT
AATATTCAGCTTAGTGTGAAGAAATATATTGGTGAAAAAGATAATTAGCAATATTACAAT
AGGTAAGAGCGGTAGTAATCCATAAATAAAAGCTTTGAATCCTTTATAACTTACCTTAGG
TGACGCTGTTGAATCCTGTTCTTTATTTTGAGAAAGCTCTGAAGAATATGACAACTCTTC
AGGATGCTTTTTGTCTTGATATTTTTGCCATAAATAATGAACTATAGTAATAGCTAGCAA
GGTTGGAATAGAAATTAAAGCGTGTTTTTGAAAAACATAATCTGTTACAGACATGTGAAA
TTGGGATGCAATAGCTACGTTATCTGCACCTAAGGGAGTTGGAACTATTGTAGCTGAAGT
TCCGATGATAGCTGCTGATGTTAGTCGCGACATGCCTGCAGAACGCAATACGGGATATAG
AGTTGCAAGAAGAATAATTGCTAGATTTGAAGCACTTGGAATTACAAGTGATAATAGGTT
TCCAATAAGAAAAACAATGGGAGCTAGTAAATAAATAGATTTAATTTTAGTGATTGGTTT
GGTAAGTGCATGTACAGTAACTTGATTAGCACCTATGTGGTTCATATAAGCGCTATAACC
ACCTAAAATTAAAATAACAAATCCTGGTCCTACTAAAGTTGATGAAAATTGATCAACAAT
TGCCTGAAATGGATTTAATAAATTTGTACCAGTAGGTTGTGTTACCTTTAGCTCATTACC
CAACAATATAGCGATGTACATCAAAATTAAACCTAGTGATAAAAGTATCATTTTAATATC
ATTTTTCTTTAATAACATATAAATCAAGATGCTTATAGCTATAATACCAATGATAGAGAT
TAATACTGCGTGCATGAGATCGCCTCCTATATTGTTTTTGATATCATTTTGGTGAACCAG
TCTTCAAATTGTTTAGTATCAACGTTAATTGCCACCTCTGCATTGGAATTTTCCCCAAGG
TATCCCTTAAGATCAATTAATGAAGCACCTGCTGTAAATGCTCCTTGGGTTTCTATAGCA
ACATAGGTTGATTTCATCTCAAATATTTCTGGTTTTAAAATCAACCCTAAAGCGAGGACG
TCATACATATTTAATCCCTTATCAAAACTACCTCCACGATAATGAGAAAAAAGTGAATAA
AACATTTTACCGGTTTTTCCAAGATTTTTTATTTTTTCTGAAGTGGCGGGCATTATTTTA
GCTTGTCTCCCTATTTCCATGGGTACAATACGTATTGAAATATTACTGTTAAATACTATT
TTTGCTGCTTCAGGGTCAACTCCAAAGTTAAACTCAGATAAGACTCCCAAGTTACCTCTA
CCTAAAGCTCCTCCCATTAATACAATTTCGTGGATATTCTTACTATCCTGTGGATAGAGA
TGAAGATAAAGTGCAATATCAGTTAAAGGTCCAAGTCCCATTAAAGTTACAGGAACAGTA
CTGTTTGATACAGTTTCATGCATTGCTTGTACCGCGGTCCTTGATACATCAGGTGTGATT
TTAGGAATAGGAAAATCAAAGCCATCCATGCCAGATTCACCATGAACGTTACTAGCATTT
TGTTTTTGTCGAAGGAGAGGTGACGGGCTTCCTGGAACAATAGGTATTTCTTTGTTAAAA
AAAGTTAGAAGCTTTTGTGTATTATGAGTTGTTTTTTCTAAACTTACATTACCCGCAATA
GGACATATAAGTTTGACATCTATATCGTTACTAAAAAGTGCCAAAGATATTGCAACTGCA
TCATCGATACCAGGATCAGTACTGATAATAACAGGTTGTGCTTTTAAATTATTCATCAAC
ATAGGTTTAATAACTCCTTAGTTATATTTTTGAAAACGTTTTCCGAAATTATTATACAAC
GTTGTATTATAAAATACAACGTTGTATTTAATTTTGAGGGTTAAAGTAATGTATACAAAA
AATATTTGATTGACGAATCTAGTGCACCTTAAATAATCGAAGATTTAGCTAAGAATTTGT
ATCAGGTTAATTAATGGTGAATTATATTCAGTTTCGAATTATTAAAAAATATTAGAGAGA
TTTTCTTTTGATATCATCGAAGGTCGTCCCTATGAAAAGAATAAAGTTTATGATCCAGAA
TTAATCATTAGGGAATCAATTAAAAAGATATAAGGGTTTAAGTTTTAAAAACTTAAACCC
TTATTTTTTTATTCAAAAATTCATCCTAACAAATTTTAAAAAATACATTGACTTGTCCGT
ATAAATATTCTATGATTAATATCGAACTTATGAATACGCTTTCAAAATATGAATGTGTGA
TTTCAAGGAGGAAAACAATGAGTAAGGAAAAGAAGATTCCAAGTGGATTTATTTATTTCT
TTGGTTCATTTGGTGGGATTTTATTTGGTTATGATATTGGTGTAATGACAGGAGCACTTC
CCTTCTTACAAACTGATTGGAACTTGCAAAATAATGCGGGGGTAATTGGTTGGATTACAT
CTGCCGTAATGTTTGGGGCCATTTTTGGTGGCGCTTTAGCCGGAAATTTGTCTGACAAAC
TTGGTCGTCGGAAGATGATTTTGATTTCATCGTTAGTTTTTGCAATCGGCTCACTTTTGT
CAGCGCTTTCTCCACACGATGGACAAATTTATTTAATCGCTGTACGTATTTTCTTAGGAC
TTGCAGTAGGTGCTGCATCGGCCCTTGTACCAGCTTATATGTCAGAAATGGCTCCAGCTC
GTTTAAGAGGTCGTCTATCAGGTATTAACCAAACCATGATTGTTTCAGGAATGTTGCTAT
CATATATTGTTGACTTTTTACTTAAAGATTTACCAGAACAAATGGCTTGGCGTCTAATGC
TTGGTTTAGCCGCTGTACCAGCAGTTATCCTTTATTTCGGAGTTTTGAAATTACCAGAAT
CACCACGTTTCCTAGTTAAAAGTAATGATATTGACGGAGCAAGAAGAACATTATCTTACA
TCCGTCCTGAAAATGAAGTTGATGCAGAATTAAAAACAATCAGAGAAACAGCAGCTGAAG
AAGAATCAGCTAATACTAGCTCAACATTCTTAGATTTATTAAGTGGTAAATACCGTTACT
TAGTAATCGCTGGTGTTGGGGTAGCCGCTTTCCAACAATTCCAAGGTGCAAATGCCATCT
TCTATTACATTCCATTAATTGTTGAAAAAGCAACTGGAAATGCTGCAAGTTCAGCATTGA
TGTGGCCTATTATCCAAGGTGTCATTTTGGTTCTTGGTTCACTAGTATTCCTATGGATTG
CTGACAAATTTAAACGTCGGACATTGTTAACCATGGGTGGAACGGTTATGGGACTTTCAT
TTATCCTTCCCGCTGTTCTTAACATGTTCATCAAAGATATGAACCCAATGATGATCGTTG
TATTCCTATGTATCTACGTAGCCTTCTATTCATTTACTTGGGCACCATTAACATGGGTGA
TCGTCGGAGAAATCTTCCCACTAGCAATTCGTGGTAAAGCTTCCGGAGTTGCATCATCAT
TCAACTGGATTGGTTCATTCTTAGTTGGTCTTTTATTCCCAATCATGACAGCTAACATGC
CTCAAGAAGCGGTGTTCGCAATCTTTGGAATTATTTGTTTGTTAGGTGTTCTATTTATCA
GAACACGTGTACCTGAAACAAAAGGTCACACACTAGAAGAAATTGAAGAACAAGGACTTG
GAAAATAAATTAGTTTGGAGATTTTAAAATGAATTTAGTTGAAATATCAAAAGAAATTGA
AAATGGCAATGTAGCACTTGGTATTGAACTTGGTTCAACCCGAATCAAGGCCGTTTTAAT
CACCAGTGACTATAAGACAATTGCTTCAGGAAGTTTTGTCTGGGAAAACCAATTTAAGGA
TCAAATCTGGACGTATTCATTGGATACAGTTTGGCAAGGGATCCAAGCTAGTTATTCGCA
GATGGCTGCTGAAGTGCACAGCAAATATCATCAATCATTAACTTCCATTAAATCAATCGG
AATTAGTGCAATGATGCATGGTTATCTAGCATTTTCAAAAAATAATGATTTGTTAGTGCC
ATTCCGCACCTGGCGGAACAACATCACGGAAGAATCTGCTGCAAAATTGACAGAAGCATT
TAGTTTCAATATTCCACAACGCTGGACGATTGCACATCTCTACCAAGCAATTCTAAATGG
CGAAGAACATGTTAAGGATATTGATTTTGTAACGACCCTTGCTGGCTATGTGCACTGGAA
ATTATCTGGTGAAAAAGTATTGGGTGTTGGTGATGCCTCAGGAGTCTTCCCTATCGATGA
AAAGACGGGCTATTATTCAAAATCAATGCTGAAAACGTTTGCTGAACTAGAAGATGTTAA
GCAGTTTGATTGGGATATCAACCAAGTCCTCCCAGATGTGAAGAGCGCTGGTGAAAAAGC
CGGTGAATTAACTGCCGAGGGTGCTAATTTACTTGATGTAACTGGCAATCTTCAAGCGGG
TAGCGTAATGGCTCCTCCAGAAGGTGACGCAGGAACTGGAATGGTGGGTACTAATAGTGT
TCGCAAACGAACTGGTAACATTTCGGTCGGGACATCAGCCTTTTCAATGGTGGTACTAGA
AAAGCCTTTGAAATCCGTTCATCGTGATATCGACGTTGTAATGACTCCCGATGGAGCCCC
AGTTGCTATGGTTCATGTTAATAACTGTTCATCAGATATCAATGCTTGGGCCCAAATCTT
TAGTGATTTTGCAGCAAGATTAGGAATTAACCTAGCACCAGATAAGCTCTATGAAGCACT
CTTCTTAGAAGCAACTAAAGCTGATCATGATTTGGGACATTTGATTAATTATAGTTATCA
ATCTGGTGAAAATATTACAAATATCAAAGCAGGACGACCATTATTTGTTCGTAAGTCGGA
TAGTAATTTCAACCTACCAAACTTTATGCAAACTCAACTTTATTCTGCGTTTGCACCACT
AAAAATTGGTATGGATATCCTTAGCAATGAAGAAGATATCAAGACGGATGTCATGATTGC
TCAAGGTGGATTATTCCGTACTCCAGTAGTTGCTCAACAAGTTTTATCGGATGCGCTTAA
TATTCCGATTACTGTAATGGCTAACGCTGGCGAAGGTGGACCATGGGGAATGGCAGTCCT
AGCAATGTTTGCTAGCGACAGTAATGGTCAAAGTTTAAGTGATTATCTAGACACCAACGT
CTTTAGTAATCCTGAAAGTATGACCTTGAGCCCTGAACCAGAAGGCGTTGAAGCATACGA
CGAATTTACTAAGGAATATGTAGCAGGCTTACCAGTTGAAGCTCAAGCTGGAGAAGTAAT
TTAGGAGGGATAAAGTTAATGTTAGAGAAGTTAAAACAGGAAGTTTACGAAGCAAACATG
CAACTTCCTAAATTAGATTTAGTTACCTTTACTTGGGGTAACGTTTCAGGGATTGACCGC
GAAAAAGGTCTATTCGTTATCAAACCATCTGGGGTCGACTATGACAAGTTGAAACCAGAA
GATATGGTAGTAGTAAATTTGAAAGGTGAAGTTGTGGAAGGTGAAATGAATCCTTCTAGT
GACACACCCACGCATACGGTTTTATACAACGAATTCCCAGAAATCGGGGGGATTGTACAT
ACCCATTCTCCATGGGCTGTTTCCTTTGCCGCCGCAGAAATTGATGTACCAGCTTTAAGT
ACAACCCATGCTGATACATTCTACGGCGACGTGCCGGTAACTCCGGCACTCACTAAAGAA
GAGATTGAAGGCGGTTATGAAGAAAATACTGGTAAGGTAATTGTTAAGACATTCAAGGAA
CGTAAGATTGATCCAGAAGCAGTTCCAGCTGTTTTGGTTAGCCAACATGGACCATTTGCT
TGGGGTAAGACACCTGACAAAGCGGTTTACAATGCAAAGGTTTTGGAAGTTGCTTCAGAA
ATTGATTACCACGCTCTTCAAATGACTAGAAGAAATATTGAAGTTCCTCAATATTTGTTA
GACAAACATTATTACCGTAAGCATGGTAAGAATGCCTACTACGGTCAAGAAAATGCTAAG
TCTAAAGAACATGCAGCAAGAAAATAAAAAAACTAAAAAATAAGGAGATTTTTATCATGA
AAAAAGTACAAGATTATGAATTTTGGTTTGTTACAGGTAGTCAATTCCTATATGGTGAAG
AAACACTACGCTCTGTAGAAAAAGATGCAAAAGAAATCGTTGATAAGTTAAACGAATCAA
AGAAATTGCCTTACCCAGTTAAATTCAAGCTAGTTGCTACAACAGCTGAAAACATTACAG
AAGTAATGAAAGAAGTTAACTACAATGATAAAGTTGCCGGTGTGATTACATGGATGCACA
CTTTCTCACCAGCTAAAAACTGGATTCGTGGTACAGAATTACTCCAAAAACCATTGCTAC
ACTTAGCAACTCAATTCTTGAACCACATTCCATATGACACAATTGACTTTGATTACATGA
ACTTGAACCAATCAGCTCATGGTGACCGTGAATATGCATTCATCAACGCTCGTCTACGTA
AGAACAACAAGATTATCTCAGGTTACTGGGGTGATGAAGGCATTCAAAAACAAATTGCTA
AGTGGATGGATGTTGCTGTTGCATACAACGAATCATACGGTATCAAGGTCGTAACTTTCG
CCGACAAGATGCGTAACGTTGCTGTTACAGACGGTGACAAAATCGAAGCTCAAATCAAGT
TTGGCTGGACAGTTGATTACTGGGGTGTTGCAGACCTAGTTGAAGAAGTTAATGCCGTTT
CTGACGAAGACATTGACAAGAAGTACGAAGAAATGAAGAATGACTACAACTTTGTAGAAG
GTCAAAACTCTTCCGAAAAATTCGAACACAATACTAAGTATCAAATTCGTGAATACTTCG
GTTTGAAGAAGTTCATGGATGACCGTGGATACACAGCATTCACAACTAACTTTGAAGACT
TAGCTGGTTTGGAACAATTACCAGGTTTAGCAGCACAAATGTTGATGGCTGAAGGTTATG
GATTTGCTGGCGAAGGTGACTGGAAGACAGCTGCTTTGGACCGCTTATTGAAGATTATGG
CTCACAACAAGCAAACTGTATTTATGGAAGATTACACACTTGATCTTCGTGAAGGTCATG
AAGCAATCCTTGGATCACATATGCTTGAAGTTGACCCATCAATCGCCAGTGACACACCAC
GTGTTGAAGTACACCCATTGGACATTGGCGGTAAAGAAGACCCTGCTCGTTTTGTATTTA
CAGGTATGGAAGGTGACGCTGTTGACGTTACAATGGCTGACTATGGCGACGAATTCAAAC
TTATGTCATATGATGTTACTGGTAACAAGACTGAAAAAGAAACACCATATCTACCAGTTG
CAAAACAACTTTGGACTCCAAAACAAGGTTGGAAGCAAGGTGCTGAAGGCTGGCTAACAC
TTGGTGGCGGACACCATACAGTTCTTTCATTTGCAATTGATGCTGAACAATTACAAGACC
TTAGCAATATGTTTGGTTTGACATACGTTAATATCAAATAATGCTTTACAGTAAGATTTA
AATCTTAAAAATAATTTATTCAATGCCACGAAAGAGAAATCTTTCGTGGCATTTTTGGTG
GTTAAAAAATTTTTTGAGTATACATAATTAAAGAAACAAATGTTTTTTTAAGGGAGATAC
CTTTTATTTTGGTTAACTTTGTGCAATACTACACATGTAAATGATTAAATTCTAAGGAAG
TGTCTTTATGAAAATTGCTGTAATTAAGGAGCAAAAAGAAGGCGAAGGACGGGTAGCAGC
CACACCTGAAAATGTGCAAAAGATGGTAGAAGCTGGAAATGAAGTTCTTGTGGAGCGCGA
TGCAGGAATTGGTGCCGGATTTTCCAATGAAGAATTTGAAAATGCAGGAGGAAAAATTGT
TTCTCATGCGGAAGCTTGGAAGGCTAAGTTGTGTATTAAAGTTAAGGAGCCTGACGAAGA
AGAATATCAATATTTTGAAAAGGGTAAGATTGTTTGGGGCTTCCAGCATTTAGCCTCTGC
AAAAGCTACCGTGGAAGCTATGATGCAAGCAGGAGTAACGGCAATTGGTGGTGAAACGAT
TGTCAAAGATGGAAAACTAGAACTGTTAGCACCAATGAGCCAAATTGCGGGGCGCCGCTC
AGTAATCATGGGAGCATATTATTTAGAAGCGCAACATCAAGGCGCTGGTATTTTATTGTC
AGGAATTCCAGGCATGATTCCAGCGGGTAATGTTGTAATTTTTGGTGGCGGTAACGCCGC
TACTGGTGCAGCAGATACAGCACTGGGATTAGGTTGCTCAGTGGTAATTATTGAATTGAA
CGACCAGAGAATTCAACAGCTCCAAAAATTATATGAAGGTAAAAAAGTTCGAGTCGTTAA
GTCAAATGAAGCAAATTTAGCCCAAGAAATCAAAGATGCTGATCTATTTATATCGACCAT
TTTGATTCCAGGTTCTCGGCCACCCAAGTTGGTTAAAGAATCGATGGTTAAAAAGATGAA
GAAGGGCTCAGTCATCGTTGATATTGCAATTGATCAAGGCGGAACGGTAGAAACCATTGA
CCATCCAACGACGATTGACGATCCAATTTTTATTAAAGATGGCGTAATTCACTATGCTGT
ACCTAATCAACCAGGAGCAGTTCCACGGACATCCACGATGGCTTTGGCTGCCGGTAATTT
AGATTATCTATTGGAAATAGCCAATCAAGGGATTGAAGCTGCTGGTAAAAATGATCCAGC
ATTAGCATCTGGGATTAACCTGTATGAAGGGAAAATTACTAATCAAGGTTTGGCAGACTC
CTTGAATCTTCCATATACTGAACTGAAACTATAGAAAAAGGGGGTGGCGTTGATGTTAGT
AGAGAAAGAACCCAGAAACCAAGTTGTAGCAGTAACTGATAATTTATTAAATCTAAATCA
GATTGAAGAAGCCCGCGAGGTTATTAAAAAATATGCGCGTCGGACACCATTAGTTAAGTC
CATGTTTTTGAGCAACAATGTTGTCCATGGGGATGTCTATTTAAAATTAGAGAATATGCA
ATTAACCGGTTCTTTTAAATTTAGAGGGGCGAATAACAAAATTAACCACTTGAATGAAGA
AGAAAAACAACGGGGTGTAATTACAGCTTCGGCTGGAAATCATGCACAAGGAGTAGCTTT
GACCGGTAAATTGCTGGGAATTAAAACTACGGTAGTGATGCCGGATGAGGCGCCCCAAAT
GAAGCGCGATGCAACCCGAGGATATGGAGCGGAAGTAGATATTCATGGCGCAACTTTTGA
TGACGCTCACGAATGGATGCGAGAAAGAGCTGAAAAAGAAGGAAAAACCATTGTAGATCC
GTTTAATGATGCTTTAATTTGTGCTGGACAAGGAACTATCGGTTTGGAAATTCTAGAAGA
TTTAGTGGATGTAGAAACCGTTGTAGTACCAGTCGGGGGCGGTGGCTTAATTTCAGGAAT
CGCCACGGCCTTAAAGTCGATCAACCCTTCGATTCATATCGTCGGAGTTCAATCGGAAAA
TGTGCATGGCATGAAGGCGTCTGTTGATGCAGGCAAAATTGTTAAACATCACCAAGATTT
TACGCTAGCAGACGGAACTGATGTAGCAACCCCAGGTGATATTACATTTGGGATTGTTTC
CAAACTAGTGGATGAGATTGTCTTGGTTAGTGAAGAAGAAATTTCAAAAGCGATGAAAGA
TTTAATGCAGAGAACCAAGGTGGTTGCTGAAGGAGCAGGAGCATTGCCAACGGCCGCTTT
AGAAGCAGGTAAGATTGATCCAAAATGGACTAAAGATAAGAAGGTTGTGGCTTTAGTTTC
CGGTGGAAATGTGGATCTACAGCGAGTTTCACAGATTATTGATCACTTCTTTACTCCTGT
TGATACGCATAAAGGTGCCATTGGGTAATTAATATTTTGTGAGTGAAAGAGGGAATCAAA
TTGGCAAAAAATAAGGAGCAAAAAAGCGGTAAACATGTACCGTATGTCACTAAAAAGCAA
CGGGGTGGTAGTCCAGCCATCTTAATCATGGGGATTATTTTAGCTATTATTTTTGGTGCA
TCAACGGCTTATTCAGGGATGAAAGCTGGATTAACGGTCGCCGCAGGAATTCCAGGTTCA
ATTATTGGATCGGGATTGGTTAGTATTTTTGCCAGAAAAAAAGGGATTTTAGGCAAAAAT
ATACTGCAAGGCATGTCGAGCGGTGGTGAAGCCATTGCCAGTGGAATGATTTACGTTTTA
CCAGCCATTATTTTGATTGGCGGGCACGTTAATTTTTGGATCGGAATGATGGTGGGAATT
TTAGCCGTGTTATTTGCCATTGGGAGTGCTTCGTTAGTACAAAATTATCTGATTGTAGAA
GAACATGGACGTCTAGCTTATCCCGAATCAATGGCAATTACGGAAGCGTTAGTGGCCTCA
GAAAGTGGTGGCGATTCACTTAAATTCTTAGGAATTGGTTTCGGAATTGGTGGTTTGATT
ACCATGGTTACGACCCAAGTTTTCGGGTGGCTAAACAATATGATTACTTATACCGGAAAC
TCATTTTATCGTTGGAAAATGTCTACTGAAGTCAATCCGATGTTAGCAGGAATCGGTTTT
GTAGTTGGAATTGATGTAGCTTTAACGATGTTTGCGGGATCGATTCTTTCAAACTTTGCG
GTAGTTCCGTTGGTAAGCTACTTTACCCAAATGGCTGGCGGAAGTGCTCACGTTTGGAAT
AATGCAGCTTTGCATATTTCACAAATGGGTGTGGATGATGTCGCTGGATCGTACGTTAAA
TATATTGGGGCCGGAATGATGCTTTGTGGAGGAATCATTGGAGCAATCAAGTTGATTCCC
GTAATCTGGACTTCGATTAAAAAAGTAATCAACGCTCGCAATAGCGCTACGGAAGAAAAG
AATGCCCTAGGTGTGATTGCATTGATGTTGTCGGTAATTTTAATTTTTGTCGCTGGTTTT
ATTATTTCAGGTTCATTTTTAGTTGCTCTTATTGGTGGAGTTCTTTCACTATTATTAGCT
TTATTATTTGTAATTGTTTCGGCCCGTTTAGCAGGAACCATCGGGTGCTCGAACGCGCCG
GTGTCAGGGATGACTATTGCTTCATTGGTAATTATGACTTTGGCCTTTGTATCAATGGGA
TGGACAAATCAGAACTACAGTGAAATCTTATTGCTATTTGGGGTTTTCATTGTTACCGCA
ATCTCGGTTGGTGGGGGTTATATGCAGACCCAAAAAGTTAACTATATGATTGGTGGTTCC
AATCGTGAGATGATGAAATACTACATGATTGCCGGAATTGTGGGGGTATTTACGGTCGTA
GGAACAACCGTGATCCTAGCTCCACAATTACAGGTGACCGGTTCTAACCCGCCATTTGGA
TTACCCCAAGCCAATTTGATTGCAACGCTAACAACGGGAATTATGTCGGGAAATTTACCA
TGGATTATGGTCATTGTCGGAATAGTAATGGCGATTGTTTTATGGATGCTAGATTTACCA
ATTATGACGGTGGCTTTAGGTTTCTACTTACCAATTTCGACTACTTCGATTATTTTAGTG
GGAGCGTTGCTTAAATTGATTGTAGATAAGACAACTAAGGGAGAAGCATTAAAAGCTAAA
AGAATCCAAAGTGGTGTCAGTCTTTCTTCAGGTTTAATCGCTGGGGGCTCAATCATTGGT
TTGATTGGTATTATTCTACACGTGACTGGTTTGCTTAAAGATGCGTCACCTAAAGGTTTT
GCCGCCGGAAATGCGATGGGAATCATAATCTTAATTGTATTAGCGGTTGCCATTGTTGTA
CCACTTTACATGATTAAAAAGGTAGAAGATCGGAAACCAAGTGATGAAAACGAGGGATGA
GCATCAGTTAACAGATGATGAATTACGGGAGATTGTATTTGAAAAGAATCCACGAGTGGA
CTACGAACTAAAACAAGGAATTATTACAATTATTAAGCCACAAGATCATTGGATTCAAAG
ATTTTTCCGCAAGCTTAATTTTAAAATTCCCGAAAATACTTATTTAGATTTGGACGAATA
TGGGAGCTTCGTATTTCAACAAGTAAATGGTAAGCGGAGTGTCTATGAGATTGGGCAAAA
TTTAGGTCATAAATTTACCGAAGCTAACGAGTATTTATACAGTCGTTTGTGGTTATATTT
AAATCATCTGGAAGAAAACGAACAAATTATTAAACGGATTTCTTAAATTTACGAAGGAGA
ATATTATGGAAGATCGAATCGAATTGTCAGCATGTACCTCAATCATGGTAGGAAAAGCAG
CTTCCCTAGATGGAGCGACGTATATTTCTAGAAATGAAGACCGCCTAATTGCCATTCATC
CAAAGCGTTTTTTGGTACAACCAGCAGTTAGCGGGCGTAAAGAAACTTATACATCGCCCT
ACAATGGGTTGACAGTGCCTTTACCAGCAAGCGGTTATCGTTATACTTCTACGCCGAATG
GGGATGAAAGTGATGGCCCTAATGAAGAGGACGGCTTTAACGAAAAGAACGTTGGTGAAA
GTGCCACAGAAAGTGTTTATGCAAACGAACGGGTACTGGCTTATGATCCATTTGTTAAAA
ATGGATTGGCAGAAGATTCAATGACTACTTTGGTATTGCCTTTTATTAATTCGGCGCGCG
ATGGCGTACGTTATTTGGGCGAACTGGTTAAAAAGTATGGTTCTGCTGAAGGAAATGGCG
TCCAATTTAATGATGCAGATGAAGTTTGGTATATGGAAATTGTGACCGGTCATCAATGGG
TCGCTGTACGAATTCCCGACGATTGCTATGCTGTGGCAGCTAACCAAATTGCTATTGAGG
ATATTGATTTTAACGATCCCGATAACTACATGTGGTCAGAAAATATTCAAACATTTGTGG
AAGAACATCATTTGAATCCTGACCGAGATCGGTGGAACTTCCGTCACATTTTTGGAACGG
ATACTGAAAAGGATCATCACTACAATACTCCACGAGTTTGGTTTGCCCAAAGGTACTTAA
ATCCAGAAATTGACCAGGATCCTGAATCTCCAGAACTACCATTTATTCGGAAAGCTAGCC
GGAAAATTGCAGTTGAGGATATTCAATATATTTTGAAATCCCACTATAACGAAACTAAAT
ATGATCCTCTCGGAAGCGGAAGTGAGCACGATCGCAAGACTTATCGGGCCATTTCGCTAT
CGAGAACTGCTAATTCACACATTCTCCAAATGCGCGATAGTCGTAAAAATGGTGCTGCCG
GAGTGCAATGGATTGGATTTGGCGTGCCAAGTTTCTGTCCACACGTTCCGTTCTTTACGA
ATGCAAACGATACAGACATTTCATATCGAGAATTACCTGAACAAATGTCGTTAGACAGCG
CCTACTGGTTATATGAAACATTGGCAATGGTCGTTGAATCGCATTATGCGGAATTTATCC
AAGCGGACCTAGATTATCAAAAGGAATTATCACAGTGGGCAAGAACGAAGATTAGTGAGG
TTGACCAGCAAGCTGAAAGCCTTGAAGGAGCCAAACTTACGGACTATTTAACTGAACAAA
ACCATTTAATTGCCCAGCATTATAACGATGAAACTAAAAAGCTTCTAGCAGAACTAACGA
AACAGGGAGCGGAATTGTCAAAGTTGACGTTTAAGATGGATCCTAATTTGTAGAGGTAAT
AAAACCATTTTAAGGATTTATAAGGATACTCAATATCTGCTTTCAATGGATTTCCTCGTT
TCTTTAGTATAAAAAAGGTTTTTGGATACAAAATAAAAATCCCAGAAGACAGTTTTTGTC
TTCGGGATTTTTAAGTTAGAGGTTTATTTTTTATTTGCCAGGCACATAATCAGGATCAAT
GATTAAAACCGGTTTAATAACTTCACCTGAACGAGAAGCAGCATTTGCTTCATTAATTTC
GTCAAAATTAAAGAATTTTTCAGTCTTATCAAAATCAAACATGCCAGCTTTGTAGAATTC
AATTAGGCGAGGAATGTCAATTTGTGGAATCGAATCGCCCATATTGACACCGACAATCTT
CTTGTCATCTACACAAAGATCATTCCAAGTATCAAGGTCAATGTGATTTGGTGTTACAGC
GATAGTTGCGGTGGTACCACCTTGGGTTAGAACTTTGATGGAATCTTCCATGACTTTAGT
GATACCAGTTGTGTCAACAGCCCAATTAACTCCGAGGCCGCCAGTTAATTTTTTCACTTC
TTCGACTACATCAACATTTTTACTATTGATAACATCAGTAGCACCTAATTCTTTGGCTAA
GGCTAAACGAGAATCAACAATATCAATTCCGATCACTTTTATACAACCAGAAATCTTACC
AGCCATCATAGCTGCCAAACCAACGGCTCCTGTACCAAATACGGCGATGGTGTCGCCGGG
GCGTGGTTGAAGAGTGTTAAGAACGGTGCCTGAACCAGTTACATAGCCACATCCAAGGGG
TCCAACTTTACGAAGATCGATATCGTCATCAATTTTAACGGCATTTCGTTCACGAACAAC
GGTCGTAGAAGTGAATGAACTTTGGTCAAACATATCTGCAACGTGCTTGCCATTTTCAGT
GAAGTGGCTTGAGCCATCTGGACGTACACCAGAAAGGTTGTTAGCGGCGTAGTTACGGCA
TTGAGTTGGGATCCCACGTAGACAATTATCACAATTTCCACAAGCATAGAAACTTAGAAT
GACATGGTCGCCAGGTTTAAATTGTGTAACTTCTGGTCCAACTTTTTCAACGATTCCGGA
ACCTTCATGGCCAAGAACAATCGGATAATCAATAATAGCATCGCCCACCCGTAGAGCTTC
GTCAGAATGACAAATTCCACTGGCAACCATATGAACTTGAATATCGTCTGGCCCCATTTC
AGCTAATTCAATATCATCTTTAATCTTAAAATCACTATTTTGTTGATCAACAACTGCTGC
TTTAATTTTCATTTTTGAAGAACTCCTTTGCTAGTCATTTTTTAACAGGTTCATTATTTC
ACAAAAAGAAAGCGTTTGCAAAGAGATTTTTTTAAAAAGGTCTTTCTTTTGTTTGCATCT
TATGAAGTAAATTTTCCAAAAAAATTTAATCAACGATCATCTCCAGGGTTACATTGATAA
AATTCTTTATATTTCTTGTAAAAAAAAGTTTTGTTATTTATCCCAACTTTATGCATTATT
TCAGTTATGGGTAAATTAGAAGAAGTGATTAAATTATGTGCTTGGATTAATCGCTGTTGA
GTTACCATCTGTGTAAAAGTTTTACCTGTTTCTTCTTTGAAAAGATTAGCCAAATAGTTT
TTATTGTATTTATATTTATGCGCAAGTTCATCTAAACAGATCGTCCTATAGTTTTCTGAA
ATTTGTTTTAGAATTTTAGTTATTAAAATTTGGCTTTTGGTAGGACGATCATCGGTATTC
AGCGGGTAGTTGCGGACTAGCTCGACTAACAGGACTTGTAAGTAAGATTTGATAATTGAA
TTAGAAAAATCACGTTTTAAGTAATACTCCTCGATGATCTTATCTAGTACGTCAGAAATT
TCATGGCCAGGTTTTCTTTTAAATAACAAGAAATTATTTTTAAGTGTACTATCTACTCCT
AGCGAGCGATCAATTAAAAAATCATATAAAATACTATTGCTACGACGTAGATCATTTAAG
AGATTGATACTAATTACTTGTTCTTTAAAAAGAATATTAATTAAAATGTCATTTTCACTT
AAAGTATCAATCGAATGAGATGCCCCAACATCCAATAAAAGTAAATCTCCCTCTTTCAAT
TCTATCTTCTTTCCATTCAGGGTTTCTGTTGCTGTTCCTTGAAGAATATAATTCATTTCC
AAAAATGTATGAGCATGTGCAGGATATGAAGCATAACGATTGTGCCGACTAACGTAGATA
TCGCGATTTTTAAAAAGCATGTTGTTAAGGGTTTGAGTTTTATTTTTTGCTTTTCCGTTT
TGGATGACATAAGCAGGCATATCTTCTATAAATTTGTGCAATTTTTTTTGTTGTTCTTCG
AGTATATTAGTTTGGGACAACATATTTAGTACTCTAGGATTCATAGGTGTACCCTCCTGT
AAATATGATACTCAATATGATTATTAATGTTATTGTATCACCTTTGTGTAAGCGTTTACA
ATTCAACTTGTAAATGATTATTAACATTTTTAAGGAGGATGAAGAAATGAGTGATAAAGC
ACAAGGTTCTGCTAAGTCGACATTTGCGGTATCAATTACCAATTTTCTAGACTCAGGTTC
AATCGTTGCCGGAGCAAGTGGATTAACTCTTTGGACCAAAGAATTAGGTTTATCTAGTTT
TGAAGTTGGTTTGCTAGGTGCTCTAAGTGCTAATGCATTTGGTTCAGCGATTGGAGCATT
AATTGGTGGACATTTGTCGGATAAGTTTGGTCGAAAAATAATTTATACATATGACATGTT
AATTTACATGTTGGGAACAGCTATTATTGCATTTTCGATCAATTTTCCTATGTTATTAGC
TGGCTTCTTGGTTACAGGTATTGCCGTTGGGGCAGGTGTTCCAGCATCTTGGACATATAT
TTCTGAGACTTCAGGCTCAGGCGACCGTGCTAAAAATATTGGAATATCACAATTTGCATG
GTCAATGGGGCCAGCCATTATCTTTATTGCCGGGACGCTCCTAGCACCAATTGGATTAAT
GGGAAATAGATTATTATTCATCTTCTTAACTATAGTGGCATTTATAGCATGGAGATTACA
AAGTAAGTTGGAAGAATCAAAAGTATTTGAGGAACAAAAGAAAATGGAAAAAGCTAGTGG
CGAAGTGCCACATCCATATCGCGATTTATTCTCAAACATGGTAAACATCAAATCGTTATT
GTTTTTGATTGGAGTATACATGTTCTGGAATCTTGTCGCGGGTGCGATGGGATTCTTCAT
GCCATATGTTTATGAAACTGCTGGTGGTTTAACTAATATGCAAGCCAATTTACTTCAAGC
TGTACTATGGATATTCACAGCGTTAGCAACTTATATCGGTTTTGCTAAGTTTGGCGATAA
AGCTAATCATCGAATCTTCTTCTTTGTTGGAGCAGCAATGGCAGCTGCATCTTGGATAAT
CCTAACTTATGCAGGCATGAATTGGACAAGCCTATGGTTATTTGTAACACTCTGGGGAGT
TTCAGCTGGGATTGGAGCGCAAGCTTGGTACGCATTGTGGGCCACAGAATTGTTCCCAAC
TAAATATAGAGCTGGATCACAAGGAGTTATGTTCTTCGTAGTACGTGGATCAGCTGGAAT
TTGGTCAATCATTTTTCCTACGATTCTAACAAATATGGGTTTTAAGGCTGCAGGAACATT
TATGATAGTGCTATTAATTATCTCACTTATTATAGGAACAATTTGGACTCCGCAAACTAG
AGGAAAATCACTCGAACAAATTAGTGAGGAACGTTACGGAAAAGATATAGATAAGAAATG
AACCTAGGAAAATAGGAGTTGACGTAAAGCATGAAATCATATATTGCTGTGGATATTGGA
GCTTCAAGCGGGCGTTTGATGTTAGCACAATCTAAGGATGGAAAAATTGTGCTGGAAGAA
GTTCATAGATTTTCTAACGGTTTTACAAATGAAAGTAATCATGACCGTTGGGATATAAAC
CATTTAATCCATGAAATTTTTATTGGATTAGAAAAAGTTAAAAAAATGGGTATTAATGAA
GTTGAACTAGGGATTGATACTTGGGCAGTTGATTATGTATTAGTTGGTTTCGATGGCAAT
AAGCTAGAAGATCCAATTAGCTACCGTGATAAGAGAACAACAAATGCAGTTACGGAACTA
ACCAGCGATCTTCCACGAGAGTATATCTATGAAAAAACTGGAATTCAATTTCAAGAATTT
AATACCTTATATCAGTTGTATAAAGAAAATAAAGAATTATTAGCTAAGACTGATAAAATC
ATGATGATTCCAGACTACATTGGTTATGTTTTGACAGGTAATGCAGTTACGGAAATTACA
AATGCTTCAACGACCCAGATGCTAAATTTGCGGGTCGGTCTATTTGATAAAGATCTATTA
GGTAAAGTAAATGTTGATCAAAATCAATTTCCTCGACTGGTTGAATCTGGCACAATTTTA
GGAAATGTTTGTCATAAATGGCACCAAGAATTTGATATTCCTGAAACAGAAGTGATTACG
GTTGCAACACATGATACGGCTTCGGCAGTCGCTGGAACACCAGGACAAGGAGATCGTTGG
GCTTTTCTCAGCTCTGGAACTTGGTCTTTGCTGGGAACAGAATTAAACGTTCCAGAAAAT
GGCTTGGCTGCATTTAAAGAAAACTATACTAACGAGTGGGGAGCATATGGGACATACCGT
TTCTTAAAGAACATCATGGGATTGTGGATTGCACAATGTGTCCGACATGAGCTAGGTGAT
AAATACAGTTTTGGAGAATTGGCAGAGGCGGCCACAGCTGTAAAACCATTCCAACAATTT
ATTGATATTAATGATCAAAGATTTACTAATCCTGAAAGCATGATTAAAGAGCTACAGGAA
TATTGTTCAGAAACAGGACAGATAGTGCCTGAAACACCTGGTGAATTGTTTCAAGCAATC
TATAGTAATTTATCTTTATTCTATGCAAATGAATTAAGTAAATTAGATAAAATTTTAGGA
TACCATATTGAAAAATTAAACATTGTTGGTGGCGGAAGTAATGTAGCTCTAATGAATCAA
TTAACAAGTACATTAGCTAATGTTGAAGTAATTGCGGGACCAAGTGAAGCAACCGCAATA
GGAAATGTTTTGGTACAGATGATTACCTTAGATGAAGTTGAAAATATTAATGCAGGACGT
AAATTAATCGCTGACTCATTTAAATTAAAACATTTTCAACCAGAAAAAGATAAGTATGGA
GACATCTTAGTTGAATATCAGGAATTTATAAAGAATCGGGGATGATTTTATAATGAAACG
AATTGGACAAGTTATGTACTTACATAAAGATGCTTACGATGAATATGAAAAGCGCCATGC
AGAGTTGTGGCCGGAGATGAAAGAAGCCTTAAAAGAACACGGCGCAAATAATTACTCGAT
TTATTTAAACAAAGAAACTGGGCAAACATTTGCTTATCTGGAAGTTCCAGACGTTGAAGC
ATACAACAAGATTGCTGAAACAGATATTTGCAAAAAATGGTGGAAGTATATGAAACCATT
GATGGAAACTAATGAAGACGATAGCCCAGTTGCTACAGATCTTAAAGAAGTATTTCATTT
AGACTAATAAAAAATGGAGGAACGAAAAATGGTTAAAGCTAACGAAGTTGAAAGTGCATA
TAAAGTAGCAAAGGAACGCTACGCAGAAATTGGTGTTGATACAGAAGCCATGATGGAGAA
ATTATCTAAAATTAAATTATCTGTTCATTGTTGGCAAGGTGATGATATTCATGGTTTTCT
TAACCCTGAACAAGAATTAACTGGAGGAATCGGCGTATCAGGTGACTATCCTGGAATTGC
ACGTACTCCGGATGAATTAACTGGTGATTTATCTAAAGCGTTCTCCTTGATTCCTGGAAA
TCATAAAGTAGCTTTGCATACTTTGTATGCGGTTACAGATAAGAAAAAAGACTTTGATGA
AATTGGACCAGAAGACTTCAAATACTGGGTAGACTGGGCTAAGAAAGAAGGAGCTGGATT
AGATATGAATCCAACATTCTTCTCTCATCCAATGGTCAAAAATAATTTCACTCTTGCAAG
CCCAGAAAAAGATGTTCGTGATTATTGGATTAAAGTTGGTAAACAATCACGTGCAATTGC
TAATTATTTTGGTGAAGAACTAGGACAACAATCAGTTAATAATTTCTGGATTCCGGATGG
TTTCAAGGATAATCCAATTGATAAGCAAGGACCACGTCAACGTTTAATTGAATCTCTAGA
TGAAATTTTTGAAAAGAAATATGACGAAAAGAATACTATTGAAGCAGTCGAAGGTAAATT
ATTCGGTACAGGAATTGAATCCTACACTGTAGGATCACATCTATTCTACGACAACTACGC
CATTAGTCGTGGTAAATTGTGGACGATTGATGCAGGACATTGGCACCCAACAGAAGACGT
CTCAGATAAGTTCTCAGCATTTATGCCATTTGGTAAAGGGTTAATGTTACACGTTTCTCG
TCCAGTACGTTGGGATAGTGATCATGTTGTTATATTTGACGAGGCTTTAGTTCGAATTAT
GCGCTCCTTAGTTCGGGATAACGAACTTGAGCGTACAAATATTGGTTTAGACTTCTTTGA
CGCTACAATTAATCGAGTTGCTGCTTGGGTGGTTGGAGCTCGGGCTACACAAAAGGCACT
ATTACAAGCGATGCTTGCTCCAATCGATGATTTGAAGAAAGCAGAATTAAACTTTGATTT
CACAACGCGTTTAGCTGTAACAGAAGAGCTAAAGTCATATCCATTTGGAGCAGTCTGGGA
TGAATTCTGCTTACGCAATAACGTTCCTGTGGGTTCTGATTGGCTAGATGATATTCATAA
ATATGAACAAGAAGTTCAATTCCCACGAGACGCAAAATAAAAATTTTAAAAGAGGCTGAG
AATATGACTAAGTTTATTGATTCAAAATATGTTAAAGAAATGAAACAAACAACCATGAAC
CTCTACGAACATGGATGGGACGAAAGAAACGGTGGTAACGTTAGTTTAAGGTTAACCAAA
GATGAAGTCGAAAAATTTGAAGATACTAATGAAACTCTTCGAACGGTTCAAATTAAATTT
AACGCAAGTGAATTAGCTGGTAAATACTATCTAGTAACCGGTACGGGTCGATATTTCAAA
AATATGACGGAATATCCAGAACGTGATATGGGATTGATTAAAATTAATGCAGAAGGTAAT
AGCGTTGATATTGTATGGGGATTTGATGATGGCGGAGAACCAACAAGTGAATTTCCTGCC
CATTTAATGAGCCATATCGAAAGGCTAAAGAAGGATCCTGAACAACGAGTAATTATGCAT
TGTCATCCAACTAATTTAGTGGCAATGACTTTCACGTTACCACTATCATCAAAGGTATTG
AGTCGGACATTATGGCAAATGCACCCAGAATCTATAGTTGTATTTCCAGAAGGAATAGGA
GTAATTCCATATATGTGTCCAGGGACAACAGCAATTGGTGAAAAGACGGCAGAAACTATG
AAAGATTATCATGTTGTTGTATGGCCACACCATGGTGTGTTTGCAGCCGGGGATTCATTA
GATGAAACGTTTGGTTTAGTTGAAACGATCGAAAAATCAGCCTTAGTATATACAACAATT
CAAGCACAAGGTGGTAAGATGTTGCAAACTATTACGGAAAAAGATTTTAGAGATTTAGCT
GACCGTTTCGGATTGGAATTGAACGAGGAGTATTTGAAAGATTAATTTAAGTAGTAGCAA
ATGATAAAGTTATATATTTACTTGTTTAAATAAAACGAATACGAAGATCAAAACTTCGTA
TTCGTTTTATTTTTTGGTATTTTTACGAACTATATTAAACTAAAAGGTTTAAAAAGTTCG
ATTTTATGATAAGATGTTTGTAACGTAGAAAGGGAGGAAAAGTGGTTGATAAAAAATAAA
GTTAGGTGGATGCTTGTTTTTCCTGGGATGGCGGCAGTGGTTTTGCTTTTATTCTTCCCG
CTGTTGCAAATGATCATCCCGACCTTTAGTTCGGATAATACAAATAGTAGTTACACTGAA
TTTTTGTCTAGTAATTATAATCAAGAGGTTATTTTTAGGACAGTAGGCATTGCAGTTATC
ACAACGATTATTGTTTTAATATTAGGATTACCATTAGCATTATGGATTTCAAGACAAAAA
GGCTCAGTTAAAAAGATTTTATCAATCGTAATTCTATTCCCCATATTAACTAATGCTGTT
GTTCGAAATTTTACTTGGATTATAATTTTAGGCAAAAATGGGGTACTAAATGAATTATTT
ATAAAACTACATATTATAAGTAAGCCACTATCTTTGTTATATACAAATTTTGCTATTGTT
GTCGGATTGGTGTATTTGTTTCTTCCCATCATGGTTACAAGTTTAGTTGGAAGCATCGAT
GAGTTAAATATTGAGGTAGAAGAAGCTGCTGCTATTCTAGGTGCGAGTCCTAGCGTTAGC
TTCTTTAAGGTGATAATACCTCAATTAATAACAGGTATTTTGACAGGTTGTATTCTGGTT
TTTGCTGGTTCGATGACTGCCTATACAACTCCGCAAATCTTAGGTGGAAATAGACATTTA
GTAATGGCTACTTTGATATACCAAGAATCGATGACCTTAGGTGACTGGAATAGTGCTAGT
ATTGTTGCGGTAATTTTAATAGTTTTAACGGTTATTTCAATAATTTTAATGCGTCTTATT
ACGAGACGAATTAATCGAGGTATAGAAAATGCTTAATTCAAAAAATAAATTACTAACAAT
TATTAGTGGAATTACTTTATTTTTCTTAATAGTTCCGTTAATTATAGTTATTATTACAGC
GTTTGGAAATGGAACGACAATTACATTTCCAATAAAAGGAATTACGTTGAGATGGTTTAG
CAATGTATTTTTACAACCAGATTTTGTAACGGGATTTCAAATGAGTTTATTGATTGCATT
GCTGGCCAGTACAATAGCGCTATTAGTTGGGGTACCTGCAGTTTATGCGCTAACTCGTTT
AGGTATACACCATCATCAATGGTTTCAAATGTTATTTTTAAGTCCCACATTTATTCCAGA
AATCGTAATTGGTTTTGCTTTGTATCAAGGCTTAATGATAACAATCCGAATCCCACTGGT
TATAACTTTATTGTGTGGTCACTTTTTACTATGTATTCCGTATGTTATTAGGTTGATTAC
GGCTAGTATGATGTTGATGGATCAGCATCTCGAAGAGGCGGCGTGGGTTTGTGGTAGTAC
TAAGGTAGAAAGCTTTTTTAAAATAGTAATTCCAAATATATATCCAAGTATTATTGCTGC
GTTTATGCTGGCATTCATTAATTCATTTAATAATATTCCCATTACGTTGTTTTTAAATGG
CGTGGATTTAAGCATGTTACCGACTTCGATTTTGAACTATTTACAAAATAACTATGATCC
AACAGTATCAGCAATATCAGTGTTACTAATGTTATTTACAGCAGGACTAATGTTATTGGT
TGAAAAAATACTTGGATTAAAAATGATTATGAAATAGGTGAAAAGAATTGACGGAATTAA
ATGTTGAAAATTTATCTAAAAGTTATGATAAGAAAAATTATATTTTAAAAAAGTTAAACT
TTAAAATTCATGATGGGGAATTAGTATCTATACTTGGCCCCAGTGGTTGTGGTAAAACAA
CTACTTTAAGAATTATCGCAGGATTATTGGAACAAACTGATGGGAATATTTTAGTGGATA
ATAGTGATGTTTCTAATGTTCCTGTACATAAACGAAATTTTGGAATGGTATTCCAAAGCT
ATGCACTTTTTCCTCATTTAACAGTATTCGAAAATGTTGCGTTTGGTTTAAAAAGGCGGC
ATGAAACTATAGAAGATATCAAAAATAAAGTAGCTAAAATGTTAAGAATAACAGGGTTAG
AAAAGTTGGCACAAAGGTTACCAAAAGAACTTTCTGGTGGGCAACAGCAACGGGTTTCTT
TAGCTAGAGCGTTAGTTGTTAATCCACGGTTGTTATTAATGGATGAACCATTGAGTAATC
TGGATGCTAAATTACGTATTTCGATGAGAGAAGAAATTAGGAAATTACAGCAAGAACTAC
ATATAACATCTATTTTTGTAACGCACGATCAAGAAGAGTGTTTTGCAATTTCTGATCGTG
TAGCTGTCATGAATAATGGTCGTATTGAACAGTTTGATACGCCACAAATGATTTATAACC
ACCCCAAAACTATTTTTGTTGCCCAATTTATTGGGTACAGTAACTTTTTAAAAGTTGACC
AAATTAGTGAAAATAATAAATTTTTAGTACAAGGAGTAGAACTAACGTGTTCCCAAAAAA
GTAGTAATGCAACATGTCTTACTATTCGTCCAGATCGGATTAAGTTTGGAAAGGGAGCTA
ATACGATTGAAGGAATCATTTCAAGTGTTACATATCTTGGAACAGCATATCGATACATTA
TTAATACAAAAATAGGTGAATTAAAGATCGATTGGCCTGGCGAACGTATTGAATTGAACC
AAAAAGTTACATTACATCTGGACGAGAACGCCCTGATACCTTTAGAAGGATAATTGGAGG
AATAAATTGTGAAGAAAAGAAATTTGATGGTAGTGATTATGGCAACTGCTTTTTTATTTA
CAGGGTGTGGTCAAAAGGCTGGACAGAGTAAAAAAATAACGGTCTCAACTTTTGGTATTT
CAACTAAAGAGATGAAAAATGATGTAGTTTCACCCTTTGAGAAGCTAGATAATTTGGATG
TTAAAACACAATCAGGTGATAGCGCAGCTCGGTATACACAAATTGCACATAATCCTAATA
ATAGTATAGATGTAGTTGAACTATCACAAAATAATGCTTTATCTGGAAATAAAAAAGGTC
TTTTCCAAAAAATTAATTTTAATAAACTTAAGAATTTTAAGACGTTATCCCATAATCAGC
AAAAGTTAGCGAAAGAAACAAATAGCATTCCATATACGGTTAATTCAATGGGAATTATTT
ATAACTCAAAGAAAGTTGGAAAAATCACTTCTTGGGATCAATTATGGGATAAAAAATTTA
AGGGGAAAATTGCTATTCCGGATATTACCACGACCTTTGGTCCAGCGATGCTTTATGTTG
CAAGTGATCATGCTAAGACTGATATATCAAAAGATAACGGTAAAGCAGGATTGAAGGCTA
TGAAAGAATTAAAACCAAATGTAGCTAAAACGTACACGCAATCTTCCGATTTAGCAAACA
TGTTTAAAAATGGGGAAATTGATGTAGCTGTAGTTGGTGATTTTGCAGTAAGTATGATAC
AAAATTCAACGCCTAACATGGAATATACTGTTCCAACATCCGGTACGTACGCAAACTATG
ACACAATTTCGATTGTAAAAAATAGTAAGAATTTGAATAATGATTATAAATACATTGATT
ATAGATTAAGCGAAAAAACACAAACTCGTGCTGCATCCACAAAATCATTAAATAATGCTC
CCGTTAATAATAATGTAAAGTTAACATCAAAAGATGCAAAGAATAAAACCTATGGGGATA
TTGCCAAACGTGCTAAAACAATTGATTTTGAATATGTTAACTCTCAGTTAAAAAATTGGA
TTACAGAGTGGAATAAAATTATGAACAAGTAGATGGAGGAATTAAGTTGGAGGAAGTTAA
AGTTGATCTCTTAATAAATAATGCCCATGTTTATAACAGTGTTACACGTGAATTTCAAAA
TATCAGTGTTACAGTTATGGAGGGAAAATTCTATTGGCTTACCAACGATGTAGCTAATAT
CGAAGCAAACCAAGTTTTGGATTTAAATGGTAAATACTTAATTCCGGGATTGATTGACTC
ACATATGCATATTGAAAGTTCGATGACAACTCCGCAGAATTTCGGGAATGCAGTAGCTAA
ATTTGGAACTACAACAGTGATTGCTGATGCGCATGAAATTGCCAACGTTGCGGGAGTTAA
AGGATTGAAGTCGTATATGGGTCAAGATTCGATTATTGATGTGTTTTATGCCATACCCTC
CTCAGTCCCTTCTACTAACACCGATATGGAGACTACAGGAGGGACAATTATAGCCGAGGA
CATTGAAGAATTAATAAGTAACCCTAAAGTTATTTGCTTAGGCGAAGCAATGAATTTTCA
AGGAATTACGTCTGAACCGAATTCTTTAATCCGGAAAATTATTGAACGAGTGCATTCCAA
AAGACCAACCATGCCAATTGAGGGACACTGTCCTAAGTATACAGGTTTAGATTTAGCTAA
ATTTATTTATAGCGGGGTTACTTCAGATCATACACAACAAACAGCAGATTCAGTTGTTGA
AAAAATTATGAATGGCATGTTTATTCAATTACAAAGAAAATCAATAAATGAGGAAATATT
ACGGACCATATCTAGCCAAAAACTTTTTGAACATGTAGCGCTAGTGACAGATGACGTAAT
GCCGGATGATTTACAAGTAGGACATTTGAACGAAATTGTTAAATTGGTGATTAAAAATGG
ACTGAGCCCGGAAGAAGCAATTTATCTAGCAACATACACGCCGGCTAGGAGAATGGGATT
ATGGGATAGAGGAAGCATAATGCCTGGGAGAGTTGCTGATTTTGTTGTATTAGATGATAT
AAATACCTTTAAGATTGATTCTGTTTATAAGAATGGGAAAAAAGTTGGTTTAGAAGAAAA
ATTAGATGAAAAATTTACTTTTGATGATAGTTTAGTAAATAGTGTTAAAGCACAAAAATT
AAATTTAAAAGATTTTGATTTGTGTGTTGAAAAGAAAAATGGAAAGGTTAATGCTAATGT
AATTCAGATTAGCAAGCAAGGTACGTTTACCAAAAAGGTAAGTAAAGAATTGAGGGTGGA
TAATCACAAAGTTTGTTGGGAAGAAGCTGGATTAGCCCTTTTAATGATTCAAGAACGTTA
TGGTAAAACTGGAGATATTACTTTTGGGTTAGTTGACCAATCGATTACGCAATTAGGGGC
TATTGGTGCAACTTGGGCGCATGACCATCATAATATCATGGTTTTGGGAACGGAAATATC
ATCGATGCTTGCTATACAAAATCAATTAATTGAGAAGCAAGGTGGTTATATGGTAGCTAA
AAAAGGAAAAGTAACGGTAGAAGTCGGGTTACCAGTTGGTGGAGTGGTAAGCGAATTACC
CATAAAAATTCTAGGCGACCAAGTACGAGAGCTACGTAAACAAATGCGAGAATTAGGATA
TGTAAATACGAACGAAATTATGTCTTTTTCAACATTATCGTTATTAGTATCACCAGAACT
TAAAATGTCGGATAAAGGGCTATTTGATGTTAAAAGCCAAGCTTTAGTAAAATTATTTGA
ATAATTAAGCTACAGAAGTACATTCCAAAGTTATAGTGTCCCAAGGTTAGTCCAAAAATC
TAGCTAAGAGGGTCACTACGAGCAGGGATGTACTTTTTATTTTTTGTAATTAGAATGTTA
AAAATATAATTCAAGCATTGCTCCGACACAAAAACTATATTAAACTGACAGTGTTTGTGT
TAGCGTTTTCAAAAGCGATGAAGGAGTTAGTGTCGATGATTAAAGAACGTGTTATGGAGT
TACTGCAAGATGAAACGGCCAATAAAGATTGGCAAAATAATGGAGTATCTGCAGAAAGTT
TATGTCAACATTTTAGTGTACGCCGAAATACGATTAGTGCTTATTTAAATGAGCTTTGCA
AAGAGGGACAAGCAATTAAAATTAATTCACGTCCAGTTTTATTCTGGGATAGAAAACAAC
TAGAAGAGCGCTATGAAATAAAATTAACCGACCATGAGTATGCAAGTTTAAAAGACCTAA
CTGCACAATTAGAAAATCCTAAAAAGATAAGTCCTTTTGACGTAGTTATCGGCTCTCAAG
GGTCACTTTATACGCCAATCGAAAGGTTAAAGGCAGCGGCAGGTTATCCTGGAACTGGAT
TGCCAGTATTAATTACGGGTTCTACTGGTACTGGTAAATCTTTTTTAGCTAAAGTCTTTT
ATCAATATTGTGTTGATAAAGGCTTTCTCGCAGAAGGTTCTAATTTCGTTCATCTAAATT
GTGCTGAGTATGCCGATAATCCGGAACTACTTGCCAGCAATTTATTTGGCTATCGTAAGG
GAGCATTTACTGGAGCTAGTGAAGATAGTAAAGGATTATTTGATGAGGCAGATGGTGGGA
TGCTGTTTTTGGATGAAATCCATCGCTTAGATGCTAAGGGACAAGAAAAATTATTTAATT
ATCTGGATAATGGAAAGATTACACCTTTAGGAGAGACAAAGAAGGCCCATTCTGTAAAAG
TACGCTTAGTTTTTGCAACAACTGAAGATGTCCAAAGTCACTTCTTAGATACCTTTATTC
GTCGAATACCGATTCAAGTTGAAATTCCCGAATTGAACGATCGTCCGCGACAGGAACGTG
AAAATTTGGTAAAGTCCTTTTATTTAACCCAAGCACAAAGAATAGAGAGAAATATTCAGG
TTAATACCTCTGTTTTAAATATATTAAGCTCAGGAAGTTATTTAGGAAATGTTGGACAAC
TTAAAAATACGGTTTTAATTTCAGTTGCTAACAGTTTACAAAGATCTGAAAAAGAAAACG
TAATTGATATCTTGCTTTCTGACGTTCCTAAGACAGTAATTGATCAAAATATTAAAAATT
CAAAATTGCTTTCTTTCAGTGACCAATTTGTAAGTGTACTACCTCAAATGACGATTGATG
ATTTAATTTCGCAGTCACAAGCATATACGGATGAGATCAAGAGAGCAATTTTAAAAATTA
TTAAGCAGTATGGTCAAAAACATAATCGTATGACGTTTGTTAATAATGCAATTGATGAGA
TTAATCAATTATGTGACTACTTAATTTTTAAAAAAGATTCTGATGGAAATGATGTATCGA
TTGAATTTTTAAAAAAGATTTTTTCAGACCGTATTGTCAATATTGAAAGCAATCAAGATA
TTAAATTTATGGGAAATGCGGCGCTAGTTTTGTCATATTATTTTTATAATCGTGAACGTT
CTAATTGGCATCTTAAAAATTCCGAAGAACAAATACTTGTTCAAATTATAGATTCATTTC
GGAAAGAGGATTTAGAATTAGAAAATGTTATTAACGATATGAAATTAATTACAAATAAAG
CAATGAATTTTTATATGGATACTGTAGATGAATTGTTCGTACATTTATACCTTCGTAGTG
TAAGAAAAGCAGCCGATGCTCAAAATATTAGATGTATTATTCTGTCACATGGATATTCGA
CAGCTAGTAGTATTGCCAGTGTGATTAATAATATGCTAGGTGAGCATGTGTTAGATGCAA
TTGATATGCCGTTAGATATTGATGTTCAAGAAATAGGCAGTAAGATAAATAGCTACATAA
AGAATCGGTCGATTAATAATGGTTTAATTTTAATGGTAGATATGGGATCACTTGAGGGGA
TTCAAGAGTTTATTAATAATGAAGTTGATTTTCCAATAGGGGTTGTGAATAATGTTTCGA
CGCAATCTGCATTGTTGGTAGCTGATGATATTCGGCAACGCAAAGATATCAATAAAATTA
TGGACGATATTAGAAGTAAAATTATTCCAAGCACCCAAGTGATTTATCCTAAAGAAATAA
AAAAGAATTTGATTATAACTTGTTGTTTTACGGGGATTGGAACAGCTAATAATGTGAAAA
ATCTTTTATTAGATAGTATGCCGGAGGAAGTAGATTGTGATATTCAAGCTTTTGAAATAG
AACGTTTGAAAGACGAAGAGCAGATTGCTATTTTTAACAAGTTATACAATATTTTAGCTG
TAGTGGGAACAATTGATCCAGGGTTACCTAAAGCTCCATATATTTCTTTAGAAAGTGTTA
TTTCTGGAAATGAAATAGATAAATTTAATGATGCATTACAAGCATGTATGACAGATGAAC
AAATACTAAGTTTTAATGACCAATTAATTCATAATTTTTCATTAGAGAGGGTAATTAATT
CGATAACTATTTTGGATGCTCATTTGGTGATGGATAATATTGATCGAGCCATCAAATCAT
ATAGTGATTTAAGTGAGCAAATAATTGGAAATGTAACAAGAATGTCGTTATACGTGCACA
TTAGTTGTTTGATTGAAAGATTGATTAGAAATGAACCAATTACAACTTATGATTTATCTA
TGATTGACGACACTAATGCAAAACAAACTTTTAAATGGATAAAAGAAGCTTTTAGTGTGA
TTGAAAAGATTTATAGTGTCGAAATACCAGAATCTGAATATGGATATATTTTTGATATTA
TCCGTGCTAATGCTTGATAGTACGTGATTTTAATAATTTTTGAGGGGCGTGCCAATTTTT
TGGCACGCTTTTTGCTTTATATAGGTGTAAGGAAAAGTAAGGGAGTGAATGACATTGAAA
ATAATTTTGGCAAGTCATGGAGAATTGGCCAAAGGTATGAAAAATACATTAAATATGATT
GTAGGTGATCAAGCAAACATTAAAGCTTATTCTGCGTATGATGAGGAAAATATTGATTTT
GTTTCAGATATAAATAAAGAAATTCAAAATAGAAATGATGAGGAATTGATAATTGTAACT
GATGTGATGGGTGGATCAGTTAATAATGCAATGACTGAATTGGTACTTAAAAATCCAGAT
GTATTTCTTGTTACAGGTATGAATTTACCGTTTGTTTTATCTTTAGCAACTTATTGTGGT
CGCGTTGATTTTGAAGCTATTAATAATTTGGTTATAGAGGGAAGAAAGGGTTTGATTAAT
GTCAACGAGGTAATTCAGACAATTAAGGAGGAATAAAAATGATTAAAGTAGTTCGAATTG
ATCACCGCTTATTACATGGACAAGTAATATTCGCTTGGACAAAATCGCAAGGGATTGAAC
GTATCATTGTGATTGATAATGACGCTGCAGGAGATGACTTTAAAAAAATGTCTCTTAAAT
TATCTAAACCGGCAGATATTAAATTAAGCGTCTTTAGCGTAACTCAAGCAAAAGAGAGAA
TGGAAAAAATTAATAAACTAAAAAGCAATACTATGGTAATTTTCGGTGACGTTTTACAAG
CTGGTGAAATTATTCCTGATTTAAATGGAATAACGGAAGTCAATTATGGAGGAGTAAAAA
ACCGTCCAGATACTAAAAGATACAGTAATGCGGTGTTTCTGAATGATGAAGAAGTAAGAA
GTAGTCAAAGATTAAAAGAACAAGGCATTACATTATTTATGCAACAAGTTCCTACCTCTA
AAAGAGAAAGTCTAGACGCATTGATTTAGTTTTAATAAGGAGGTTAGATGAATGCTAACA
AAAGCGATATTACTAGGGATAATAAGTGTTTTTGGTGTTATGGATTCTCGAATGTTAGGT
CGTACAAATTTTGAGCAGCCATTAGTAATGGGAGCACTTGTAGGAATAGCCCTAGGAGAC
TTAACTAAAGGATTAATTGTTGGAGCATCTTTAGAATTAATATTTATGGGTATCGTAAAT
ATTGGCGCAGCCGCACCACCAGATTTGGTTTTAGGATCAGTTATGGCCACTGCTTTTGCA
ATTTTATCACATACAAATGCACAAACAGCTTTAACAATTGCTCTACCAGTTGCTATTTTA
GGACAAATGGTGGGAATTCTTTTAAGGATGTTTATGTCGACATTTGTTCATAGAGCTGAG
AGTGATATTGAAAATGGTGATTTTGCTAAAGCGAGAAGATTTCATATTTTATGGGGACCA
ATTTTATATTCATTAATGTACTTTGTTCCAGTATTTATAGCAATTTATTTTGGTGCAGAT
GTTGTAAAAGATATTGTTCAGTCTATTCCCTCATGGCTTACTGATGGACTAAACCTAGCA
AGTAAGATTCTTCCTGCATATGGATTTGCATTGTTAATGCAAACGATGGTTTCTAAGAAA
ACTGTGGTTTATCTACTGATTGGATTCTTTATCACAGCTTATGGAGGATTATCAGTTACA
GGTGTGGCAATTTTTGCAGGGCTGTTAGTACTCGTATTGAATGAAATTTTACCCAAAAAT
AATGTAGTAGAAGCATCAAGTGATGATGAGTTGGATGATGATTTAGAAGAACTTTAGGAG
GTGAGTTGATAATGGCTGAAAATTTAGAATTAACAAAGCAAGAACAGCGAAAAAAATATT
GGTCATTTTTCTGGAGATCGTATGCAATTCAAGCATCGTGGAACTACGAAGGACAAATGA
ATCTAGGATTTTTGTATGGAATAGCCCCGACTCTTGATCGTTTGTACGATGTAAATAATG
AAGAAGAGTTACGAAAGAAAAAAGAGGCGTATAAACGTCATCTGGCATTTTACAATTGTA
CTCCTCAGACTAGTGCATTTGTGTTGGGATTAAGCTCTTCAATGGAAGAAGAATATGCAA
AGAACCCAACGACGTTTAATCCAGATTCTATTAATGCTGTTAAAGCATCTCTGATGGGTC
CATTGTCTGGAGTTGGAGATTCATTTTTTCAAGGAACAATAAAGGTACTTGCTTTTGGAT
TAGGAGTCAATTTTGCTCGACAAGGTAGTATTCTAGGACCATTATTAGCAATTTTAATTT
CATTTATTCCAGCGGCTTTAGTCACATATTACGGTGGAAAATTAGGATATACGACCGGAA
ATAGCTTCTTAAAGAAACTGACAAGTCAAGGAATTATGGATCGGGCAATGTATTTAGTAA
CAATTGTAGGGTTAATGGTAATTGGTTCAATGATAGCTAGCATGATTGGTATTACTACAC
CTATCCATATGGGAAAAACTTTCAATTTACAAAAAACATTGGATACTATTTTCCCTCAAA
TGATACCACTTCTTGTGACTTTCTTTATGTATTACCTTCTTCATAGAAAAGTGAAGACTG
GTTGGATTTTAACAATTTGTATATTGAGCGGATTGTTATTTAGTGTGCTAGGTATTTTTG
CTTAAAATATTGGTATTAAAAATTAAAAAAATATTTATCTGGAGGAATTTTATTATGAAC
ATTACACCAAAGTCAATTATTGGAGATATTAAGAAAAAGAACGGCAATATCAATCGAGTG
ATTTTTACAGGATGTGGTGCATCGATGGCTGACTTATACCCTGGTTATTATTTTATTTCA
CATGAAAGTAAGCATCTTTTATCATCAATTATGCAAGCTAACGAATTTAACTACGACACT
CCTAAAGATGTAAATGAAAATACAATTGTTATTACAGCTTCACTAGGTGGAAGTACACCT
GAATCAGTTGAAGCGACAAAACATGCTCGTGAACTAGGTGCTCATGTTGTAACATTATCC
CATGTACCCAATTCAGCCATTATTAATGAGGCGGAATATAGCTTAGTTCATGGTTTTGAA
GAAGATTACGCACATAAAACCGAAAAAATGACACTTGCACTACAACTAGCAATCGAAATT
GTAAATCAATTTGAAGGATATGATTACTATGCAGATGCGCAAAAAGCATTTGAGGGATTA
TTTAATTTAATTAATCAAGAAGCTAATATGGTAGCTCCAGCCGCAGAAGAATTTGCTACT
AAGTACAAAGATGAAAATACGATTTATGTTCTAGGTAGTGGTGCAAGTGCTGATGTTGCA
TATTCAACAGCGTCCTTCTTGTTCATGGAAATGCAATGGATTAGTTCACCAACTATTCAT
TCAGGTGAGTTCTTCCATGGCCCATTTGAATTAGCACTCAAAGACACGCCATATCTTTTG
TTCATGAGCGATGGTAATACACGTCATTTAGATGCACGTGCAATGGCATTCTTACAACGT
TTTGATACTAAGCTAACGGTTATTGATGCTAAAGATCATGGACTTGCATCAATTGCTTCT
AGCAATGTTATTGACTACTTCAATCCTATGTTAATTACAGGTATAATGCGGGTATACGCT
GAAAAACTGGCTGAAGCTCGTCAGCATCCACTAACACAGCGTCGTTACATGTGGAAACTA
GAAAACTACTAAAAAGTAAAATTTTGATGATAGAGCATTGTGCTCTATCTTTTTTATTAG
GAGGCAGATATTTTATGTATAAAGCGGTAATATTTGATATGGATGGTGTATTGATTAAAT
CCGAAGAATTTTATTTTGAACGTAGAATGGAATTTTTTAAAAAAATAGGAGTAAAGCCTG
ACTCTACTGATATAAAAGATTACATAGGTGCATCGAATAAAGAAGTTTGGCAACACTTGG
TAGCAGATGAAAAAAAACGCACGAACATTAAAAAGACATATTTAAAATACCAAAAAAGTC
ACGTGATTGATTATTTAGACTATGTGGATAAGGATGTATATAAGGTGATTTCTTTTTTAC
AAAGTAATAAAATCAAAATGATTTTGGCATCGGCTGGAGAAAGAATCGAAATTGAACGAA
TGCTGATTGAATGTCATTTGAAAAAATATTTTGACATAGTTCTTAGTGGAGAAGAGGTTG
CCAATAATAAACCAGCTCCAGATATTTATTTAAAAGCTGTTGACGAGAGTGGGGTAGATA
AAGAGAAATGTGTAGTGATTGAGGATAGCCCTATTGGGATTGAGGCAGCTAAAAAAGCAG
GTTTATTAGTATGGGCTATTAAAACAAATATTGACCAAACTGGAGCGGATAAAATTCTGA
GTAATATGCGTGAAATTATAATGAATATGAACTTGCTGACGTAAGAGGATAAGTTTTTAG
CAAAATTTTGTAAAAATATACTTCACTTTTTATTAAAAGAAGGGACTTTTGTTGTCGCCA
ATTCCAATATTTAATGATAAAGTTTTACATGAGTGCTATCACGATTGTGTGCCAGTCGAG
GTACATTAATAGAAAAATGAATTTATGCACAATTAAGTAATTCAAAGGAGGCAGCTCATG
GCAGCCACATTAAAAGATATTGCGGATAAAGTTGGCGTATCGTTAGCGACCGTATCACGC
GTGCTGAATAAAGATGCGTCTCTTTCAGTTGGCGATGAAACTAGACAAAAAATCCTAAAA
ACCGCCGAAGCTCTACACTATTCCAAAAATAAACGTCATAATAATTTAACAACTAGAAAA
CGCTTGGCAATTGTTCAATGGTACTCAGAAACTGAAGAACAAGATGACTTGTATTATATG
TCGATTCGAATGGGAATTGAGCAACGTGGACAAGACAATCAATTCGAAGTGACACGAATT
TTTCAGAATAATTTACAAGAACTAGGCCCAAATGTTGATGCAGTAATAGCAGTAGGAAAA
TTTAGTAAACCGCAAGTTGAAGAAATTGCAGCCGTTACTGATAATTTAGTTTTTGTGGAC
GATGATCAATTCGAAGCTGGCTTTGACAGTGTGATAACTGATTTTCAATTAGCCACCGAA
AAAGTAGTCGATTATTTCTGGCAACAGGGGATTGAAGATATTGGGATTATCCATGGGTTA
GAAATGACGACAGATCACCAATTAACTGTTACAGATCGTCGAATGTTAGGATTTAAGGCC
GCGATGACCAAGCGTAACGCCTTTAAACCGGAATTTGTATTCGAGGGTGATTATACTAGC
GAATCTGGTTCTAAAATGATGCAAAAGGCAATTGATGTGCTTGGAGATCAGTTACCTAAA
GCGTTTTTTGTGGCCAATGATCCCATGGCGGCTGGGGCATTGAAAGCACTTCAGACGAAT
GACATTAAAGTACCAGACAGAGTTAAGTTATTCAGTTTTAATAATACTTCATTAGCTACT
TTTGTTTATCCTGAACTAAGTGCAGTCAACGTTGATACGGAGTTGATGGGTTCCACAGCA
GTCAATTTAGTAATGAGTCGTTTGGCCGGTCGCACCACCACGCAACGTGTGGAACTGGGT
ACAAGGTTGGTAGAACGAGCTAGTACGAAATAGAATAGAAGTGAATGACTCATAGTGGTC
GGATTAAATTATCCAACCACTATGAGTCTTTTTATTTTAACTAAAATGTTTACTCAACCT
CATCCAAATTTGGTATACTAAAAATGAAAGCGGTTTAATTAATACGGAGGTGTCATAATA
TTGGAAACTAAAAAAGAAGTATTTGATCAAATAGATGGTCAGGATGTCATACGTTATACA
TTGGTTAATGACCAACAAACTAGAATTTCAGTTTTAAGCTATGGAGGAACATGGCAAGAA
TTCGTAGTTAATGAGGATGGGGTGGAACACTCATTAATTTGGGGACTTGATAGCATGGCT
GATTATCAACGCGTAGGCTATTGCCTTTGTCAATCAATTGGGCGAGTTGCTGGACGAATC
GGCGGAGCTAAATTTAAGATTGATGATCAAGAATACCAAGTTGAGATGAACGAACAAACT
CATTCATTGCACGGTGGTGACCACGGTTTTAATACCTTAAATTTCGATGGTAAATTTAGT
GAAGATGATGATCAAGTTAGCGTGATTTTGTCGAAACATATTAAGGCGAGTGATGATAAT
TACCCTGGAAACCTTGATGTAGAAATTAAATTTACCTTAGACAATCAAAATCAAGTTTCG
ATTTCATTTACGGGTGATACGGACGCTGCGACGCTCTTTAACCCAACGAATCATGTTTAT
TGGAATACAACGGATGATCGAACAAGTTTGGCTAAACAATGGTTGCAAATTAGCAGTACA
GCTCACCTTGAATTCGATGAAGAAAAAGTTCCCACTGGCAAGAAGCTTTCGGTTAAAGCA
ACCGCCTATGATTTTAATCAAGAACAACCTATTGAGGACGCCTTGAAACAGTTAAACGCT
GAAAATGGTGGGATTGAATTTGATGATGCTTACGAAGTTAATCCGAGTGAAACTACTCCT
ATTGCAATGGTAGGTGATACTGATGGTAAACGTCGAGTAAAGCTTTATTCAGATCGCAAC
GGACTAGTTGTATTCACGGCGAACCCATTTGATTCTGACCAAGAAGCAGCTCATGAGTAC
AATGCTTTAGCTACTGAGGCACAAACATTACCTGATGCAATCAATCATTCTGATTTTGGT
GATATTGTTTTACGTCCAGGTAAGCCAGTTACAAATACTATTCGTTATCAATATGAACGT
TTAAACTAAATCTAAATTAAGCGTAAGGTGTAAAAACCGAGCGCTTTTTTAATGGTTAAA
TAATTTAAAAAGTAGGTAGTAAAACTACATCGAGTGGCCTAAAACACCAAAACTAGAATT
AAAAAAAGATTAGAATAGCGGTTTATGGGCAATGATAAGTTGGTCTGAGAAGCGGACTAA
GTCGTTTAAATACTAATTTACTAAAATAATTAAGCAAATTTTACTAAAAAATATTGACAT
CCTCTCTGAAAACGATTACATTTAGTGCATAGATAATTAAAGGAGATGTGGTATAGATTA
TGGATGCAGAAGTTAAACAAAGCAAAAGTCGTAAAATCACTTCGCGACTAGCTTACTCAT
TTGGTGCATTTGGTCATGATGCGTTTTATGCAACATTATCGACCTATTTTATTATGTTCG
TGACTTCCCATTTATTTGATAAGAGTAGTGGGGCTCAAGGAACTAAAATGATCGCGTACA
TTACGATGATCATTGCAGCGTTACGTTTCGTAGAACTTGCAATTGATCCACTAATTGGTA
ACGCGATTGATAATACCAATTCACGCTGGGGTCATTTCAAGCCTTGGATTGTTACTGGTG
GAACGATTGGTTCAGTTGTTTTAGCACTTTTATTTACCAGTTTAGGTGGTTTAAATACAT
CTAACCCAATTTTATACTTAATTGTTTTTGCTATTTTATATATTACAATGGATATTTTCT
ATTCATTTAAAGATGTTGGGTTCTGGTCAATGATTCCTGCGATTTCATTTGATTCAGCAG
AACGTGAAAAAACAGCTACCTATGCTCGGGTTGGTTCTAATATTGGACAAAATATCGTTG
GTGTAGTCGTTATGCCAATCGTTTTGATGTTTTCAACCAAGGCGAACAGCGGACAAGGTG
ATAATCGTGGCTGGATGGCCTTCGGGATTATCATCGCTGCGGTTGCTTTGATTTCGGCTT
TAGCTGTAGCAATGGGAACTAAGGAAAATGATTCTGAATTACGTAAAAATACTGAAAAAA
CAACTTTCAAACAAGTTTTCAAAGTATTGGCTCGTAACGACCAATTAATGTGGTTATCTT
TGACTTACGGAATTTACACGGCCGGTATGGCAATTACTAACTCACTTGAACTTTACTACT
TCACTTACATTTTAGGTGATGCTTCGAAATTTACGTTACTTGGTTCATTAAACGCCATCA
TTGGGGTGTTCGCCGTATTGGCCTTCCCACCATTGGCAAAGAAGTTTAGCCGTCGTAAAG
TATTCTTCTTAGCTATTTCAGTCATGATCATTGCTTTGATTATGTTTGCACTTGCCGGAC
AATCATTACCAATGATCTTAACTTCTGCCGTACTATTCTACATTCCACAACCACTTATCT
TCTTAGTTGTTTTGATGGTTTTAAGTGATTCTGTTGAATATGGACAATTGAAATTTGGTC
ACCGTGACGAATCATTAACTCTATCTGTTCGTCCTTTACTTGATAAATTAGGTGGAGCTA
TTTCAAACGGTGTAGTTGGTTTAACTGCCGTTTGGGCTGGCATGACCGCTGGAGCAACTG
CTGGGGACGTAACTTCCCACGGACAAGCTATTTTCAAGTTGATGATGTTTGGTGTTCCAG
CAGCTATGATTTTAATTGGAGCCTTCATCTTCTTCAAGAAGGTTAAATTGGACGAAAAAA
TGCATGCTGAAATCGTTGACGAGCTGGAAAAAACTTGGTCAACACATTTGGAAACAGATG
AAACACCTGCAGAAATTGAAAAAGAAGACGGAATTACAACTCTTTACCGTAATCCGGTTT
CAGGAAAATTAATCAGTTTAGACACCGTTGCAGATGAGACATTTGCGAGTGGAAGTATGG
GTAAAGGATTTGCAATTAAACCTACCGATGGTCAAGTTTTAGCTCCATTTGATGGTGAAG
TTGTAGCAACTTTCCCAACTCGCCATGCGATTGGACTTCGTTCTGACACAGGCGTCTTAA
CCTTGATTCATATCGGAATTGGTACCGTTGAAATGCGTGGTACGGGATTTGTTCAATATG
TTGAAAAAGGCGATCACGTTAAACAAGGACAAGAATTAATTGAATTCTGGCAGCCAGCAA
TTAAAAAAGCAGGCCTTGACGATACTGTAATGGTAGTCATTACCAACAAGGATATGCCTG
AATTTGATTATCTCAAAGAGCTGGGTGAAGACGTTAAGGATAGCGAAGATGTATTGAAGT
TATCCAATACGGGATTATCTAATTAAAGTTGGATTTTAAAAGGACAATCAATGATTTATT
CATTGATTGTTCTTTTTTTTGCATATTAAAAGCCGATGTTGGAGAATTTAAATCTTTCCA
GCATCGGCTTTATTTTAGAAATGAATATTAAAACTGAAATCTAAATCTTGGTTAGCAGGG
ATGTGGTATTTTGCTTCAACATCTGCTCCCCAACTATCGATTCCACCGACACCGCGAACC
GCCCCGTAGATCGAAAGCACGGTTCGTCTTGGTAATGGTAGTTCTTCAAGATGAGTGGCT
TGTTCAAGCTCTGCAGCAGTATATGGTAAACAACTGAAAGCAAACGGCTGATCTGCCTGG
CTGAAGGTAAGGCTAAAAGGTTGCTTACTTTGATCGGCGTTATTTTGAGTAGTCGAACGA
GTTACCGTTAGTTGACTAGTTTGCATGTGCATGCCACATTCTTGAGGGACAAGATAGGGA
GTTACTGGTAATCCGGCAACGTGAAATTGACCTTGGGTAGCCCCAGCCAGACGATCGGGA
TAGGTTTCCCCAGAAAGTCCTTGGTAGTCAAAACCGGTAGCGGTCGTGGGCATAATGAAA
CGTAGTCCCAATGCTGGTAGTTCAGGTAAACCTTCACGTCCTGCAAAATGGGTCATGACC
TTAATATTACCGTCACTAGTAACCGTATAGGTAATGCTTACCGAAGTACTTGGCACCGTC
GGAGTAACGAAGTGGTAGGTTACCGCCACTTGATTTGCCATTTCATGGTTGGTATAGCGA
TTATTAAGGGGAGCAATAGGAAGCGGTTGAACGAGTTGCCCATCCACTGTTAAGTCAATC
TTTTGGCAAGTTGTGAATCGATCGGCTGCGTACCATTGTGCAGCTTTAACATCAAAACCA
TTTCCATGATCATTATCAGTAGTTGCTCGCCAAAATAGTGGAGTTGGTGTGCGGTAGAGC
CACTCTTTTTGGTTAACCACTAAAGATTCAAGCCCGCCTCGTTCGTAACTAAAAAGGTAG
TGAAAGTTAGGACCTTCTAATCCTAAACTGGCATCGCCATATATGACGTGTAATTGATTA
TTTGTGTAATCCATAATAGTATTTCACCTCCTGCATTGCTGGTTTAGGGGTTCGATCAGC
AAATAGTAATCCATCACCAGAAAACTCATAGTCGGAATGGCGTTCATCGAAATCACCACC
GTATCGTAGGACGTCTTGCTGGGTGATTGGATCATGAACTAACAGAGCTTGATCAATGAA
GTCCCAAATGAAGCCACCTTGATACATTGGGTATTTATCAATTAAATCATTATATGATTG
CATGCCTCCTAAAGAGTTTCCCATATCATGCATATATTCACAGTTTAAGAAGGGTTTATC
GGGATTATTTTCTAGATAGCTAGCGATGTTAGCTGGAGTTTCGTACATACGACTTTCTAC
ATCAGAAATACGATTGCGTAATTCTGGAGCACGAACGACACCTTCGTAATGAACCAATCG
AGATGCGTCATGTTCTTTATAGAAAGTTTGCATAGCCGCAATATCTTCACCAGCAAAGGA
TTCGTTGCCTAATGACCAGAAAATAATGGATGGGTGGTTTTTGAACCATTCATAGTTGGA
ACGAGCCCGATCAACGACTGCCGCTAACCAATGAGGATTATCCCCAGGAACGTTATAGGA
AGGTTCAACAGCCCCCATTTTTTGCCATGAACCATGAGATTCTAGGTTATTTTCAGCCAT
AACGTAAAGACCGGCTTGATCGCATAGTTCGTACCACGGTAGTTGATCAGGATAATGGCA
AGTTCGAACAGCGTTGATATTATTATCAAGCATGGTTTGAATATCGTTCTGCATATCTTG
CATGGTAATGACGCGTCCACTATGTGCATTCCACTCGTGGCGATTAACCCCGTTGAGAAT
CAAACGTTGGTTATTAACGTAAATGACTTTATCCTCACGTAATTCCACTCGCCGAAAACC
AAATTGATAAGGAACGACTTCCAAGAGCTGATGCTGATTGTTGTAGACTTTAATCAACAA
CTGATACAAGGTGGGGTTTGTTGGTGACCATAGTTTCAAATTATCAAACGGCATGGAATC
AAACAGGACCTTACCCGTTCCGCTTTGGGTCTGACTGGCCACTACCTGTTTATTTTGATC
CGTAACGGTTAGTTCTAAGATAGCATCAGTACCAGAAACGTCAGCAGTAACTGCCAAGGT
ACCGCACTCAAAATCATCTTTTACCTCCGGTTTGATGTCTAAATCCACAACATGGGCGGC
CGGAAGAGCGAGGAGATTAACATCACGAAAAATACCAGAAAAGCGGTACATATCTTGATC
TTCAATAAAGGCTGCCGTACTTCTTTTATAAACCTGTACAGCTAAAAGATTATCTTGGTC
TTGAAGATAGGGGGTTAGATCAAATTCTGAAGGAGTGAAGCTATCTTCAGCATAACCAAT
AAAATGGCCATTCAACCAAACGTATAATGCTTCTTCAACTCCTTGAAATTGAATGATAAC
TCGCTGATTTTTAAATGAATCATCAAGGTCAAATTGTTTTAAATAAGAGCCGACACTGTT
ATCAGCAGCATCGCTAAATAATCCAACTTCTAATTGGTCTTGATTAAGTGTGTAAGGGGG
GCGACGATAAATTTTTCCTTCCCAAGGGTAAAGAGTGTTGATATATTGAATTTGACTGTA
GCCTGCTAATTCGATATGCCCTGGTACTTGTATCGTATCAAAATCAGCACTATCAAAATC
AGGTGAATAAAAATGGAGCGGACGTTCAGACGGGGTGGACGCAAAGTGAAAACGCCAAGG
GCCGTTGAGACTTTTAATAAAGCTACTACTACCTGTACGGATTTCGTCTAAATCACGATA
GTAATGGTGGTCGCTATGGGCAGGTAGTTGATTGACTCGAAAAACTTCAGGATCATCAAG
CCACTGAAGATTTGCTTGCATAATAGAACTCCTTTCGTAACCAAAATGTAAAACGCTTAC
AATAAAATGATAGAACATAACCCTAAATTTGTATACGTTGTTTTAGTTAAAATTTAACCA
AAATTAATGTTTTTGGAGGATTTAGTAAGCTGTAAGCAACCCTAAATCTATAACACTAGT
GTTTTTTATGAAGCGCTACCATTTTTGTTATAAATGGATTAAAGAGGTATTGACAAGTGA
TGGTAAAAGCTATATATTCAAGTTAATAAAATTTTAGTAAAATTATGGAGGAGACACATC
ATGAACGCAAACGACTTAAAAAAAGAATTTTCCGAAATTTTTGACACCAATCCTGAAAGG
GTTTTCTTTTCACCTGGACGAATCAATTTAATTGGTGAACATACAGATTACAATGGTGGT
CATGTATTCCCATGTGCAATTACAATCGGAACTTACGGAGTTTATGCTCCTCGTACCGAT
AATACGGTAAGAATGTACTCAGCTAATATTCCAGATGCTGGAGTTGTTAGTTTTGATGTC
AATGCTTTGGATTACGATAAGGCTGCAGGTTGGACTAATTATCCTAAAGGAATGATGAAT
GAATTAGTCAAAACAGGAGTTAAGTTTGACCATGGCTTCGATCTCTACGTTCACGGAAAT
ATGCCAGATGGTGCGGGCTTATCTTCTTCAGCTTCAATTGAATTATTAACCGGAGCAGTT
TTAAACGCAGCCTTTGATTTAGGCGTTAGTCAATTAGATCTAGTTAAGATTGGCCAGAAG
TGTGAAAACAACTATGTCGGTGTTAACTCTGGTATCATGGACCAATTCGCGGTCGGAATG
GGTAAGAAAGATCAAGCAATCTTGCTGGATACTAACACACTTGATTATTCTTATGCTCCG
GTTAAATTAGGCAATCACGTCATTGTAATTATGAATACTAATAAACGTCGTGAACTCGCA
GATTCTAAATATAATGAACGTCGTTCTGAATGTGAAGAAGCATTGCGTCGTTTACAAACT
AAGTTAGACATCAAGACTTTAGGTGATTTAACCAATGATGAATTTGATGAAGCAGCTTAC
TTAATTAATGATGAAACTTTAATTAAACGCGCACGTCACGCTGTTTTTGAAAATCAAAGA
ACCATCAAGGCAACTAAGGCTTTGGCAGATGACGACTTAACAACTTTTGGTGAATTAGTT
ACTGCTTCACACGTTTCATTACACTTTGATTATGAAGTAACGGGTAAGGAATTAGACACT
TTAGCTGAAACAGCTTGGAAACAACCTGGTGTATTAGGTGCTCGAATGACTGGTGCTGGT
TTTGGTGGTTGTGGTATCGCAATTGTTGAAAAAGACCAAGTTGAAGCTTTCAAGGAAAAT
GTTGGTAAAGTTTATCGCGATACAATTGGTTATGATGCTGATTTCTATATTGCTGAAATT
GCTGATGGACCTAAAGAACTTTAATATTAGTGAAAATTTTTAAATAGTAATACGCATTGA
GAGATTGAGGAGGAATTAGAATGGCGGTCTTAGTTTTAGGTGGTGCCGGTTATATCGGCT
CCCATGCAGTTGATCGATTAATTACGAAAGGTTACGATGTAGCGGTTGTTGATAACTTGG
TTACTGGACACCGCGCAGCCGTAAACCAGCAAGCTCGTTTTTACGAAGGTGATGTACGAG
ATGCTGAATTTATGGATTCAGTCTTCACCAAAGAAAACGTAGAAGGGGTAATTCATTTTG
CTGCGTTTTCCGTGGTTCCTGAATCAATGAAAAATCCTTTGAAGTATTTTGATAATAATA
CTGCTGGGATGGTTAAACTTCTTGAAGTAATGGCTAAACATGATGTGAAACGGATTGTAT
TTTCATCTACAGCGGCTACTTATGGCGAACCAGAACGGGTACCAATTCAAGAATCTGATC
CACAAGTTCCAACCAATCCATATGGTGAAAGTAAGTTAGCAATGGAAAAAATCATGCATT
GGTCAGATGTGGCTGATGGCATTAAGTTTGTGGCTTTACGCTACTTTAACGTTGCTGGTG
CTAAACCAGATGGCAGTATTGGGGAAGACCATCAACCAGAAACACACTTAGTACCTATTA
TCTTACAAGTAGCTGCTGGTGAACGGGATCAGTTGCAAATTTTTGGGGATGACTATCCTA
CTGCTGATGGTACTAATGTACGCGATTACGTCCACGTCGTTGATTTGGCTGATGCTCATA
TTTTAGCTCTAGAATATCTCAAACAAGGTCATGATAGTAACGCATTCAATCTCGGATCTT
CAACAGGCTTCTCCAATCGCCAAATGTTAGAAGCTGCTCGGGAAGTGACAGGAAGGGAAA
TTCCAGCTGTCATGGCACCAAGACGAGCTGGCGACCCTAGTACTTTAATCGCAGCGAGTG
ATAAAGCACGTGAAATTTTAGGTTGGCAACCTCAATATGATGATGTTAAGGAAATTATCA
AAACTGCTTGGAATTGGAAAGTCAACCATCCAGCTGGATACGATGACCGAGGAGGACAAG
CCTAATGAGTAGCTTAGAACAATTTGTCCAAGTTGTAATCGATTCGCCATCACCATACAC
CAATTTAGACCGAATTTATGTGCATAATCGGATTTTAGGTTTAGTGGGTGAAGATCAACC
GGTTGAAGCTACCGATGAACAAGTGACTAGCTTAGTAGATGCCTTAGTTAAAACTGCGGT
TCAAAACGGTAAAATTGAAGATGCTCAATCAGACCGAAGCATTTTGGCAGATCAATTAAT
GGATTTGGTTACGCCATTACCTTCTGTTTTAAATCAACGTTTTTGGGATAAGTATCAAGT
TAGCCCTAAAGCAGCGACGGATTATTTCTTTAATTTAAGTAAAACTAATGACTATATTAA
AACACGGGCTATTGCTAAGAATGTATCTTTCCCAGCGGAAACTGATTTTGGTGAACTTGA
AATTACTATTAATCTTTCTAAACCAGAAAAGGACCCTAAAGCAATTGCAGCTGCTCGTAA
TCAACCTCAGGATGGTTATCCATTATGCCAATTATGCATGCAAAATGAAGGTTATTTAGG
ACGTTTGGGTTACCCATCACGTAGCAACCATCGAATTATTCGGATGACCTTGGGTGGTGA
AACTTGGGGATTTCAATATTCACCATACGCATACTTCAATGAACATTCTATTTTCTTAGA
CCAAATTCACCGCCCCATGGTGATTAATCGTCAGACGTTTACCAATTTACTTGAAATTGT
TAAACAGTTACCGCACTACTTTGTAGGAAGCAACGCCGACTTACCCATTGTAGGAGGTTC
GATGTTATCACACGAACATTACCAAGGCGGACGTCATGTATTTCCAATGATGAAGGCTTC
CGTTGCTAGAACGATTGATTTAGGAGTAGCAGGTGTGGAAGCTGGAATTGTGAAATGGCC
AATGTCAACAATTCGGTTAGTTGGTAGTGATGTGGTGGCATTGACAGATGCTGCTGTTAA
AATTCATGATGCGTGGATGAACTATTCTGATGAAAGTGTTGATGTAAGAGCGTTCACGGA
CGGAACTCGTCATCATACGACGACGCCGATTGCGTACAAGGATGGAGAAAACTATGTTTT
GGATGTAGTACTCCGAGATAATCAAACCTCAGCCGAATTTCCAGATGGTATTTTCCATCC
CCATCAAGATGTTCAACACATCAAAAAAGAAAACATTGGTTTGATTGAAGTAATGGGAAG
AGCGATTTTACCAGCTCGGTTAAAGACAGAATTGGTAGAAGTAGAAAAGTACCTATTGGG
TCAAACTAACCAAATGGCAGAAATGCATCAAGCTTGGGCGGATCAATTGAAGGCAACACA
TTCAATTACAGCAGAAAATGTTACTGCCGTGGTAAATGCTGCGGTTGGAAATGTTTTTGC
GCGAGTTTTAGCTGATGCAGGAGTCTTTAAATGGGATGACGCCGGCGAAGACGCATTTGC
GCGCTTTATCTCATCCATTAATTAGTAAGATTTTAAGCTCGTTTAAACCTGTAAGAATTA
TTAGTTATTAAATACGATTCACCTGGGATGGATAATCCTAGGTGGGTCGTATTTTTATTT
TAAATTTCACTGGTGCTTTATCGAGAGTCCTTTATAATAAAAACGAAGCAAATTAGTAGG
AATGCGACTTAGACAATTAATTTCGGAGGTCATAATATGGAAAAATATCGTACAGAAGAA
GATACGCTTGGGCCCGTCCAAATCCCAGTAGATGCACTTTGGGGAGCCCAAACTGAAAGA
AGTCGTCATAACTTTGCGACTGGTGCCAAGATGCCCCTGGAAATTATCAAAGCTCTTCTA
CAGATTAAAAAAGCGGCAGCCATCGCTAATAAAAAGGAACGATCAATGGCTGCTGAAAAA
GCGGATTTAATTGTAGTAGCTATTGATCGTCTGCTAGCACTGGACGATGCTGAATTACGG
AAAGATTTTCCGCTGGTAGTTTATCAAACTGGTTCGGGAACGCAAACTAACATGAATGTA
AACGAAGTGGTGGCCCATATGGCTGCTAAAATTAATGCGGAAATAGAAATTTTGCCTAAT
GATGATGTTAACCATGGACAAAGTTCAAACGATATTTTCCCAACGGCCATGAATATTACA
GCTGCAGTAGCGGTAGTACGTTTGGAAGAGGCAGTTCAACATTTAATTGAACAATTAGAC
CAAAAACAAAAGCAATATTGGAACGTGGTTAAAATTGGACGAACTCACCTCCAGGATGCG
ACTCCACTAACTTTTGGCCAAGAAATTAGTGGATGGAAGAGCGCCCTTGAACATGATTTG
GAATACTTAAAAGAACTTAATTCAACGCTAAGTGAATTGGCAATGGGGGGTACAGCGGTC
GGAACGGGTTTAAATGCAGCTCCGCATTTTTCGTCCATAATTGCAGCTCAGATGAGCGAA
GTCTACCACTTTGAATTCACGGCGGATTCTAACAAATTTTATGGACTAGCACATCACTCC
GGTTTGAATGTGGTTCACGGAGCGATTAAAACTTTGGCGAGTGATTTGATGAAAATTGCT
AATGATATTCGTTTCTTGGGTAGTGGTCCGCGGGCAGGATATGGCGAGTTAAAACTACCA
GCAAACGAGCCCGGATCATCAATCATGCCAGGTAAAGTCAATCCAACTCAAGCAGAGGCC
CTTACCATGGCGGCAGTGCGGGTTATGGCTAATGACGTTGCGATTGATTTAGCTGCAAGC
CAGGGCAATTTTGAAATGAATGTTTATAAACCAGTTATCATCAGCTCTTTCTTGGAATCA
ACCACTCTATTAGAAGGTACGATTCGTAGTTTTGCCGACTTGATGATCGCTGGATTAGAA
GTTAATGCAGAACGGATGGAAGAATTAGTTAACCATTCCCTGATGACAGTTACCGCCTTA
TCTCCTCATATTGGCTACCACGATAGCGCTAAAATCGCTCAACAGGCTGAAAAAGATGGG
ACCACGCTGAAAGAAGCTGCCCTAAAATCTGGTAAAGTTACCGCTGAGCAATTTGATCAG
TGGGTGGTTCCCATTGAGATGACTAATTATGATAAATAGAGGAGTAAAAAGATGACTTTA
GAGCCTGTCTCCGTTCTATTTGGTTCGGGCTTTATAAAGCAAAAAGATTGGTGGCGGATG
AATGCCATTCTGGGTGTGGTTTTGGTTTACATTGTAATTGGGGTTGGGATTGGATCACTT
TGAATGAAAGTGATTGGTATGTGGTAAAAATCCTTTATTTATAATCCGTTACTTTAGACG
TGTTTTTATATTTCAAATAGATTAGAATGGTTTATGACCCAAAAAAAGAAGCAGGAGAAT
TAATAAATGGCTTATCCACAATTAGACTTAGAAAATGCAACTGGTACAAAAGTAACTATT
AAAACTAACCAAGGTGACATCAAAATTCAACTTTTTGATGAATTGGTACCTAAAACAGTT
AAAAACTTTATTGAATTAGCAGAGAAGAGCTACTACAACGGTGTTATTTTCCATCGGGTA
ATCCCAGATTTTATGATTCAAGGTGGTGATCCTACGGGAACTGGAATGGGTGGCGAAAGC
ATCTATGGCAGAACGTTTGAAGATGAATTTTCAAATAAGCTCTATAACTTAAACGGGGCC
CTATCTATGGCTAACGCCGGTCCAAATACTAATGGTAGTCAATTCTTTATCGTTACTAAC
AGTAATGTTCCTAAGCGAATGATTAAACAACTTAAAGCGGCAGAATTTCCTGAAGAAATT
GTGGAAGCATATCGTCAAGGAGGAACTCCCTGGCTAGATGGTCGGCATACGGTCTTCGGA
CAAGTGTTCGAAGGGATGGATGTTGTTAAAGCAATTAGTAAGGTAAAACGTAATGGCGAA
GATCGCCCTAACGTAGATGTTGTGATGGAACAAGTAATCGTTGAAAAATAAAGTAAAACC
CTCTGAAAATTAATTTTTCGGAGGGTTTTACTTATTGTGCTAAATATTTTTGTAAATCTG
AAAATTGATTTTGAATAACTTCAGTTCCTTTTTCGTAAAGGGCCATGAGCTTTTTATCAT
CACGTTCAACCCGAGATACTGAAACGGGTTCTTGGGGACGTATTACAAAGATTTTTCCTT
CACGTTCTAAGCGTTCGATTTCTGCTAATGAACGATTATATTGTTGTGGACGATCTGCAA
AAGCTTGGACAAAACGTGGAAAATCACGGTATCTAAACTTAACTAAACGATTCATAGCGC
GACTATTTTCCGGTTTACGGTAGCTAATGTCGCGAGTTAAGACCACGACGATCTTTTCGT
AGCCTAATTCCTGAGCTCGTCTGAAAGGAATCGAGTCAGCGATTCCGCCATCTAAGTATG
GCTGGTGATTAACGACCCGGATATCAGATACTAACGGCATACTGGCTGAAGCTTTGACGG
CTTCTTCTTGACCATCGGTATCCGTTTTACGGAAAATATCGGCTTTACCAGTTAAGACGT
TGGTAGCGGTAATTTCAAAAATCTGTTTACTTTCATTATAAGCTTTATAGTCAAAGGGGC
TGTAATCATAACATTCAGGTGAAAACAAAAAATCTAAGTTAAAGATTCCACCATTACGAA
TGAGGTTGTTAAAACCAATATAACGTTTATCATGAAGAAAATGGAGATTAACATCAGCGG
AACGTCTTTTTTGCTTTGAAATGTAATTCATAGCGGCCATGGTTCCAGCTGAAACTCCAT
GGATGTACTCGAAATCCATTTGCTTTTCGAGAAAATAATCCAAAACGGCACTAGTAAAAA
ATGATCTGAGGGCGCCGCCTTCTAGTATTAAAGCTGCTTTTTCCAATGGAATACCTTCTC
TCTTCTAATTTTATAGACACTATTTTAGCGCTTTTGATGGAGTTGTGGCAAATACCTCCC
TAATTAAGGTGCTATAGAAGTGATACTAGAAGAGCATTAAAGCTAGGGATGCGTAAAAAT
TTTCTCATAAAAATTATTTTTCCATAGTTTCTTTACCTAGGAAGCCGATTGCAATTACAG
CTATCATAATGGAGATGAAGAAAATTATAAAAGTAGTTGATAAAGCAACACCTTTTTCAG
TTAAAAATCCCACCAAAAGAGGGCCTACGATCCCACCGATGCGCCCAATTCCGGCTGCTA
GCCCGGAACCTGTTCCACGAATTTCTTCAGGATATTGCTCCGGAGAATAGGCATAGAGTG
CGCCCCAAGCACCAAGATTAAAGAAGGATAGTAAAATACCAGCTAACAATAACATCATCA
GCCCTTGAGCAAAACCAAAGGCGATGGCACTGACGGCAGTACCGAATAAGAAAACCATCA
AAGTCCATTTGCGCCCCCATCGCTCAATTAACCAAGCTGCCATAAAGTAACCCGGAAGTT
GTGCCACAGTCATGATTAACACATAACCAAAACTGTGAACAATACTATACCCCTTCATCA
CCATGACGCTAGGCAACCAAAGAAACATCCCATAATACGAGAATACAACCATAAACCAAA
CAATCCAAAGCATCAACGTGGCTTTAGCATAGGGACGACTCCAAATATTTTTTAAACGTA
AGGCTAGGCGAGCTTTGGGTGTAAAAGAATGATTTGAATCTGCTTCGCGAATACTAAAAC
GGAGAACCAAGGCATAGAGCGCCGCTAAGGAAGTGATAAACACGGCAATCCGCCAGCCCC
AACTGGGAATGACAAAATAAGAGATTAAAGCCGAAATTAACCAACCGCCAGCCCAAAAAC
TTTCGAGGAGCACTACTGCCCGTCCTCGAACATGAGCAGGGGCGCTCTCCGAGATTAAAG
TCGAAGCAACAGGTAGTTCACCACCCAATCCACAACCGACAATAAAACGAATCATAACAA
AAGCCGCATAGGTAGTGGTGAAAGCTGAAATACCGTTAAAAATTGAGAAAATTAGTAAAC
TAATAATTAAAATTGTTTTTCGATTGTAACGGTCGGCCAGTGCTCCAAATAAAATAGCGC
CTACAGCCATCCCAAGTGAACTGATACTACCAATCATACCAACCTGTGATTCAGTTAAAT
GCCACTCTGACGTTAAAGCAGCAATTACAAAAGATAATATACCAACGTCCATGGCATCAA
AAAGCCAGGCTACCCCCGAAGCTGCTAGTAATTTTTTATAGTTTGAAATTCCATTCAAAA
TCATCATTCTCCTTTTTAGTGTCAAGACACACTCTGAGTTGAATACAAGATTACAACATA
AAACAATATTTATCAATGATTTATTTAAAATTAATGTCTTGACACTTATGACAGGGATTT
TCTGATAAAATATACTCAAGGAGCAATGACTTATGAAAATTAATCGAAAAATAGCTATCA
AAAATCAACTATTAGAAACTAAAACACCAATCAAAGCAGGCACATTTGCTAAACAATTTG
AGGTTAGCCGACAAACTATTGTTGGAGATATAGCTTTGTTGCGTGCGCAAGGGGAGCCGA
TTATTTCAACTTCGAGAGGCTATGAATATGCCAAAAATCATCGATTTGAAGAAATGATCG
TTTGTCGTCATTTCCCCGATCAAGCAGAGCGAGAAATGGAACTAATTGTTAAAGAACAGG
TGACGATCAAAGACGTTATGATTGACCACCCACTTTACGGACAGCTAGTGGGACAAATCC
GTGTGCAAAATAGCAATGATGTCAAACAGTTTATGCAACATGTACGGGAAGCTAAAGGGC
ACTTGCTATCTGAATTAACCGATGGTATCCACAGTCATACTTTAGCAGCGGATAAAATGG
AAAATATCGAAAAAGCTAAGGAACAGTTAAAAAAAGTGGGAATTCTATACAAAGAAGGTT
AACTAAAGGATTTTTACTGGATTTTGTAGTATAGTACAGCCAAATCATTTTGACGGAGGG
ATGAAATGTATCGAATTGTACTCATCATTTTTATAATTTATGTAATTGTCCAGATTCCAT
TTGTGATTAAGGCATATTTAGGGAGACGAAAGTATCGGCAAAAAATTAAAGATGGGGAAC
GGGCTAATCAGCGGCTAATGAAAGAAAATAAAGATAAGAAGTAAGTAAAAGGTTGAAATG
GTAATTGAACGACATAAAAGGATTGGTATGGAGATGATTCCATATCAATCCTTTTATTTA
TGAAAAATTAAGTTCGTACTGGTTCACGTAGTTTCTTGTTGTACTTCAAGTAGACATTAG
TATAAGGGTGTTTACTTTCTGCATGCCAAGGTTTGACGTGACCACAGAAATGAATTAATT
TTGGATTTTCACGTGTTTCAGCGTAAAGTTTCAAAAGTTCAGTCCGTGGTGGAACAAGCG
CGTCTAACACAATGTTAGATTGGGCATTCCATTTTGGATGTAAGTGTAACCACTTGTCGT
ATAAAATCGCGTTTAGCGCATCTTGATCATGGAAACGTAGTTTTTCTGGATTATGGTTAA
TATAGTCTAAGACGCGTTGAGTAACTGCTTGGGAACGCCAGCTAACTAGGTCAATTAACA
TCATGCCAGAGTTGAAATATTTACTATTATCATGCGTGATACCCATGTGTTCTAATCGAT
CATGGAAACCAGCATCTTCTACAGCGGCTAGAACGTTGCCTTCCAGTGAGGTTTGCCATA
AATCATGTAGATTGGTGTTAGCGATAATATCGCAATCAAGGTAAATGGCACGATTAATAT
TTGGCAACAATTCTGGTGCTAAGATTCGATAATAGGCAGATTTTAGGATGCGATCACTTT
CAACCGCATTTTCTAGTAGTTTTTCATCAACTTTAACGATTTTAATTGAAGCGTTGTCGT
AACGTGAAATTACACTTCCTAAAATTAACATATCACGTTGATCTAGATGATCGGGGAGAA
GGTAGAAATTGTATTGATTTTCTGAGTCATTCTCCAAAATTGAAATATAAGAAGTTGCCA
AAGCTTCCACAAAAGCTGAATTAGCGGCAGAAATAACATTAACCACGCCACGATTGATTT
CTAATTCGTTAAGTTCTTCGTGGTATTCATCCAAATAAGGATGTTCACTAAGCGTTTTCC
AAGGTTTTTCATGTGTTGTAAAATGGACGATTGCCGGATTTTTGATGGCTTCGCTGATCA
ATTGATCGTAGGCTTCGTTAATTGGACGGTGTTTTCTGAAAACAATCGAATTTTGTAAGT
TCCATTTAGGATGTAGCATTTGAACATGGCCCGCGAGAACGGCATTTAAGGCGTCCTGAT
CATGGAAAATAATGAGATGTGATTGATGCTTAATGTAATTTAAAGTTTTTTCGGTAATAT
GGTTTTCATTCCACTTTTTAATATCAATCACTAAAATTCCAGAGTTGAAATAGATATTAT
TTGCAGCAACTACTGGGTCGACTCCTAGACGATTAAGAGCAAAAGCTTGGCCGGTATCGA
TCACCGCACCCACAATGTTATGGTTCAATTCCGCATCGTACAACTCGGTTAAATCGTGGC
GAACCAATAGATCAACATCTAAGTAAAGAATTCGATCGATATTACGTTTTGCTAGTAATT
GGGGAGCCAAAATTCGGTAATATGCAGTTTTGTTAATATGGCTGTTGGTAGGACAAAAAG
CAAAGACCGATGGATCCAAATCAAGGTACTCAACCGTGTGCAATCCATGTGCAAGTTTTT
TTAAAGCTAGCTTAGTAGAATTACTAAGGTTGTTAGATAGCACAATAAAATTAACACGTG
TTTTTTTGTTTAGGTTTTCAAGTGTTGTTTTTATGGTGATCTGTAGTTGGTCGGCATAAT
TTTCGTCGGCGGCTAATAAAACATTAATATTTTTCAAATTATTGCACCCCTTTTCTTAGT
TTGTGGTCACATTATATAAGCGTGTAAACAAAAAAGTAAAGTAATAAGCAATATATATTA
TAAGTTGAGCAGAATGTTTGCTAAAGCTTACTCAAGCCGATATAATTCGAGGTAATTAAT
GCAAGTAATTTTTAGGTTGATGGGAGGATGCTTATTATGAGTGTAGTAGTGCCGATTTAT
AAAGTTAGACTTGGACATAGTGAAGTAGAAACACCTGATCTAGTGTTAGGAGTTACTAAC
GTGATGCGTGGCGACAATACGGTACGCGGTATTTTAAAAGGCGGTGATGATTTAGTATTG
TCAGTGCTACAAGCTCGCAATGGCGAGGCCTTAGTGGGGGACCAATGGATTAAATTTCAA
ATCCACGATTTAGGAGATCAAGTGGAAGTGAAATGCGATCCAAGCTTTAATATTGCCGAT
GCATTCTTAAAAATTCAATAAAAATATGACGAAATGAACGTAAGTTGCCTCGGATTTGAC
ATTCGATTAAGCATCTTTGCTTCATGTGAAAATAAGTACAAAAAGTAAGACGAAAATAAA
AAACTTCAATCGCGATTAAGCAAAGATTGAAGTTTTTTATTTTTTACTTAGATTCTTTGA
TTTTTTCGGTGATGAAGTCGGCTGAACGACGTAACTTGTAGCGTTCTTCATCGGTAAGTT
CGAGTTGGAGCTGTTCTAAAATACCGTCACGTCCGACCACGGCCGGATATGAAAGATAGG
TACCATATTCTTCACGATAATTGGAAACGGGAAGAACTTCATGAGCATCATTTAAAACTA
CATTAGCCAAACGAACGGCAGCGGCAGCAACCCCATAGTTAGTATAGTGTTTACCAACCA
TTACATAGCGACCGCCCATCCGAGCGTCTTCGTTGATTTGATCTAAGTCTAAATTCCGAG
CTTGAGCTAACTTTTTGATTGGTTGGTCAAGAACAGTAACCGTGGACCAAGCGGTAAATT
GTGAATTACCATGTTCACCGAGGTTATATCCAGATACCGAGCGAGGGTCAACGCCTAAAC
CTTTGCCGACGGCGCGCTTCATGCGGGCTGAATCAAGTAGAGTACCAGTTCCAATAACAT
GCGCTTTAGGTAAGCCGGTGGCTTCTTGGTAAAGTGCGGTAATTACATCTACTGGATTAG
TAATTGGAATTAAAATACCATTAAATCCAGATGCCTTAATGGCTTTAGCGACCGCCTGAA
CTTGTTCACGGTTGTGCGGAAGTTCAGCAAAACGATCATTATCAGGGTTATCAGTTAAAG
CAATCTTACCCAAAGCAGAAATAATTACGTCTGCATCTTTGAGGGCACGATAATCATTTA
CGATAATGTTTGTGTGACTGGTTAAATTGGGCATTGCATCTTCAAAATCAAGTGCATCAG
CACCAACCTTTGCTTCATTTTTATCTATTAAAACTAGGTCGTCAGCGTAGCCGTTTGTGA
TAATTTGTTGAGCGACTGCTTGACCAACGTGACCCATACCAATGATTCCAATTTTTCGTG
TCATTATCCATCACCTCTACCCATATTTTAAGGCACATTTTTGAAAAAAGCTAACGTTAA
AGTGCTTTGAAGAAATTAAGGATTAATTTGTTTCAAGGCTGCCTTGGGGACGTCTTTTTT
ATCAACTTTACTCCAAGAAATAACTTGATTTCGTTTCGCATTGTAGCCAATTTTCAAATA
TGCGTGGAGCTTTAATGGACGTTCTAGGTTTCCGTTAAATTTAACCGTTATCTTTTGACC
AGCTTGGTTATAAGCAGGTTGGTGGTAAGCATAATTCACATAACTACGATTGGAATCATC
TTTTTCCACAAATTTAGTGCCTTTATCGACGATTTGAGTGTAGTAATCCTGAGTACCATA
GTTAGAGTTATACCAGAAATAGGCGCTTCCAAAAGTAATTAAAAGAATTACGACGACCAC
GCCACTGATAATCATTCCTTTTCGCATAAGTAAACCTCCTAGTTTTTAGAGCATTAATAA
AATTCCCAAGGCTATCCAACCTAGTAAAATTAAAGCAGTTAATTTTTTATAGATAACTAA
TAATGCAATGTATTCACGGATTAAAGCACTAGGTAAAAAGTAGAATGAGGTTGGTGATCC
TACACCGTTAGCATTTAAGCCAGCTTTACGCGCATAGATTACGCCACGTAAGACGTGGTA
ATTATTAGTAGCAAAAATAATTTGAGGCGGTTGGGTTCCCTGCCAATCGGCTTCAATTTT
CTGCTTGGAAAACTGCATATTTTCGAAAGTAGTAGTAGATTGGTCTTCTAAAATAATTTT
GTCTTCGGGTACGGATTGGTTTCTCAAGTACTTAGCCATGGCAAAAGCTTCTGAGACGGG
TTCATCAGGTCCTTGTCCGCCACTTACCACAATTTTCACAGCGCCATTTTGTCTTCGATA
ATATTCGAGGGCTTTATCCAAGCGTCCTTTTAAGAGTGGAGTTACGGTTTCAGATCGTAC
CCCCGCTCCTAAAACAATAATATAATCCACGTTGCCTTTGATAGGAACCACTTGATAAAG
AAATGAATAAAAGAGATAACAAACAAAAATGAAAGTTAAAGTTACATCAATCCCTAAAAG
GGTAAGCAAAATTCCAACGAAGCGTCCTAAAAATTGATTCAAAAACAAAATAGCTAAACC
AGCAACCAACATGAATAAAAAATTAAGGCCTAAAATAAGCGATAATTTGGCAGTCAAACT
TTTGCCTTCACGAGTTTGCATAATGTAGGTGTTAACAATCAAACTGAAGCCGATTACTAA
CGGCGTCAAAACAATTCCTAAAAGTAGGAAGACCGCAAGGCTAACAATTCCAGTCCTTGA
ACCTCCTGCCAGATAATTAGCAATCCACAAAGTGGATAATAAAGCTAAGTTAATGCAACT
ACCAGCAAAAACAATCCCCGCAATAAAATCTCGACGATCTAAATATAAATAAGTTCCGGA
AATCAAAAAAATAATTATCGAAATACCAATTATAAACATAGCAGAGCCCCCAATGTTATT
GATTTAGTCATAATTGTGTTGAGGTGCATTAATAACTCACCTAAATTATCATAAAAAGGT
CCTGCAATCAAACTATAAGCTGATTACAGAACCTTTTTCAAAAAATTGTTAGTTTAAATA
GTAAACGTTCCGATACATCATCGGTTTAGATGGAGAAATAATGATATTACCGAAGCCGGA
ATGGTGGATGGCATCGGGAAGCATTTGAGGTTCGATTGCTAATCCGATGTTGGCTGCCAT
ATCTTGATTGCCATTAATTTTGAATGGCTCTTGTGGCTCATTAGTAGTAAAGAGGGTAAA
GGCATTGGCAGAAGTTTGAACCCGTATCTTACGACCAGATTCAGGATCTTCCAGCTTAAG
TTGAGGCGCTTCGATGCTAGGTTCAACTTTGAAAGCAGTGTCTAATCCGTCTGATACTTG
ATCAAGGATGGATTGCATTGAAGTTGGATGGTGTAAGTCATACGGTGTGCCATCCACGTT
TAATAAATTACCAGTGGGAATTAACTCTGCATCAACTTCTGCGATTACATCGCTTTTTAA
TTCAATTTGATGTTGCTTAATTGAACGCTTAGCGTCCCCGCTAAGATTAAAGTACATATG
ATTAGTGGGGTTGAAGAGGGTTTGTTTAGAAGCGTGACCGATATAAGTTATCGAAAATCC
ATTTCGGTTATTTAAACGGAAAATAGCATCAATGGTTAAATCGCCAGGAAAGCCATTTTC
ACCGTCAATACTAAAACGTTTAAGAACTAAACCGACTTCTTCTGGGCGGATAAATTTACT
AATTTTCTTCCAATTAACGTAGCTAAGTGAAGGCTTATTACCTCCGTGTAAAGTATTTTG
ACCTTCATTTTGATTTAATTGGTAATCGCGCCACTTACCATCTTTAATCCGGCCGGCAAC
CCGCGCAACTGAAGCACCAAAATAATCGTTGTGCTTTGGATAAGTTTGGGGATTATCAAA
GCCTAAGACAATATTTTCGACATTCCCTTTTTTATCAGGGGTATTTACAGCAACTACCGT
AGCCCCTAGGGTACTGATGGTAACAGAAACATGGTTGTCATTAGAAAGCGTGTACCAATT
TACGTTTTGGAACTCTTCTTTATTAATCTTCAAAATACAATCCCTCCTATGTCTTCTTAT
AATTGATTTTATCACAATGAAAACGATTACAGTTAGCTTTATGATGAATGTTTTTGTTTT
ACTTTAAGTAAGTAAAGAGCTATAATCTATTAACTAACAAAAAGTAAGGGTAGGTAGAAA
ATTGGCAAAAACATCTAAGATTATTAAAGAACAAAAAATTGAAGAAACGGTAGCTAGATA
TGCAGAGTTGCGTCGTGAACTTAAGGCGAATAAAGATTACCGGGCTCTAAGTCAGCTTCC
TCGTAATGCTTCTCCAACTAGGATGCATCGGCGTGACAGCCTAGACGGAAGACCACACGC
CTACATGCGGAAGTTTGGAATGTCGCGTCTAAACTTTAGAAGACTAGCACATGAAGGCCA
GATTCCAGGAGTTAGAAAAGCTTCTTGGTAAAATAATGATGAGTTGTAGCAAAGTAAACC
ATATTGGTGGTCTTGGCTACAGCTTTTTTTTGTTTCAAAGAATGCTAAAAATAAAGTGGT
AAGATGGTAGATGAGTTAATTCTAAAAGAGAAAGAAGTTTTGTCATTGAAGTTACGAACT
CTGATCTACGTGATCATGTCCACGTTTTTATTCAGTTCAATGGAGATTGCGCTTAAAATT
GCGGGAGGAACTTTCAATCCCATCCAATTAAATTTTGTGCGTTTCCTCTTGGGCGGCTTG
TTGTTGCTACCTTTTACATTACAGCGATTAAGAAGGGAACAACGTCATTTAACAGGACGA
GATATTGCAGCCTTTTCATTAACTGGATTTTCGTGCGTGTTGGTTAGTATGACCTTGTAT
CAATTAGCAATTCAGATGTCCTTGCCGGCCACGATTGCGATTCTGTTGAGTGCCAACCCA
GCCTTTGGGATGTTAATCGGACTAGTTTTACTGAAAGAGAAAATGTCACGGACTAATACG
TTGGCCGTTATTTTAACTTTAGCGGGCTTACTTGTAATTGTTAATCCATTTAATCTAACT
AACCCAATGGGAATTACACTGGGACTTTTAAGTTCAATCACCTTCGCCATTTATGGCATC
TTAACTCGATTAAGTTCGAATAAGCTAGGCTTTGGCGGAATGACAATGACGTGTTTTTCG
TTTATTGCAGGTGCAATTGAGTTGGGAATTTTCATGGCAATTACTCACATTCCAGCTGTC
AGTCAAGCCCTTAGCGGATTACAAGGTTTCAGTGATGTTCCATTCTTCCAAGGAATCACC
TGGTCTAATATTCTATTAGTTGCCTACATAAGTTTTTTTGTAACCGGATTGGGATTCGGT
TTATACTTCCTCGTAATGGAAGAAGCGGGAGTTCCCATTGCTTCTTTGATTTTCTTTATC
AAACCAGCGCTGGCTCCAATCCTATCCCTAATTGTGTTAGGTGATCCAATTCATACCAAC
ACGATTGTTGGAATTATTATTATTTTAATTGGTTCAGTAGTTACTCTTACTGGTGAACGA
ATTGCTACTAGAATGAGTCGGAAATAAATTTAAATTAAAAAACGAATTAAAAGATGATAC
TTTTAATTCGTTTTTTTTTAGCTTAATTCTTAACCTTGATTTCACAAATAAGAAGCTAAA
TTATACTATAATGGACTAATAATTAACGGAAAAATCAGGTGGAAACACGAGGAAATGAAA
AATGATATTTTTTATTAATGCACAAATGCCAGAAAAGAAGTCCGGAATTGAACACGCGCA
GTTAAAGCGTCTTAAGCTCTTTAATAAAATGCACCGAGAGGCTCGTATTGTTTTGCGAGA
TTGGAGTCCAGAAACTCATCGACTTACCGCCTTAGCAGGAATCGATGATGAACATGTAAT
TAGCATGTTTGATTACTACCAACAGGCGACGCACGTTGAAGATAAGATTGTCACGCCTCC
AGATTTAGATTTAGGAGTTGAAAATCTGAAATTCAGTTCAGATTTTGATCACCAGCGTTA
TTTAGCGGAAACCATTGATGGTCAATTAGTTGCCAGAATCAATGTTGATATTAAAGATGA
TCATGTGTTATCAACTGAACTCTTTGATGGATTTGGCAATCTTTACCGAGTTGATCATTA
TGATAGTCGTGGTTTTATCTCGCTTAGTCAGTGGTATACCCCCGATAATCAAATTGGGAC
TGAAGAATGGAAAACACCAGAAGGTCGAGTAGCGATTGAGGCTTTCACCGGAAAAAATGC
GCAAGGCGAGATGAAACAATCAGCCTGGAAATTAACAACGCAAGCTGGAAAAGTTTATCA
ATTTGACACAATCGAAGAGCTGACAAAACATTTTTTTGATGATTTAAATAATGACTTTTG
GTCAGAAACGCAACCTAATATCTATATTTTAGATCGGGATCATTTAGGTGATTGGGCGCT
CTTAAATATGGAAAAACCCGCCTATCGGGTGATTCATTTACACAATTCGCATGCAACTGA
TGCTCAAAATCCAATGCATTCAACTTTAAACCAACACTATGAGTTTGCCTTGAAATCAAT
GGATCGTTATGACGCATTTATCAGCGCTACCAAAAAGCAGACCCAAGATGTACGGGCTCG
TTTCCAACCCAAAACACATTTATTCACTATTCCAGTTGGGATTGTTCCAGAACAACTGTT
AAACAGTAAACGAGTTGCGGTTAAAGAACGCCAATTTGGTAAAATTGTTGCATTTGCGCG
GATTGCTTGGGAAAAACATCTAGATGATTTGGTCCGAGCCGTCGCATTGGTTCACCAGGT
AGTCCCTGAAGTTACCTTAGATCTTTACGGCTATGCGGATGGTTCTAATAATTACGAGGC
TCGACGATTAGTAGAAGAGGTTATCGAAGCCAATCAATTAGAAGACGTAGTCAAATTGAA
GGGTTACACTACCGATATTGATAAAGTTGAAAATAACGCAATGATGTTTGGTCTAACTTC
TCGAATGGAAGGATTTAATTTGGCGGTAATGGAAGGCATTGCTCATGGATTGATTTCATT
TTCATACGATGTTAATTATGGACCAAATGAAATTGTAGAAGATGGTGTAAATGGTAAGGT
GGTTCCTTATGGAGATTATGAAGCCCTCGCTCAAGCCATGATTAAAGTGCTAAAAGACCC
ACAATTAGCCCAGAAATATTCAACCGGAGCCTACGATTCAGCTGAGCGTTACTCGGATGA
AAATGTTTGGCACGCGTGGGAAGAATTGTTGCAAGATGCTGAAAATTGTTGGCCAGATAA
GTTGAAGGCGATGCCAGAATATCGTGGGGAGGTCCGTAAGTAATGAAATATTTTGTTAGT
CGTAGTATTTACACTTTTAATTCTGGAGTGGAACACTCGCAAGCCAATCGTACCCTGCTA
TTTAACGCCAGTGGCGACCAGGCTCGGTATGTTACTAGAGATTATAATCGCTTATGGGTT
AGGGATGCTGAGCGAGTTAACTTAAATTCAACCAATGTTTTGAATATGTATGATTTCTTT
CAGGGAACTAGTGCGGTAGAGCGCGTTCAATTACCAGTTCGCGAATTTAAGCAACTGGCA
TTAAATGAATATCAATTGGTCGAACATGGAGCTGACTACTCAACGGTCGACCATGCCGGT
CGCCAATTAGCTCGAATTAATATTATGCCTGGAACGGTCGGTTTAGTGGGTGATATTGAA
TATTATGATCGCTTTGAAACCGTTGTTAGTCGAGAAAACTTTGATTGGCGCGGATTTAAG
TCTTCAATTGATTACTTTCACCCCGATGGATCCCTAGGCGTACGGCGTTTTTTGAATTTG
GCAGGCGAAGTGGTTCTTGAAAATACCTACATGAATGTTGAAGGGCAATTACAGCCTACG
ATGTGGAAATTAGTTAATTATCATGGAAAGAATTATCGATTTGACACGGAAGATCAGTTA
TTTCTATTTTTCTTAAATGAAGTTACCCAACAAACGACCGATAATGTAGTGGTATCCGAT
CACCGTGAGCTTGACTATGTGATTGCTGATGTAGAAAATGCTACCTCTAAATGGGTTGCT
TTGCATGGTTCACACGTGGATCAAGGTGGAACTCCTTTTGCTGCATATTCAATTGCCCTC
CAAATCCGGGCTCAAGATTTTGATGGGATTATTGTTCCTACACAAGAACAACAGTTGGAA
CTTAAAGAGCAGTTTCCTGAGTTAAACGTTCAAGTCGCCCCCGATGTGGCGATTAGTCCC
GAATTAATCAATTCCAAACCGGTCTGGTTACGGGACCGAATTGCGGGACGAATTATTTTT
AGTGGTCGACTAGAAGCTGATAAACGACCAATGGAAGCCTTAAAAGCCTTTTTTAAGGTG
CTCGAACAGTTTCCTGACGCTTCGTTGGAATTTAGGGGATATACTAACGACCAAAATCTG
TTAAATGAAATGAAAAATTTAGTTGAACAACGTGGAGTTCAAGCTCAGGTTATCTTTGGT
AATTATCTTACGGATAATGAAATTCAATCATTTTATAATCGTGCGCAAGTTATAGTCAAT
ACTTCGGTTAGTGAAGCTGCCGGAATGAACCTGATTGAAGCGATGGCGCACGGCGTTCCA
GTGGTATCTTTTGATACTAAGTATGGATTGCATAGTTTAATTGAAAAAGATAAGAATGGG
TATATTGTTACTAACGGGGATTATGCACAGATGGCGCGCCGAATTCGAAAAATCTTAAGT
GACGATGTTCTCTGGGCTCAATTAAGCCAAGGTGCTTACACTAAAGCTCAGGAGTACCGT
TTCGATGAAGTTTATCAAAAGTGGCATGCTATCTTAAAATAAAAATAAGCTGTGGAAAGT
TTTTAACTTTTACCACAGCTTATTTTTTGTACTTTTTAATTATTTAATAACGCGAAAACG
ATCTTCGTCATTCATGAATTCTTTGTCACCGGCAGGTTGTTCAATTGAACCAAATGGCAT
TTGGGCTTTAAGGGTCCAGTTAGCTGGAATATCAAATTTATCAGCGATGAACTTGTCAGC
AATTGGATTGTAATGTTGTAAGGATGCCCCAATGCCTTCATTAGCAAGCGCTGTCCAAAC
ATCCATGTTGGCAATTCCCATTCCGTGTTCACCAAACATGTCGAAAGCATCCTTATACAA
TGGGAAGTTAGTTTTAAGGTCCTCGATAACTTTTTCATCAGTATAGAATAATACTGTACC
AACTCCAGCCTTAAAAGCTCCTTCCACCTTGGCTTTGGAAGCTTGGAAAGCCTCTTCGTT
CGGAACCTCACCATGAAGAATGTCTAGAATGCCATCCCATAGTTCATCATGTGCCTTACC
GAATAGGATTACGGCGCGGACCGTTTGACTGTTAAAAGCTGAAGGACTTTGACGGATAGC
TTCTTTAATTAAATCAGTAATTTCATCTTCACTGAGTGAAACATTTTTACCAAGAGCGTA
AATTGAACGACGTTTTTTAATTGCATCTAAGAATGAATTTGACATATTTAAAATCCCCTT
TAAAGTTGCTTACTTTTTATTAGTAACTTAAGTATAGGGATATTTTAAAATAATTGCAAG
CATTTTGAAAAATTCTGTTTGACCGATGATAAATACACTGTAATAATTAAAGTTAATAAC
CGAAGTGGTGGAGGATGAAGCTTTGAAAAAGATTAGTACAATTTTAGTTTCAATAATGAC
CTTATTTTTGCTAGCAGCTTGTGGAAAGAATGCTAAGCCAGAAACAACAACTAAAGAGGA
TACTGTCCAAAAAACAGCAACTAAATTAAAAGTAGATACAAAAAAAGAGAAAACCAATGC
TTTGGGTAATGCTTTAATTAATATTAAAACTAATGCCAAGGCAGAAGTTAAAATTACCAA
TTTAAAGACACGAAAAACCGAAGTTGCCAAGGCAGATGCTGAAGGTAAAGTAGTTTACAA
TGTTCATTTAGGTAAGAAAGTTAAGTCGATTCAATTTGAAATTGGATCAACGGCTAGTGG
GCATACAGCTAGTTCAACAATTAAAGTTACTATTATTAATAATTCAGACGCGTATACAGA
GTGGGCGGCTAATAGTGCATCGACATCTACAGATGCTGATGCAGTTAGTATGGATGAATC
ATCTTCCAGTGAAGAAAGTAGTGTAGATACTCAATCAACGGACCAAAGTGCAGATACTAC
GGGAGTCGATACCACTACGGATGCTGCTAACAACACCCCAGCTGGTGGGGCAGCAACTAC
TGGAACTGCGGGTAATACAGGTGGCAGTAACTACACTCCGGCTAATGCTGGAAATACCAC
TTCGAATGCTAATTCGACGGCTAATAATTCAACTGCCAATTCTACCACTACGGATTCCGA
TGCGGCTGCTGATAATGGTGCCAATGATGTGGCAGTGCAGACTGTTACTGAAAAAGATAC
GGAAAACTAATATAAAAAACGCGAAACAAGTTGCGGGCCTTGACCCTTAAATTTGTTTCG
CGTTTTTAATTTAAATGGATTAAGCTTGGAATTTCGCTAAATGATTAACGGGTCCATACT
TATGACCTACTGCGATTGGGTTGGCAATTGCAGCGGTAACAAATTTTTTAGCAATACGGA
TAGCAGTTGGAATACCAGTTCCCTTAGCGATTTCAGCAGTGATACATGCTGAAAGGACAT
CGCCAGTACCGTTAACCCGGTCAGTTTCAATGTATGGTTCACTAAGCCAAAAACTGGAGC
CATCTTCCAAGAGAACGAAGTCACGAACTTCGGTTTGTTCACCCGGCTTGTGCGAACCCT
TCAACATCACATTTTTAGCACCCATTTCCTGTAGGATATGAGCAGCTTGGATGGTATCAT
CGTCATTTTTAATATCAATACCAGTAAGTTTGATTGCTTCATAAAAATTAGGAGTAATCA
CAGTTGCCAATGGAATGAGTTGTTGCTTTAAAGTTTCGAAAGCTTCTTCTTCAAGTAACA
AGGCACCATGCTTGGTAATAATTACGGGATCTAAGACTAGTGGTCCAAAATCAAATTTTT
GATAGTTTTTAACGACTGTTTCAATCATGGGACTGTCAGCAAGCATGCCAGTTTTACTAG
CACGGATTTTAAAATCAGCTGCAAGAGATTGAAATTCTTGATCAACAAAATCGGTGGGTA
GGGCGTGGCTTGCTTGAATACCGTAAGAGTTACCGGCTACGCAGGCAGTCATGACACACA
TTCCATGAACGTTACGACGTTGGAATGTGTTCATATCTGCTTCCATTCCAGCACTTCCAT
CTGAATCAGAACCAGCGATAGTTAAAGCTTGTGGAAATTCATTTGACATTAAATTCACAC
TCCTCATAAATGGTTGATTCAAGGATACCATAATTTAAGAAACTTAATTTAATGGAATTG
ACTGGAGATTCAAAGCGGCATTTTTAAAAATCAATTTTTGGAGACGAAGAATAGCAGTTT
TAACTACAATATTTTCGACCGTGATTTCAGTTTGAATTAGAGCATTAAACTGATTCCAAT
GTTTAATAAGTTCGGAAGTGGAATGGAAATTTAATTGGCTAAAAATACTGATAGCAACAT
TCAAGGTACGGTCAATATTTTCGTCAGTAATATTGCTTGGTAATAATTGAATAAATTGGT
GTTGAATAGTCGTGGGATTGGTAATTCCAATGTTTTTAGCAAATGCTCCATGTGAATCTG
CCTCCCAAGAATAAAGATCGTGCTGCCAAATCCCTGTTGAAGAGCTGCTAATGGTAATTT
GGTGAAAAGGGTGTTCTCCAACTAGTGCGAATAACGACAGCGGTGGAACTAATTCAATAA
TAGGAATTGGACTTTGATAATGGTCATCAGGTAATCCGGGACTGTCAAAGATAATGGTTT
GAATTCGATGACGATGGGTATCAGAAATATCCATGCAAGCTAGAGCAGCAATGGAAGCTC
CTTGAGAAAAGCCAACGCAATAGATGTTTTGATTATCGTGCTGTAGGGCTTGGAGGAGAT
ATTGGTGTGCTTGGATTTTTAACTTATTTATGGAAGAAAATGAAAAATGGAGGTCAGCTT
TCCAACTTAATAAGGTTCCGTTAGGGCCTCTAAAAGCAATGACTTTAGTGGTTTTTGAAA
GAACAAAAGTAGCCGCTAAAAAGCGGTGTGGTCCTTGGACCACATCGCATATTTGAACAC
TTTGATATCGATTGCTAAAAGCAATTTGTTCTAACATTTGGCGATCAGCAGGTAAAATCA
AGTAATTTTCATTATCTACAAATTCAATTAATTTCATGCAAGCTTCCACTAAAGGGGCTG
AAGGCTGAGTTAGTACGGCTTCAAAGGGGAGTCCGACCAAACGGCTAAATAAAGCTAAGT
CTAATTCGATGGGCTGACTTTCGATTTCGCGCTGATACTCGGCTAAAAAATTAATTAATT
TTGTCATCGTGCTATTCACTGTCCTTAGTATAGGTTATGAAAAAGAGTATCACGGTGCTG
GTTCACTCGTCAAACTCGGTTACAAGTAAAAAACAGAATATAGCTGAAATTTTTAGTCAT
AGATGATATACTGAAAGCGAATACATTATTGGTGTATACCAATGAAATAGGAGGAAATTT
TAATGGGAAGACTAGGTATTTCAATCTATCCAGACCGGGTAGGCGTGGAGGAAACCAAAA
AATATATTAAATTAGCAAGTAAATATGGTTTTAAACGGATTTTTACATCACTACTACAAA
TCAAGGGTGATCAAGAAAAGGTCGTGAACCAATTCAAAGATATGATTGAATATGGAAATT
CATTAGGAATGGACACGATGGTAGATATCAATCCACGTTTGTTTGAACAGTTAGGGGTAT
CCTACGATAACCTCAAATTTTTCCATGATATTGGGGCATGGGCCATTCGACTGGATGAAG
GATTTACGGGGATGGAAGAGGCTCGAATGACGCATAATCCTTATGATTTAAAAATCGAAG
TTAATATGAGTCGTGGAACGCATTATATTGATCAAATCATGGATTACTCACCAAACCGGG
ATAATTTGATTGGTTCACATAATTTTTATCCTCAAAGATATACAGGATTAGGGTTGGACT
ATTTCAAACAAACCTCTGAACAATATCGGAAGCATAATTTAAATACCGCCGCTTTTGTTA
ATGCCCCTTCTGGTAATATCGGTCCTTGGCCACTCCAAGAAGAAATGGTTTCACTGGAAG
AACATCGTGGACAAACCCTCTTCACACAAATTATGCATTTGAAGATGCTAGGATTGATTG
ATGATGTCTTAATTTCTAATGCTGGTGTTACTGAAGAAGATTTAAAAGCCGCTTCCGAAG
CATTTAAAATGAGTATGCCAGCTTTTCATGTGATTCCAGCTCCTTCAATGACAGAGTTAG
AACATAAAATTGTTTTTGAAAGCCAACACTCATATCGTGGCGATCATTCGGATTACGTTT
TACGTAGCACAATGACCCGCGTTTGGTATCGTGATGAAGATGTGCCTGCTAACAATCCTG
TTCCAATTAAAAAAGGCGACGTGTTAGTGATGAATAATGAGTATGCCCAGTACAAAGCTG
AAACACAAATTGCTTTGCAAGATTTAGAAAATAATGGTCGAGTTAATGTTGTAGGTCATG
TTGCTAAAGAAGATGCTATGATTTTAGACAGCTTACAGCCTTGGAGTGACTTCAAGATGC
TCGAAACCAAATAGAAAAAATAAGAAAGTTATGGAACAAGAGTCGGATATCAAGGTCTTG
AATAATAGGGCTACCAGCTTTTAACCATAACTTTTTTATGTATAATAAAAAACAAATTCC
AAATTAGGTGTTAACGGTTTTAATTTGTAGGTACAAATGTTATTATGTATTTGTGAAAGC
GATTCCAATATTTTGGGAAAGTAATTTTAAGGTCATATCAATTATTTACTAATTCAGATT
GTAATTGCTGATCAATAAAAATTTAGGGAGGTTTTATTTATGAGTGACAACAATAAGACT
AATGCATTTGCTGAAAAGCTAATGCCAATTGCCGGAAAAGTTGCTTCATCTCGTCACTTG
GTTGCTTTGCGTGATGGTTTTGCGCTAGTAATGCCACTGATCATTATTGGATCAGTATTC
ATGATTATTAGTCAGTTCCCAATCCCCGCATATCTAAACTTGATGTCAAGTTTGTTTGGT
GCAGATTGGCAAACTACGGTTGGCTGGGCTACTAATGCTACATTTAGTGTGATCGGAATG
GTAGCTGTAATCGGTATTTCGTATGAATTAGCTAAATCATACGAAGGAATCGATGCTCTT
TCTGCAAGTATGGTTTCCTTAGCTTCATTTATGTTAACGATTCCATTGAATATAGATAAG
GCAGGAGCAGCGTGGGTACCACTAACACAATTAGGTTCAATGGGACTCTTTGAAGCTCTT
CTAATCGGGTTATTCATTACTGATGCATTCGTTTGGATGATTCATAAAAATTGGCAATTT
AAGATGCCAGACACAGTTCCACCTGCTGTAGGACATGCATTTTCATCATTAATTCCAGGT
TTTGTTATTATTTTAGGTATGTGGTTACTTCGTTTAGGTGTTAGCTTCACGGACTTTAAG
ACGATTCCAAATGTTATTACAGTAATCGTTGCTCAACCTTTGAACGTCGTTGGTGGATCA
ATCTTCGGTGCTCTAGTTGCTGAATTCTTCGTCGTATTCCTTTGGTTATTTGGTATCCAT
GGTTCAAACATCGTTGGTGGAATCATGGCTCCAATTTGGTTAGGAAAGATGACTGAAAAT
GCTGATGCTGTTAAAGCACATAAGGCTATTCCAAACATCGCCACACAACAATTCTTTGAT
AACTTTGTTCACTTTGGTGGTGCCGGTGAAACATTATCACTTGCTTTGATGTTAATGTTC
TTGGCTAAATCAGAAAACTTATCAGCTATTGGTAAATTAGCTGGTGTTCCAGGATTATTC
AATATTAACGAACCAATTATCTTTGGTTTCCCAATTGTTTTGAACCCGGTTATTGCGATT
CCATTCGTGATTGTTCCATTGATTTCAGTTATCACGACTTACTACGCAATGAAGTTCGGT
TGGGTTGGTAAACCACTTGGTGTTGCTGTTCCTTGGACAACTCCACCTTTGATTTCTGGA
TACCTTGCAACTGGTAAGATTTCCGGTGCAGTTATTCAATTAGTTAACTTAGCAATCGGT
GGAGCAATCTACTATCCATTCTTCAAGATTGCTGACCGTCAAGCACTTCAGCAAGAAGCT
GAAAAACGTGCTCAAATGGCCAACAAATAATCCGATCACTAAAAAAATAAAAATGTGGCC
AATGAGTTTAATTAAGCTCATTTCCCGCATTTTTTATTTATCCAAGGAACTGCTATGCTA
AATGTAGATTGAGAAGAGATAGGGGAATTAAATATGAGTAAAAGAAAAAATAAATTAACA
GCGGCGCAAAAATCAGAAAAAGCCCAAGCAGTGATTGCAGATTCAAGAAAACCCACATTG
ACGATTGATAATTTACCAACATGGTTACAGGGAATTGCGTTATCACGGTTTAAATGGATT
CAGTGGATTGCGTTTTTACCATTGCTAATTGCCTTTATCGCTTCACCAATGCTACAAAAT
GAGGTGCCAGCAGCTCTAGGAAGTTCAGCTGGAATGGTGAATAAAAATGTTTTGTTTTTA
GTTCCATTTTGTTGTTTAATCGTGGCCTACTTCTGCTGGATTTCCATCAGAACTCGTCGT
CGAGTTGATAAAGTAAGCGAAGATGTAGAGAAATTTGCAGTAATGGAAATGGAAACCATT
CTTGGTGATTTAATTGTGATTGCAATTTGTACAGTAGTAACCCTTTGGCAAGTTTTTGTC
GCTTTTCATTAAAAAAGGTGTAGCTAAAAATATTGAAAATTATTACCTAAACGTAAAAGT
GTTTATGATTGCTAATTTTTTGTAAGCAAGTAGAATGAATAGTGGAGGTAGATAATTATG
ACAAAAAAAGTTTTGATTTTAGGCGCTCATGGAAAAATAGCTCGTTTGGCAGAAAAGGAA
TTTTTAGAAAAAACGGATGACAGTTTAAAGCTATTTTTACGCAAAGCTGGCCGTTTAAAT
CCAATTCAACCCGATCGAGAAGTCGTAATCGAAGGTGACGCAACTAACTTGGAACAATTA
GTCGCAGCTATGCAGGGAGTCGATGCGGTTTACGCTAATTTAGCTGGTGGCGATATTAAA
CAACAGGCCCAAGCGGTGGTAAAAGCGATGGATAAGGTCGGGATTAAAAGGTTAGTCTGG
ATTTCTACCCTTGGGATTTACGATGAGGTACCTGGTAAGTTTGGTGAATGGAATAATTCA
ACATTGGGGAGTTACATAACCAATTATCGGGCTGCCGCTGATGTGATTGAGGACAGTGAT
CTGGACTATACGATCGTTCGTCCAGCTTGGTTAACTAACAACGACGAAGTTGATTTCGAA
GTTACCCAAAAGGGCGAGGTCTTCAAAGGAACTGAAGTTTCTCGGAAGAGTATCGCTCAC
ATCGTGGTGGAACTTATTCAAAATAATACCGAGTTGAAGCATTCCATCGGTGTTAATAAG
CCCAATACAGATGGTGATAAGCCGAGCTGGTATTAAACAAAAAAAGTAACAAAAATGAAG
ATAAGTATGTGAAAAATCTTTAACCTTCTAAAAGGTGGAACTCCACATCCTTATCTTTTT
TCTGTATAATCTACCGTATAGAAAAAATGTATATGAATAAAAATAAAGGTGGTATCCCAG
ATGACAATTGATTGGAATGCTGAAGTACAAAGTCGTAAAGACGTTATGTTAGAACGCTTA
ATGGAATTGCTTAAGATTGATAGCTCACGTGATACAGAACATGCAACCAAAGATGCTCCA
CTTGGACCTGGTCCCCGTAAAGCTTTGGAAACGATGTTGGCTTTTGCCAAAGAAGATGGA
TTTGTAACGAAGAACATCGATAACGTTGCAGGTCATATTGAATACGGAGATGGCGAAGAA
ATTTTCGGAATTCTCGGGCATATGGACGAAGTGCCCGCTGGGGAAGGTTGGGAAACTAAC
CCATTTGAACCAGTAGAAAAAAATGGACGAATTTATGCACGTGGAATTAGTGATGATAAG
GGCCCTTCAATGGCTGCTTATTTAGCATTACAAATCATTAAAGAATTGAAGTTACCCGTT
TCTAAAAAAATCCGTTTAATCTTTGGAACCGATGAAGAAAGCGAATGGGTTGGTATGAAT
CGTTATCTTGAAGTTGAAAAAACTCCTGATTTTGGTTTTTCTCCAGATGCTGAATTCCCA
ATTATTAATGGTGAAAAAGGGATTGCTTCCTTCAAGATTGAACTTCCTCAATCAGATGGA
CAAGGCGATTTAGTTTTGAAATCATTTACTAGTGGTATTAAAGAAAATATGATTCCACGG
GATGCAACAGCAATCGTAATTGCTGATAATGTTGACGTTGAAGAACTTAAAACCGAATTT
GATACATTTTTAGCTGAAAATGGATTGACGGGAGAACTTACCGTTGATGGAAATGAATTG
AAATTTTTCTTGATTGGAAAATCAGCACATGCGCTAGAACCGAAAGCAGGATTGAATGCT
GCTACCTTTTTAGCAACTTTCTTAAATACTAAGATGGCCAACAACTATTTGAAGATGATT
GCCGAACAAATGCATTTAGATTCACGTGGTCATAAGTTAGGAATCAATTCGATTGATGCT
AAGATGGGTGACTTAACGGTCACACCGGACTTATTTAATTACGAATTCGGTAAGACTAAT
CACGTTATTATTAACGTTCGTTACCCTCAATCAACGAATGCGGATGAAATTATCGAAAAG
GCAACTGAGGCCCTTTCGGATTTTGAAGCAAAAGTTGAAATTCATGGACACGCCCAAGTA
CCACATTATGTATCCGGTGAAGACCCATTGGTTAAAACACTTCTTTCAGTTTACGAAGAA
CATACTGGTGAAAAGGGTGAAGAAACGGTCATTGGTGGTGGAACTTACGGTCGAATTTTA
GATCGCGGTGTTGCCTTTGGGGCCCAGTTCCCTGGCCGTGAAAATGTCATGCATCAAGCT
AATGAATACATGGAAATTGATGATATTATCAACGCTGCTGTTATCTACGCCCATGCAATT
TATGAGTTAGCTAAATAAGGTTGACAGTCGTTTTGAATATCCGTAAAATTGTAACCAATA
ACGAAGCTTTGAAGTAGCATAGTAGGTTATTAAGCAAGCAAACAGAAATCTGGTGGGGAT
GCGAATCAGACTTGTTAATGACGCGAATTACACTATGGAGCTTTCATTTAATGAACGGAT
CATCTCGTTATCGATGTTGAGCGGAGTATTGATACTCAATCAAGGTGGTAACGCGGAAAA
ATTCGTCCCTGATCTTAATTTTTTAAGATTGGGGACGTTTTTATTTCTAAGTTGAAGATG
GTCGATAAAATTGGAGGAATGAAAATGAATATTATTGATGAACTTACTTGGCGTGGTGCG
GTTAACCAACAAACAGACGAAGAAGGCTTGAAAGAGTTAACAGACGAAAAGAAGATTGGG
CTTTATGCTGGTATTGATCCAACGGGTGATAGTATGCATATTGGGCATTTAATTCCTTTC
ATGGTTTTGAAGAGATTCCAACAAGCAGGTCATAAACCAGTTATTTTAATTGGTGGTGGG
ACTGGATCGATTGGTGATCCATCAGGTAAAAAAGCAGAACGAGTTCTACAAACCATGGAA
CAGGTTCACCATAATGAAGAAGCCTTGAAGTCTCAAATGGTGAAATTCTTTGGAACCGAT
AATTTCCGAATGGTTAACAATTATGATTGGCTTTCTAAAATGTCCTTGTTAGACTTCTTA
CGTGATTACGGTAAGTTATTTAACGTTAATACGATGTTAGCTAAGGATATCGTAGCAAGT
CGTTTGGAAGTTGGTATTTCATTTACAGAATTTACATACCAAATTCTACAATCAATTGAC
TTTTTACATCTATATAAGAATGAAGATGTTCAACTTCAAATCGGTGGAGGAGATCAATGG
GGTAATATTACAGCTGGTACAGATTTAATTCACCGAATGGAAGGTCAAGAAGCAAAGGTT
TATGGTTTAACTATTCCGTTGTTATTGAAAGCTGACGGAACCAAGTTTGGTAAGTCCGAG
GGTGGTAACGTTTGGCTAGATGCTGAAAAGACCACTCCTTATGAATTCTACCAATTCTGG
TTGAATCAAGATGATCGGGATGTAGTTAAATTCTTGAAGTACTTTACATTCTTAAGTCAT
GAAGAAATTGAACGTTTGGCTGAAACAGTTAAAACAGCTCCAGAAAAACGAGAAGCACAA
CGTCGTTTGGCAGAAGAAGTTACTTCATTTGTGCACGGGGATGCAGCGGTTGAAGAAGCA
CAACATATTTCAGCAGCTTTATTCTCAGGTGAAGTAAAAGATTTAACTGCTAGTGAAATT
GAACAAGGCTTTAAGAATATGCCAAGTGTTGATGTTGAAAATAAGAAAGAAAACATTGTA
CTTTGGTTAGTTGATACCACTAAGATTGAATCATCACGTCGCCAGGCTCGGGAAGACATT
CAAAATGGAGCTATTCGAATTAACGGAGAAAAAGTAACAGACGTCAATGCCGAAATCGAC
CCTGCAAGTAACTTTGATGGTAAGTTTGTAATTGTACGTCGGGGAAAGAAGAAGTATTTC
TTAGCTCGAGTAAAATAATATTATAAAAAAGATTGAGTCAATTTTGGCTCAATCTTTTTT
ATTTTCAATATATTGGGGCTTAAAAGCGATGAAAATAACACCTCCAAGGGATGTGAATAC
AGGAATAGTAGCTAGTTAGCTAGTGATTTACGATTTTTTAAAATAAATATGGCAAAAGTG
TTGACGAACCTTAAAAACGAGTGTATAGTATATTTCTGTTGTCGCGAGAGATGACGTCAT
CAAGTTTTCAAATTTTAATTCAAATTAATTAAAATTAGTTGTTGACATTTGAATCTCCAC
ACGATATACTAATTAAGTTGTCAAAAGCGCTAACAACGTTGATATGACAACGATAGTAGA
CCTTTGAAAACTGAACAAAATTTTGACAATCAATAGTGTAGGGTCTTACAAATCGTAAGA
TTATGTAAGAAAACATTATGCGAAGTCAATTCGCAAAACAAACAATTAATGAGCTTGAAA
AAGACTCATCATTTAATATGAGAGTTTGATCTTGGCTCAGGATGAACGCTGGCGGCGTGC
CTAATACATGCAAGTCGAACGAACTTCCGTTAATTGATTATGACGTACTTGTACTGATTG
AGATTTTAACACGAAGTGAGTGGCGAACGGGTGAGTAACACGTGGGTAACCTGCCCAGAA
GTAGGGGATAACACCTGGAAACAGATGCTAATACCGTATAACAGAGAAAACCGCATGGTT
TTCTTTTAAAAGATGGCTCTGCTATCACTTCTGGATGGACCCGCGGCGTATTAGCTAGTT
GGTGAGGTAAAGGCTCACCAAGGCAGTGATACGTAGCCGACCTGAGAGGGTAATCGGCCA
CATTGGGACTGAGACACGGCCCAGACTCCTACGGGAGGCAGCAGTAGGGAATCTTCCACA
ATGGACGCAAGTCTGATGGAGCAACGCCGCGTGAGTGAAGAAGGGTTTCGGCTCGTAAAG
CTCTGTTGTTAAAGAAGAACGTGGGTAAGAGTAACTGTTTACCCAGTGACGGTATTTAAC
CAGAAAGCCACGGCTAACTACGTGCCAGCAGCCGCGGTAATACGTAGGTGGCAAGCGTTA
TCCGGATTTATTGGGCGTAAAGCGAGCGCAGGCGGTCTTTTAAGTCTAATGTGAAAGCCT
TCGGCTCAACCGAAGAAGTGCATTGGAAACTGGGAGACTTGAGTGCAGAAGAGGACAGTG
GAACTCCATGTGTAGCGGTGAAATGCGTAGATATATGGAAGAACACCAGTGGCGAAGGCG
GCTGTCTGGTCTGCAACTGACGCTGAGGCTCGAAAGCATGGGTAGCGAACAGGATTAGAT
ACCCTGGTAGTCCATGCCGTAAACGATGATTACTAAGTGTTGGAGGGTTTCCGCCCTTCA
GTGCTGCAGCTAACGCATTAAGTAATCCGCCTGGGGAGTACGACCGCAAGGTTGAAACTC
AAAAGAATTGACGGGGGCCCGCACAAGCGGTGGAGCATGTGGTTTAATTCGAAGCTACGC
GAAGAACCTTACCAGGTCTTGACATCTTCTGACAGTCTAAGAGATTAGAGGTTCCCTTCG
GGGACAGAATGACAGGTGGTGCATGGTTGTCGTCAGCTCGTGTCGTGAGATGTTGGGTTA
AGTCCCGCAACGAGCGCAACCCTTATTACTAGTTGCCAGCATTAAGTTGGGCACTCTAGT
GAGACTGCCGGTGACAAACCGGAGGAAGGTGGGGACGACGTCAAATCATCATGCCCCTTA
TGACCTGGGCTACACACGTGCTACAATGGATGGTACAACGAGTCGCGAGACCGCGAGGTT
AAGCTAATCTCTTAAAACCATTCTCAGTTCGGACTGTAGGCTGCAACTCGCCTACACGAA
GTCGGAATCGCTAGTAATCGCGGATCAGCATGCCGCGGTGAATACGTTCCCGGGCCTTGT
ACACACCGCCCGTCACACCATGAGAGTTTGTAACACCCAAAGCCGGTGGGGTAACCTTTT
AGGAGCTAGCCGTCTAAGGTGGGACAGATGATTAGGGTGAAGTCGTAACAAGGTAGCCGT
AGGAGAACCTGCGGCTGGATCACCTCCTTTCTAAGGAATAAACGGAAACCCACACTATGT
CAAAGTTTTGTTTAGTTTTGAGAGGTTTACTCTCAATTTTGTTCTTTGAAAACTGAATAA
TATCTATAATTTTCTAATTTTAATTGTTAATCATAATTAAACCGAGAGAAAACCGCGTAA
TTTAAAGAGTTATAAAACAAGATTAGTTCAAAGATTAATCGCTAAACTCAATTAATCACT
TTACCGTAGGTAAAGATAGGTTAAGTTAGGAAGGGCGCATGGTGAATGCCTTGGTACTAG
GAGCCGATGAAGGACGGGACTAACACCGATATGCCTCGGGGAGCTGTAAGTAAGCTTTGA
TCCGGGGATTTCCGAATGGGGCAACCCAATAGTTTTAATCGACTATTATCCGCATCTGAA
TACATAGGATGTGTGAAGGTAAACGTGGGGAACTGAAACATCTCAGTACCCGCAGGAACA
GAAAGAAAATTCGATTCCCTGAGTAGCGGCGAGCGAAACGGGAAGAGCCCAAACCAGGAA
GCTTGCTTCCTGGGGTTGTAGGACTGAACATTTGAGTTACCAAAGAACTTGATAGCTGAA
GAATCTGGGAAGATTCGCCAGAGAGGGTGATAGCCCCGTAAGTTAAATCAAGTTCTCTCA
GTTCAGGATCCTGAGTACGGCGGAGCACGTGAAATTCCGTCGGAATCCGGGAGGACCATC
TCCCAAGGCTAAATACTACCTAGTGACCGATAGTGAACCAGTACCGTGAGGGAAAGGTGA
AAAGCACCCCGGAAGGGGAGTGAAATAGTTCCTGAAACCATGTGCCTACAAGAAGTCAGA
GCCCGTTAATGGGTGATGGCGTGCCTTTTGTAGAATGAACCGGCGAGTTACGTTCGTATG
CCAGGTTAAGTTGAAGAGACGGAGCCGAAGCGAAAGCGAGTCTGAATAGGGCGATATAAG
TATGCGGATGTAGACCCGAAACCAAGTGACCTACCCATGTCCAGGTTGAAGGTGCAGTAA
AATGCACTGGAGGACCGAACTCGTGTACGTTGAAAAGTGCTGAGATGAGGTGTGGGTAGC
GGTGAAATTCCAAACGAACTTGGAGATAGCTGGTTCTCTCCGAAATAGCTTTAGGGCTAG
CCTCGGAATTAGGATCGTGGAGGTAGAGCCACTGTTTGGACTAGGGGCCCATCAAGGGTT
ACCGAATTCAGATAAACTCCGAATGCCATCGATTTATGTCCGGGAGTCAGACGGTGAGTG
ATAAGATCCATCGTCGAAAGGGGAACAGCCCAGACCACCAGTTAAGGTCCCTAAATATAT
GTTAAGTGGAAAAGGATGTGGAGTTGCATAGACAACTAGGATGTTGGCTCAGAAGCAGCC
ACCATTTAAAGAGTGCGTAATAGCTCACTAGTCGAGTGATTCTGCGCCGAAAATGTACCG
GGGCTTAAACATATTACCGAGACTGTGGATGCCACCATTAGGTGGCGTGATAGGAGAGCG
TTCTAAGGGCAATGAAGGCAGACCGTGAGGACTGTTGGAGCGCTTAGAAGTGAGAATGCC
GGTATGAGTAGCGAAAGATAGGTGAGAATCCTATCCACCGTATGACTAAGGTTTCCTGGG
GAAGGCTCGTCCTCCCAGGGTTAGTCGGGACCTAAGCCGAGGCCGAGAGGCGTAGGCGAT
GGATAACAGGTTGATATTCCTGTACTAGTTAAACTTGTTTGAACAATGGAGGGACGCAGT
AGGCTAAGGAAAGCACCCAGCTGGAAAAGGGTGTCCAAGCAGTAAGTCTGAAGTAGAGTC
AAATGCTTTACTTCTTAAGGACAAGCTGTGATGGGGAGCGAAATTTAAGTAGCGAAGTTC
CTGACGTCACACTGCCGAGAAAAGCTTCTAGTTAGAGTTTAGCTACCCGTACCGCAAACC
GACACAGGTAGTCGAGGAGAGTATCCTAAGGTGAGCGAGAGAACTCTCGTTAAGGAACTC
GGCAAAATGACCCCGTAACTTCGGGAGAAGGGGTGCTGATCGCAAGATCAGCCGCAGTGA
AAAGGCCCAGGCGACTGTTTATCAAAAACACAGGTTTCTGCAAAATCGTAAGATGACGTA
TAGGGGCTGACGCCTGCCCGGTGCTGGAAGGTTAAGGGAATGAGTTAGCGTAAGCGAAGC
TCTGAACTGAAGCCCCAGTAAACGGCGGCCGTAACTATAACGGTCCTAAGGTAGCGAAAT
TCCTTGTCGGGTAAGTTCCGACCCGCACGAAAGGCGTAACGATCTGGGCACTGTCTCAAC
GAGAGACTCGGTGAAATTATAATACCCGTGAAGATGCGGGTTACCCGCGACAGGACGGAA
AGACCCCATGGAGCTTTACTGTAACTTGATATTGAGTGTTTGTACAGCTTGTACAGGATA
GGTAGGAGCCGTAGAATCCGGAACGCTAGTTTCGGAGGAGGCAATGGTGGGATACTACCC
TCGTTGTATGAACCCTCTAACCCGCGCCACTAATCGTGGCGGGAGACAGTGTCTGGTGGG
CAGTTTGACTGGGGCGGTCGCCTCCTAAAGAGTAACGGAGGCGCCCAAAGGTTCCCTCAG
AATGGTTGGAAATCATTCGTAGAGTGTAAAGGCAGAAGGGAGCTTGACTGCGAGACAGAC
AGGTCGAGCAGGGACGAAAGTCGGGCTTAGTGATCCGGTGGTACCGTATGGAAGGGCCAT
CGCTCAACGGATAAAAGCTACCCTGGGGATAACAGGCTTATCTCCCCCAAGAGTTCACAT
CGACGGGGAGGTTTGGCACCTCGATGTCGGCTCATCGCATCCTGGGGCTGTAGTCGGTCC
CAAGGGTTGGGCTGTTCGCCCATTAAAGCGGTACGCGAGCTGGGTTCAGAACGTCGTGAG
ACAGTTCGGTCCCTATCCGTCGCGGGCGTAGGAAATTTGAGAGGCGCTGTCCTTAGTACG
AGAGGACCGGGATGGACACACCGCTGGTGTACCAGTTGTTCCGCCAGGAGCATCGCTGGG
TAGCTATGTGTGGATGAGATAAACGCTGAAAGCATCTAAGTGTGAAACTCACCTCGAGAT
TAGATTTCCCATTGCCTTCGGGCAAGTAAGACCCCTGAAAGATGATCAGGTAGATAGGCT
AGAAGTGGAAGTGTAGTGATACATGGAGCGGACTAGTACTAATCGGTCGAGGACTTAACC
AAGTAGAAGTGGTTGAATCTCGAAGGAAAAAATAGATATTGTTCAGTTTTGAGAGAACAA
AAGTTTTCTCAAGTGATAACGTAAGTTAGCACAGAGTGTGGTGACGATAGTGAGAAGGAT
ATACCTGTTCCCATGTCGAACACAGAAGTCAAGCTTCTTAACGCCGAGAGTAGTTGGGGG
ATCGCCCCCTGCGAGGGTAGGACGTTGCCATGCACATCGAAGAATCTTCCGTTGGAAGGT
TCTTTTTTTGTGTCTAAAAAATTAAGCTACATGGCATATTTTGGTTTTACAGCGTAAATA
AATATGATATACTATCTTAGTTGATAATTGCCACTATAGCTCAGCTAGGTAGAGCACTTC
CATGGTAAGGAAGGGGTCGTCGGTTCAAGTCCGACTAGTGGCTTAAAAATAAATTTTTAA
TACGTAGAGGATGACCACGATTATTATCATGGTCATCCTCTTTTTTGTTTTGAAAGTTAA
ATTTGAACCAATTCATCTTTGATTGTGTACAGTGAATCTAGTATAATTTTTTAAAATGTG
TAAAAAATACTAGGAGGAACTGTGCGAATGAATACAAAGTACCAAGTAGAAAGTATTGAT
AAGAAACATCGACATATGACATATTGGGATATGTTTGCAACCTGGGTTGGTGCTAATGCT
AACAATGGAACCTGGTTCATCGGTGGAATTATTGCTGCTTGTGGATTCTGGGGCGGAATT
AAAGCCTTAATTTTAGCTTCGAGTATTTCATACATATTCTTAATGTTAGTTGGTTATATG
GGCACCAAAACTGGAGTTACAACAATGGCGTTGTCACGTGCTTCTTTTGGAATTAGAGGC
AGCATTATTCCTTCGATTGTTAATTTGACACAATTTGTTGGTTGGACAGCGGTTAATACT
TTTATTGCTGCGACTTCTGTATCATATATTTTGCACAGCTTCTTGGGATGGCCTGTATAT
GGTCAACCGGGTGGAAATCTGGGATTGATTATGGGAATTGCAGTGATGAGTATCCTACAT
TTAATTAGTATTGTTTCAGGACAGAAATCCATTCAAATTATTGAACGAATTGGGATTATC
TTAGTTATTATCTTTGTGATTTGGGAATCAATAGTAGTTTTTAAAGATGTATCCTTTAGC
CAAATCGCTGCTTGGAAAGTTCCAAGCCATCTTAAAATGGGGTTTGGGACGGCCATGGAC
ACGTTAGCCGCCTTTAATTTAGCGTGGGTGACTGCTGGCGCGGATTTTACTAGATTTACT
AAGAAATCTGTTACAGCGACCACCGCACCTTTTCTAGGAGCAAACTTAGGTGTTTTCGGA
TTTGCATTTATTGGATTAAGTGCCACAATAAGTATTGCAATTAGTTCAGGCGTGTACGAT
CCTAATAATTCTGATCCAAGTACAATTGCTAATAGATTAGGGTTAGGGCTCATTGCAATG
ATTGTAATTATGCTGACTAGCATGACGGCCAATGCCGTCAATATTCAGGCAGCGGGTTCA
GCATTAAACAATATGTTCACTAAGCTAACTTTAAAACAGTCACTACTCATTACCACGGTT
ATTGCAACCTTAGTAACTTTTATACCGGTTTTCTATGGTAGTTTTTTAGAAACCTTCACC
GCTTTCTTGGACTATGTAGGTATGGTTCTAGGACCGATTATTAGTATTATGGTGGTTGAT
TATTTCCTTATTTCAAAACAAAAATATGATCCTATGGAATTGGGAAATCCAAACGGAAGA
TACTGGTATAAAAATGGTATCCACTGGACGGCTTTTATTTTATGGTTAGTAGGCGTAATT
TTTTACAGCTTATTACAGAAATTGGACTTTGTTCAAACCTATACTGGGGCAACGTTCATT
GTAATGATTATTATTGGAATTTTATATTGGCTAATTATGCAGTTTGAAAAGAGGAACAGC
AATGTTAATTAAAAACGTTCATATCGAAAATGATCCTGAAGTAAAAGATGTTAGAATCGA
AAATGGAATTTTTAAAGCAATTGGTAAAAATCTTGAAGCATCTGATGACGAGGTGATTGA
TGCCAATGGAAAATTACTTTTACCACCCTTTATTGATTCACATGTGCATTTAGATGCGAC
CTTAACAGCGGGAGATCCCGAATGGAATGAAACTGGAACTTTATTTGATGGAATTCGTAT
TTGGTCAGAACGCAAACAAACCTTAACTAAAAAAGAGACTAAAGAACGCGCTATTCAAAC
GTTGAAAAATCAAGCTAGCCATGGAATTCAATTCGTCCGCAGCCATGTTGATACTACCGA
TCCTAGTTTTACAGCTCTAGAGGCTTTATTAGAAGTAAAAGATGAAGTAAAAGACTTTAT
GGAATTGCAATTGGTAGCCTTTCCGCAGGAAGGTATTTTATCGTTTGAAAATGGTAAAAA
CCTGATTAAACAAGCGGTTGAAATGGGCGTCGATGTTATTGGAGCAATTCCGCATTTTGA
ATTTAATCGTGACTACGGCGTGGATTCCTTAAAGTATATTGTTGAGCTTGCTGAAAAATA
TGACAAACTTATCGATGTACATTGTGATGAAATTGATGATCCTAATTCACGTCACCTAGA
AGTCTTAGCTACCTTAGCTTATGAAAGTGGTTTAAAAAATAAAGTCACTGCTAGCCATAC
TACGGCAATGGGCTCATATAACGATGCGTATGTTTATAAGCTAATGCGTCTTTTAGAGAT
GTCCAATATTAATATGGTATGCAACCCATTAATTAACATGCACCTGGGTGGCCGGTTTGA
TACGTATCCAAAACGACGCGGGTTAACCCGCGTTAAGGAACTTTTGGAAAATAACGTTAA
TGTTTCCTTCGGCGAAGATGATATAAAAGACCCTTGGTATCCAATGGGAGACGGAAACAT
GTTAGATTCAATCCATATGGGAATTCATGCAACTCAATTGATGGGATATTCGCAAATTAT
GAATTCTTATAATTTAACTACTAATAACGGTGCCAAAACTTTAAATGTTACAGATCATTA
TGGAATTGAAGTTGGAAAACCAGCTAATTGTTTAATTTTTAACACTGATAATTTTTATAA
TGAACTTAACGAACGGAAAGAATTATTGTATTCGATCCACAATGGAAAGGTCATCGTTAA
AACTGAGCCAGCTAAAATAAAAACCAACTTTTAACTAAGTGGTGCCCTCTAACCAGGCTT
TTTGTTAGGGACACCATTTTTTTTATGAGATAATTTAAATATTAAATAAGCGTAAAGAAG
TTGAGAAGATGAGAGCATTAATACAAACTTTTGCTGAACAAAAAGGTGAGTTAGGACAGG
CGCTACTTCAGCATATTGGAATTTCAGTTCTATCATTATTAATTGCGATTTTAATTGCGA
TGCCATTAGCAATTTGGGCTACCCATCATCGCAAAGTTGCAGAATTATTATTACAAGTCA
CGGGAGTTTTACAAACAATCCCTTCTTTAGCACTGCTGGGGTTATTGATTCCTTTAGTGG
GGATTGGCAGTGTACCCGCCGTAATTGCATTGGTAATTTACGCTTTGTTACCAATTTTTC
AAAGCACATATGTGGGAATTACAGAAATTGATCCTTCCTTAGAGGAAGCTGCGGACGCTT
TTGGAATGCGTCGTTCACAAAAACTTTTCCGAGTTGAATTACCAACAGCTATGCCAGTCA
TTATTTCTGGAATTCGAACCGGACTGGTATTGATTATTGGAACGGCAACGCTAGCAGCTT
TAATTGGAGCAGGGGGCTTGGGAAATTTCATTCTGCTCGGGATCAACCGGAATGATCCGC
AACTGATTTTAGTTGGGGCGATTAGTTCAGCCCTTTTAGCGATTATATTAAGTGCACTCA
TCAGCGTTGTTCAGCGATTATCAATTAAGAAAATGCTTATCACCTTAGCAGTATTAGTAA
TTGGGGCAGCTGGGATTTCTATCACGCGATTGGTAATGCCTAAAACTGAAACCATTACGA
TTGCCGGAAAATTAGGAGCAGAACCGGATATTCTTATTAATATGTATAAGGATTTAATTG
AGCAAGAAAATCCACGAACTAAAGTGGTATTGAAACAAAATTTTGGTGAAACCACCTTTT
TATTCAATGCTTTAAAATCAAATAAAATTGATATTTATCCTGAGTTTACAGGAACGGTTT
TAGAGACATTGGTAAAGAAAGCCCCTACTCAAAAAACGAGCGCACATCAAACTTACTTAG
ATGCTCAACGATTATTGAAACAACAGTTCCAAATGGATTACCTGCAACCGATGAAATATC
AAAATACGAATGCCCTTGTGGTTAAAAAGGATTTTGCCAAGAAAAATGATTTAAAAACAA
TCTCAGATTTAAAAAATATTGAAAATCAGTTAAAAGGTGGCATGACCTTAGAGTTTATTC
ATCGTAAAGATGGTTGGGTAGGAATTAAAAAGGCTTACGAATTAGATTTTCCAGTTCGTT
CAATGCAGGCTTCCTTACGCTATTCCGCCATTAAAAACGGACAGATTAATGTTGCTGATG
CTTATTCTACCGATAGTCAAATAAAGCAATTGAATTTAACGACTTTAAAAGATGATCAAC
ATGTTTTTCCTCCATATCAAGGGGCGCCCTTAATGAAAACGAGCTTTGCCAATAAACATC
CGCAAGTCGTCAAAGCACTTAATCGGTTAGCCGGTAAAATTTCAGAATCGGAAATGCAAG
AAATGAATTATGAAGTTAATGTACAAAAGAAATCAGCTGACGTAGTGGCTCACCAATACT
TAGTTAAAAAAGGTTTGTTGAAAGGAGACGGAAAATAGTGGCTAAAACAATGATCGAATT
TCAACATGTGAAAAAGGATTTTGGAAATCATAGCGTAATTAAAGATATTAGTTTCGAAGT
TCAAGAAGGTGAAATTTTTGTCCTAGTGGGAACTTCCGGTAGCGGAAAAACTACGACACT
CAAGATGATTAATCAACTTTTCGTTCAAACAGAAGGCGATATTTTGTTCAATGGTAAGAA
GATTAAGGATTACAATCTCCGAGAGCTGCGTCTGAATGTAGGATATGTTCTACAACAAAT
TGCATTGTTTCCCACGATGACCGTTGAACAAAATATTGCGTTAATTCCTGAAATGAAACA
CTTTAAAAAAGAGGATATAAAAAGACGGGTAGATCAACTCCTTGGTGATGTTGATCTTGA
TCCTGAAAAGTATCGAAATCGCCACCCCAGTGATCTTTCGGGTGGTGAACAGCAACGCAT
TGGGATTTTACGGGCGATTGCTTCAGAACCACCAGTCGTCCTGTTTGATGAACCTTTTAG
TGCGTTAGATCCATTAGTGCGAAATCAATTACAAGATTTGGTTTTGAAGTTACATCAAAA
GTTGAAGAATACGATTGTATTTGTTACCCATGATATGGATGAAGCTTTAAAACTAGGAGA
TCGAATTGGGGTTATGAACGATGGTAAATTATTGCAAGTCGCCACCCCAAAGGAAATTGC
ACAGAATCCGGAAAATGCTTTTGTGGAGAATTTCTTCTCTGCTACGGTGGGTAAAAATCT
ATATAAGACACCTATTGAAAAAATTATTCGAACGGGCTTTGAAATTCCAGAACCGCATGA
GGCAGAACCAATATCTGAAATTAATGCTAAAGATACTTTAGAAAAAGCTTTTGCAGCAAT
GGCTGAAGTAGAAATATTAAAAGTAGTAGATGAAGATAAATCAACGGTTAATTGGGTTGA
CCGAGCATCATTATTTAGGTATTTAAGTGAAACCAAACATTAAGGGAGGTAAATTAAATG
AAAAAGTATGACGTTGTGATTATTGGAGCAGGACCTGGTGGATTAGGATTAGCTTATCCT
TTAAAAGAAGCGGGGTTGGAAGTGGCAGTTGTTGAAGAAAATCTTTGGGGCGGAACGTGT
CCTAATCGAGGATGTGACCCTAAAAAGGTTCTATTAGCAGCGATTGAAGCTAAAAAACAA
AATCAATATTTGCTTGGTAATGGAATTAAAAATGAAACTCAAATTGATTGGCCGGCTTTA
ATGCAATTTGAAAAAACATTTACAGATCCAGTTTCTAAAAGCAGCCGTTCAGGTTTAACG
GACGCTCAAATCGATGTTTATGATGGGCATGCTGAATTTATTGACCAACATACCTTGAAA
ATCGATCAAACAACCATCACCAGTGAAAAATTTGTGATTGCAACGGGACAACGCCCTAGT
CGATTAACAAATATTGAAAATCAAGAGATGATGCAGACTAGTACAGATTTCTTAAAGATG
GATCATCTACCAAATGAACTGGCCTTGGTCGGTGGAGGATATATAGCATTTGAATTGGCG
ATGATTGCTAGTGGCGCAGGGGCTAAGGTACACATTATTCATCATAATCAACGCCCATTA
AAAGCTTTTCCTAAAGCATATGTCGATGACTTAATCGATCAACTTAAAACTCAAGGAGTT
GAAGTTCACTTAGGAATTGATTTAAAGCGGGTAGAACCTAAGGATGAACGGTTTGAGTTG
AGTGATGGACAAGGTTTCAAGCAAATCGTTGATCAGGTTTTTGTTACAGCTGGGAGAAAA
CCCAATGATGATAGTTTAAATTTGGAAAAGATTGGTGTACAAACTGATCGTGGTGGAATC
GTAGTTAATGAGTATTTGGAAACATCGGTTGATAATATCTATGCGATGGGGGACGTTGTT
TCCAAGGCGCTTCCTAAACTGACTCCAGTATCTGGATTTGAAGCCCGTTATTTGGCTAAA
AAGCTAACGAATGCAACCCAAGCAGCGATTGATTATCCAGCAATCCCTACCGTAGTATAC
GGAATGCCTAAATTGGCTAAGGTAGGAGTTGAATTAGATGAGGCGCAGCAACATCCAGAA
CAATATGAAATAAAGACAGCGGAGATGACGGAATGGTTTACTTATCGGCGTTTACAAGAT
CCGTTCGCCAAAATTAGTGTTATTCATGAAAAGTCCAGTGGAAAAATTGTTGGTGCAATT
ACAATGAGTAGTGAAGCAGAACATCTAATTAATGATTTAACGATGATTATTAATCAAGGG
GGATTAGTAGATCAAATCAACAATCAAATCTTAGCTTATCCTACGGAAGCCAGTGATTTA
GGCTATATGTAGTATACTTAATTAGTGATTGTTATAATTTAGCTTTATTTTGAAAGGAAC
GTGGTTTAATGGAGTTCGTGGGCGTACTTGTACTAATTTTAATACTGACCCTTTTAGCTG
GTCATTTTGCTCAACGAATGGGATTTCCTGCAGTTGTAGGACAATTATTGGTCGGAATTA
TTTTAGGACCTGGAATTTTAGGGATTATTCATTCAGACGAATTGATATCAGTGTTTTCAG
AAATCGGGGTAATTATCCTGATGTTTCTAGCAGGACTAGAAAGTGATCTGAAAATGTTGA
AAAAATACATCAAGCCGGCGCTGGTTGTTGCGATATTAGGGGTAGTTTTACCCATTGTAT
TAGTCGGTGGCGCGAGCCTTCTTTTTGGAGTCCATCCGATGGAAGCACTATTCATCGGGG
TCATCTTTTCAGCTACTTCAGTTAGTATTTCTGTGGAAGTCTTAAAGGAATATCACACCC
TAAATACTAAAGAGGGGGCCACCATTTTGGGGGCGGCTGTAGCCGATGATATTATTGGAG
TTTTATTACTAGGTGTTATGATTGCGTTGACTAGTTCTAAATCGGGATCCAATTCAAACG
TGGGGATGGCCATCTTTTATCAAGTGTTATTCTTCATTGGAGTATATGTGATCGGAAAAT
GGGTGGTTCCGATGCTTATGCGCCTTTCAGACCAACTGTTTATTACGGCTTCGCGCCCAG
TGATGTCGATTATTATTTGTTTAGGTTTAGCATGGCTGGCTGATGTAGCCGGTTTGAGCG
GAGCGATCGGCGCATTTTTTGCGGGAGTAGCCGTTTCGTTAACCGATGAAGATGATGAAA
TCAATGAGAGCATTGAACCAATTGGTTATGCTATCTTTATTCCAGTTTTCTTCGTTAGTG
TTGGTTTATCAATGAATTTTGATGGACTTCAAACTGTACTGGGACTAATTGTAGTATTAA
CTATTTTAGCCACTATTACCAAATTATTTGGTTGTGGATTAGGAGCTCGAATGTCGGGAT
TTGATTTAACTAGTAGTGGGGTAATTGGAGCTGGAATGATTTCCCGTGGCGAGATGGCGC
TAATTACTTTACAAATTGGTTACGGTGAACATTTAATGAGTGAAACTTATTATTCAGCAA
TTGTATTAGTGATTGTTTTGGTTACCCTCATTGCACCGTTTATTTTGAAGGATGCTATTA
AGAAAAATAAAGCAGCTACTCATGCTTAAAAACTAAACTTAGAATTTGATGAAAATTCTA
AGTTTAGTTTTTTTATTTAGCAAATTACACAACAAGACCCGTTTAATTTGATACAATGAA
CATTAAATATTGATTAAATCACGAACAATTTAATTAGGGAGGTCTACTATGCACCGTATT
TTAATTGCCAACCGAGGCGAAATTGCGACCCGAATTATTCGGGCAACGCATGAACTCGGA
AAAACAGCTGTAGCAATTTATGCTAAAGCGGATGAATTTTCTATGCATCGTTTTAAAGCA
GATGAAGCTTACCAAGTTGGTGAAGATAGTGATCCAATTGGAGCATATTTAAATATTGAT
GACATTATTCGTATTGCAAAAGAAAATAATATTGATGCAATTCACCCCGGCTATGGATTT
TTGTCGGAAAATGCTGTATTTGCGCGAGCAGTTGAAGCAGCTGGGATTAAGTTCATTGGA
CCTCGACCCGAATTACTAGAAATGTTTGGTGATAAATTACAAGCTAAAAATGCAGCCATT
AAGGCCGGTGTACCAACTATTCCGGGAACGGAAAAACCAGTTAAAGATGTCGATGACGCG
CTAAATTTTGCAGAGCAATTTGGCTATCCTATATTTGTTAAGTCAGCGGCAGGTGGCGGC
GGAAAAGGGATGCGGATTGTACATCATCAACAAGAGATGCGCGAAGCATTTAAGATGGCT
CAGTCAGAAGCTTCTTCGTCTTTTGGTGACGATGAAATTTACTTAGAACGTTACTTAGTT
GATCCAATCCATATTGAGGTTCAAGTAGTCGCGGATGAACACGGTGAGATGGTTCATTTG
TATGAACGAAATTCATCGATTCAGCGACGCCATCAAAAAATCATTGAATTTGCTCCAGCA
GTGGGAATTTCTGCCACCGTCCGTGATCAAATAAGAAAAGCTGCTTTAAAATTATTGAAG
TCGGTCAATTATAGTAACGCTGCAACCATTGAGTTTTTGGTAGAAGGTAACCAATTTTAC
TTTATGGAAGTGAATCCACGAATTCAGGTTGAACATACAGTTACCGAAGAAGTCACGGGA
ATCGATATTGTGCAAACCCAAATTAAGGTTGCTGAAGGTCAAAGATTACACGAAGAAATC
GGTGTTCCTCAACAAGCCCAAATTGAAGCTGTGGGAGTGGCAATTCAAGCCCGAATTACC
ACTGAAGATCCAATGAATAACTTTATTCCAGATGTCGGTAGAATCCAGACGTATCGTTCA
CCTGGTGGAACAGGTGTGAGATTGGATGCTGGAAATGCCTTTGCTGGAGCCATTGTAACT
CCGCATTATGATTCACTTCTGACCAAGGCAATTGTCCATGCGCCAACCTTTGACGAAGCC
TTGGTAAAGATGGATCGAGTGCTCAATGAATTTGTAATTGCTGGGGTTAAAACTAATATT
CCATTTTTAAAGAAATTAATTCATCATCCTATTTTTAGATCGGAATTAGCTCCGACAACC
TTTGTGGATGAGACACCAGAACTCTTTGATTTAAAAGCTGAAACTCCGGTAGTTACTCAA
CTTTTGAGTTACATTGCTAATACTACTATCAATGGTTATCCAGGCTTAGAAAAGCAGAAT
CCAGTAGTGTTAACTCGGCCAGTCCGTCCACATTTTGAAGCACAAGTACCGCATGAAAAT
GCGAAACAGATCTTGGATAGTAAGGGACCTGATGCCATGATCAATTGGCTGTTAAAACAA
AAGCAGGTCTTGCTAACCGATACGACCATGCGGGATGCCCATCAATCATTATTTGCTACG
CGAATGCGGACCAAAGACATGGTAGAAATTGCCGATCAAGTCCAGAAAGGTCTGCCTAAC
CTATTTTCAGCTGAAGTTTGGGGCGGTGCGACCTTTGATGTTGCTTATCGGTTCCTAGGT
GAGGATCCATGGGAAAGACTCCAACAATTGCGGGCTAAAATGCCAAATACGATGCTCCAA
ATGCTTTTACGTGGGTCAAATGCAGTAGGGTATCAAAATTATCCAGACAACGCCATTGAC
GAATTTATTCGATTGGCTGCCAAAAATGGAATTGATGTTTTCCGAATCTTTGATTCTCTT
AATTGGGTGCCACAGCTTGAAGAATCTATCCAACGGGTGCGTGATAATGGAAAAGTGGCT
GAAGCAGCCATGGCATATACTGGCGATATTTTAGATACTAATCGTACTAAATATAATTTG
AAATATTATGTGGATTTGGCTCAAGAACTCCAAGCAGCAGGTGCTCATATTATTGGAATC
AAAGATATGTCAGGAATTTTAAAACCACAAGCTGCTTATGCATTAATTTCAGAGTTAAAA
AATCATCTGGATGTGCCAATTCATTTGCATACGCACGATACTACAGGCAACGGCATTTTC
TTATATTCTGAAGCAATACGAGCTGGAGTTGATGTGGTCGACGTTGCCACTTCTGCGCTA
GCGGGAACGACTTCTCAGCCTTCAATGCAGTCTCTTTACTATGCGTTGTCTAATAACCAG
CGCCAACCAGATTTAGATATTCAAAAAGCAGAAAAACTAGATGAATATTGGGGCGGAATT
CGACCATATTACGAAGGATTTGGCACCCAATTAAATGGACCACAAACTGAAATTTATCGA
ATTGAAATGCCTGGTGGACAGTATACCAACCTTCGCCAGCAAGCTAACGCAGTCCATTTG
GGTAAGCGTTGGGATGAGATTAAGGAAATGTACGCAACCGTCAATCAAATGTTTGGCGAT
ATTCCAAAGGTTACGCCTTCTTCTAAAGTAGTTGGCGATATGGCACTATTCATGGTCCAA
AATGATTTGACGCCTGAAATGGTAATGAACGATAAGGGACAATTAAGTTTTCCCGAATCA
GTGGTAAACTTTTTCCGTGGTGATTTAGGACAACCGGCGGGTGGTTTTCCAAAACAGCTC
CAAAAGGTGATTCTAAAAGAGCAAGCCCCATTGACAGTACGACCAGGAGCTTTAGCCGAT
CCAGTTGATTTTGATCAAGTTCGTAAACAGGCAACTAAGGTTTTAGGTCACCAAGCAAGT
GATGAAGAAGTTATGTCGTTTATTATGTATCCAGATGTGATGACCGAATACATTCAACGT
CAAAATGAATATGGTCCAGTACCATTATTAGATACTCCAATCTTTTTCCAAGGCATGCAT
ATTGGCCAACGCATTGATTTACAATTGGGACGCGGAAAATCGGTCATTATTGTCCTTCGA
GAAATTAGTGAAGCAGATGAGGCGGGCCAAAGGTCACTTTTCTTTGATATAAATGGACAA
AGTGAAGAAGTGATTGTTTATGATGTTAATGCGCAGGTAACGAAAGTAAAGAAGATTAAA
GCTGATCCGACTAAAGCCGAACAGATTGGCGCTACTATGGCGGGCTCGGTCATTGAAGTC
CAAGTAGAAGCGGGCCAAAAGGTCCAGCGAGGTGATAACTTAATTGTCACTGAGGCGATG
AAAATGGAGACCGCGTTAAGAGCACCTTTCGACGCAACCATTAAGAAGATTTATGCTACC
CCTGAAATGCAAATCGAGACGGGGGATTTATTGATTGAACTAGAAAAGGAGTAATCTGAT
GGAATTTTCGAAGCGGGCTAATCAAGTTAGTCCATCAGCAACATTAGCAGTTTCAACTGA
GGCAAAAAAAATGCAGGCGGCCGGCATCGACGTTGTTAATTTGAGCACGGGAGAACCGGA
TTTTGCTACTCCTAAGGCGATTATTAAAGCGGCGATGGCAAGTATGCAATCTGGTAAAGC
AAGTTATTACACACCAGTCGGAGGGCTCCCAGAACTTCGCCAAGCAGTTGCTACGCACAT
TAAAGCCGATACAGGTTACGATGCCAAAATGGAACAAGTGGCAGTAACGGTAGGGGCTAA
AATGGGGCTGTTCGAAACTTTCCAAGCTTTATTGAATGAAGGCGATGAAGTCATGATCGT
TGCCCCATTCTGGGTTAGTTATGAGGAACAGGTGAAATTGGCCGGGGGTTCGGTGATTGC
CATCCATCCTCAAGCTAGTGACTTGAAAACTACTCCTTCAGAATTAAGTCGTTTTAAAAC
AGCCAGCACAAAATTGTTAATTTTAAATACGCCTCAAAATCCCTCGGGATTGGTATATTC
AGAAGAAGAAACACGGGCGATTGCACAATGGGCGGTCGATAACAACGTAATATTAGTTGC
AGATGAGATTTACGGTAAATTAGTTTACAATGGGGCAAAATTCAGTTCAGTTATGAGTAT
GGGGAATGAAATTGTTAATAATACCATTTTAATCGATGGGGTTTCAAAAGCGTATGCAAT
GACTGGATGGCGAATTGGATATGTTGTAGCTGCTCCGCAAATTATTCGAAAAATATTGGC
TTTACAAGGTCATATGACATCAAATCCGACAGCGGTAGCGCAGTATGCCGCTCTGGAAGC
TTTGCGTGGAGACCAAAAGCCAGTGGAAGAGATGCGATTGGCTTTTGAAAAAAGATTGAA
CCAAACTTTTGATTTAATGCAAACAATCTCCGGTTTTAGTTTTGATCATAAGCCAGAAGG
GGCTTTCTATTTATTTCCGAATGTTACTGAAGCTATGAAAATTAAAGGATATGCCACATC
TACAGACTTGGCGATGGCTTTATTAAAGGAAGCTCATGTAGCCGTTGTCGCCGGTGAAGC
GTTTGGAATGCCGGGACATATTCGGCTTTCGTATGCGACGAGCCAAACATTATTGAGTGA
AGCAGTAAGGCGAATTAAAGCGTTTATGAAATAATATATAAAAACGATGTTAATTTATGA
TTTTTACGTGCATAAATTAACATCGTTTTTTCATAGTAGCGGTAGGATGATAGTCGTCCA
AAACCAAGATATGGGCATAACTACAATCATAATTGGAATCATGTCGGCCGTTGGAAACAT
TTTGATTTGAACAATTCTAAAACCACTGGCTAGCATAAGGATTCCCCCAGCAGCTTTGAA
ATCAAGTAACATAGCAGGGGTAGTCAGTGGATAAATTAGGTGGGCCAAGAAAAATAGTAG
CATTAAAATCAAAAATTGAGGGACGGCAATTAACGCCACCACATATCCTAGATTTGCTGC
AAAAATTATTGCAGTAAAAAAATCAAGAATTGATTTTGAAATTAAGATGGTAGCGTCCCC
ATTCATACCCTCAGTTAATGAACCATAAATCCCAGTCCCACTGGCACAAAAGAGGACAAT
AATCGTTATCAAAGTTGCGTCAAAAGTTTCTTGGTCTAACATCATTGGTGAAGAAACAAA
ACGTGAAATAAATTTTTGCATCCATTCTGCTCCATGTTTAATATAATCTCCAAAGTGAAG
TAAAGTTCCTATACCAGTTCCGATAATGATTGCAAATATGACTGCAGCTAGATTTTGCAT
AGGGGCAATTGTATAAATCCCCATGGTTATTGAAGCGATACTAAAGGCCATATTTAAATT
GTTCCGGAAGACGGTAGACATTTTTCGACCACCTAGAGCACCTAAAAAACCGCCTAAAAA
AATTGAAAAAACATTTACTATTATACCAATTGGCACCAAAATCCCCCCTTTATATCGATT
AAGTACTTATTTTGGAGCTGACAAGGTATTATTCTACAGTTCATAAAAGTAAGGAACAAT
TCAAATATTGTGGTAAGATATTCCAAATAAGAATAGATGGAAGATATGTAATGGATACTA
AAAAATTAGCGACATTTTATAATTTAGCACAGACTAAGAATTATAGTAAAACAGCAGAAG
AAATTTTTTTAACGCAAGCTACAGTTTCTAAGCATATTATGGCGTTAGAAAAAGAATGGG
GCATAAAACTTTTTTCAAGAAAACATCGAAAAGTAACGTTGACCCAAGAGGCTTTAAATG
TATTGCCAGATGTAAGGGAGATTTTAGATAAAGAACAACAATTGAAGCAAAAAATTGATG
CTTTGAAAAATAATCCTAAAGGTACGCTAGTGGTTAAGGGAATCCCCTCAATTTCGCAAT
ACTCAGCATTTGATACGATTACGCAATTCACCAAGCAATATCCAGAGATTAATTTGAAAT
TTAGTGAAGCCGGAACGGATTCCTTGTTAAATGAACTTAATCATGATGGAACAGATATTG
TTTTTACAAGGATATTTAGTCCGGTCAGTGAAAAATACGACGTAATTGTGAATGAATCCG
ATTATTTTGTTGCATTAGTACCTAAAAATAACCCCTTGTCTCGGTTTGAAAAGATCCAAG
TTCAGGATCTTAGAAACGAATCTTTTTTGGTATTAGAAGGAACAATTTCTGGTACAAATC
CAATTATTCCAATTTTAAAAAAGCCTAATGTACAACCACGAATAATGTATGAGGGCCAAA
GGATTGATTTGATTTTGGAAATGTTGAATGAAGGAATGGGTGTTTCTGTTGTTATGGATA
AATCATTTGATCTAACAAACTATCCTAATATTGCAGTAATTCCAATCATACCTAAAAAAA
GCAGCCAATTAGCTTTTATAAAACGAAAGGGAGACATGGTACCAGTTGTAAATTTGTTCT
GGGAGTTTGCTAGAAACCGAACATAGAACTTACTTTTGATAAGTGTTAACATATAACCTA
CTAGATTAATCTTAAAGTAAGAGGAAAACTACGAGGTATTTTTAATGAAAGCAATTACGA
TTAGCGCATATGGTGATGTTGACCAACTTCATGAAGAGGAGTTAGATATTCCTCAAATTG
CAAACGATGAGGTCTTGGTAAAAATTAAAGCAACCAGTATCAATCCGATTGACTGGAAGG
CTCGAATGGGATTTTTGAAGCAAATGTACGATTGGCAATTCCCAGTTGTTTTAGGATGGG
ATCTTTCCGGAATAATTACCCAAGTCGGTAAAGATGTTAAGCATTTTAAAGTTGGAGATG
AAGTCTTTGCTAGACCCGATATTTATGAAGATGGGACGAAAGGGACATATGCAGAATACG
CGGCAGTTAAGGAAGATAAATTAGCATTAAAGCCTAGCAATGTTTCGTTTGAAGCAGCAG
CTGCAATTCCATTAGCTGGACTGACTGCATGGCAGGTGATTGTAGATCGGTTAAAGGTTA
AAAAGGGTGATAAAGTTTTAATTCAAGCAGGAGCTGGCGGAGTCGGGATTTTCGCCATTC
AAATTGCTAAACATTTAGGAGCCTATGTAGCCACAACGGCTAGCGCCAAAAATGCAGAAT
TTTTAACTAATTTAGGGGCAGATGAAGTCATTGACTACCACGAACACCAAATTGGGGAAG
TCCTTAATCAGTATGATGCTGTTTTTGATACAGTTGATGATTTAGAAGCGGGACTAGCAA
TTTTGAAACCAACCGGGAAATTGGTCACCATCGCGGGACGCCCAACCCAAGCCCAACAGG
ACGCTCAACCTTCAGCAACTTCTTGGTGGCTCCAACCAAATGGCAAACAACTGGCTGAAC
TAGGTGATTTAGTGTCTGAGGGCGAGGTCAAAGTAATTATTGATAGTACATTTCCACTTA
CTGAAGATGGGTTACGAGCGGCTCACGAACGCAGTCAAACTAACCATGCTAGAGGAAAAA
TTGTTATCAATGTGGAATAGAAAATGAAAATGTAAAAAGTCATGACATTGTTGCTTGTGT
CATGATTTTTTTAGTTTAAAATAAAGTTATAGTAACGATGGAAACGCTTTAACCGAAACT
AGGATAGCGTTGAAAGGAAGCACATAATGGGACTATTGATGTTAGGATTGGTTGCGGGTG
CGGTAGTACCCTTTCAAACGGCGGTTAATTCACGATTAAGAACGTATGTTATTTCACCAT
TCGTATCGTCTTTGATTTCTTTTATGGTGGGAACCATCTTTTTGATAGTAATCATCATTT
TAAGCGGTGGGCAGCTCTTATTAACTAGTGCGCAATTACATGCCATTCCATGGTGGATGT
ATCTCGGTGGTGTTTTGGGGATGATTGGATTAACAACTAATATTCTTTTATTCCCCATTT
TAGGTAGTGTTCAAACGGTGATCATGCCCGTTTTAGGTCAAATTATGATGAGTATGATAA
TTGATAACTATGGCATGTTTGGCACCACACGCCATCCACTTTCGTTAATGCGAATGGTCG
GAGTTCTACTATTGATTGTGGGGGTATTAATTGTGGTCGCCTTACCAGAATATTTAGCAC
GGAATTCTATGAAAAGACCCCCTGAACAACGGGTTAAGTGGAAATGGTTATGGCAAATTT
TCGGCGTGCTTGTGGGCGGAATGCTCGCAATTCAAGCAGCATTAAATGGACGATTAGGCG
GATTATTACAGGCCCCTATCCACGCTGCTTTAATATCATTTTTTATTGGAACAATAATGT
TATTCCTGGTAGCTGTATTCCAAGGAACTTTAAAAAATATCCGGCTAGTTGTTCAACAGA
AAACACCTTGGTGGGTTTGGATTGGCGGTTTTTTTGGAGCAGCTTATATCTTTTTAAATG
CATATTTGGTACCACAGATTGGAACTGGAACGGTAGTAGTGCTAGTTTTACTGGGACAAA
TTATCAGTAGTTTAAATATTGATCAGTTTGGCTTATTAGGATCGATGAAATCGAGCATCT
CAGTTGCTAAGATTGCGGGCTTAATCATTATGATTGCTGGAGTAGGATTAATTGAAGTAA
TGTAAACAAAAAACTCGACGGTTATTCGTCGAGTTTTTGTGATTTATGAGGAGTGATGTT
AAATGATTTTTGAAAACTAAATTGATCGGGCTTAATTTGGGTAATTAAATTGGATACTTT
ACCAATACTAATTAAGTGTAGTTGATGCATGGCTCTGGAAGCTATCGTATATAAAGTTCC
TCGCCACAAACGACCAGGAAAATTAGCTTCGGAAACATTATAGGCAATTACGGAATCAAA
CTCTAATCCTTTAGCTAAATAAATGGGTAAAACGACAATGCCTTTGGGTAAGGAACGGTC
GCCATCGTTTAATAAGCTCGGTTTTAATTCGTGAAGCAAGGTTGCTACGTGCTCACTTTC
AGCCATGTTCTTAGTTAAAATAGCGATGGTACCATACTGCTGTAATTCATCCCGGCAAAG
ATTGGTCATATCGACTACGGCTTGTTGTTCATTATCAGCAATGATTACTTTAGGTAAATC
TCCTTCACGACTAAAAGCTTGAATTTTATGACCATCAGGTAGAAGTGCCGCGGCAAAATT
AGTGATTTGGGCGGTCGAGCGATAACTACGATTTAAGGTAATTAAATTAGCTCGCTTAAC
ATGAAAAGCCTGCTTTAGTTTTGCTAATAGAATTTGTGGTTCGGTAACATCTTTGAACAG
GGTCTGCTCACTATCACCTAGTAAGGTGAATTTAGCGCGAGGAAAAGCATGCTTTAGGTA
CATTAATTGTGCAACTGAGTAGTCCTGCATTTCATCAACGAATACATATTGGAATTTACG
ATTAGTACCACTTCCAGTAATCAAATCACGGAGAAGCATCATGGGTGCCGCATCTTCCAA
ATGAATCTGATGAAGTTCAATTGCATCAGTGAAAGCTTTAGCAACTTTTTGCCAATCGAA
GTCACCCAAGTCGATTTGACTCAAAAAGTCCGCGTATTGAGAATAGGAATCGATGAAATA
ATTATTAAAGATAGCGTCATCGATAATTTGGAATTCTTTATCAACTATTTGGCGACCGAT
AAAATGATTTTCCTCATCATATGATTTAAAGTGACGCGTCCCCACTAATTCATGATATTT
TTCGTCACTAATTTGGTCGATTTGATTTTGAACCCAGTCCTGTTTAATTTCCTGATTAAC
TCGTTTTTGAAGAAGTTTGATTAGCGCATTTTTAGTTTTTAAAAGACGTTCTTTATTGCT
CATACTAAGAGGAAAGGTTTCAAAAATAGCTTGAATTTGTTCTTTAGAAAAGAAAATTTC
GCCGCGGTAATTAATATTGGTAAATTTAATTTCTTTAGCAGAAAGTTGTTTTTCATAAGC
TTGAATTAATTCAATAAAATCCTGACTTTCTTTAAAGTCTATGAGGTTTTGCTCGTATTC
AGTGAGTTGGTGTTGATTTTCAAAACGGTCAAATAACGTTTGGACCTGCATGCCTTCCAA
ACGGCGGCTGAAAAATTCGGCTAAGGTTAGTTGACGCATGTTTCGTTCCCCTAAACTAGG
TAAAACGTCCGAAATATAACGGCTATACAACTTATTAGGAGAAAAAAGTACAATTTCATC
AGCATTTAATGAAGTTCGGCTATGATATAAAAGAAAGGCAATACGTTGTAGGATGGTAGA
GGTTTTACCACTACCAGCCACGCCCTGAACGACTAGAAGATCACTATAAACATCGCGGAT
TATGTCGTTTTGTTCCTTTTGGATAGTAGCGACGATATTACGCATGTATTCGTCATTTTG
TTCGCCTAAAGCTTGTTGAAGAAGCTCGTCGCCAACCGTTTCGTTAGTGTCGAACATATG
TTGAATTTCACCATGATTGATAGTGAATTGACATTTTTTAATGAGTTCAGTTTCCATCAT
ACCTGCTGGGGTATCATATTTAACTTTTCCCAGAGTACCATTGTAGTAAATGCTTGAAAT
AGGAGCACGCCAATCGTAAATTAGGAAATTACCATCCCGATCAGCAAAAGACGAAATTCC
AATGTAAAGTGATTCAATATCAGGTTCATCAGCATCTTTAATATCAATTCGTCCAAAGTA
GGGCGATTTTTGAAGATCGCTTAATTCATCAATTTGGCGTTTTAAAATTGCTTCATTCTC
GACAGCTCGAGCTACCAGCCCTTTTTGCTGTTGGATTTCAGCATGGGTTTCGATGCGGTC
ATCGGCCTCAATCAAGTTAACCTTTGCATTTTGTGAGTAATTTCTTTCAACCTGGCTAGT
TTCTTGATGGGCTTTATGATATAAATCTTCTGTATGTTGTTTTTGTTCGTCGATTTTTTC
AATGACTTCCGTAACTCGTTGCTGTTCTTGTTGTTGTTCGTCCAAATCAGCCACCTCCTT
GATTTTAATGCTTGAATAATTCTAGGTGGAGGAAGAATGAAAGTCAACCGAAAGACCAGC
TTGTGAGATAAAGTTAAACTTATTTTGACAAGGCTAACGTTTCTAATTTAAAATGAGAGT
AGTAGTTAACCACTAACAGAGAGAGACAGTTGTTGAGAAGTCTCATGGAAGGCGAAATGG
ATTGATGTTTAACAGGGCGAAATCCCTTATCTTTCACTAGAGCGGTGGCTTTATAATGGA
GTCACAAGTTAGGTGGTACCGCGATTTTTCGTCCTATTATTCATTTTTGAATAGTAGGAT
TTTTTATATCTGGAGGAAATTATGACATCTAAAAAAATTATTTTAACTGGTGACCGTCCC
ACAGGAAAACTTCATATCGGACACTATGTTGGTTCACTTAAAAACCGCGTTCAACTTCAA
AATACAGGTGATTATGAAACTTTCATTATGATTGCTGATATGCAGGCTTTAACTGATAAT
GCCCGTGATCCTGAAAAAATCCGTAATAGTCTAATCCAAGTTGCTTTAGACTATTTAGCA
GTTGGCATTGATCCAGCTAAATCGACGATCTTTGTGCAGTCACAGATTCCAGCACTAAGT
GAATTGACTCAACATTATATGAACTTGGTTAGTGTAGCTCGTTTGGAACGGAATCCAACC
GTTAAAACTGAAATTAAACAAAAGGCATTTGGGCAAAGTATTCCAGCTGGTTTCTTTACT
TATCCGGTTAGTCAAGCTGCCGATATTACAGCCTTTAAAGCAGATACTGTACCAGTAGGG
GATGACCAAGAACCCATGCTAGAACAGACGCGTGAAATTGTACGTTCTTTCAATAATATC
TACCAAAAAGAAGTGCTAGTTGAACCAGAAGGATATTTCCCACCTAAAGGAATGGGACGA
ATTCCTGGATTAGACGGAAATGCAAAGATGTCTAAATCATTGGGTAATGCTATTTATTTG
GCAGATGACGAAGAAACTATCCAAAAGAAAGTTATGTCAATGTATACTGATCCTCAACAT
ATTCGGGTAGAAGATCCTGGCCATATTGAAGGTAATACCGTATTTACTTACCTAGACATC
TTTGATCCTGATAAGCAAAAAGTCCAAGAACTTAAAGATCAGTATCAAGCTGGTGGATTA
GGAGACGTTAAAATTAAACGTTACTTAAATGAAGTTCTCCAAAACGAATTACGCCCAATT
CGCGAGCGTCGGGAAAAGTATGAAGCAGATATTGACGCTGTATACCAAATTCTAAAAGAC
GGTAGTGACAAGGCTAACGCGGTCGCAGAACAGACTTTAAAGGAAGTTCGAGATGCCATT
GGAATTAACTATTTTGATCACCGACTTTAATCGTAAAAGCCATGCTTCTAAAAGAAGTGT
GGTTTTTTATTAAGGATTAATGTAAACGTTTGTTTTTATTTTAGTTGATAGGCGAGATGA
GCTCCTTTTCTAATTTAGGTAATGGTAAAATAAAAAAGGAATATTTCAATTTAAATGAGG
ACACCAGGATGAAAAATTTGGTAATAGTAGATTTAGGATCAAACTCCGCTCGAATGGCAA
TTAATTCGATTGCTGATGATGGAACCTTTCGAGAAATTAAGCGAGTTAAAGAAGATTCAC
GAATTTCAGAAGGAATGGGGCGCGAGCGCCTTTTACGTCCCCAAGCAATGAATCGTACCA
TTGCAGCCCTACGTCGATTTAAAGAAATTTATGAAGAATATCCTAATACAGAAGTTAGAG
GGATTACGACAGCAGCTGTTAGAATGGCGCGAAATCAGAACGATTTTTTAAATCGCGTTA
AGCAAGAAACTGGAATTAAATTACACGTCTTGTCTGGCGACGATGAGGCCTATTACGATT
ATTTAGGTGTAATCAATTCCTTGGAAGTTAAGGATTGTTTGATACTTGATACTGGTGGTG
CCAGCTGTGAGCTAATTGACGTCCATAATGGAAAAGCACGAAATATGATCAGTATTCCGA
TTGGCGCTGTGTCTTTATCGGAACGGTTCCGCTTAACGGACGTAGTTAGAGCAGATAATT
TATTTGCCGCTGAAATTTTTGTGAATAAGCAACTACGAGATGTTTGGTGGATTATGGATG
CTTTCAATAAACCCATTGTTCTCTTAGGCGGAGCTAATCGGACATTGGCCCGAATGAATC
GTCGTCACCAAAAAATTTCCAGAATTAATAATATCCACGGCTATCGGCTCAAAACTGAAT
CGGTTAACCGAACCTTCAAATCGTTAATTACACGGAATTTAGAAGCTCGTAAAAAAATGT
CTGGGCTTGAAACTACGCGTGCAGATATTATCGTTGGTGGAATGTTACCATTGGTGATGT
TATTACAAATGATTGACGCTGATCGAGTAATTTTTTCTGAAAGTGGCGTTCGGGAAGGAA
TCATTTCGGAGTACATCAATTTTAGAAAAGAGGAATAGTTTTAATGATAGAAGGCTACCA
CAAATTAACGCGTCAACAGCAACTCGAGCAATTAGCGCAGGAAACTGACGTTGATTTGTC
TGAACTAACTGAATTAGCTACGGACTCAATTCATCAACAACAAATTGAAAATTATCTGAC
TGATTTTAATTTACCAGAAGGAATCGCAGTTAATTTAGTAGTTAACGGTCAAGCTTATGT
AGTTCCCATGGTAACCGAAGAACCGTCAGTAATAGCGGCGGCTAGTTATGGAGCTAAAAT
GGTCCAGCGAGCCGGAGGATTTTCGGCGAATAGTAGACGGATAATGTTAGGCCAGTTATT
AATTAGCAGTGCGCAAACAGCCCCCATAATCGATTATGTAAAAAAACAAAAATCACATTT
ATTGAAGGTCGCTAATGCAGCCCACCCTTCGATGCAAGCTCGTGGAGGTGGCGCAAAAAA
TCTACGCATTCGTCAGTTAACCGCCACGAAACTGTCAGTTGATTTAATGGTTGATACGCG
CGAAGCCATGGGAGCGAATACGATTAATTCCATGGTAGAGGCCGTTAAGAAAGATTTAGT
AACACAACAAATCGATGTTGATATGGCGATATTATCTAATTTAGCTGACCAAGCTCTGAC
AGAAGTTACGTGTCAAATTCCAGTCAACCAACTGGGAGTAGAAGTGGCTAAAAAGATTAG
TTTAGCTAGTGATTATGCACAAATTGATCCATATCGGGCAGCAACACACAATAAGGGGAT
TATGAATGGAATTGATGCGGTTGTAATGGCGTCTGGTAACGATTGGCGAGCCATCGAGAG
CGGAGCCCACGCTTATGCTGCTCAAAATGGTCAATATCAAGGACTTAGTGCGTGGGATGT
AGTTGGTGATCAACTAGTTGGCAGAATGGAATTACCATTACCAGTGGCAACCGTTGGTGG
TTCGATTGGGATTAATACTCAAGCTCAGCTGAACTTAAAATTAATGCAAATTAAGAACGC
TAAACAATTGGCGGAAGTAATTGCTTCGATTGGTTTAGCTCAGAATCTGGCCGCTTTGAG
AGCTATTGTGTCAGAGGGAATTCAATCAGGACATATGCGACTACAAGCTAAATCACTTTT
AATAGAACATGGAGCGACTCAAGCAGAGCTAGGAGATGCGGTTAACCGATTAGTCCAAGC
TGAAAGAATTGATGCCAAAAATGCCCAACAAATTATTAAACAGCTAAGAAAGAAGGATAA
TGATGAGCAAAGTTGAAGTAAATGATACAGTAAAATCGCTTCTTGAAGAAGTTAATGCAA
GTTTTCCAGGAGAAGTACGGATTGGTTTTGGTGAAGAACAGGCTGGTTTTGTGCGTCACG
ACCAAGCCCAGCAATTTGTTGAAGAAGGTAAGATGTTAATCAAGGTCAATGATATTACAG
CACCTAATTACACTGCTTCCCATGAGTTAATTCACATGTTAATGATTTTGAAAGGTTTTC
CACAACTTTATTTCCAATTATCAACAGGGGAAAAAGATACGGATAATCAATTGATGTTTT
TGATTACTGAGCTTTACGATGTAATCGCCCACGAAGTTGTCGTCAAAGAACAACGTCGGC
ATTATTTAATCGATGATGAGGTGGAAGAAGCTTTCTTTAAGGGGATTGAGGATGCCGTAG
AGGCTGAAGATGCTGGTAAAGTTGACGGATTTAGCACTATTCGTCTAATAATGATGATGG
ATGCCATTACGTTCTATGGAAATGGTTTAGCGAACTTTGAAACCCGATTGGTGGATGCTT
TTCCAACAACCTACCAAGCTGCTAAAAAAATTATGCAAGAACTTGACCAACGGACCATCA
GTAATCCGTTTGATTTCCGTCGAAAAGTAGTCAAAGCTTTCGAATTAATTGATACTCAAT
TAAAAGAATGGGATTTACCAGAAATTCATGCGATGGAATTTGCGACATTGGGAAGTGTAT
TTAGTGAACGTCAACTTCGTTTATCAGTTAAACAATTATTCCAAATCTTCCATTCAGATT
TACATGAAAAAGCTCAAGATACACGTGGATTTGTTGGATTAGGAATTAGTGACCAACAAA
ACGCCTTTGTGGTACCAACACCTAAAGACATGCCAAGTGACGAATACTTCCGTGAATTAT
ATGCAAAGAATGTTAAAGACTTCTTTGAAGAAATGAAGATGCCTTATACTATTAGATAAA
ATAAAAATCCTGGACTAAAGTAATTTTAGTTACAGGATTTTTTGTTAGTTATGAAATTGT
GATTTTCAGCCTGATGAACAATCAAAATAAAAACCAGATGCCAGTTCAATGCATCCAGTT
AAAAGTAAGAATTACCTTTCAGGCATTACCATCATGGCTACAATGTAGAGGATTAACCCT
GGGAAAAAACCGGTAAAGAGGGTTACAGCAGTGTAAATAATTCGTAAGAGCGTTGTATCA
AAATCGTACGCTTCAGCGAACCCACCAATTACACCTGAAAGAACTTTATCGTTTCTAGAT
TTATACAATTTGTTTCTCATAATTCCCACCCCTTTTCATTTGTTCTCATTATATAACAGT
TCGTGGATTAAAGGGAATTATGACGAATCAATCTAGATAGGAGAGCTATTAAATGGTAGA
ATTAAAATTACTTATGTACTTATACTATGGAGATTTTAAATACTATGAATGAAAAAGGAT
GGAATCGAACAGCTAATATTGCTGGAATTCTCTCATTAGTTTCAATTGGGTTATTCTTAT
TTAAATTATTAACAGGTAGCATTAATTTTTGGACAATTTTATTTTTCTCGTTAATTGTGG
CAGGAGCGGTTTCCTACGCACTAATCCATATGCTATTAAATGTTCGTAAATTAACGCCTG
CTGAAGAATCGGTAGTCAATCAAGTTTCTGATACAAAAGAATTTGTGGGCTTCTTTTTTA
GTACTTTGATAATGCTAGCATCAGGTATTGGATTTGAATTTTTTAGTGGAAAACCTTCTG
GAAAGGTAGCAGGGACTTTCTTGTTCGTCTATACGGTTATTGCCGCCTTAGTTAAGGTTT
ATGATATCTATCGTTTGACCATTGCAAAGCAAAAGCATGTCCAATTGGTTAATACTTTTG
CATATCGGCGTCTATCCCAGGCTGAAAAAATTGGATTGGTGATATTTTTAATTGGATTAC
TTGGAATGTTACTAGTACCACCCATGATCTTACTATGTTACTTAGGCTTGATGGTTTTCT
TAATCCGTTTAGTATCTAATCGAGTGGAAGGCCGCATCATTGATTTGTTTTTAATGCGTG
TTAACATTGCTATGATTATTATTTCAGCAATATTAGTGTTTTTTAAATAAAAATAAATTA
GACTGGAATCAAATCAGATGATTTGAATTTCAGTTTTTTTAATTAATGGGGGGATTTTAT
GATTCAGATTGGACTAAGCACTTGGGCCGATCATCCAGCTTTATCGGTTGAAGGTAAACC
TAAATCCACGCTAGAAGAATATGTAGGCCACTTTCCGATTGTGGAAGTGGACAGTTCTTT
TTATGCGATTCCATCGTTGTCCAATGTCGTCAATTGGCAACATCAAGTCCCAGATAATTT
TAAATTCATCTTTAAAGCTTCTCGGGTTATGACCCTCCACGACGGCGTTGATGGGGATGA
ATATTTAACACCAGAACGACGAATAGAATTTACTAATTTTAAAAAGGTAATGCAGCCTTT
AATCCAAAATGGACAGTTGGAATCTGTATTATTCCAATTTCCACCTTCGTTTCGATGTGA
TTTGACTAATATCCGCTACTTATTTGAAATTCGCCAAATGATGGATCGAATTCCGATTAG
TGTTGAGTTCAGAAATCCCAGTTGGTTCACAGAGGCAGTCGAATCGGACACTTTATCATA
TTTGGAGCGCCTTAAAATGATAAATGTAATTGTCGATGAGCCGTTTGACGGCAACCAAGG
GATGCCTTTGGTACTTCAAGTGACTAGTGCTAAAAAAGCCATGTTTCGTTTGCACGGGCG
TAATGCTCAGGGATGGTTTACGAGTGGCAAAGAATGGCGGAAAGAACGCACTAATTATCG
TTATTCTACGGATGAATTAACGGAGTTAGCACAGTGGGTTAAGGCAGTATCTGAACGAGT
TGAAGAAGTAACCATTATCTTCAATAATAATGGAAACCATGATGCTGTCGATAATGCGAA
AGAGTTGCAAAAAATCTTAGGAATTCGCTTTGAGGGTCTAGGCCCAGTTCAGATGGATTT
GTTTTGATTAATAAATCGTTATTTTCGTTAAAGAGACGGGTTTTTGACGCTATAAAATAT
GATACAATTACAATTAATTAACTTGACTAGAATAGAGGAACCATAATGGCAGAAAATAAC
ACATACTATATTACTACGCCGATTTATTACCCATCGGGAAAACTTCATATCGGTAATTCT
TATACAACAATTGCTTGTGATGCTGAAGCTCGCTTTCAACGTTTAGAAGGAAAGGACGTT
TTCTTCTTAACTGGAACAGACGAACACGGTTTAAAAATCGAACAAAAAGCTGAAGCTTTA
AACACTACTCCTAAAGCATATGTTGACGGCATGGCAGAGGATATCAAAAAACTTTGGGAT
TTACTTGAAATTACTAATGATAAGTTCATCCGTACCACAGATGATTATCATGAAAAAGCA
GTTCAAAAGATTTTTCAAAAATTATTAGATCAAGGCGATATCTACCTTGGTGAATACGAA
GGTTGGTATTCAGTTTCTGATGAAGAATACTTTACTGAATCTCAATTAGCTGAAGTTTAC
CGTGATGCTGACGGCAACGTAACTGGTGGAAAGGCTCCTTCTGGAAACGAAGTCGAATTA
GTTAAGGAAGAATCTTACTTCTTTAAGATGAGCAAATATGCCGATTGGTTATTAGATTAC
TACCAAACTCATCCTAATTTTATTCAACCGGCAAGCCGAATGAATGAAATGATTAATAAC
TTTATCAAACCTGGTCTAGAAGATCTTGCGGTTACACGAACTGGTTTTAAGTGGGGAGTT
CCAATTAAAAATGACCCTAAACATGTCATTTACGTGTGGATTGATGCGTTGTCTAACTAT
ATTACCGCATTGGGTTATAGCAGTGACGAAGATGGTAACTTTAAGAAATTCTGGCCTGCC
AATGTTCACATGGTTGGAAAAGAAATTGTCCGTTTTCATACAATTTACTGGCCAATTATG
TTGCACGCCTTAGGCCTCGAACAACCCGACCAAATTTATGGTCACGGTTGGTTATTGATG
AAGGACAGTAAAATGTCTAAGTCAAAGGGTAATGTAATTTACCCTGAAACGATTGTTAAA
AACTATGGTTTGGATGCTTTACGCTACTACTTATTGAAAGCTATGCCTTACGGAAATGAT
GGTAACTTTACTCCGGAAGATTTCATTTCAAAAATTAACTTTGATTTAGCCAATGATTTA
GGTAATCTTTTGAATCGTACAGTAGCAATGATTAACAAGTATGAAGGCGGCGTTATTCCA
ACTTTCCAAAGTGGCGTTAATGACGTTGATGTAGATTTGGAAACCACAGCTGCTACGACA
ATTAAGAACTATGAAGACTTAATGAACAACCTTCATTTTGCAGATGCTTTAGCTGAAATT
TGGAAATTAGTTGCGCGTACAAACAAGTACATTGATGAAACTACGCCTTGGATTCTTGCA
CGAAATGATGACGACGAATCTAAACAAAAATTAGCAAGTGTCATGAATCATTTGGCTGAA
AGTTTGCGTGTAATTGCAATCTTGATCCAACCGATGATGACTCAGTCGCCAGCTAAAATC
TTTGCACAATTGGGCTTGGATGTTAACCAACTTGAACTTCAAGGTTTGAAGTTTGGTGAA
ATTCCTGCTGATACAAAGGTTGTGGAAAAGGGAACTCCAATTTTCCCTCGTTTGGATGTT
GAAAAAGAAGTTGAGTTCCTTAAAAACCAAATGACTCAATCAGACAAGAAAAAAGGGCGT
GCTGCAATGGCTGAAGCTAACCAGAAAAAGGCCGAAGCTGTGGCAACAGACCAGAAAAAA
GAAATTCGGATCGAAGCTTTTGATAAGGTAGAACTTCGAGTAGCTGAAGTTCTTGAAGCA
GGTCCAGTAAAGGGTGCTGACAAGTTATTGAAGTTTAAGTTAGATGCTGGTGATGAAGAA
CCACGCCAAATTCTTTCGGGAATTGCTCAATCATATCCTGATCCAAGCGTTTTAGTAGGT
AAAAAAGTTGTGATTGTTGCTAACTTGAAACCACGTAAGATGCGTGGGGAAATGAGTCAA
GGAATGATTTTATCAACTGAACATGACGACCAAGTAAAAGTCGTGATGGTCGACGACCAA
CACCAAAACGGCGATGTTTTAGGTTAAAAAGATTTAACACAATGGGACTGGTGATGAAAC
AGGTGTTTTGTCCCAGCCCTTTTTATATTCAAGGAGGCAAAAATGCATATTTTTGATTCA
CACACGCATTTAAATGATGATGCTTTTTGGGGCAACGAACAAAAGTATATTGAGCATGCC
CAAAAATTAGGTGTTATAGCGACTGCTCAAGTTGGTTCCAATACGGTCCTAAATGAACGA
GCTATTCAGTTAGCCGAAAAATATCCTCATACCTATGCCATTGTTGGGTGGCATCCAGAG
GACGCTAAAGATTTTCACGAAGCTGAACGAATAAAACTATTAGAACAGCTCCAAAACCCG
AAAGTGGTAGCCTTGGGTGAAATTGGATTGGATTACCATTGGGATACTTCGCCTCAAAAG
GTTCAGCGTCAAGTTTTTGAAGAACAACTTCAAATAGCTATCGAGCAAAATTTACCAATT
TCAATTCACAATCGGGATGCTACAGAAGATACTTATGCGATTTTAAAAAATGCTGGTGTG
GATAAAATCAAGGGAGTTATGCATAGTTTTAATGGCGATGTGGAATGGATGGAAAAGTTC
TTGGATATCGGGCTTAACATTTCATTTAGTGGAGTGGCAAGTTTCAAAAAAACTAAAATA
GTCCATGAGGCAGTTCGCCAAGTGCCTTTAGATCGTATTATGGTTGAAACTGACGCTCCA
TATCTAGCGCCAGAACCACTCCGTGGAAAACAAAATGAACCAGCTTTTTCACTATATGTT
CTGGAGGCCTTAGCTCGGCATCGCGATATGGCACCTGATCAATTAGCCGAAATAACTTTT
GATAATACTTGTAAATTATATGGGATTAAAAATGAAGAAAATTAAAGAAGTCATTGTAGT
AGAAGGAAAAGATGATACTAAAAGAATCAACCTAGCTGTCAACGCTGATACCTTGGAAAC
TAGGGGATCAGCGTTATCTGATGAAACCATCGAACAAATTCGCCAATTGCAAGAGAGTCG
CGGAGTAATTGTGTTTACAGATCCAGATTTCTCTGGCGAAAAGATTCGTAAAACTATTTC
AGCCGAAGTTCCTAACGTTAAGCATGCTTTTTTGAAACGGAAAGATGCTGTTCCGGATCA
TAAGGGAAGCTTGGGAGTCGAACATGCCACTCCGGAGGTGATTCGCCAATCACTTGAGCA
TCTTTATACGGAAGATGAGGATGCTGCACCGCAAATTACTCAGAGTGATTTGATTGATGC
TGGATTAATTACGGGTTCAGCGGCAAAACAACGGCGAATTCGTTTGGGAGATTTACTAGG
GATTGGATACGTAAATGCCAAACAACTACCTAAAAGGTTACAACTGTTCCAAGTTGAAAA
ATCAGATTTTAATCATGCTGTAGAACAAATTAATGGAGGAATTAATGAATAATCAAATGG
ATATTGGTAATCCAACTCGAACTCGAGCTATCTTGGAAAAATATGGATTATCAGCTAAGA
AAAGTCTAGGACAAAACTTTCTGACTGACCCTAACGTACTTTTAAATATTGTGGATGCTG
CGGAAGTATCTCCTGAGGATGACGTAATTGAAGTTGGACCCGGAATTGGTAGTTTAACTG
AACAAATTGCCAAACGTGCTCATCATGTCTTAGCATTTGAAATTGATCGTAATTTAATGA
ACGTCCTAGATGAAACCCTTAGCCCTTACGATAATATCACGGTGGTTAATCAAGACGTTT
TAAAAGCAAATGTAAACGAAGAAGTCGAAAATCATTTAGACGGAAAACGTTGTTTGAAAT
TGGTAGCTAACTTACCGTATTACATTACAACCCCCATTTTAAAGACATTTATGGCTAGTA
CTCTGCCCATCGATAAAATGGTTGTTATGATGCAAAAAGAGGTCGCAGAACGCCTTACAG
CCCAATCTGGCGATAAGGAATATGGTTCCTTATCAGTAGTGGTTCAATATCGAATGAATA
CGCAAATTGAATTTGATGTTTCTTCTAAGGTATTTGTGCCGCGTCCTAAGGTCGATTCAG
CCATTGTGAGTCTTACGCCTCGTGCTGACTGGGAAGTAATGCCAGAAGACGACAAAGACT
TCTTTAAGACGGTTCACGGATGCTTTATGCACCGTCGTAAAAATATTTGGAACAATATGC
AGGGACTTTATGGTAAAGAACCGGAAATCAAAGCTAAAATCCAAAATGTTTTGGATGATT
TAGGTATTGATCCACAAGTGCGACCAGAGCGATTAACCGTGCTGGATTTCATTAAATTGC
ATAATCGGATTCAAATTGAAGGCCTTAAACGAAAATAATCCGTTTTCATGGGCTTGAAGC
ATAAAAAAATGAAATGTAAAGCGTTGATATTAAATTGTACGTGTGGTAAAATTGCAAACT
TTGTGAAACTATGATAGAATGTTTCACATGGGAAGGTGAAGTTAATGCCAAACACACTAG
CTACAATTAAGGATAAGCTCGATGGTCGCATCGGGGAAGAATTACTGGTGGTTGCTCAAA
TCGGACGTAAAAAGATTACTAAGCGTCGTGGCCGCCTGCATATGACATATCCAGCCGTTT
TCGTAGTAGATTTGGATCAAGACGAGAACTCCTTCGAACGTGTGTCATACAGTTACACGG
ATATTTTGACAAGAAACATCGAAGTTAACTTTGATGATGAAATCGACCAAGCTGAGCTGT
CAATTGAGCTTGATGATGACGTTGAAGAATTTGATGAAGACTAATATCTAATTAAATTGG
CGATAGTTGGGGCATTTAAGCTTTTATGACTATTAGCCTTTTTTATTTTTACCATTTTTT
AGTATAATTTAGGTTAAAAGCAAACGAAACAGGTGAAGTAGATGGAAATCACCGAGAAAG
CTCCAGCCAAGTTAAACCTATTTTTGGATACGCCGTTTAATCATCCTGATGGATTACCAG
AATGGAACATGATTATGACCTCGGTCGATTTAGCGGATTATGTAAAAATCGAAAGTATTC
CTGGTAAAATGGGAATTAAAGTTCGAACGAATACCGGTTTTTTACCTAACGATAGTCGTA
ATTTGGCGTATCAAGCTGCCCGGATTTTACAAGAAAAATATCACGTACGTGCCAAAGTAA
TTATAGAAATACGTAAACACATTCCGGTTGCAGCTGGATTAGGCGGAGGTTCGTCTGATG
CTGCTGCCGTTTTACGAGGATTAAATAAACTATGGAATCTTGAGCTTAGCTTAGAAGTAT
TAGCTAAAATTGGTTTAGAAATTGATTCCGATGTACCATTTTGTGTGTATAGCCGGACGG
CACATGTTTTGGGAAAAGGTGAAAAAGTAATTCCTTTAAAAAAATTACCTCCTATGTGGG
TGGTGATTGCCAAACCGAAACTTAGTGTGTCGACGCCGTATATCCTTAGTAAAATCGAAC
ACAAAGAGCTCCAACATTCTAATATCGAATCAATTTTAGATGCAATTGAACGTGAAGATT
ATACAGACATTTGTCGTTATATGGGCAATGTTTTAGAGCAAGTAACCGGAAAAGAACATC
CGGAAGTTTTAAAAATTAAAAATCGAATTAAACAATACGGGGCAGATGCAGCTCAAATGA
GTGGGACTGGGCCAACGGTATTTGGGGTTGCGTCAAAATCAAGCCGAGCCAAGCATATCG
TAAATAGCTTGAAGGGCTTTTGTCATGAAGTATATTTAGTTCGAATTTTGTGAGGTATAA
TAATGGCTAATCATGAAGCAACAAAACAGAAGATCATCGATGCACTATTTGAGTTGTTAA
AAGATAATGACTTAGCCAGTATATCGGTAAGTAATATTTGTCAAACGGCGTCGGTATCTA
GAATGTCGTATTACCGAAGCTTTAAAACTAAAGATCAGATTATTGATTATAAAATAGATC
AAATTTTTACTGACTTCTTTAACTATCTGATGGTACGTCCTAATCATGATATTGGGACCT
TTTTAGAAGCGTTTTTCTCAATCTGTCGGCGGAATGCTTCGTATATTGAAGCCCTAATTC
ATGCTGATTTAAATGATCGCTTGTATGATAAACTAAACTTTTATTTAACAGATTTAATTG
AACAAGGAATCTTTAAACTTCGGACGGATATCCCAGTGATGTGGGTTAATTTTGTGGCTG
GAGGACTAAACCAAATGGTTGTACAATGGATAAAAGATGGACTTGTGCAGACTAACCAAG
AAATGGTAATGGTGGCTCACCGCTTCTTAAGATAATTTTAAATGAAAAGAGCGGGGACTC
GCTTTTTTCTAAGGTATTATTGGTAGCGCTATCTTAAAAAATTTATTATAATGATAACAG
AAACGTATAGAGGAGTAATGGATATGCTTGAATATAAGAAGATTTTAGTGCCAGTTGAAG
GCTCTCCTAAGGGCGAATTAGCTTTGAAAAAAGCGATTTTTGTGGCGAAGCGTAACCATG
CTCACTTAGATATTTTAACTGTAATTCAATCTTCACGGTTTTTAGATGTGTACGGACATA
TGGGCAGTAACATGGATTATGTTGAAGTATCCCTTCGTAGAGCTAAAGAGTATGTTGAAG
ATTTGAAGGACCAAATCAAACGTAAATATGATTTTGAAGATGTTGAGGTATATGTGGAAG
CTGGCGATCCTAAGGCCATTATCGCTACAGAGATGCCTGAAAAGCTGGGAACAGATTTGA
TTATGATGGGGGCAACGGGGTTGAACGCTTTCCAACGAGCAATGATTGGTTCGGTAGCGG
ACTATGTTACAAGAGTTGCATTGATGGATGTTTTATTAGTTCGAACCGAGCTTGATAATC
TACCATATTCAAAATGATAATAGGGATTAGCATGGAGGGAAAATCATGAGTTCAAGAGAA
TTTAATCCGAAAAGATTTAGTAAGATTTTGGTGGGGGTAGACGACTCCCCTGATGCGCAG
TTGGCATTCCGTTTTGCAATGAATCGTGCTAAACAGGATGATTCTGAGTTAGATTTGGTT
ACGGTAATTGAAGAAAATGACATTAATATTTACCAAGCTTTAGATAAAAATTTCATTACG
CAAAAGCGAACTGAATTGGAAAAACATCTCCAAAACTATCGAAAAATTGCCTTGGAATTT
GGCATTAAAAAAGTACAAACATACATAGCAGAAGGCGAAGCCGGGGAAACTATTGTAAAA
AATGTGATTCCTAGTGTTGATCCGGACTTGTTAGTAATTGGTTCATCTTCTAAAACAGGG
ATGGCCAAATATTTTGGTTCTCAAGCTTCGTATATGGCTAAACATGCCCCAATTTCTGTC
TTAGTTGTTAGATAACTTTCAACAGGCATTCTTATCAGAAAGAGACCGTTTACAGAACGG
CCTCTTTTTATTTTTCTCAAAAAAATACTTACGAAAATTTTTTCTTTTTGCTATAGTGAA
CAAGCTATGTTTTTGAAGAAAGAGGTATTTTTTAATGAATAATGAAGAAAAAAGCAACGG
CATGATGCAAGCGCGAGTACCAGTTGAACATCCAATGTTGGTAATGGCGAGCATGTTGAT
TGGGGCCTTTGTGGGAATGTTTAGTGAGACATCTTTAAACATCGCTTTACCACAATTAAT
GGACAATTTACACGTGACGACGGGTACTATCCAATGGTTAGTTACGGGATACATGCTTGT
GATTGGTGTGGTATTGCCCTTTTCTAGTTTAATATCAAAATGGTTTACAACTAGACAGAT
TATTATTTTTGGTTTATTAGCGTTTATTGTAGGTTCTGTTATTTCAGCTCTATCATCAAC
CTTTGCATTATTACTGGTTGGTCGAATGATTCAAGGAATCGCTACTGGTTTAATTTTACC
TATGATGTTTACCGTAGCCATGTTAGTATTTCCACCTTATAAATTAGGTGCTGCAATGGG
CATGTGTGCTTTGGTAATTATGTTTGCTCCAGCCATTGGACCGACATTGACAGGTATTAT
TTTAGCTAAGTTATCATGGAACTGGATTTTTTGGATGTTCGTTCCTTTCTTAGCAATTGC
TTTGTTACTAGCTATTTTTGGATTAAAAAATGTTGGTGAACTTACTAAACCTAAAGTTGA
TGTAATTTCATTGATTGAATCAATTATCGACTTCGCTAGTATAGTAACCGGTGTTAGTTT
TGCTAGTGAAAAAGGCTGGGGTTCGCCAATTGTATTAGGGATTTTAGCACTTGGAATTAT
CGTTTTGGCATTTTATGTCAAACGTCAACTTTCGCTTGCTGAACCTGTCCTAAACTTAAA
GATTTTTGCCATTCCTGCATTTAGAACTGGTGCAATCTTAGTTATGCTTGATTTTGGTAT
TATTTTATCAGCAATGTACTTATTACCAATGTACATTCAAAAAGGTTTATTATTACCAGT
TGCACTAACTGGAATTATCATGCTTCCTGGTGGTGTAATTAATGCCGCTGTTTCAGCGGT
TGCAGGACGTTTATACGACAAGATCGGTGCCAAAGCACCAATTCGTATTGGACTAGTGAT
TGCATTAATTGGTGCAATTATGTTGGTATGTACTACGGTAAATACTTCAATTGCTTATTT
AATTATTGCTCATGTTATTTTGATGATTGGTTGTCCTTTGGCAATGTCACCAGCTCAAAC
ATATGCTTTAAATTCGCTTGAAGGTCCCCAATCTGGTGACGGTAGTACGATCATGAATAC
CATGCAACAAATCGTTGGTGCGATTGCAACTGCTTTAGCAACAAGTTTATTAGGAATTGG
ACAAGTAGCTTATCAGAATCATTTTGGTAAAGGTCATTTGAATGCTGCCTTCACTAATGG
TACACACTATGGTTTCTACTTTACGATTGCATTAATTATCGTAGGATTAATTCTTTCCTT
TAGTGTTAAAAGTAATAAAAAAGTTGCCAAATAAATAAAAAAGATGAACGAGAATTCTGA
ATCAGAAATCTCAGTTCATCTTTTTTGTTGAGTAATTATTTTGCGTCGTAAGCTTGTTGG
AAAAGTTCCACAATTTGTTGCTTAGTAGCTTTGCGTGGGTTGGAGAAGGCATTACCATCC
TTCAAAGCATTTTCAGCCATTAGTTCGAAATCTTTAGGATCAGCACCCAAATCTTTGATG
CTTCTTGGAATACCAACATCGTCGTTAAGTTGTTGCATAGCATCAATAGCTTTATCAGCG
GCAGCTCTAATGGAAAGACCGTCGATATTTTCACCCATGGCGACAGCTAAATCTGCGAAA
CGATCAGGGCAAGCAACTAAGTTGAAGCGTTCTACAATTGGTAATAGGATAGCACAGCAA
ACTCCATGAGGAGCGTCGTATTGTCCACCTAATTGATGGGCCATAGCATGTACGTAACCA
AGATCGGCATTATTGAAAGCCATCCCTCCCAACATTTCAGCTTCTACCATCTTAGTTCTA
GCTTCTAGGTTTTCACCGTTAGATACAGCTTCACGAAGGCTTTCTTCCACTAACTTGATA
GCTTGGAGACATTGACCATCAGTAATATCGTTGCGGTTAGTAGAAACGTAAGGTTCAATG
GCTTGGACAAATGTGTCCATCCCAGTTGCAGCAGTTAGAGCAGGTGGAACCCCGAGCATC
AATTTTGGATCATTAAATGATACGAGGGGAACATTACGCCACGAAACCACTACGAACTTA
AGATGCGTTTCTTCGTTGGTAATAACGCAGTGACGAGTTAATTCTGAAGCCGTTCCTGCA
GTAGTATTAACCGCGATCAATGGTGGAAGTGCATTTTCGAGCGTTTCGATTCCAGCAAGT
TTGGTGATATCGTCGCCATTCGTCAAAATAATACCAGTACCTTTTCCAGCATCATGAGCT
GAACCACCACCAATAGTGATAATTCCATCACAGTCATTATCCAAATAAACTTGTTTTGCT
TCTTGGATATTTCTAACTTTAGGATTAGGCTCTACTCCGTTGTAAATAACGTAATCGACA
CCCGCTTGATCAAGTGAACGAAGGGTTTGTTCAACGGGTCCATTTTCCATTTTTTCCAAA
AATTTATCAGTAACGATCAATACTTTAGACATATTGACCATCTTAGCGCGGTCACCAATC
TTTGCAATAACTCCAGAGCCAAAGAAGTTGACACTAGGCATAAGGAAATCAAAATTTTCT
TTCATTTTAAACGCCTTCTTCTTATGTATTTTCTTACTTACGAGCTAATATTAACACATA
ATGTATCCGTTTACAATCGTTGATATAATCGCAAGTTAAACGTTTTTATAGGGTTAAAAA
TAACTCCTATAAAGCATATACAATATGAACAAAAAAGCAAACAAACTCCTATGGAATTTG
TTTGCTTAGTTAATATTAATAAATCATTAATTCATCAATATTAGTATTAGCTTTTGTAAC
GGCATCTAAGTCTTGAGTAATTCGTCCGTCTTTCATTACTAGTAATCGATTGCCATAGGT
TACAGCATCAGAAAGTTGATGAGTAATCATGAGGGCAGTTAATTCGTCTTCAGTAACTCG
AGTTTGCGTTGCTTCCATTAACTCGGCACTAGTCTTGGGATCCAGGGCAGCAGTATGTTC
ATCTAATAGTAAAATAGCTGGTTTCTTAATGGTAGCCATCAAGAAACTTAAGGCCTGTCG
TTGACCACCAGATAGGTTGCCAGTAGGTGTTTTAAGACGTTCGCTTAAACGGTTAGGCAT
CGTTGCAGTAATTTGCTTAAACTCAGCGAGATGCTGCTTTAAACGGCGCAATTTAAGGCT
TCGGCGGCTGCCTCGTTTAGTAGCAAGTAAAAGATTTTCGGCTACCGTCATGCGCGGGGC
AGTGCCAAGTTTTGGATCTTGAAAAACGCGACTAATAAATTTAGTTCTTTTTTCCTCAGA
CATATTAGAAACATCGTGACCATTTACCAAAATCTGTCCTTCATCGATGGGTTGATTACC
GGCAATGACATTGAATAAAGTAGACTTTCCAGCACCGTTGGAACCCAAAAGGGTGATGAA
GTCGTTCTTATAGACTTTTAGATTAATGTTTTTCAAAATTTGAATTTCTTCAGTCGTGTG
GCGATTAACATAGACTGAAACATTTTTAAGTTCTAAAATGACAGGTCGTTCCATTTTAAT
CACGCTCCTTAGTTGGCATGGTAACCCCATGTTTTAAAATTCGGTCAAAATGAAATTTTT
TTCGTAACGTTGGCAGCATTAAGCAGAGTGCTAAGACCAACGATGAGATAAGGTTTAAAT
CGTTAGTATTGAATCCAGCCTTGAGTACCAGTAGGAGGACGAAACGATAAATAATACTTC
CACATACTACGGCTACTAAACGTTGATTCATGGTTAATTCACCAAAAACTACTTCTCCAA
TAATAATGGAAGCCAAGCCAATTACGATAATTCCAATCCCCATATTAACATCTGCGTATC
CATCACTTTGAGCGATGAGTGCACCAGATACTGCAATCATACCGTTTGAAACCATAAGTC
CCATATTTTTCATTTGATCGGTATTGATCCCTAAGGATTTCGCCATTTTTTCATTATCAC
CTGTGGCAATAAAAGCTTGCCCAAGATTAGTTTGTAAAAAGAGGGCCAATATAGCTACAA
CAATGGTAATGATGATCAGTCCAAGGACTACGCTATCAAAAAATTTAGGTAGTGACGCAA
AGAATTGTCCACTGAATAAGGTTTGTTTTCCTAGGAGTGAAACGTTAGAAGTTCCCATAA
TCCGCAAATTAATGGAGTAGCAAGCCGTCATAACTAAAATGCCGGCTAATAGGATTGGAA
TACGGCCTTTGGTGTAAAGGAGGCCAGTAATTAGCCCAGCAAGCATACCAGCTAGAAAAG
CAAGCAATGTCGCGATCAGTGGATTGAGTCCGTTAGTGATGGCAGTAACGCTAACGGCTG
CGCCAAGTGGAAAAGTTCCTTCAACCGTCATATCAGGAAAATCTAAAATTCTAAAGGTGA
GAAATAGTCCTACCCCTAGAAGGCCCCAGAGTAGCCCTTGTCCAATAGAAGATGTGATTA
AGTTCATTTGATTAACTCCCCTTTCTTTTGTGCTTCTTGCATTAAATCTTTAGGAATCTT
GATACCTAGTTTTTGAGCTTGTTTAAGGTTAATAGTTAAATCACCATGCTTGATAAATTC
AATGGGTGTCTGACTAATTTTTTCGCCGTTTAAGACGCGAGCAGCCATTTTACCAGTAAG
GACTCCGAGTTGATATTGATTAACACTGTAGGTGGCAATTCCACCATCTTTAACCATAGA
ATCGACGGTTGGAAAGATGGGGACGTTGGCAGCATTAGCATTCTTAACGAGGGTTGACAT
AGCACCGGCAATCGTATTATCAGTAGGAACGAAGACAGCATCAACATTTTGAACCATATT
TTGCGAAACTTGGTTTAAGTCATTCGAGTTTGAAATCGAATAAGCTTTAAGTTTAATTCC
AGTCTTAGATACCAACTGTTTGAATTTTTTAAATTGAGTAATTGCAGAATTATCACTAGA
TGTGTAGATAATTCCTAATGTTTTTAAATTTGGCATTAATTTTTGGATTAATTCTAATTG
TTCTTCTAGTGGTGCTTGATCGGAAACTCCCGTGATGTTTTTTTCAGGGTGCTTTAAATT
TTGTACCAAGGAAGCACTTCGTGGATCGGTAACTCCACTCATTAAAATGGGGGTAGTCGA
AGTTGTATTAGCCAAGGAAATTGAGGCGGGAGTAGTAATCCCGATTGATAAATCAACTCC
TTCATTTTCGAACTTTTCACTCATCGTCTTCAAGTTGCTTTGATTACCTTGAGCATTTTG
ATAATCAACTTTGAGATTTTTTCCGACTGTATAACCGGACTCTTTTAGACCAGCATAAAC
TCCCTTTTGAATTTGTTTTAACGCTGGCTGATCCATATATTGTAATAAACCAATGCGTTT
AGTCTCATTTCGATGGTTCGAGGTATGCTTTTGTTCAGCAACAAATGCATATCCTAAAAA
AATAAAAATAATGGCGATAAAGCTAAGCATTCTCTTCATAACAAGTTCCACTCCTCTAAA
TTTATAATAAAAAAAGGCAAGCCCATGGGGTTTGCCTAAAAAAAGCCCACATGGATGTGT
ATAAAATCCATGCGGGCTTGTTGTTATCGTTTGTTCATCACAAATGAGCCGGCACAGATA
CGATCTGTCATTCAGGTCGTATCTTGCCTAGACAAAATTACAACCTAATTACCGGCTTTG
CCAACCATTATTTACATGTGTTGAATGTAAAAGACTCATTTGTATTACCAACTTTCGAAT
TAATCTTCCATGAGTATATCTAAAATACTTTTCGTTTGTCAACTAAAAATTTAATTTAAA
ATAATCCGTTGGTTTAGCTTTGATTAGAAGCGTGGAAATAAAATCGAATTTTGCGGTCTA
AATAATAAGTTTTAGAGAAATTAAACAACACATTATTTTTACGATAATGTGATTGATATA
AAACAATATATTTATCACCTTGAGGGAGCCCAGTAATGAAAGCAGCTTCCGAAGTGAAAG
ATTCAATTCCAACGTATTGGTCGCTAGTATCGACGGATACACCATACTCATTTCTAATGA
ATTCTAATAAGGAATCGTGCGCAGCTTCGATTGGTAAAAAGGGAACCTCTTCGCGTTCGT
AATAAGCATATTCAAGAGTATATGCTTGACGATTACGAAAACGATAACGAATTACTCGAT
ACAAATCATCGCCGACTAAGCACCCAAATTCAGCTGCAAGAGCCTCATCAGCTACCACCC
GATCGAAAGTGATAACGCGTGAGGTTAGTTTGAGATGATTAAAGCCTTCTGAAACTCCCA
TGGTTAGGTTAATGGTTTGATCAGCTCGTGGTCCAAAATCGTTGATATAGTAGCCACTAC
CTTGAACACGGCGAACGAGTCCCTTTTGACTAAGAATATCGACTGCTTTGCGGATGGTAT
TACGACTAACATCATATTCTTGCATCAATTCGTATTCAGTTGGTAATTTTTCTTCAAATA
GGTGATGTTTAATTTTGTCAATGAGGTCATTTGCGATATTCGTATACAACGATGAACGCC
TTCTTTCCTTATCAGTAACGCTAATTGATAACTTTTTAACGAATTTGAATTATTGGTACT
TGTAAAATTTGTACCTACGTTTTATAATTCAATTGTATCGTAAGCGGTTTCATAGTCAAC
CGCCAAATTAAATAAAATTACAGGAGTGACTCATTATGGCTGAAAAAACAATTATGTTAG
TATGTGCTGCAGGTATGTCAACAAGTTTATTAGTTTCAAAAATGCAAAAAGCTGCTGAAG
CTGAAGGTGTAGATGCAGAAATCTTCGCAACAGCTGCATCAGATGCAGATAATAAATTAG
CTGAAAAGAATCCTGATATTTTAATGCTTGGACCTCAAGTTCGTTACCTTGAAGGTAATT
TCAAAGAAAAATTGGATATTCCAGTAGAAGTAATTAACATGCAAGATTACGGCATGATGA
ATGGTGAAAAGGTATTGAAGGAAGCTCTAACATCAATGGGTGTTTAGGTTTAATTGGGCT
TTGAATTAAAAGCGCTTTCGTTTTTTGAGGCGCTTTTTTATATAAATAAATTTAAGGAGC
ATAACAATGGGCGAACAAGAACAAAATCTAGAAGTGATCATGGGACTAATTATTAATGGT
GGGAACGCAAAGAGCTCTGCATTTGAAGCTATCAACGCTGCTAAAGCAGGAGACTTTGAA
AAAGCAGATGAAAAATTAAAAGAATCTGATGGTTTTTTGACTGAAGCTCATAACGTCCAA
ACCGGGATGTTAACTGAAGAAGCTAAGGGAAACCATGCTAAAGTTTCACTGCTAACGGTT
CATTCACAAGACCACATCATGAATGCCATTACTTTTAGAGATTTAGCTGGAGAAATTGTT
GATTTATATAAAAAAATGGCCGAAAAATAAAGTGAGGTTTTAATCATGACTGAAAAGCAT
TATAAGATGCCGGAAAATTTCTTGTGGGGCGGTGCAGTAGCCGCTCATCAATTTGAAGGC
GGATGGCAAGAAGGCGGTAAGGGAGTTAGCATTGCAGACGTGATGACCGCTGGAAACAAA
GATACTGCTCGAAAAGTAACGGACGGTATTAAAGATGGAGAAGTTTACCCAAATCACTGG
GGGATTGATTTTTATCATCGTTATCCTGAAGATATTAAACTTTTTAACGAAATGGGTTTC
AAATGCTTCCGTACCTCGATTGCATGGACTAGAATTTTTCCTAATGGAGATGAAACCGAA
CCTAACGAAGCTGGTTTAAAGTTCTATGATGATATGTTTGATGAACTGTTAAAATACAAT
ATTCAACCCATCATTACTTTGTCACACTTCGAAATGCCATATCATTTAGTAAAAGAATAT
GGTGGTTGGACTAATCGTAAATTGATTGACTTTTTCGTACGTTTTGCCGAAACAGTGATG
AAACGCTATAAGGGAAAAGTTAAGTACTGGATGACCTTCAACGAGATTAATAATCAAACT
GATTGGAGTAATCCTCATCATTTACTTCAAGATTCAGCCATTAAGGTTAAAGCTGGAACA
CCAGGAATGGAAGAAATGATGTATCAAGCCGCTCATAACGAAATGGTTGCAAGTGCTAAA
GTAGTTGAACTAGGCCATCAAATTGATTCGGAATATCAAATTGGTGCAATGATTGCAATG
TGTCCAATTTATCCACTAACTGCTAAGCCAGAAGATATCATGATGGCTGAACGTGCTATG
CAAACGCGTTACTACTTTGGAGACGTTCAAGCTAATGGTGAATATCCTAACTGGCTTCCT
AAATATTGGGAACGCCAAAACATCCATGTTGAAATTAGTGATGATGACCGAGAAATTTTG
AAAAAGGGTGCAGTTGATTATATTGGATTTAGTTACTATATGTCATTTACAACTAAATCT
ACGGATGAAAATACCGACTATGCCTATAAAGAAGCACGTGATTTAGTCGACAATCCTTAT
GTTCAAAAATCAGATTGGGGCTGGCAGATTGATCCTGTTGGTCTACGTTATTCGATGAAT
TGGATGCAAGATCGTTGGCACAAACCTCAATTTATTGTGGAAAATGGTTTTGGAGCATAC
GACCAAAAAGAAGCCGATGGTGCTGTCCATGATGATTATCGCATCAAGTATTTCCACGAT
CATATTTTAGAGATGGAAAAAGCAGTTGCCTTAGATGGGGTCAACTTAATTGGTTATACT
CCATGGGGATGCATCGATTTAATTTCAGCAAGTACTGGAGAAATGGCTAAACGTTATGGA
TTTATCTATGTTGATCAAGATGACCAGGGTAATGGTAGTCTAGAACGTTCGAAGAAGGAT
TCATTTGATTGGTACAAACAAGTAATTGCATCTAATGGTGAAGATTTATAGTAAGTTGTT
TAAGAATAATCAAGTTTTAAAGAGGTGATGTTGATGTTTAGTTATGAAAAAGTTCAAACG
TTGAATCAATTGGAATTGTTTGTGTATAAATACGTAACTAGTCATCTAGAAGAGTGTAAA
ACCATGACTATTCGAGATTTATCCACGCAGAGTCACGTATCTTCTACGACCATTTTAAGA
TTTTTGAAGAAAATGGGATTTGAGGGTTTTTCTGATTTTAAGTATGTTTTACGCCATCGA
AATGATCGAACTCCTGCTAGTGAATTGAGCCAAGACTTAGGTCCAATAGGTCAATTTCTA
AAACAGACTGCTACAACAGAATATACCGAAAAAATGGAAGAAGTTGCTCGCGTGGTTGCA
CAATCCAACACCCGTTTGTTCTTTGGAATGGGATCAAGTGGTAGTATGGCACAATATGGA
GCACGAATTTTATCGAATTATGGGATGCTCACATTGGCCATTACCGATCCTTTCCAACCT
CAACCCATCTCGGAACGCGACTATTCTAAAACATTGATTATTTTACTATCAGTCTCTGGC
GAAACTGAAGGTGTTTTAACGCAGGCCAATTATTATCGCCAAAATGGGGCAAAAATTGTA
GCAATTACTGCTAATAGTGCTTCAACGTTGGCGCAGATTGCGGACTATAGTTTAACTTAT
GATATTCCCGAAAATAAAGTAGGATCGTTGAATTTTACATCGCAAATCCCAGTTGTCTAC
CTGCTAGAGCAACTTGGTGAAAAAACTAGTAAATTAGTTTATCATCCTGAAATCAGTCAT
GAAATTTAAACTAATGAAACGATAATCGGTACTTGACGATTATTGTTTCATTTTTTTGTT
CTAAAGGACCAGAGTTAAGTTGACAAAGCAATGAAAGCGCTTAATAATTAGATATAGACA
AATAGGAGGTTAGTTAATTATGAAAATAGCAATTGTAGGTTGTACACATGCAGGTACCTT
CTCAGCGCAACAAATTTTAACTGAGCACCCCGATTATGAAGTAACGGTATACGAACGTAA
TAATAATTTGTCATTTTTATCTTGTGGAATCGCCCTTTGGGTAGGTAACCACGTTTCAGA
TCCTAATAAAATGTTCTATTCATCACCGGAAGCCCTAACTAAGTTGGGTGCTACTATGAA
TATGGAACATGATGTACTTAGTATTGACCCCGATAATAAAACTTTAGAAGTAAAAGATTT
AAAAACTGGTGAAATTAAAACAGATACTTACGATAAATTGGTGGTAACTACTGGTTCAGC
ACCTATTATTCCTCCGATTGATGGAATTGATAATAAACGAGTTAAACTTTGCAAAAATTG
GGCTCATGCTGCGGAATTAAAACGAATTGATAATGAAATTAACTCGGTAATTGTAATTGG
TGCAGGTTATATTGGAGCGGAACTTGCTGAACAATATGCCTTGACTGGCCGCGAAGTAAC
CTTGATTGATGGATTACCAAGTGTTTTAGCTAAGAATTTTGATCCTGAAATCTCTGATCG
AGTAGCTAAAGATTACACTGATCACGGAGTTAAATTGGCCATGAACGAAATGGTTCAAGG
ATTTAGTGGTGATGATCAGATTACTGTAAAAACCGATAAAGGCAGTTACACGGCCGACTA
TGCTGTACTTTGCGTTGGTTTCCGCCCACATACAGAATTATTGAAGGGCAAAGTGGATAT
GTTGAAGAACGGAGCAATTATTACTAATGAATACATGCAAACTTCGAACCCTGATATTTT
TGCAGCAGGAGATTCATCCGTTGTTCATTACAATCCAACTGGAAAAGATGATTACATTCC
ATTAGCAACTAATGCAGTTCGTCAAGGAATTTTGATTGGACATAACATTGAAAAACCAAC
GATGAAATATCTTGGTACACAAGCAAGCTCGGCAGTAGCACTCTTTGGTAAGACGATGGC
AAGTTCAGGATTAACTGTTGGTGCGGCTAAAGCACGGGGTGTAGAAGTAGACTCTGTAAC
CTTAGAACAAGACTATCGTCCCGAATTTATGCTTTCAACGACCCCAATCCTAATGCGGTT
AGTTTGGGACCCAGAAACACGAGTGGTTCTAGGTGGATCATTCTATAGCGAATATGACTG
TGCTCAATCAGCTAATGTAATTTCATTAGCTATTCAAAATAAGATGACGATTGATGACTT
ATCCATGGTTGATATGTTCTTCCAACCTAACTACGACCAACCGTTAAATTATATTAATGC
GTTAGCAATGACGGCGGTGGCCCAAGCGGATGCAAAATAAATAATAAAATAGTTCAAAGA
GGCGAAGGATGATGGCAAACAAAACCAAAGTTGCATTAGTAACGGGAGCAGGACAAGGAA
TTGGGGCAGCAATTGCGACCCGATTGGCTAACGATGGATTTGCGGTGGCAGTGGCAGATA
TGAATACTGAAACTGCTAACAAAGTTGCTGAAAAAATTAATAGCAATGGTGGAAGGGCTC
TTTCAATCGTGGTTAATGTAGCAGAACGTGATAATGTGTTTGAAGCCGTTAGGACTACGA
TTCAGGAACTAGGTGGACTTGATGTGTTGGTCAATAATGCCGGCCTAGGACCTACCACAC
CAATTGATACAATTACACCAGAACAATTTGATAAAGTTTATCACGTTAATGTAGGTGGAG
TACTTTGGGGAATTCAAGCAGCAACGGAAGCATTTAAGAAATTAGGACATGGTGGAAAAA
TCATCAATGCGACTTCTCAAGCCGGAGTTGTTGGAAAACCTAATTTGGCCCTTTACTCAG
GGACTAAGTTTGCTGTCCGAGGAATTACTCAAGTAGCAGCACGTGATTTGGCGGATTTTG
GTATTACAGTTAATGCTTATGCACCGGGAATTGTACGAACTCCGATGATGATGGATATCG
CACATGAAGTTGGACAAAATGCTGGTAAAGATGACGAATGGGGTATGCAACAGTTTGCTA
AAGACATTACCTTAAAACGTTTGTCAGAACCAGAAGATGTGGCAGCTGCAGTATCATTCT
TAGCAGGACCAGATTCAAATTATGTAACTGGACAAACAATTATTGTAGATGGTGGAATGC
AATTTCATTAAAATAAAAAAACTTTTGAAACAGGGGAACTGTTTCGAAAGTTTTTTATTT
TTTAAGGATATTTTGAACGATTTTTTGTAATTCAGGCACAACTTCCTGCTCGAACCAAGA
ATTTTTAGCCAGCCAAATGTTGTTACGAGGTGAAGGATGCACCAAAGGAAAGTATTCGGG
AAGAAAGTTACGATAATTTTGCACCAGATTAGTTGTGGTGGTAGAGCGAGGAACATTTAA
ATAATGTTTTTGCGCATAGGATCCAATTAACAGAGTAAGCTGGATGTTAGGCATAATATC
CAGCATTTTTTGATGCCATTTTTCAGCAACTTCTTTACGAGGCGGAACGTCGCCACTTTT
AGCTTTACCAGGATAATAGAAATCCATTGGAATTACCGCAATATCACCAGAATTATAAAA
AGTATCCCGTGAAATTCCCATCCAAGCGCGTAAACGATCACCACTTTGGTCGTTCCACAT
AATTTCCGTATCTTGGACTTTTTTTCCGGGGGCTTGTCCCACAATTAAAATTTTTGCTTG
GGGATTAATACTATAAATTGGATGCCATCCTTGGGCGGTATAAATTGCATTTTGAGGATC
TTGCATGATTTCTTCGAAAAAAGGCATGTTGTAGTCCATCGTTAATCCTTCCTTTAAAAC
TATTTACAAATTATGGTAACACTAAATGGCACTGAGATAGTAAAAAACAAACATCGTTAA
ATATAGATGTTTGTTTTTTTGAAGTAATAGTTTTAGCAATAATTAGAAATAATCTGCCAA
AATAGGTTTCTGAGGTACGGTGATGGCATCTAAGTTTTTTACGTTATCCGATGTCCAACC
GGCGATTTTTCCATGTTCTACCAAGGATGCTGCTGAGCGATATCCAAAAAGAATTTTAGT
TAATTGTTGGATTGTAATCGCGGTATGGGTATCTAATGGTACGTTTGATTTTTGAACCGA
ACGTACTTTTCCGTCAAATTCAAAAGTCCAATGTCCATTATTTTCAGAAAGGACATCATC
AATAACATCCAGGGTGAATTTAGCTGGAGTTGATGTAGGATACTTTTCTAAGAAGTCTTG
CAAATTAACAATTCGGGCCATCATATAAGGCTGGAAGGTAGTTGTCACGCTATAAGGTTC
GTCGACTAGATCAAAATCGATATCAGCGACAGGGCTTTGATAGATAAAGTTTTCGGCAGT
AGTTCCATGCTTGGTGACAAATTTCCAAAGTGCTTGGCGACTTTCAATATCGGTGTTAGC
AACTTCGTAAATGATAAATTCGCTAGCGGTACGTTCGTAGATGACATAACCAGTAGGTTG
TTGATGTTCAAAAGCTACGGCCAGTTGGCGATTAGCAAATTTTTTAGGTAGATAATCCCA
CCACCAATCGGCTCGGTTTAAACCTCCCCGTTGAGCTAGTGGAGACTGTTGATAGATTGA
TTTTAGTAAATCAGTATTTGAACTAAAGTCAAGGCGTTTAACTTGGACGTTTTCGGTATT
TTTTGAAATACGTGGTAATTTATCGCTAGCCATAGTGTAGGTAACATGGTCAAAAACTTG
TTCATAGCCAAAGCGTCGATAGTAACTGAAAGCAAATGGTGCGAGGTAGGACAAAGTTAC
CTGGTTGTCATACATATCCTGTAAAGCAGCTTTCATCAATTGGCTCGCGCCCCCTTTACC
AGATGCTTCGGGAGCGCTCATCACATCGCTAATACCGTTCATTTTAAAATTGGTTCCAAA
AAAATTTGTTTCAAAAGGAATACTTAAAATACTAGTTTCAATTTGACCGTCAACGGAGAT
TCCATAGGGAATAGCGTGTTGGAAACGACGATTCCAGAAATCGCGACGGTTAGCGCTATT
TTGCGCATTAAATGCATATAGATATAGTTGATAAATTTCTTCTTGGTATTGTTGATCGAG
AATAAAATTACTCATTACTAGTTCCCCCAAAACGTGATTAATACTATCATTATACCATTT
TTGAAAACGTTATCTTGAAATTAGACGTCCCATATTAAAATTTTTTTGTTATAATTGAAT
ATTGTAAATAGTAATTATTACTCTTTAGGAGAAAGAAATGCGAAAAAAAATAATTTGGTT
AGTGTCAATGTTATTGTTTAGCACTATTTTTGTTGCGGGATGTGCTGGACCTAAAAGTAA
GTCCAGTGGCAAAGTAGGAGTGATTAGTACACTTAACTTTTATGGAGAAGTGGCTAAAAA
GGTTGGCGGAAATCGAGTGCAGGTTACCAACATTATTGATAATCCAGCAGTCGATCCCCA
TGATTTTGAGCCGACAACTAAGACGGCTAAATTAATGACCGACGCGGATATTGTAGTTGA
AAATGGAGTAGGAACAGATACTTGGGTTCAAAAAATTACTCCTCAAAAAAAGCAGCTTAA
GGTTTTAAATATGGGGAAACTCACGGGTAAAGTTGATGGTGATAACCCACATTTGTGGTA
TAAATTATCAACAATGAAAACCTTAGCTAACCATTTAGCTAAGGAATTAGGGAAAAAGGA
TCCAAAACATCAAAAAGAATTTACCGAAAATGCTAAGAAATATGTTGAATCACTTCAACC
AATCCAACAAAAGATTGATCAAATTAGAGCAAAAAGTGCTGGCAAAAAAGTAGCAGTTAC
AGAGCCAGTATATGATTACACGCTGGATGAGCTCGGATATAAAGTTAGCGACCGAGCTTT
CGCTTTAGCAATTGAAAATGAGACAGATCCATCGCCTAAAATGGTGGAAAAATTACAAAA
AGATGTAAAACAAAAACGGATTGAATTTATTGTAAATAATCAACAAACTGGTAATAAAGT
AATCGATGAGCTTCTAAAGCTAGCTAAGAAAAACGATACTCCAATCGTGAACGTTACAGA
GACGATGCCGAAGGGAAAAAATTATCAAACGTGGATGCTTTCACAGTTAAACCAAATTAG
TAAAATACAAGAGGGTAAAAATTAATGACTGAAACGCTTGTTCAAGTTCAAAAATTAGCA
ATGGATTTTCCAGGGCAAAAATTATTTAATAATTTGAGTTTTGATGTAGATCGTCGTGAC
TTTCTAAGCATTATCGGCGAAAATGGGGTCGGAAAGACGACTTTGATTCGCGCACTACTG
AATCAAGTTAAGCCTACGAGTGGTAGCATCAAATTTCGTAAAGGGACGAAGGTAGGCTAT
GTGCCTCAATTTAGGAATATTGAACGAGATTATCCCTTATCTATTCGAGATTTCGTAGCC
TTAAATTTACAAAACGGAAAAATGCCGTGGCTATCCAAAATGGAACGAACGCAACTCGAT
GAAATTCTTGAAGAAACTGATTTAGTTGATATTCAAAATACTAGAATTGGGCGAGCTTCG
GGTGGACAAAAACAGAAAGCCTATTTGGCACAAGCCTTAGTGGATAATCCAGATTTATTG
ATTTTAGATGAATCAACAGCTAGTTTAGATACAGTTCGTAAATATGAACTATTTAATTTA
GTCCAACACTTTAATCAACAGCATGATTTAACCGTAATTTCCGTTACGCATGATTTTGAT
TTAATGCAACGCTACTCCAATCGTTATTTGATGCTAAAAGAAGATCACTACGCATTGGGA
GAAGTAGCTGATATTAAAAATGAGGAGGACTTGCTAGATGTTTAGTTTTGAGTTTATGCA
AAATGCCTACATTGCAGGGACCTTCATTGCCATTATTTGTGGAATTATGGGTGTGTATGT
TGTAGGACGTAACATGTCATTTTTATCACATATGTTATCTGAGATTGGTTTTTCTGGAGC
TGCTTTTGGTATTTTTATGGGATGGCAAGCCTTATCCGGAATGCTATTATTTACAATCGT
TAGTTCGATTTTAATCGGTAAAATGAGTGTACAAGCTTCCAAACGAGAATCTGCAATTTC
GGCAGTTTCAAGTTTATTTTTAGGATTAGGAATTTTATTCTTATCGATTTCCAATAAAAA
TGTTAGCTATGCTACAAATATTTTGTTTGGTAGTGTAATCGGAATTGGGCGAGATGAAGT
TAATCAGGTACTGTTGTTAACGATCATTTCATTAGTATTTATTTTATTTTTATATCGGCC
CTTAAAATATGATTCCTTTGATCATATCGGAGCTTCAGTCAAGGGAATTCATACTAATTT
TGTTTCAATTTTATTTTTAGTTGTATTAGCGCTCAGTGTTAGTACAGCAGCCCAAATTGT
GGGCTCATTGCTAATTTTTGTACTGCTAACCTTGCCGGCAGCTGCGGCTAAGATTGTTGC
CAAAACGGTAAGTGGAATGATGCTCTTTGCGATTAGTGCCGCTTTAATTGGAGTCTGGTT
AGGTTTATATTTAGGCTATGTAACTAATTGGCCAGTCAGCTTCTTTATTGCGCTAATTGA
ATGTGTAATCTATTTTGGTTCGATGATTATAAAAAAAGATAATTAATTAAAAAGACTGAA
TCCTAAACGATTCAGTCTTTTTATTATATTTTTGGTCTAAATCCGAACATTATTAATGAA
CTATGATATTATATTCATTGGTAAGTAAAAAGTAAGTAATTTTTTGCGAATAATACGCAA
AAGAAGAGTGGAGTGAAACCAATGAAATTGAAGCGAAGTGAACGATTGATTGATATGACG
AACTATTTAATCAATCATCCAAGAACGCTCATAACTTCTGGATTTTTTGTTACAAGATAT
TCATCCGCTAAATCTTCTATTAGCGAAGATTTATCCATTATGAAATCAACTTTAGAAAAA
CAACAACTAGGAACCATTGAAATTACTAATGGGGCTGCTGGTGGTATTAAATATCTTCCG
GGAATTGGATCAGAGGAGGCTCACAAAGTTGTTGATGAGTTAACTGAACAACTAGCGGAT
CCAAGTCGTAAACTACCCGGTGGGTATCTTTACATGTCTGATTTGTTAGGCCATCCCAGT
ACCTTACGGGCCATTGGCCGAATGTTAGCTAGCGAATATATGCGTTCTGATGTTGATGCA
GTTATGACTGTGGAAACTAAAGGGATTCCACTAGCTCAAGCGGTTGCGAACTATTTAAAT
GTTCCATTTATTATTGTGCGTCATGAATCCGTGATTACCGAAGGTTCGACTATTTCAGTT
AACTACGTTTCACGTTCATCAGAACGTATCCAAAAAATGGAATTGTCTAAACGTAGTTTA
CAGCGAGGAATGAAAGTTTTAATCGTGGATGATTACATGAAGGGTGGCGGCACGGTTCAT
GCCATGGTTGATTTACTGAAAGAATTTGAAGCTGAATTAACCGGCATTGCCGTCTTCGCG
GAAGGTACATACAAGGGACAACGTGCGATTGAAGACTTTACTTCCTTGTTAAATGTCGAT
ACATCTCAAGATGGACAGGTCCAAATTAAGGCCGGAAATTATTTTGAAAGAAACTTTAAG
GATATTGAGGAGCGCTAGTAATAATGGAAAAAAATACAATCATTTTAGCTGCAGGTCAAG
GTACTCGAATGAAATCAAAACTATACAAAGTTTTGCATCAAGTTTGTGGAAAAGCCATGG
TGGATCATATGCTAACTCAAGTTGAAAAAACGAATATGGATCATATTGTTACCATTGTTG
GGCATGGGGCAGAAAAGGTTCGTGAACTTTTAGGTGATCGTACAGAATATGCAATTCAAG
AACAACAATTGGGTACGGGACATGCCGTTTTACAAGCTGAAAAAATTTTAGGTGATAAAG
ATGGAATGACCATGATCGTTAGTGGTGATACACCTTTATTTACAGCTAAAACTTTTGAAA
ATCTTTTTGAATATCACCGTCAAAAAGGAGCGGCTGCTACAATTTTAACCGCGCGTACTG
AAAATCCATTCTCATATGGACGAATTGTCCGTAATGAGGTTGGCGTTGTTTCTAAAATTG
TAGAACAGAAAGATGCTACCACTGAAGAAGCAGAAATTAAGGAAATTAATACCGGTGTAT
ATTGTTTCGATAACCAAAAGCTTTTTGCGGCACTTCATCAAGTGAAAAACGATAATGCTC
AAGGTGAATACTATCTTCCAGACGTAATCGGTATCATGAAAGATGCTGGCGAAATTGTTG
CCGCTTATGAAATGGCTGATTTCTCAGAATCAATGGGAGTTAACGATCGTTTAGCACTTT
CTAAAGCTACTAAGGTTATGCAACGCCGAATTAACGAAGAACATATGGTTAATGGTGTTA
CAATCATTGACCCCGAAAATACCTACATTGATTATGGAGTAGAAATCGGTCCAGATACCA
TCATTGAACCGGGTGTTCAAATACAAGGTAATACTAAGATTGGTTCTAGTTCAGTGATTG
GAGCGCATTCGAAGATTGTTGATTCAACAATTGGAAATCGTGTAACGGTAACTTCATCAC
AAATTGAAAGTGCCATCATGCATGATGATAGTAACATTGGTCCACACAGTCATTTACGCC
CTCAAGCTGAGATTGGTGAATTTGCACATGTTGGTAACTATTGTGAAGTTAAGAACGCTA
AGTTAGGTGCACGGACTAAAATGGGGCATTTGAGTTACGTTGGAGATGCAGATCTTGGTA
CGGATATTAACATTGGTTGCGGAGTGGTATTTGTTAATTACGATGGTATGAATAAACATC
ACTCAACAGTTGGAGATTATGCCTTCATTGGAAGTAATTCTAACATTGTTGCTCCAGTTA
CCATCGCTGATCACAGTTATGTAGCTGCTGGCTCAACCATTACGAACGACGTTAATAAGT
TTGAAATGGGTATTGCCCGCGGACGCCAAGTTAATAAAGAAGGCTACTTTAAAAAGCTTC
CAGTTTACGATGCGGCATTAAAAGCGGAAGAAGAAAATAATAAATAATAAAAAAGGATTG
CTATAGTGATAGTGACCGCTAAGAGTTAGACTAAATTCTAACTTTTAGGGTGGCTATCAT
GGCAATCCTTTTTTTGGTATTTAAATTTAGATTATGCACTAAGTTCTTGTTTAGTCGATT
TACTTTCTGAGGCTGTCAATTCTTCCAGCAAGACTTGGTAATCAGCACTAATCAGTAAAT
CATCCTTACGTAATGCATCCATGAATTTAGCATCAATAAAATTATTTAATAGTTGAATCA
AGTTATCATAAAAACCATTAATATTTAGAATGCCAATTTTTCTTTGAGGGATGATACCAA
GCGCCATATTTGATAATAGCTGGCTTAGTTCCTCTAAAGTTCCTAATCCTCCAGGAAGAA
TTAAAAAGGCATCGCCACTGTTAATTAATAGCTCCTTACGCTGAGCCATAGTAGTCGTTT
GAATAAAGGACGTGGTATTTTTTCGAGGAAGTTCATCTTCAAATAGCCCCTCAGGATAAA
TACCGGTCACTTTTCCTCCATTTTCAAGTACGGCTTGACTAATAGCTCCCATCGTTCCAG
ATGTAGAACCACCATAGACTAGTTCAATCTTTCTTTTGGCAAGTTCATTGCCGATTAATC
GAGCTGTTTCACCATAATTTTTTTGGTTCCCAAAACGTGCACCACAAAATACTGTAATTT
TCAATTCTATCCCTCCAATAACATCAAGACACTAATTATAGTGGGTGTCGTATTTGAATG
TCAATATATGGTATTAATGTTCTAATATTACAAACATTGAAAGTTAAGAAGTTTGAATAA
AGAATTTTTATCGAAGTAATTAATTGTCATTTCACAAAATATTGTTAGTGTTACGTATTA
TTTTGAGAATACGTGACAATATTTTGCTGTTTAGACGAATTATGGATTATTTTTAGTACT
CATAATGGTATATTTAAGTACAGAAAACGGTTTCTATTTTTAAAATTATTTGGAGGGATT
TTGATGGTAAGAGGTTTAAGAAGTGCAATAGTAGCTACTGCAGTTACATTATTATTAGGG
AGTTCAGTTTCTGCGAGTGCGGCATCGTTTACGGTAGCAAATAATAGTAGTAAAAAGGAT
GCGACAGAAAAGGTTTATTCTTATGCAAAAAATGAACTTCTGAAGAAGAACAAAGATATT
GCTACAGATGAATCGGGCAAAACTAACAATGCAAAGCTTTTTGATAAAAAGGCATATAAA
GGGGTAGGTGCAGCTGGCGGATATCAAGATTTACTTTTGGGCCTAAAAAAACAAGGCTAC
AAGTTTACTGCTGCAGATAAGAAGTTAGTTACAGACAACTTGGTAATTACAAAGAAAAGT
ACACCGGCACAGTTAGCTAATGCCATCATTGGTTTACAAGCATTAGGTTTGAATCCAAAA
GCATATAAGACTTCTAATGAAAAGTTGAATTTAGTGTCAACTCTATATAAGAGCAAAGCG
GTTCTAGGTAAGAGTGCAACGGTTAATGAACAAGCCCAAGTATTGGTAGCTTTGAAATCA
AACAAAAATTTCAAAGCACCTAAGAACGCTAAGTTCACAGTTAAAAAGTTGAGCAAGAAT
GTTGCCAAGCAACAAGTTAAAGTTGCAAATAAGAAGAATAAAAACTATAAAAACAATGGT
GGTTGGGCATACGACGGTAAAGCAGCTGATGTAGATGTTGATACCACAGCAATGACTCTA
AATGCTCTAAAAATGAGTAAGAATAAGAGTAAGATTGTAAAAAATGCAATTAATAATGGA
CAAGATTTCTTGAAAGCTAATGTTAATAAAGATGGAGGTTTTGGAGTAGCAGGTGCTTCA
AATGCTAATACAAACGCTGAAGTTATTATTGCATTATCAAATTCAAAGAAGACTTTCAAG
AATATTAATGTTAAAAAGTTGAATGAAAAACAAGAAAGTTCAACTCTACAAAATACATTA
TCTTTTGTAAAGAAAGATGGATCAATCAAAGGTGCTTACGATGCTTCACTTGGAGCTGGT
CAAGTACTCGTAAGTCTTAGCGCTTATGGAAATGGAAAATACGCAAGCAAGACAGTATAT
CAATTTAACTAAACTTTTGGAGAAGCTCAATGAAGCATAGGATTTTCCCGTTGATGGTGG
GTATTTGTCTACTAATTGGGATTGGTATAGGAATATTTGGTATATATGGAAATTCTAATA
AAGCAAAATCAACTAATACGAATGTAACGAATAGCCAAATTCATACTAAAGTTCCAAGTA
GTAAAGTGAGAGTGACTATTGAAGTTGATTTAAAACAGCCTAAAGAAAAACATAAGATAC
TTTTAAATAAGGATATTGACTATCAGAAGGATTTGAATGCATTCACTGCGTTAAAGAAGG
TAGCTAAAAAGAAAGTTGGTTACCAAAACGGTGCTACTATCTATGTGTATAAAATTGGAA
AATATTCTGAGAATTACATACACTCAGGTACAGGATGGAAATATTATATTAATAACAATG
ACGATATAGTAAAAGCAGCTAATTTGAAGAGTTTGAAGCCAGGTGATCATCTATATTGGA
AATTTGTAGACGGATATTAAAAATTGAGGAATGATTTAAATGAAAAGACCAATGTTTATT
GGACCCATCGGTTGTGGAAAAACAACGCTCTTGCAAAGAATTAATAACATAGAATTGCAC
TATAATAAAACGCAAACAATAGAGTTTTATGATAATGTAATTGATACTCCGGGAGAATAT
ATTGAACACCGTCGAATGTATACTAACATTGCAACTACAGCAATGGATGCAGGAATGATT
GTTATATTGCAGAGTGCCACTGATTCTAGGTTAATTTTTCCAGAAGCTTTTAGTACAATG
TTTGGACGTCCTGTTATTGGGGTTGTAACAAAAATTGATTTAGTCACTAACCAAAGCCAA
ATTGACATGGCCGAAAAACGTTTAAGAAGTGCAGGAGCAGTTAAGGTCTTTGCATTATCC
TCAGTTACAAACGAAAATGTTGATGAATTTGCAACCTATCTAGAAAATACAAAAGTTAAA
TAATAAAATGCCCAATGAAAGTTCTTATTTCATTGGGCATTTTTTAATGGACAAAAAAAC
AATAGTTTAATTTTGTCATTTTTGGAATTATTTTACTCATAAGTGTTTTAATCAGTTTTT
TTCTTAAAATAACCACTCCAAAAAGTGCAAACGCTTTCAATTATACTAGAAGCAGGCCCA
ATTGGGACCATATCAATTGGAAATTACAAATAAAACGGAGGAATATCTCATGGAGCATGA
AGCACTAGGATTAATTGAAACAAAAGGTTTAGTAGCATCAATCGAAGCAGCCGATGCAAT
GGTTAAAGCTGCTAATGTTGATTTAGTTGGACAAGAAAAAATTGGTCATGGACTAGTTAC
AGTGATGGTTCGTGGAGATGTAGGAGCTGTAAAGGCCTCAGTTGATGCGGGAGTTACTGC
AGCAGAAAACATTGGTGAAGTCCTTTCAAGTTATGTAATTCCACGTCCCCATGCAGATGT
TGAAAATATTTTACCAAAAGTAAAATAATCACATTAAAAAAATAGATTATTAATTTTTAA
CAGGTTTCATCTGGAGGGATGAATATGAACAATTTTTTTAATTCAACTAGTACAGTGCCT
GAATTTGTTGGATCTAGTGAAATTGGAGATACGATTGGTATGTGTATCCCTAGTATCGAT
GTAATGTTGTTAGATCAGTTGCAAGTAAGCACTAAAGATTATTCTGTCATCGGTGTGTTA
AGTTCACGTTCCGGTGCTGGTCCACAAATCATGGCAATGGACGAAGCTGTGAAGGCAACT
AACACTGAAGTGTTGGATATTGAATTGCCACGAGATACTAAAGGTGGAGCTGGTCACGGC
TCGTTAATCATTATTGGTGGTAGTGATCCATCAGATGTTCGCCAAGCAATTGGTGTCGCC
TTGGATAATTTATCAAGAACTTTTGGTGATGTTTACAATTCTCCTGCAGGTCATCTTGAA
TTACAATTTACTGCCAGCGCTTCTAGTGCTGCAAATGTGGCTTTTGGAGCTCCAATCGGA
AAAGCTTACGGATTAATTTGTGGTGCACCATCTGGGATTGGTGTAGTGATGGCAGATACA
GCAATTAAGACTGCTGGTGTAGAAGTTCTAGGATTTGCATCACCTGGAAATGGAACTAGT
TTTTCTAATGAAGGTATTCTCCATATCAGTGGAGATTCTGGTGCTGTTCGTCAAGCTGTG
ATGGCTGGCCGTGCAGTAGGATTAAAGTTATTAGCTGAACTAGGTGCAGAACCTAAGAAT
GATTTTCCATCTTATATTAAGTAGGAAATGGAAAGGGGCTTTACTTTGAAAAGACAAAAA
AGATTTGAAGAATTAGAAAATCGACCAATTCATGAAGATGGATTTGTTCGTGAGTGGCCG
GATGAAGGTTTAGTAGCAATGATGGGTCCTAATGACCCTAAACCAAGTATCAAAATTGAA
AATGGTGTTGTAACTGAACTAGATGAAAAAAAACGTGCAGATTTTGATTTGATTGACTTA
TATATCGCGAAATATGGTATCAAACTCGAAAATGCCGAGAAAGTTATGAAGATGGATTCA
ACTAAAATTGCCAATATGCTAGTTGATCCTAATGTACCTCGTAAAGATATTGTTGAAATT
ACAACTGCAATGACGCCAGCTAAAGCCGAAGAAGTAATTAGTAAGTTGAATTTTGGTGAA
ATGATTATGGCAACGCAAAAAATGCGTCCACGTCGTACGCCTGCTACTCAATGTCACGTT
ACTAACATTCGTGATAATCCAGTTCAAATCGCTGCTGATGCTGCCGATGCTGCCTTAAGA
GGTTTTCCAGAACAAGAGACTACTACTGCTGTTGCACGTTACGCACCATTAAATGCAATC
GCTTTAATGGTTGGTGCACAAACTGGTCGTCCAGGTGTACTTACACAATGTTCTGTTGAG
GAAGCAATGGAATTAAGTTTGGGAATGCGTGGATTTACAGGTTATGCAGAAACAATTTCT
GTATATGGTACAGATCGTGTATTTACTGACGGTGATGATACGCCATGGTCTAAAGGATTC
TTAGCTTCTTGTTATGCATCACGTGGATTAAAGATGAGATTTACTTCTGGTTCTGGTTCT
GAAGCTATGATGGGATATACAGAAGGTAAATCAATGTTATATCTAGAATCTCGTTGTATT
TTCATTACTAAAGCTTCTGGTGTACAAGGACTTCAAAATGGTGGGGTTAGTTGTATTGGT
ATTCCAGGTGCTGTTCCTTCAGGTATTCGTTCAGTTATGGGTGAAAACTTATTATGTATG
ATGCTTGATTTAGAATGTGCATCTGGTAATGATCAAGCCTTTTCTCACTCAGATATTCGT
AGAACAGAGCGACTTTTAGGTCAATTCATTGCAGGAACGGATTATGTATCATCGGGTTAT
TCATCAACTCCAAATTATGATAATACTTTTGCCGGATCTAATACAGATGCTATGGATTAC
GATGACTATTACATCATGGAACGTGATTTGATGATTAATGGTGGAATCCATCCCGTTTCT
GAAGAAGAAGTTATCAAGGGACGTAACAAGGCTGCCAAGGCACTTCAAGCAGTATTTGAA
GAGCTTGGATTACCAAAGATTACCGATGAAGAAGTAGAGGCAGCAACTTATGCTAATACT
TCAAAGGACATGCCTGATCGTAACATGGTTGAAGATATGAAATCAGCTCAAGAACTCTTA
GATCGCGGAATCACAGCTGTTGATATTATAAAAGCGCTTTATAACCGTGGATATAAGGAC
GTAGCTGAAGCTGTACTTAATTTGCAAAAACAAAAAGTTTGTGGTGATTTCCTTCAAACT
TCATCAATTTTTGATAAAGATTGGAATATCATTTCGGCTGTTAATAACGCAAACGATTAT
CAAGGGCCAGGAACAGGTTATCGCCTAGACGAAGATACAGAAGAATGGGAACGTATAAAG
AATGTACCATTCGCTATTGATCCAGGAAATATGAAATTTTAGTCGAAGGAGGTAAAAAAA
TGACCCAAACTATTGATGAAAACTTATTAAGAAAAATTATTAAAGAAGTTATGGCCGAAC
AACAAACTTTAGATACCGCAATTTCTTTTAAAGACGAGCACACTTCTTTAGACGAAAGTG
ATACTGGTTCTGAAGATCGTTCAACAATTTCTCATAAAGTATCAGAAAACAAGGTTGATT
GGTTTAAACATGTAGGAATTGCTAAACAAGGATTCTCAAAAGATGAAGTTGTCATTGGTG
TTGCTCCGGCTTTTGCTGAAGTTTTAGAAAAAAATATGACTGGTCTGGAACACAAGGAAA
TTTTAAGACAAATTATTGCTGGTATTGAAGAAGAAGGCTTAAAAGCTAGAGTGATTAAAA
TTTATCGTACTTCTGATGTTTCATTCTGTGGTTCAGAGGCTGACAAATTGTCTGGTTCAG
GAATTGCAATTGCAATTCAATCAAAAGGCACAACTATTATCCATCAAAAAGATCAGGAAC
CATTATCTAATTTGGAATTATTCCCTCAGGCCCCTGTATTGGATCTCGAAACATATCGTG
CAATTGGTAAAAATGCTGCTGAATACGCTAAAGGGATGTCGCCAAGTCCGGTTCCAACTG
TTAATGATCAAATGGCGCGTGTTGCATATCAAGCCATCTCAGCTTTAATGCATATTAAAG
AAACTAAACAAGTAGTGCCAGGTAAGCCTGCTGAAGAAATTGAAGTTAACTTCAATTAGG
AGGGGAAACACATGAGCGAAATAGATGACTTAGTGTCAAAAATTATGAGTCAGATGGGTT
CAGATAGTACGACTAACGTAGATACCGCTTCTACAACCCAAGTGTCTCAAAACTCAAACG
AAAAAATCACAGCTAAAGATTATCCACTATATTCTAAGCATCCAGAATTGATTCATTCAC
CTTCTGGTAAAAAATTGGATGATATTAATGTAAATAATTTGTTGAATGACAATATTAAAT
CAAATGATTTAAGAATTACACCAGAGACTTTACGTCTACAAGGTGAAGTAGCCGTGGATG
CAGGACGTGATTCTATTCAACAAAATTTCCAACGTGCTGCTGAATTAACTGTAATTCCTG
ACGAACGTCTGTTAGAAATGTACAATGCTCTCAGACCTTACCGGTCAACTAAGCAGGAAT
TATTGGATATTGCCTCAGAACTAAGGGATAAATATAATGCGAAAATTTGTGCTGGTTGGT
TTGAAGAAGCAGCCGAATTTTACGAAACCCGTAAAAAACTGAAGGGTGATAATTAGAGGG
GTAAGTTTATGAAACGTGTGATTGGTGTTGATATAGGAAACTCTTCAACGGAAGTTGCAC
TTGCTGAAGTATCCGACTCTGGAGAAATAAAGTTTATTGATTCAGGAATATCAGAAACAA
CTGGAATAAAAGGGACTAAGCAAAATTTAATTGGAATTAAGAAATCGCTTACGCAGGTTT
TAAAAAAAGCCAAACTTGATATAAGCTCGATTGATTTAATTAGAATTAACGAGGCAACTC
CGGTTATTGGAGATGTCGCTATGGAAACTATTTCTGAAACAATTATTACAGAATCGACAA
TGATTGGACATAACCCTAATACTCCAGGTGGGGTAGGGATTGGATCGGGTTACACAGTCG
ATCTGTTGAAGTTGGTTCAGGAAAACGATAGACAGCGTGCCTACATTGTAATTGTCCCCA
AACGGGTAGACTTTGCAGATGCAGCTCAATTAATAAGTATGTATGTCCAAACTGGATATA
AAATTACGGCGGCTGTTCTTCAAAATGATGATGGGGTGTTGATTAACAATCGACTTAATC
ACAAGATTCCAATTGTTGATGAAGTTTCATTAATTGAAAAAATACCAATTGGAATGCTAG
CTGCAGTGGAAGTGGCGGATAAAGGTAAGGTCATTTCACAACTGTCAAATCCTTATGGAA
TAGCAACCTTATTTAATCTTAATTCAGATGAAACTAAAAATATTGTTCCGGTTTCAAGAG
CTTTAATCGGAAATCGCTCAGCAGTTGTTATAAAAACTCCTGCTGGTGATGTTAAGGCTC
GTGTAATACCTGCTGGAAACATAAATATAGCCGGCGATCACACAACCGATTCTGTAAACG
TTTCGGCAGGTGCTGACGCGATTATGAACAAAATTATGGGCTTTGACCAAATTACCAATA
TTACTGGTGAAGCAGGAACTAACGTTGGTGGAATGCTTGAAAAGGTCCGGCAAACAATGG
CGGAGCTAACTGAAAAGCAAAATAAGGATATTGCCATACAAGATTTATTGGCGGTAGATA
CTTCTGTTCCAATTAAAGTTCAAGGTGGTTTGGCCGGCGAATTTTCGACTGAACAAGCTG
TGGGAATTGCTGCAATGGTTAAATCAGACCGCTTGCAAATGCAAAAAATTGCCGATTTAA
TTCAAGATGAAATGAATGTACCGGTTGAAATTGGTGGAGCAGAGGCTGAGGCAGCCATTC
TCGGTGCATTAACTACCCCAGGTACAACCAAACCAATTGCTATTTTGGATTTAGGAGCAG
GCTCAACTGATGCTTCAATAATCGATCAGAACAATAAAATTGTTGCCATTCATCTTGCAG
GTGCAGGTGATATGACGACGATGATCATTAATTCAGAACTTGGGTTAAATGATATATATC
TGGCAGAAGACATTAAGAAGTATCCTTTGGCAAAAGTTGAAAACTTATTCCAGATTCGTC
ATGAAGATGGAACAGTTCAGTTTTTTGAAAAGCCTTTACCAGCTGATATTTTTGCACGGG
TGGTTGTTATCAAACCTGATGGGTATGAACCAGTACCTGGTAACATCAGTATCGAGAAAA
TTAAACATGTACGGCAAAGTGCAAAAAAGAAAGTCTTTGTTAAAAATGCACAGCGTGCTT
TAAAACATGTTAGTCCGACAGGCAATATCAGGGATATCCCATTTGTAGTTATCGTTGGAG
GTTCGGCTTTAGATTTCGAAATTCCACAACTGGTTACGGATGAATTATCACATTATAACT
TGGTTGCTGGTCGTGGAAATATTCGTTCGATTGAAGGTCCACGAAATGCAGTTGCAACAG
GATTAATTTTATCTTATGCCAGACATTTAAGGGTGTGATTTGATGGGAATGGATAAACCG
ACTATTGTTGTTGCGATAAAAAATGATACAGACGACTTAAAAGAATTATCCGATTTTTTT
AACGGGGTTGAAGAAGAAGAAATTCCAGTATCAGTAAAGAAATTTGAATTTAATTCAGCA
ACCGAAAGGGCTTATCAAGCGGCATTATATTCACATCTTTCTGTTGGAATTGGTTTTGAT
GACAAATCAGTTATTGTTCATTATAAAAATTTACATGAAGATGAACCACTATTCGTAGCA
GATAAGTCTAATAAAGTTAATTTAAGGATACTTGGAGCAAATGCGGCACGATTGGTAAAA
GGAGTTCCGTTTAAAAAGTTGAACTAGGTGGTGAAATTATTGAAAACATTAGGATATATA
GAAGTGAAAGGGCTATCAAATGCAATTGTGGCAGCCGATAAAATGTTGAAAACAGCAGAC
GTTGAGCTTAAATCGGTTGAAAACACTCGTGGAAGTGGTTGGGTTACAGTCACAGTTGTC
GGAGATGTCGCTGCAGTTGGTGTCTCAATTGCAACTGCTAAAGAAGCTATGGGCGAAGAC
TATGTGAGTTCAACAGTCCTTGCTAATCCTGCAGAGGGAATAGATAAGCTAGGTAAAACC
GACCTTTTATTGAATAAGGCTAACAAAGAAGTTAAAGAAGAAAAAAACAAAGATACAGAA
AAAGCTGAAGTAAAACAAGATAAAGAAGAAAAGACTACGGAAGCTAAAGTAAACAAAGTT
ACTAAGAATAAAAAAAATAAAAAATAAAAGAGTTTCTATATTAGGAGGAAATTTATTATG
AATAACGCATTAGGATTAATCGAAACAAAAGGTTTAGTAGCATCAATTGAAGCAGCAGAC
GCAATGGTTAAAGCAGCAAACGTAGAAATGGTTGGACAAGAAAAAATTGGTAGCGGCTTA
GTTACAATTATGGTCCGTGGAGATGTTGGTGCTGTTAAAGCTTCAGTAGACGCCGGTGTA
GCAGCTGCTGAAAACATTGGCGAAGTTGTTAGTTCGTATGTAATCCCACGTCCACATTCA
GAAGTAGAACGTATTTTGCCTTCAAAAAAATAATATAAAGTTCTAATTAAGGGTGGTATG
GAGTTATGAATGAAGATCAACTAAGACAAATGATTCGCAAAATTATTGAGGAAGAAATGG
ATCCTAATCGTATTCGAATTGGGGTGTCAAATCATCATATTCATTTAACCGATGAAGATT
TTGAAACGTTATTTCCAGGTCAAAAAATGACGGTATTCAAACCACTCTATCAACATGAGG
AGTTTGCATCAAATCAATTTGCTGATGTAGTTGGTCCAAATGGAACCATTAAACATGTGC
GAATTTTAGGACCTAATCGTGCGCACTCACAGATTGAAATTGCAAGATCAGAAGCTTTTA
CTTTGGGAATTGATGTGCCTATTCGTTTATCTGGTAACTTAGAGAATACTCCAACCGTAA
AAGTGGTTACTAAAGACGGCGAAGTTGAAGTCCAAGGAGTAATTGTTGCTAAGCGACACA
TTCACATGAGTTTGGATGACGCAAAACGTTTCGGTGTGAAATTAGGTGATACCGTTTCTG
TGGAAATCAATTCAAAGGATCGTAGAACGATATTTGATGATGTGATTTGTCGTCCAAGAA
AAGATTTTCTACTAGAAATGCATATTGATACTGATGAAGCCAATGCTGCTAACGTAACGG
CTGATACTGTTGGGAAAATCGTAAAAAAATAGTTTGTAAATGGAGGGTGAGTTAATGGAT
CCAATTGTTTCTCAAGTTATTGAGAGATTAAAAAAAAGAAATGAACAGTCCAGTGAAGTC
ACTTACTCTAAAAATATTACGGTGCCAACAGATGATGTTTTCGTGAATAGTGCAAATTTG
ATTATTAAAAAAGTTTCGATTGAATTAATTTCCGAATTATATCGATTAAACACTGCAAAT
CCTTGGATCTCTTGGATTTTAAAAGGCCTTGATTATGAAGTTGATTTTCAACTGAATATT
AGTAAGTATTCAATTAACTTTATTCCATTAGTAATGATTAGAGATTGGCCAATCCTATTC
GTAGTTGATGGTAAGAATCCAATTTACTCTTTCCAGTCAAAAATCATTGCACGTAGTAGT
TTGGCTGCAATTCCAGATAATTCAATTGTAGTGATGGATAATAATCAAAAATTAACCAAT
GAAGCCGAAGAAATTAGTAGTTTAAAGAATCTAAAATTACAAGTTAGGACTGATGAAAAT
TGTATATGGCAAAAGTAGTAGGGAGTGTCGTTTCCACACAGAAAGATAAGTCATTAATTG
GCAGAAAATTAATGATTGTCCAAGCTGTGGATTCACAAGGCAAGCCAGCTCGTCCAGAAG
AGGTTGCAGTTGATTCAGTCGGTGCTGGCATTGGTGAATATGTATTATTGGTTCGTGGAG
CGGGCGCAAGGAAATCAAATCATTCTGATAAAGCTATCAATGACGTCAGTGACTGTGCCA
TTGTAGGAATAATAGATAGCTTTGACAAATAATGGGAGGGATAAAACATAATGCCGATTT
ATACAAAAGGTGGCGATAAAGGTTCCACTAGTCTTTACGATGGGAAGCGAGTTTCCAAGG
ATTCCTTAAGAGTTGAAACGTATGGAACCTTTGATGAATTAAATGCCAATGTTAGTCTCG
CTGATAAGATGTGCGTTAGCAAAAGGAATCAAGAGATATTAAAAAAGATTGAATATAAAA
TGTTTTTCTTGCAAGGTGAAATAGCTACCCTTGATACAGATAAATTCATCCAAAATAGTG
TAACCATTGAAGAAAATGATGTTCATTATCTTGAACAAATCATTGATGAGTACACTGAAA
AATTACCAAAGGTTACGACTTTTATTTTGCCGGGAGCAAGTCTTGCAGGTTCACAATTAC
ATGTCTGTAGAACGGTTTGTCGAAGGGCAGAACGCTATTTTGTTAGATTTTCAAAAGAAG
TGAAAGTTCGTCCGGTACTGGAAAAATATATTAATAGATTATCAGATTTCTTTTATATTA
TGGCTAGATCAGAGGATTACGAAAATCAAATAGCGAGTGTAACAAAAGAGGTTATTAGAA
GATATAACAAATTATCTAAGGGGTAATAGCTATGAATGAAGAACAAATAGATAAAATTGT
GAAAGAAATTGTATCTCAAAAAATTGGTGATTCCTCTAATTTGTTTGAACGAGATAAGAT
GCAAAAAGTCTTTGATGCTGCGGTTGAAAAAGCAAATGAACTTGGAGTAGGTGTAACAAT
GTGCATTATGAATTCTGCTACGGTAATTCAAATGCTTTATCATATGCCCAATGCAAATTT
AGTTAGTTCTGAACTAGCTCCTAAAAAAGCATGGTCAGCTATCGCAATGAAAGAACCTAC
TAAAGACATTAGCAAAGACATTCAGCCAGGAGCGCCATTATATCAGATGGAAACAATGCT
AGATGGAAAATTGGTATCATTCCCAGGAGGAATTCCAATTGAAATTGGCGGAAAAATCGT
TGGAGCAATTGGTGTTAGTGGCGGATTGATTGAAGAAGACCAAGCAATATGTGAAGCGGC
TGTGGCTGAATTTATAAAGGAGAGTAAGTGAAATGGAAATGCAGAACCTTGAAGAAGATA
TTCGCAGAATACTAAGCGAAGAACTAAAGAAAAGTAGTGTAGAAACAAAAACAGTATTAA
CTGATGCAGGAAATAATGGTATTTTCAAAACTGTTGATGAAGCAATCGCGGCTGCTAAAG
AAGCTGAAGATATTTATATCGATAAACCAATTGCTTTTAGAGAAAAAGTACTTACAGCTA
TCCGTGAAGGATTTCGACCATATATCGAAACAATGGCTAAGAATATCAAAGAAGAAACAG
GAATGGGTACTGTTGAAGCCAAAATCGCTAAGCTAAATAATGCTTTATACAACACACCAG
GAACAGAATTGCTCCAACCTGAAGCTGAAACTGGTGATGGTGGATTAGTAATGTATGAAT
ACGCTCCTTTTGGGGTTATTGGCGCTGTAGGCCCAAGTACAAATCCTTCTGAAACCGTAA
TTGCAAACGCTTTAATGATGCTTGCTGGTGGTAATACAGTATATTTCGGAGCACATCCCG
GAGCTAAAAAGGTAACTCGTTGGACAATTGAAAAACTAAATGAATTAGTATACGAAGCTA
CTGGTATGCGTAATTTGGTTGTTTCAATTGAAGAGCCTTCAATTGAATCAGTTCAACAAA
TGATGCAACATCCTGACATTGCGATGCTTTCAATTACTGGTGGTCCAGCAGTTGTTCATC
AAGCAATGATTAGTGGTAAGAAGGCCGTTGGTGCAGGAGCAGGTAATCCACCAGCAATGG
TTGACGCAACTGCAAATATTGATTTAGCTGCTCATAATATTGTTGATTCTGCATCTTTTG
ACAACAACATTTTATGTACTGCGGAAAAAGAAGTTATTGTTGAAGCAAGCGTAAAAAATG
AATTAATCGAAAAAATGCAACGTGAAGGTGCTTATTTAGTTACTAACAGTTCAGATATTG
AACGAATTGCTAATATGACCATTGGTAGTAATGGGGACCCAGACCGTAAGTTTGTTGGTA
AAGATGCAACTTTCATTTTAGATGAAGCTGGTATTTCATATAATGGTTCACCAAAATTAA
TCATTATGGAAACGCCTAAAGATCATCCATTGGTTATGACTGAAATGTTAATGCCAGTGG
TTCCAATCGTTTCATGTCCTACATTTAAAGATGTACTTGCAACAGCTGTTGAAGCTGAAG
GCGGCTTACACCATACTGCATCGATTCATTCTGAAAATTTGCCAAATATCAATCAAGCGG
CTCATCGGATGAATACATCAATTTTTGTAGTAAATGGAGCAACCTATGTTGGAACAGGGG
TCGGAGCGAATGGAGCTCATGCAGGAGCTTCTGCGCTAACTATTGCTACTCCAACTGGTG
AAGGAACGGCTACAGCTAAAACCTTTACACGTAGACGTCGTTTGAATTCACCAGAGGCAT
TTTCATTACGTTCATGGGAGGCCTAAACAACTATGGAAGAAATTACAATTCCAACAAGAA
TATATTCAGGCAACGACAGCCTTCAAAAATTAAGCGGCTTAAAGAATGAAAATATTTTTA
TGGTTTGTGACGCATTTTTACCTGGAACAGCTACTCTAGAAGAAATTAAAAACAATATTA
ATGGTAGTAACAAAGTAACTATTTTTTCAGATGTAAAGCCAGATCCACCATTAAAAAATA
TTATGGCTGGTGTAGAAGAATATTTGAAAGATGTTCCTACAACCATGATTGGTATTGGTG
GTGGATCAGCAATTGATACTGGGAAAGCCATTCGTTTCTTTGGAGAAAAAATTTCAGGTA
AGTGCATCAAGACCTTTATTGCTATTCCAACGACAAGTGGTACTGGTTCTGAAGTTACTA
ACACGGCAGTGATTTCTGATACAGAGCATCATCAAAAAGCTCCAATTATGGAGGACTATT
TAACACCAGACGTTGCTTTACTTGATCCGCGCCTAGTAATGACAGCACCTAATAGTGTGA
CGGCTTACTCTGGATTAGATGTCTTAACGCATGGTCTAGAAGCATTGGTGGCCTTGGATG
CTAACACGATAACAGATGCTTTGGCAGAAAAAAGTATTGATATTATTATCAATTGTTTAG
TGGAATGTTACCAACATGGTAATAATGAAGAAGCTAGAAAAGTCGTTCACGAAGCCTCAT
GCTCAGCAGGAATCGCTTTTAATAATGCAGGATTGGGTATTTGTCACGCCATTGCTCATC
AATTAGGTGCTACATTCCATATTCCACATGGATTAGCTAATGCAATGTTATTGCCACATA
TCGTTGAATACAACGCTAGTCATTGTGAACTGGCGATGAAAAAATATGCTATTGCAGTTA
GAAAATCTGGTTTAGCATCTTCAGGGATGGGTGATCGAGTTGCAGTACGTAAACTTCAAT
CACAAATTAAAAATATGATGAGACAGATGAACTGTCCTACATCTTTAGCTGCTTTTGGGA
TTGATACAAAGGAAGCCTTAGAAGCTACTGAACATATTGTAGCTGCTGCTAAGTTAGATG
GTACATTCCCCGGAAATCCAATCGTTCCAACGGATGAAGATTTATCAGAAATATACCATA
AAATCATCAAGTAGATGATCTATTTAGAAAGGTAACAGCTATGTCGAAAAAAATATTATC
TATTAACTCAGGAAGTTCTTCATTAAAGTTCAAACTCTATAAGATGCCAGATGAACAAGT
TTTAGCTAGTGGACAAGTTGATCGAATTGGGATTGAAAATAGTACGTTTAATTACAAAAT
AAACGATAAGACTACTGAAACACTGAGACCAATTAAAAATCATGATGAAGCTATTAAAGC
TGTAATTAACATGTTACTGACTAGTGGAGTTATTGCTAACAAAAATGAAATTGCTGGTGT
AGGTCATCGGGTTTCTCATGGCGGATCGTACTATCCAGAATCAGTTTTAGTTGATAAAGA
TGTAAAAAAGAGGATTGATGAACTTAGTGTTTTATCACCTCTTCATAATCCAGTGAACTT
GATTGGTATCCAAGATTTTGAAAAACTCTTACCATCTGCTAAAGAAGTAGCTGTTTTCGA
CACATCGTTCCATCAAACGATGCCAGAAGAATCATATATGTATGCTCTTCCGTATGAATA
TTATGAAAAATATGGAATACGTAGATATGGTTTCCATGGTCCATCGCATGAATATGTTTC
ATTAAAAGCAAACGAATTATTCGGTAACGAAAAAACGAGACGTGTCATTTCTTGTCATCT
AGGGAATGGTAGTAGCCTTTGTGCGATTAAGGATGGAAAATCTGTTAATACTTCTATGGG
ATTTACTCCTTTAGCTGGGTTGGTAATGGGAAGTAGATCAGGAGATATTGACCCAGAAAT
TTTGCCATTCATTGAAAGTAAATTGGGGATGGATTCTCACGAAGTACTTGAAATGTTAAA
TAAAAAATCTGGATTGTTAGGTTTATCTGGTGTATCAAGTGATGTTCGCGACGTTGAAAA
AGCTGCTAATAATGGTAACGCTCGCGCGGAGATGGCATTAAAAGTTTTTGTACATCAAAT
TCAGCATTATATTGGTGCTTATGCTAGTGATATCGGCGGCTTAGATACATTAATCTTTAC
AGCTGGAATTGGTGAGCATTCTTGGACCATGCGAAGCGCCATTTGTAAAAAGTTAGCATA
CTTGGGTGTAAAAATTGATGAAGAAAAAAATAAGCAAAGTGCACTAAGTATTGAAGCTAA
AGATAGCAAAGTAAAAGTTGCTGTAATTCCTACGGATGAGGAAATCATGATTGCTCGTGA
TGTAATGAGAGTTGCAGGATTTAATTAATCGGAGTTGATTTAATTGAGCGAAAATAAAGC
TAGGATGATTCAAGAATATGTACCTGGTAAGCAAATTACACTTGCACATATTGTGGCTAA
TCCTACAGAAGATATTTATGAAAAATTAGGAGTCCAAGCTCCTAAAAATGCTTTGGGAAT
TCTAACCATTACTCCAAGTGAAGCATCAATTATTGCGGGAGATATTGCTACTAAATCTAG
TAACGTTACATTGGGATTTATTGATCGTTTTAGTGGTTCAGTTGTAATTGTGGGCGAAGT
ATCAGAGGTTGAGTCTGCTTTAAACAAAGTTGTTAGTACTTTACATGAATTGTTAGGATT
TGATATTCCACAGATAACTAGAACATAGGGAGAGCTTAAAATGGATGTTTCAACTATGAA
TAGTTTTAATTCATATATGATTAAAAATCTAGAATTGAAAAATAGGTTTACTTTAGCTCC
TTTAGATATGAGAATGTCTCTATTTGATGGAACAGTTAGTCAAAATGATATTAAATTTCA
TGGTATCCGTTCAAAGAGCGTTGGATTAGATATTATCGGATCTGCTTTTATAAGTAATTC
TGGAAATACCGCTTTAGGCTCAATTAGTATTAGTAGAGATGAAGATGTTGAGGGGTTAAC
CAAATTAACCCAAGCCATTCATAAAAATCAAACTAAGGCAATTATTCAACTAGTTCACGC
AGGACGAATGACTAATAAGCAGGCTACATTGGGGAGCCCCGTGGTGGGTCCCAGTGCGAT
TAAAGCTACTTATGGGAAAGTTGATGAGCCTCAAGCATTAACTAGACAAGAAATTTATGG
GATTATTAAGCAATATCAGGATGCCACCAAAAGAGCTATGGCAGCAGGTTTCGACGGAAT
AGAAATTCATGGGGCAAATAGTTTTTTGCCACAACAATTTGTGTCAAATTTATCTAACCG
GCGTTCAGATCAATTTGGTGGAACTTTAGAAAACCGCCTTCGTTTTATAAAAATCTTGAT
TCAACGTACAAAAAATACGATCAGCCAATTTAGAGGAAATGATTTTGTATTGGGATATCG
GATGTCACCAGAAGAATTTGAAAAGGGTGGATTAACTTTAAAAGAAAGTCTGATTTTAGC
TAAGACTTTGGAAGAATTAGGAATAGACTATATCAGTCTATCACTCCATCAGTTTGACAT
ACGCCCCCAAACTTATGAAACAAAGTACTCAATAGCTGAAATTTTTCGGGGACTACTAAA
GGTGCCATTGATAATTGCTGGAGAGATAAGTAATCCTATCAAAATTGAATCTGCTCTTAA
GATGGGTGATTTAGTTGGAATTGGAAGACCGCTGATTATCGACCCCGATTGGTTGCATAA
TGTTCAAGGCGACCAAGTTTTAAAAAATAAAAGTGATGTTTTGGCGAGTGATATTGGAGT
ATCAGCACAGATTTATAAATTTCTATAGAAAATACTTAGAAGTAGGAAGAAAATGACTAG
TAGAAGAATATTAAGTCTTTCTGGCGGATTTAACTTTCGTGATTTAGGTGGGTATCCTAC
AATTGGGCAAAGTACGGTTAAATGGCATAAGTTAGTTCGATCAGGATATTTAACGGACTT
GGTAGATGAAGATTTAAAAAAATTGATTGATTACGGCATCGACATAGTTATTGATCTACG
CTCAGAATCGGAGGTTATCAGCTATCCAGATCGGCTTTCTGAAGAGATAGAATATATAAA
ATTGCCTATTTTTAGTCAAGACCAAACCGAAAGCAATATTTCGTTGGAAAAAATATATCA
GCTATATGCCAAAAATAGTGATGGTGGATTCCAGAAAATAATGCGGTCTTACCGAAAATT
GGCCATCGATCGACATGCACAAAGAGCATATAGGCATTTTTTTGAAATTTTACTTAAGTA
TGGAAACAAAAAAGGAATTTTGTTCCATTGTTCGGCTGGAAAAGATCGAACAGGAATGTG
TGCATTACTTTTGTTGGCGGCATTAGGGGTTCGAATGGAAGATATTCGCAAGGACTATAT
GTTAACTAATGTTGCTTCAGTAGCTAGAGTAGAGTGGCGAATCTCGGAAGCCAAAAAAAT
GCAATTGGGTAGCAATTTTATCAGTTCTGTTCGGGATTTAGCTACAGTAAGAAACGAGTA
TTTTGACCAACTTATTGGTATCTTAGAATATCAATACGGTGGAATAATACAGTACTTAAA
AACAGAGATCGGTTTAACTGATGTTGAATGTAAAGAATTGAGGAAAATATATTTAAATTA
ACAGTCATAAGTTGATTTTTTATCTCATGAACCAGTTAAACTAGTAATAACCTTAAAAGA
TTAATTCTATTGATTAGAATTAATCTTTTTTATAATTTTTGAATAACGATGAGGAGAAGG
ATTCGTGAAACCAATCTTAAAAATTGAGGGCAATATAGCTAGGTCTGTTAATCCGTATGG
CTGTCGGCAAGAAGTTTTAAATCAAATTAATTATGTAGAATCAAAAGGGAAATATAAAGG
ACCTAAGAAAGTACTAATATTAGGTGGTTCTTCAAGTTATGGTTTAGCTACTAGAATCAC
AACTGCGTTTGGTAGTGATGCAGACACGATAAATGTCTCATATGAGCGTGGACCTAAAAA
TTTAGATAATTTAGGTTCAGCAGGATGGTACAATAACATTTTCTTTAGAGAGTTTGCTGA
ACAAGCAGGATTGATCGCTAAAAACTTTATTGGTGATGCCTATAGTATGGATATGAAAAA
GCAAGTTATTGATTATATCAAGCAAGAGTTTGGTGGTGAAATTGATTTGCTGGTTTATAG
TTTAGCAGCCCCTAAACGAATGGGGCCAGACGGAAAGCAAAGTTGGAGATCGGTTCTTAA
ACCGATTGGTAACCCCGTAACTGGAGAAAATATTGATTTAGAAAATGAAAAGCTCTTCAA
ACAAAAAGTTACCCCAGCTAGCTCATCTGAAATACAAGACACTATAAAAGTCATGGGCGG
AGAAGACTGGGAAATATGGGTAGATACACTAAAAGCAGCGGGTGTATTGAGCGAAGGATT
CAAAACAGTTTTATATTCTTACATTGGTCCTGAGTTAACGTACCCGATTTATCATAAGGG
TACGTTAGGAAGGGCCAAGACACAAGCAGAAAGCTCAGCGCAAAGAATTACCGATAAACT
AAAAGATATAGGTGGAACAGGCATTATATGCGTTTCTACGGTAGTAACAACTAAAGCAAG
TGTTGTAATACCAATCTTACCTAAATATATGATAGCTTTGTATAAAGTTATGATGGACGA
AGCCACACATGAAATTCCCATTATGCACAAAGATCGAGTTTATCGTGAGATGATTTACGG
TAATAAGCCTATTTTTGATGATAAGGGTAGATTACGTGCGGATGGATATGAATTGCGAGC
GTCAACTCAACATAAAGTAGAAAAACTCTTTCATGAAATTGATAAGGATAATTTTAACAG
CTCTTTAACGGGCTTTGATATTTTTAGAAAAGAATTTTTGAATACTTTTGGGTTTGAAGT
GGACCATTTGCAAGACGATGAGTTTGAGCTTGGCGACCTAATTAACTTAAAACCATAACA
AAAAAGGCGATAAATAAAATTATCGTCTTTTTTGTTACCTGAAATCAACATACATCCACT
GAATAACAGAAACATCTTTAATGGGAATCTGATCTGCTGAAGTAGTTGGTTGCTTACCAT
CAATGGTAAAAATCCAGCCACTTTTTTCATTAGAATCAGTTAAATCGCCAATACTATTTA
CATATAAAAAGCCATTAGATGATTCATAATAGTAATCTAAATTTTGATTTTTAAAGAAAA
TTTTTGAAACATCAAAAACTGAATCAGTTAATTTCCATTCTAAAGTTCGAGGGAGAGTGT
AGATACGGTTAATTTCAGAATTTTCTTTTCGATATGCAGAGGGGGTTAAACCGGTAATTT
TTTTGAATGTCTTAGTAAAGTAACTTGTCTGAGAAAAACCGGCAACGTTTGAAATTAAAT
TAATTGGCTTGCGAGTTAAGATCAGTTCTCTTTGAGCCTGAGCAATTTTTTGATGGTTAA
TATAATTAATAAAATTGATATGCATGTATTTTTTAAAAATTCGACTTAGATAGGAAGGAG
ATAAAAATACATGATCAGCTACACTATTTAAAGTTAGAGAACTATTTAAATTTTCGCAAA
TATAGTGAGTAGCTTCCTTGATACTTTTAATCGCTTCAAAACGCTCAGTACTACTTTTTT
CCTCATCATTAGTATCTGTTGCAATGGGCAATACATTATCTGTAGATGTTTTTAATTGAA
GAATAGTACTTAGGTAATTTATTTTAGTGAGTTGATCATCTGTAAGAGGATCCAGTACTA
TAGTTTGAACGTTCTCATGCTCAGAAAAATGACTGTTAAATAAATTAGAGAGATATTCTT
TAGATACTTGAATTCGATGGTTGGAAGATTTTGCAGAACTACACATTGTAAATCCCCAAA
CTTGATTATTTAATACAATTGGAAAAATGATTGACTTACCAAAATGGTCAGGATCCATAG
TCTGCTGGATAGTTTTATTATCGGTGATAATATCACCGTGATAGATTAAGGTGCCTGAAA
AACTGAAGAAAAGCACGTCAATTTGTGTGATTTCAAAAAAAGCATTGAGAGAATTAGCTA
GCTTAATGTAAGTATCTTGTTGTGAGGGAGCTATGGTAGTTAACATGTTATCCTCCTGTT
GTTGAAAACGATTTCTTTTTTGTTAATTATAAAACTAAAAATTGCTACTAACAAAGCAAT
TTAGTGTTATAAACAGCTTTTAATAGTATTATTTTAAGCTTAACTTGTATTATTTTAGCA
TCATGACAAAATAATACAAAGCTTGGATGATGACAAATTATTACTATCTTTTGAGAAAAA
ATTATCACTACAGCGATAACGCAAATGGTAACGTTAAGATAACAAATCTATTTAAATTAG
AAAGTTATTATTATGGGATATATATTTAGAAATACGAAATTAAAGAAAAATCATCGAATA
GAATTTGAAAGGTTAAATCCAGCAACTATTTTTCTGTACTATATGATATTAGTTGTAGTG
ACGATGGTTTTTAATTCACCATTAATCCTATTAACGGAGTTTGTAATCGTGTTATTCTTA
GCGAGTATGACGGTTGGTTTAAATTCAACTTTAAAAACTTTAAAAGGTACCAGTTTAATG
ATGCTTTTTATTATGATTGTTAATCCGATTACTAATCACAATGGAGGTAGTGTTTTATAT
TCTATCAACGGTTTAATAATTACGAAGGAAGCAACCATTTATGGAGTCTTGATGGCTTTT
TCTTTAGCTAATATAATTTTAATTTTCACGTCTTATAACAAAATTATGAGTAACAATAAG
TTTATGTTTCTTTTTGGTAAAATTCTTCCCCAATTAACCTTGTTGACGATGATTGTTATG
AGATTTGTTCCATTATTTTTGGATCGGTTTAAAAATATAAGTCAAATTCAAAAAACTCGT
GGTATTCAGTTAGAAGGAAAAAGTATTAAAGAAAAATCTATTAATACGATGCGATTGGTA
GAAGTTTTGTTAATAGATTCGTGTTATGAAGCATTTCAGACAGCTGATTCGATGACAGCA
AGAGGTTTTGGAAGCACTAAGCGATCGAACTATCAAAGATATAAGTTTAATAAACGGGAT
GGGATTATAGGATTGATTTTAGCAACGGGAATTTTATATTTGATATTTGCAATCGTTAAT
AAAATTGGAATTATAACAATTTACCCTAAATTGATTGTTACTTCTGTAACTTCTAATATA
GAAATGTTGACTTTGACTGTAATAAGTATAATTTGTGGATTGCCAATTATTATGGAAATA
CGGGAGGCATTATGGTGGACTTTCTCAAAGTAAAAAATCTAAATTTTAAGTATGCACTTT
CTAACTCCCAAAGTTTAAATAATATTAATTTTGAAGTTGAACAAGGAGAATTTGTATTAG
TGATTGGTGATTCTGGAAGTGGAAAAACCACACTTCTAAGGCAGTTAAAAAAAGAACTGT
GGCCAGTAGGAGAAAGAAATGGAGACATTCTTTTTGAGAATGAAAACTTAAAGGAAATAT
CTCCAATTGAGAGTGCTCGGAGAATTGGGATGGTCTTTCAAAATCCAGATGATCAGTTAG
TAATGGATACTGTTATCCAAGAATTAGCTTTCTCGTTAGAGAATATCGGGGAAGACAGTG
ATAGTATTCAGAAAAAAATTGCTGAGATGGTTAGTTTTTTTGGCTTTCAGGATATTTTGT
ACACTCAAGTTAATCAATTATCTGGGGGACAAAAACAGTTAGTGAACCTTGCAGCAGTAT
TAATTTTACAACCTCATTTGCTATTACTTGACGAACCGACAGCACAATTAGATCCAATTG
CCACTAAAGAATTTATTAATTTACTTCAACGAGTGCATGATGAACTTGGAGTAACAATCA
TGATTAATGAACACCAATTGGATGAGCTTCTTCCGCTCAGCACAAGGCTATTAATTTTAG
AAGAGGGAAAAGTTAGTTTTGACGGGCAGGTTGTTGAAGGGCTAAAAAAATCCATAAAAG
ATCAGAAATTAGCTGAATTTATTCCTGAAGTTCCGCGCCTTTTTTTGAACGAACAGCTTT
TAGATGAAAATGATAATCTTCCCGTAACGGTTGTAGAGGGTAAGAAAGTACTGCTAAATA
AAGAGGTACATCTGAATTTAAACCAACGGACTTTCCATAGTCAAATTAGTAGTCCAGCAA
TTGAAATTAAACATTTAGATTTTCAATATAGTAAGCAAGATCCTTTAATCTTAAAAGATC
TAAGTTTGAGTCTTAATAAAGGAGAATGGTTATCGATTGTTGGTCGAAATGGAACAGGAA
AATCTACCCTATTAAAATGTCTAATGAAACTTGAAAAAAAGCGGCGTGGTTCCATCAAAA
TTTTGAAAAAGAAAATAAGCAAATGGAAAACGTCTGATTTTTATCAAAATGTAGGTTATT
TATCTCAAAATCCAGAAAATCATTTTAGTTATGATCGAGTTTATGATGAATTTTTTGAAA
GAGCCCGACAACTAGAAAGAGAACATCCAGAGCAAGTTTCGAAAAAAATGCTAAAAATGT
TAAAACTGGAAGAACTGCAATTTAAAAATCCTCATGATACTAGTGGAGGAGAGAAGCAGT
TAATAGCCCTAGGGATAGTATTAATTTCAGAACCACAAATATTAGTTTTAGACGAACCAA
CTAAGGGGCTAGATCCGGTTAGAAAAAGAGAGTTAGGGGAATTATTGCAGAACCTCGAGA
ATCTAGGTATGACAATTATTATGACTAGTCATGATATGAATTTTAGTGCGACTTATGCCA
CTCGATGTGCAATGCTTTTTGACGGTCAAATTATTTCAGAAGGAAATCCTTATGATTTTT
TTGCTAGTAATTTCTTTTATACTACCCCAATTAATCGAATGGTTAGATATCAAATTCCTA
AAGCACTAACGTGGAGGGATTTAAGCTATGAAGACTAAGAATACCCAGAGACTCTCATTT
TTAATTGCTGTAATAATTATTCTAGTTTTTTTAGGCTTTATTGTCGTATTAAATGGTCAG
CATTACTTGTTATTCAGTTTTATATGTCTTTTAGCAAGTTGTATCCCGTTCTATTGGCGT
TTTGAAAATTACGATATCCAAGCGAGAGAAATTGTTTTCTTAGCAGTTTTAGCAACAATT
GCTTCAATTAGTCGAGTTCCGTTTTCAATTATTCCTAGTGTCCAACCAACTAGTTTTGTA
ATTATAACGACTGGAGTGGTCATGGGACCAGAAGCAGGGTTTATTGTTGGATCAACTTCT
GCTTTAGTATCAAACATGTTTTTAGGTCAAGGGCCTTGGACGCCATGGCAGATGTTTGCT
TGGGGGATGATGGGGATGGTAGCGGGATTGTTAAAAGATACTAGAATTAGCGAAAACAGA
TACATAATGAGTGGATTTGGATTTGTTTGGGGATTTATCTTTGGTTGGATTATGGATTTA
TGGTATTTAATTGCATATATTCATCCGTTGAGCCTAAGCTCTTTTTTTATAACCATCTTA
GGAACCGTATATTTTGACTTGATGCACGCATTATCAAACGTGTTTTTTATATTATTATTC
TATAATTCATGGCGAAAGATTATAAAACGTTTTAAAGTTAAATATGGTTTATTAAAATAA
ATGAGATTGTAAAAGGGAACGAAAAATCGTAATTATGGTTTTTCGTTCCCTTTTAAATTG
TATATAAATTAATCAGAATTTTGATTGAACATTCGAGTTGCAGCAACGGCATTTTTCCAC
CCAGTATATAAATCATTTCGTTTCTTTAAACTGAAATGTGGTTGGAATCTGGTAATGGGA
TGACGGTGAGATTTAATTTCAGCCAAATCTTTCCAAAAGCCTACAGCTAAACCAGCTAAG
AAAGCAACTCCTAAGGCTTTGATATCAGTTGTTTCTGAGCGGTTAATTTCTGTACCAAGA
ATATCAGATTGGAATTGCATTAAATAATTGTTCATCGAGACGCTTCCATCGGCATTTACA
ATTTTAACTGGCGTTTCCATGTCTTCTTGCATGGTTGAAATAACGTCTTTAGAACGATAA
GCGATCGACTGCAAAGTTGCTCTGACAAAATCATTTTTGGTAGTTTTATCAGTCATTCCA
AACACAGAACCCTGAGTATTGTCCCAGTAAGGAGCCCCTAGGCCATTAAAAGAAGTAACA
ACATACAAGTTGTCATTAGCTTTAGACTGTAACGCGATTTTTTCAGAATCGAGGGGATTT
TTAATCATTTCTAACCCATCACGCAACCAATTAATAGCTGTTCCAGCAACAAAAATATTC
CCTTCTAAACCATAATGAATCTCTTTATTGATACCAAAAGAGATTGTAGTCAATAAATTA
TTTTTTGAAGTAATAACATTTTGGCCAGTATTAGCAGTGATGAAAGCGCCAGTTCCATAG
GTGGCACTTACATCGCCTGTATTAAATGCAACCTGACCTACTAGAGCACCTTGCTGATCT
CCAATCATACCAGCAATGGGGATGGAATAATTGAAAAAAGATGTACCTTTTGTATAACCA
TAGATTTCTGAATTAGAGCGAACGTCTGGCATTAGGACCAGAGGGATATTTAGGGCGTTT
AAAAGTTCTTGATCCCAATTTAGGGTGTGAATGTTAAAAAGCATAGTTCTACTTGCATTC
GTATAATCGGTTGCGTGAACCTCGCCTTGGGTTAATTTCCATAGCAACCAGGTTTCAAGT
GTTCCAAACAGCAACTCGCCATTTTCGGCTTGTTTTTGAGCACCTTCAACGTTATCTAAA
ATCCATCTTATTTTAGATGCAGAAAAGTATGAATCAATTAAAAGTCCTGTATGATTTTTT
ATAATTTCTTTGTATTTAGATAGGTTCCAATTATTAGCGATTTCACTAGTCTGACGAGAT
CGCCACATAATCGCGTTATAAATTGGTTTACCACTTTTTTTATTCCAAATAATAGTGGTT
TCACGTTGGTTGGTGATACCGATAGCTGCAATTTCGCGTGGACTAATTCCTGATACGATT
AAAGCATTAGCAATAGTAGAATGTACATTATCCCAAATTTCATCAGGAGATTGTTCATAC
CAACCAGGATAAGGGCTTTTTTGTTTTAATTCCTTTGAAAAACTACTTATTTCAGAACTT
GAATGATTAAATATCACAGTTTTAACGACAGAAGTACCAGCATCAATTGATAAAATATAT
TTCTTTTCCATAAAATCGGTTCCTCCTGAAAAAACGAATAATGTGCTAGCCATTCAAATA
AGGTTTTAAATGCTTTTCATTATATCATGTAATATAAACGTAAACGTAAATACAAGTGCA
ATAAATTATTGTCAATATTCGTTAACTTAAATCAATAAATATAGTCTGAGTTAACATCGA
TGGTTGTATTTCCTTTAAAATAAGCAATTTTATAACACAAAAACGGGGAAACCAACCGTA
AGTAACTTGCTTTTAGGGGGCAAAATGAATTATGATATTATATGGAAAAACTGAATAAAC
TTAATATTTTATAATCTTTTGGAGGCAAACATGTCTGAACATTATTCCGATCCAAAGCTT
AAAATTTTTGCTTTGAATTCGAACAAGCCCTTAGCAGAAAAAATTGCTAAGGCAGTTGGT
GTAGAACTCGGGAAAACGTCGGTGGACCGATTCCGAGACGGTGAGATTAGAATTAATATT
GAAGAGAGTATTCGTGGAGACGAAGTATATATTGTTCAGTCCACATCTGCTCCAGTTAAT
GATAATTTGATGGAAATGTTGATCATGATTGATGCTCTAAAGCGTGCTAGTGCTAAGACT
ATCAACATTGTGATTCCTTATTATGGTTATGCTCGCCAAGATCGTAAGGCGCGTTCACGT
GAACCAATTACAGCTAAATTAGTTGCAAACATGATTGAACGTGCAGGTGCAACACGCATT
ATTGCATTGGATCTTCACGCAGCACAAATCCAAGGTTTCTTCGATATTCCTCTAGATCAT
TTGATGGGTGCCCCACTATTAGCAGACCATTTCATCGAACGTGGTCTTGATCAGGATACT
GTAGTTGTATCACCTGATCATGGTGGTGTTACTCGTGCTCGTAAGTTAGCTGAGTTCTTA
AAAGCACCAATCGCTATTATTGATAAACGTCGCCCACGCGCCAATGTTGCTGAAGTTATG
AATATCATTGGTGAAGTTAAGGGCAAACGTTGTATCATGATTGATGATATGATTGATACA
GCTGGAACCATTACACTTGGAGCTCAAGCTTTGATGGATGCTGGAGCTACAGAAGTATAC
GCAAGTTGTACACATCCTGTTCTTTCAGGTCCAGCGATTGAAAGAATCCAAAATTCTCCA
ATTAAGGAATTAATTGTAACGGATTCTATCCAACTTCCAGAAGAGAAGAAGATTGACAAA
ATTACTAGCATTTCGGTTGGTCCATTGATTGGTGAAGCAATTCGCTTGATTCATGAAAAC
AAGCCTGTTAGTCCGCTATTCAACAACCGTTTTAGTATTGAAAAAGAATAGTTTTAGATA
TCGCTAATTTTTATTAGTGATTATTAAAAGATCTCGAAATCTATTTTCGAGGTCTTTTTT
GGTAGTAAAAGAATCAAATTTTAATAGAAATATTTAAAAAGTATAAAGAATTGCTATTAA
ATAGCTAAAAATCTATGGTTACTTTGAAGCGGGTGGAAAAATGTTTTAAAGTAGAAAATA
AAGAATTTTAACTAGACTTAAATGAGGAATGGATAATGAAATATTGTTTGAATTGTGGCG
AAGAGTTGCCTAAGAAAGCCAATTTTTGCCCTAATTGCGGGGTGACGCTTGAAAATGAAG
CCAAAAATGAGCCTTCAACATTAACTCGGGCAGAAATGTACAAACAACGCAGTGAAGAAG
CGGAAGAAATTGAAGAAGAACCTCAAACTGAAGAAGCTGAAACCAATAGTCACTCACGTA
CTCAAGCCCATGCCGGTTCTGAGTGGTTGTCACAAATTAAGAATTTTGTTCTTTGGGTGA
AACATAATCCGTTAGTTTCACTTTTACCGATTGTGATTGCTCTAGTAGTCTTAATATGGC
TCAATAGAGTTGTAGGTATTGGTTTATTAGTTCTGATTGTTTTGTATGGTTATCTCTATG
CTTTAAAGGTTGGTCCAGCTGATAACCAAGCGGAATTAAAGTTACGAATGGGAATAAAGA
AAGCTAAAAATGGGATTGCTAATTGGATTCAAGGTCTTAAAAACAAAAAAGATCGTAAAG
AAGCTGAGGCTAGAAGTGACTCCGATGTAGAAGTAGAAGACTTCGAAGCCCCCGAGGATG
TTTTAGAATCAGAAACGATGGTTACTGATCCAGCGACTTCAGCTCAAGCGGAAGTGAAAC
CCAAACCTAAAAAGATGGGACATCCACTCCGTAGTAAACTTTTAATCGCTGGTGCGATAT
TGCTAATCATTTCTACTTATATTGGACCGTTTGCTTCTGCCGTAGTAGCGGGATATAGCA
CTCCAACTACATTATTGAGCATTCTAAAAACTTTAGGGCAACAAAAGGTATTGCTTGCGT
TACTAATAGGCCCCGTATTAATTATTTCAGGTGCGTGGTTTAGATCGCAATGGATTGTTA
AAATTGGTAGTTGGGTTAATCTAATTGCTTATGGGTATACTTTCTATATTATTTATAAAA
ATGAGGCAGAAACGTCAGGATTCCCAGGAATGTTTAATAACGTCCATCTGGGATGGAGTG
GTTATTTAGCAGTAGGGATTACTATTTTAATATTAGCCTTTGGAAGAGGGCGTAAACGAA
GAAAAGTGGAACAATAATATTGCAGGAGGCGATTGAGCTTCCTGTTTTTTATTTGAGAGC
ACAAAAATAGGATTCTAGACTTCTCACACTAGAATCCCTTTATGAGGAAAGATGTCCCAA
TCTAACGACAATCTCTTTATTGGAAAAATTTACGATCTTTACACCTTCAACTTTACAAAA
ACGTATTAAATTGTTCAGCCGTCGTGCTTCTAACCTACCTGAGCTTCTGTTGATAACGTC
TGCTGTTGTATCGTTCAATCAAACTCTAAATCTGATGAGGTATACACTGTTTCAGGCTAA
CGGTGAAATAGACGGTCTTGGAGTTTCATTAAGATATTCTTCGAAACGATAGACCTCCAT
TGAACTAATTTTTTTTGATACTAATTAATCTTGTCTTCATTTAGACAACTTACTCATGTC
ATCGGACACACCTACTTGATTCAATGTTTAAATGACGTAGAACTTTTCGAACATTACACT
TCATACATTTAAAGAAGCTGGCTGTCGCAACTACCAACGAAACCATCGCGTGTAATCACT
TTAAAACATCGATGCTTTTAAACATCAAAACCTTACATCGTACACCCATGATGGAAACGA
TTTGCAATAGTTACTCTGATTTGCCCCTTCACTAGATTCTGACAGCCTAAGAACCGAGGC
ACTTGAGAAGTTTTTGTTAGAAAGGAACTTTTCCTTTCCTCACTTAGTATATTAACACTT
TCTGTAAGCGCTTGCAACAAATAAGTCAAAAAAACATATAATTTTTTTGAAGGACAATAA
TCCTAGTCCACCCAGACCTTTACTCCGCGATATAGATTGTAAATAAACATTCCTAAAATC
AATAATCCAATGAGACCGACGATTCCAAATAATACTAGGGAAGACCCACTCAAATTAGCA
GTAGAAAAGCTTTGCCCAGTTGCTAATAATCCTAAGAAGAAGGCCACTGGAACTAAAATT
GTTGGTAATAAATGAAGCCAAAAAGCAGTAATGGAGTTGCGATGAGCTTCAGGGTGATTA
CTGTTAGAAGTTAAGGCAAATACGACGATGGGAAAGAGAATGGGCATAAAAAAGATACTT
AAATATGATAATGAACTTAAGATTTTATTTTCTGTAGTCATATGAAATCTCCTTTGGGTA
TAAAAAATGCAAGATTGGGGTTGATTAAATTGCCTCAGCTCTTGCATCTAAGTTATTTGT
TTTCTTGTCTAGCTTTAGTTTTTGCTCGTAGTTGATCTTTAAGTTTTTCAATGTCTTCAA
AGTGTTTTTCTTGCCACTCCTTGAACGAATAACGCGCATCTGTATCAGTATCGCCAATCT
TCATACCAGTTTCTAGCCAAAAAATGGCTTCAGATAAACTACCAAAATTACGCATCCAGA
GCGTGTGACCGTTTGCTGAGTCTAATGCCACGTAAGAGCGGAATTTCTTAGTTAAGTAGG
TATGCTTACGGATTTTTAAAGCTTTACGTTGACGTGTTAACTTGTAATCAGGAAGAATGT
AATGTCCTGGTTTTTCAAGAATAGGCACGTTGTCTTGTCGTTGACTTTTAAATTCTACAA
GCATTTCCTTTGCGGTTGGATGGTCGATAATATGTACGTCAAATTTTGCCATGGGAACTC
CTCCTGATTACGTTTATATCAATATTTTATCATAAATGTATAACTAATTGAAAAAGATAC
GCTCAAGATTAATACATTTTATTTGAGAAAATGGTTAAAGTGGTATACAATTTTCGTGCG
GGTTTTTGCCTGTGGATAGGAGAGATTATTGATGAAGAAATATATTTCAGAAATTATTGG
TACGTTCGTACTTGTTTTTGTTGGTACTGCCGCTGTTACAATTGGTAAAGCCGACGTTTT
AGGAATTGGATTAGCTTTTGGTTTGGCTGTTACGATTATGGCTTACTCTGTTGGTGCAAT
TTCAGGGGGACACTTTAACCCAGCTGTCACATTAGGTATGTGGATTAATAAGCGAATCAG
TGGAGCAGATGCTATTTATTATGTTATTTCACAATTTATTGGTGCTGTCCTAGCTTCAGG
AATGGTTAAGTATTTCCTAAGTGCTATGGGAGCTTCAACTAGCAATCTTGGACAAACTGA
TTTTGCAAAAATCTCAGCATTTCCAGCACTCGTAACTGAAACTTTGGTAACATTCCTATT
TGTGCTTGTTATCTTGCTAGTTACAAGTAAAAAGTATGGTAATGCTAACTTTGCTGGTTT
AATTATTGGATTAACGCTAGCATTCATGATTATTGCATCATTGAACTTAACTGGCGGTTC
ATTGAACCCTGCTCGTAGTTTTGGTCCTGCAATCTTAGTTGGTGGTTCAGCTTTATCTCA
CTACTGGGTTTACGTTGTGGCTCCATTATTAGGTGCTGCAATTGCTGCTTTTGTTGCTAA
GGCAATGGGTAGCGAAGAATAATAGCTAATTTAAAAAAATAAGGATTAACGCTGGGCGAA
TAATTTCGTCTCAAAACGTTAATCCTTATTTTTTTCGCGTATTTTTACGTCGTTCTAGGT
TGAGCTGACGCTGGAGATGGTCGATTTTATGATCAAGTTGATCGATTTTTTTGAAAAGCT
TGGTCATATCATCTTCCTGCGTATCAGCTTCAGAAGTAAAGAATCCTGTAATTGTACTAG
TGAGCAAACCAATGAACCCAACACCACCAATCATTAGAAAGGCGGCAATAAATTTACCAA
TGTTGGTGGTAGGTGAAATATCACCATAACCAACAGTGGTGGCAGTCGTAATGGCCCACC
ATAGGGCTGAAGGATATGAAATATGTTCTACCACAGAATAAAGGAGCGAGCTTAAAACTA
AAATAATCATACTGACGGTAAAAAGGTTTAAGAAGCCCGAGGTATAGATAAACCGATGAA
CGGTCTTAGAAAATTTTCCATCTAATCCAAAACGCCATAATAAATGATGGCTACGAATTA
ATTTGAAAACTCGACCAATTCGAAAGATGGCAAAAGCCGGATGTAGTGGGATTAACGATA
ACAAATCAAAAGTATTGTCAAAAAGATAACGATGAGCATTTTTATTTTTAGGCATTCTCG
CAAAAAAGTCGACCGCATAAATGATTAAAAATACATGCATTAGATTTAAAATGGTCGTAT
TTTTCAGACTAATACTCTTAGAAAAAAACGAAGCGGCAACGATTAGGAATGAAATAAAAG
CAATCATAGCCAAACAACTATCATATAAAATTTGGAATCTGGTTCTATGTTTTATCATAT
TAACGTCCTCTGAATTAATAGAATTATTTTAACGCATTTTGAGGAGCTGTAAATAGCCAA
GAAAATGATATGATATGAATAACTAATAATAAAGAGGAATTTGATAATGAAGAAAATACT
AGCATTACATACAGGTGGAACGATTTCGATGTCTGCCAGCAATGATACTGTTAAAACTAA
TGAACAAAACCCATTACTAGATAGCCAATTTATCAACAAAAATATTGACCTAATTAATGA
AGTGATTTTGAATAAACCTTCAGAACACATTACGCCAGATGATATGTTAATTATTAAAAA
AAGGGTCAAAAAGGCACTAGATAACAATGAGTGTGATGGCATTGTAATCACGCATGGAAC
GGATACCTTGGAAGAAACTGCGTACTTTTTAGATTTAACGATTGAAAATAAAATTCCAGT
TGTGCTAACGGGGGCGATGCGCTCTTCTAACGAACTAGGTTCGGATGGTGTGTATAATTT
CCAAAGTGCAATTCTGACGGCTGCTTCCGATGAAGCCAGTGATAAAGGGGTTTTAGTGGT
CATGAATGATGAAATCCATACTGCCCGTTTTGTTACGAAAACCCATACTACTAATGTAGA
TACGTTTAGAACCCCAACTTTTGGGCCGCTCGGAATTGTTTATAAACGGGATATCCGATT
CTTTCAAGCTTTAGTTAATCAGCATGTTTGTGATATTGACCACCTTGAAAAAGGAGTCTA
TTTAATTAAAGCTTACGCAGGAGTCCCTAAAGAAATATTTGAAATTATTAATCGCCCAGG
GACCAAGGGAATTGTAATTGAAGGGCTAGGAGCTGGAAATCTACCAGTAGAAGTAGTCGA
GCCCATTCAAGCATTAATTGATAATGATATTACGGTTGTAATGGTTTCACGTTGTTACAA
TGGCTTGGCCGAACCCATCTACGATTATGTGGGCGGCGGAATTGATTTAGAGAGAATGGG
CGTTGTATTCTGCCAAGGTCTCAATGGTCAAAAAGCACGTATTAAGTTACAAGTGGCAGT
AAGTGCTGGTATGAATTCCAAAGATATTGCTAAGTATATGCATGACGCGGTGTCATAGAA
GTAGATAAGAGTATAATACAGAGTTAATAAGTTTTGAAAGTGAGGAATTAGAATGCCAAG
TTCAATTAAAGACGATTTTTATGATGCAGTGAATGGTGAATGGCTAGCAACTGCAGAAAT
CCCCTCAGATCATTCATCAACGGGTGGATTTATGGACCTAGTTGATGGTGTGGATGAAAA
TTTGATGAAGGATTTTGCAGAAATGCGTTCAGGTGCCAAAGAACCTAATACGCCAGAATT
AAAAGAATTTATCAAGTTTTATGAAATTGCAGCTGATTTCAAAAAACGGGACGAAGATGG
AGTAAAACCACTTCTTCCGTACTTAAAACAAATTGAAGATTTAAAGAGTTGGGATGATGT
AAATGCCAACTTAAAAGAATTATTTTTTAATGGCGTAGAATTACCAGTAGATTTAGGTAT
TGAACCTGATTTAAAGGGTAATGGAGCAGATAAACGCAATGTTTTATGGGCTGGTGGTGT
AAGTTTAATCCTCCCAGATAAAACCTACTATGATCAAGATAATCCGTCTGGACCACAGTT
GATGCAAGTCTTTACCCAAATGATGATGCAATTACTAACGAAGTTGGGTAAGTCTGAAGA
TGAAGCCCAAGCTATAATTGATGGAGCTAAACGTTTCGATGCTAGTATTGCTCCTTTCCG
TAAAAACTCTGAAGAACTTAGCGATGTAGCTAAGCTTTATAATCCATGGGAGTTTGATCA
TTTCGCTGACATGGTTCAAGAGATTGATGTTAAAAAATTAGTCCAAGCATTGATTGGAAC
TGTTCCAGAAAAATTAATTATCACTGAACCTAAATTCTACGAAAACTTGCACCAAATTGT
TAACGCCGATACATTTGAAGATTATAAAAAATGGGCCTACGTTAACATGGTCCGCTCGTT
GTCAGGCTATTTGAGTGAAGAATTCCGCCAAATTGGTGGCACTTTTGGGCGAGCATTATC
AGGGCAACAAGAATCAATGCCACAAGAAAAGAGTGCATTTTACTTAGCACGTCGCACGTT
TAGCCAAGTCGTTGGTGAATACTATGGACATAAATACTTCGGAGAAACTGCTAAAAAAGA
TGTTCATGATATGGTGGTTTCGATGATTGATGTTTATGAAAAACGACTGGCAGAAAATAC
TTGGTTAGGGGATGCAACCCGTTCTAAAGCGATTACGAAGTTACGTTCGTTGAAGATTTT
AGTAGGTTACCCAGATGAATTAAAAGCAGTTTATAAGAAGTTGAAAACTAAAACAGCCGC
TGAGGGTGGAAGTTTAGTGGAAAACGTTCAAGAATTTTCACGAATTTTCTTAGAAGATCA
ACTTGCTAAGTATGGTAAGGAAGTCGACCGTAGTGAATGGCATATGAGTGCTGATACAGT
AAATGCTTATTATTCACCAGAAGGTAACTTAATCTGTTTCCCAGCTGCTATTTTACAAGC
ACCATTTTACAGTTTAGAACAAACCGCTAGTCAAAATTATGGTGGAATTGGCGCAGTAAT
GGCGCACGAAATTTCACATGCTTTTGATCCTAATGGAGCTTTATTTGATGAATTTGGTAA
CATGGACAATTGGTGGACAGAAGATGATTTGAAACATTTCCACCAACTTTCAGAAGCAAT
GGTAAAAGAATTTGATGGGATTCCATTTGCGGGTGGAAAAGTAAACGGTAAGTTGGTTGT
TACCGAAAATGTTGCAGATGATGGTGGACTTAAAGCAGCGTTGGAAGCAGCTAAGGCTAC
TAAAGATGCTAATCTAGAAGAATTTTTTACTAACTGGGCCACAATTTGGCGCACTAAGGC
TACTAAACAACGAGAAGAGTTGCTATTAGCAATTGATGTCCATGCTCCTGCAAAGTTACG
GGCGAACGTCCAAGTAAAGAATTTTGAAGAATTTTATGAAACCTTTGATGTAAAAGAGGG
CGATGGAATGTATCTTGCTCCCGAAAAACGAGTTCAAATTTGGTAAAAAATCAAACTAAA
AAAGACGATTGCTAATTAGCAGTCGTCTTTTTTAGTTATTTTCGAAGTAAAATACGAACT
ATAAAAGTTTAAACAATCAATTTATGGCGTTCTTTACTTATATTTTAAATTAGTGTAGAC
TTTATTGGTGCTATTTTTGATTTAGATTCGAACTAAAAGGGAGAAATGATTTTGAAACAA
ATCGCTAAGTATTTTCAATTTGATAAATTGAAAACAAACTATAAAACAGAAATTATTGCA
GGGATTACTACTTATATTTCAATGGTCTACATTATGTTCGTTAATCCGAACGTTTTAGGA
GCATCTGGGATGGATAAGGGAGCAGTCTTCACCGCAACAGCATTGGCTAGTGCCATTGGT
TGCTTCTTGATGGGGATTATCGCTAATTACCCAATTGCTTCAGCACCTGCTTTAGGAATT
AATGCATTCTTCGCTTATTCCGTGGTTATTGGGATGCATGTGCCTTGGCAAACAGCCTTG
GCGGGCGTTTTCGTAGCTTCCTTAATCTTTGTTTTAATCACCGTTTTTAAACTACGAGAA
TTAATTATTAATGCGATTCCAGTCGATTTGAAGCATGCTATTTCTTCAGGAATTGGATTA
TTCGTGGCTTTTCTAGGCTTGAGCCAAGGTGGAATTGTGGTTGCTAACAAATCTACGATG
GTTGGATTAGGTTCATTCTTAGTGCCTTCCACATGGTTGACCGTCTTTGGGTTGGTTGTG
ACTATTTTCTTGATGGTTCGTAAGGTGCCAGGGGCTATTTTCGTGGGAATGATTTTAACA
ACCGTCTTTGGTTTATTGACTGGTTTAATTCATGCACCAGCACACATTGTTTCAGCTGCA
CCAAGCTTGAAACCAACTTTCTTGACAGCTATTTCACATGTTGGGGATATTAATACTCTC
CAACTTTGGGTAGTAGTCTTGACTTTCTTGCTGGTAACGTTCTTTGATACAGCCGGCACA
TTGGTTGGTTTGGCTACTCAAGCAGGATTTATGAAAGACAATAAGATGCCGCGCGTAGGG
AAGGCATTGATGTCTGATTCAGCTTCAATGTTGACTGGATCATTATTAGGTACTTCTCCA
GTGGGGGCTTTCGTTGAGTCTTCGGCTGGGATTGCTGTAGGTGGACGTTCTGGCTTTACT
GTAGTTGTGACAGGAATTATGTTCCTATTAGGACTCTTCTTCTCACCATTGTTGACCGTC
GTTACTTCACAAGTTACCGCACCTGCATTAGTGATTGTGGGGGTATTAATGGCTCAACAA
ACTCGTGAAATTGCTTGGGATAAATTAGAAATTGCTATTCCAGCTTTCTTAATTATCATT
GGAATGCCATTAACATATAGTATTTCAGATGGGATTGCATTAGGATTTATTACCTACCCC
ATTGCCATGATTGCTGCTAAACGTGGCAAAGAAGTTCATCCATTAATGTACGCACTATTC
TTTGTATTTATTGGTTTTATTGCTATTTTAAATGCATAAGTATAAAGTTTGAAAATAATC
ATTTATAATAAGAGCTATGCTTTAAGGCAGTTGGATTAAAATAAAAATTCAACCCTTGGA
CATAGTTCTTTTTTTAATTTATGAGGTGATTTAATGGCAAAAAAAAGAAAATTTTATGCG
GTAAAAAAAGGACGAAAACCAGGAATTTATTTAACGTGGGATGCAGCCAAACAACAGGTT
GATGGTTTTGCAGGAGCGGTATATAAAAGTTTTTTGACTAAGGCAGAAGCTGAGGAATGG
ATGGCAACAGCTTCTAGAAAGACCACTAGAAAAGTATCAATGCGGACTCCATCGACTGTG
ACCCCTTCCATTATTCTTTACACTGACGGCGGTTCACGTAACACTGGTAATGTCCGTGGA
GGGCATGTCCGTAAAGAAGATGTAGCTGCGTGGGCTTTCTTAATCCAAAAAGATGGTGAA
AGTATTTCTGGATCCAATGGGGAATTCGGAGCTACCAACAATCGAATGGAAATTATGGCT
TTAATTAACGGTCTCCAAAAAATAATCGACCGCTATGGTGAAAAAGCAGCGGTATTAGTG
GTAGCTGATTCTAAATATGTTTTGGACGCAATTCAAAGAAATTGGTTAAGTGGATGGCAA
CGACGAGGTTGGAAGAAAGCTAACGGTGAAATTGTAGCTAATAAAGAACTTTGGCAGGCG
GTGGCTAGCATTCTAAAACGAATGCCCAACCTAGAATATCGTTGGACTAAGGGACATGCT
ACGAATGAGGGTAATGTTTTTGTGGATCAATTACTAAATAAAACTATGGATAGAATGTTA
CGGGAACCAACCGAATTTGAAGCACCTAAAAAAGCCGTTTCTAATCCTAAACCTAGTTTA
GCGGTTCAAGATTCAACGGCTGATTTTGAGCAATTAGGGCTATTCCATAACCAACAAATT
AGTGACGATTAAGTTCAAGGGTAATATTTTGATTATCAGTTTGAGAAGCAACAGCGCTGA
AACCAACTTGTTCAAGTAAAGTACGAGCAATGGTGTTGTTTTTCAAGGCAGTGGCAAATA
ACTTTTCGAGTCCTAATTCTTCAAAACTGAAAATGGACATCCGCCGAAGAACTTCACTCA
TAATTCCCTTATGTTGTTGATTTCGAAGAATTTCAAAACGTACGGAAGCTGATTTTTGTG
CTTGATCAAAGTCCCAGATGCAAAATGTCCCTAAGAATTCATGGGTATTTTGGTCCGTAA
TCCCCCAAATTAATGCTTCATTATTCATGACCAAACGCATCATTTGGTTAACGTAGGTAG
TTGTATCCTCAATAGTTGCATCAATATCACGATCACTAGCTTTAGCGATTTCTGGATCGT
GACGCAACTCAAAAATGTCACGAACTTTTGAATGTGTAAGCCAATCTAAGGCAAAATGTT
CGGTAAGAATTGGATGATATAGTTCAAATTTATTCATAATTGGGCTCCTTGTTTTTTAAT
CTTTCCTTTACTGTACACTAGATTCGAAAAAAACTGAATGAAAAAGGGACGATGACATGA
TATGAATGCCATCGTCCCTTATTTTTTGATTATCTTTGTTGTTGTTTCATAAAATCATTG
ATGCGTTTTAAGTCATCATCAGTTGGTTTGTAGGAATTTTCCTTGATTCGGTGTAGTTTT
TCAACCGACAAATGTGTCCCAAATGCTACATCAGCATCTGTTAGATCATTTTTCTTTTGG
CAGTTGATGATTTTTGCTGCTAGTTCTGTCACATCATTCATAATGAATTCCTCCATAAGC
TCTTCATCTATAGTTAAAATCGTACCACAATTTTTACAATAAACCTAGGAATTATATTGT
CAAAACGCTGAATTTATCCCAGTTTAAAAAAGTTGTCGGTATTCATTTTCGAAGAAGCTA
TCTTTAGCATATACCAATGAAATCGGACGCGTAAGGTCTAAACCTTGAATTTTGAGTAAT
GCGAGTTTTTTAGATTCTAATTCCGCTTGGACTAGAGATTGGTACATGAAACTGACTCCG
GTCGCTTCTAGGAGTTTAATAATACCAGTGGAACTTCCCAACTCTAGCACTTGCGCAAAA
TCTTCCTTATAGATGTTAAAAGAACTGGCCCAATCGGTAAAAATTGAGCGGGTACCTGAA
CCTTCTTCACGAAGTAAAAGAGGTTCCGAAAGTACTTTTTCAAGTGCTAAGTTTTTTTGA
TTGGTAAGGGGATTACTTGAACGTGTAACGGCTACAAATTTTTCGTGGGTAACGATTTGG
CTACCATATGCATGTTTATCAAAGTTTCCTTCTAAAACAGCAAAGTCTAAAGTACCTTCG
TCGATTTGAGATAAAATATCGCGTGTGTTAGAAACGATGCATTGAATGTTGTGATATTTT
TTTCGCCAATTTTGGATTAAGGCCGGAGCGATAAGGATACTAACCGAATGCGTTACCCCA
AACTTAAGATTGGTTGTCGAAATCGGCTGGCGTAATTGGGTTAATAATTTATCTTCTTGG
TGTTGAGTAGTTTCAATGAAATGAGCCAGTTGCTCACCTGCACTGGTGATTTCTAAACGA
GGATGGTGATATTCAACTAATTTTAGTTGTAGTTCACCCTCTAAGCTTTTAATTTGTTGA
GAAACTGCAGGTTGCGTGATGAATAATGCTCGGGCAGTTTTAGTATATGACTTATTTTTA
CAGAGTAGTGCAAAAGTGGCATAACGATTATCTAGCATCTTTTTCATCCTTATAAGTTTA
ATTTATAAACCAATTATAAAACATAATTATATTTTATCTACCATTTTTGATACGATATTA
AGCGTGAAGTTAAGAGATAGGAGAGAAGAAAGATGACTCGAATGATAAAAGATTCAAGTT
TTTGGGTAGCTATATTAGTTACATTGCTTTGTGCAACAGCAGGATCGCTATTGGCACAAT
TGCCTTACTTTAGTTTAATTGGAGCATTGGTAATTTCGCTGGTATTAGGGATGTTTGTTC
AAGTTAGCCCAGCAGTAGTTGAGCGTTCTAAAAAAGGTACTGGTTTTATTTCAAACAAGT
TTTTGCGTTTAGGTATTATTTTATTAGGTTTTAAATTAAACTTGGTTGATTTAGCCGATG
CGGGTGTTAAAACCATTCTATTAGCTATTTTCGTGGTTACATTTACAATTTTAGGTGTGT
ATACCTTGGCTCGTAAATTTGGTGTGGATTCTGATCTAGCAATCCTAGTTGCCAGTGGTA
CTGGTATTTGTGGGGCAGCAGCCGTAATGGGGGTTTCACCACAGATTCAAGTTCCTGAAG
ACCAACGTGAATTGAAACAAGAAAATGAGGTAATGGCCATTGCGGCGGTTGCCATCTTGG
GAACGTTATTTACTTTTATTGAAATTGGATTGAAACCCATGCTTCACTTAACTCCAACTC
AATTTGGGGTGGTAGCTGGTGGATCACTTCATGAAATTGCCCATGCGGTTGCTACTGGTG
GAGCAGGTGGTCCGGTTAGTTTAGATACGGCGATTATTACTAAGTTATCTCGTGTTTTAC
TGCTAGCACCTGCTGCATTAATCATTGGTTTTTGGCACCGTAGCCGTACAAATATAGATC
GCGAAGACGTTGTTCGTGGGAAATTACCAATTCCATGGTTCATGGCAGGTTTTATTTTAG
CTAGTGTAATTGGAACTTTTGTACCTTTAGGCGCAACTGTATTAGGCTGGTTAGTTAAAT
TTGCATACCTCTTCCTAGGAATGGCCATGGCTGCTTTGGGAATGTCCGTAAACTTCCGTG
TTATTTTCAAACGTGGAAAAGGTGCATTTTTAGCTGCTTTCTTAGGTTCAATTGTATTAT
TGATTTTCGTAATTATTGTAAGTAAATTATTCTTCTAAAAAAATAAAAAACGAATTGATG
GATTTGCAAAAAGGAGCAGAATCATCAATTCGTTTTTTTAATGACTTAAAATCGTCATCA
TGATGGGGACCATTACCAGAGAAAGCAGCGTGGTTTCAGTTACCATGATTGACGCAAAAT
CTGCGTCAGCATCGTAAAGTTGGGCAACTACTGGGGCATTGGTCATCACAGGCATGCAAG
ATTGTAAAATAAATACTTCTTTCATCATCATGGGCATGTGGCTTGGTAATACAAGTAAAG
CCATGATGATTGGAGCGAAAATAAATCTTCCGGATAAGACACCCAAATTGTCTTTTTGGA
AACGCATGTTTTTCAAACCAGCGTCATAAACAGAAATACCAATGAATAACATGGAGAGTG
GGATGGTTAATCCGCCAAGATAATTAAAACTCGACATTAGAAAATTAGGGAGTTTGATGT
TTAAGACAATGAGGACAATTCCAATCATAAAACCTAATAGCGGAGCGGAAAAAATCTTTC
GTAAAGCATCTTTAAAATTCATTTGAACGTGATTGGAACTATCACGTTGAATGAAGTAGA
CGCCTAGTGTCCAAAAAATTGTGGTATTTGCCATATAATAAACGAGGACATAGGGAAGAC
TTTTATCACCAAAGATAGCTAGATTGATCGGTAAACCTACAAAAACGGTATTGGAATTGA
AGAACATTGACATAAATAGTCCATGTCTCTTAGGATCAACTTGAATAATCCGAGCCATCA
ACCATGAAATTCCCATTAAAATAAACATTGATAGTACAGGATACCAAAGGTTAGGGAGCA
GTTTAACTAATTCACTCTTAGTAAAATCTTTAGTAATCGAAACAATCATGTATGGTGGGA
GGGCCACTTGGGTGACAATCTTGGCGATTAATTTTTTGGAACTTTCAGAAAACCAATGGA
GCGAAGCGAGGTAGTAACCAACGGCAACCATGACAATGATTACTAAAACGCCTTGAATAC
TTTGTAATAACATAATTAAAAAATCCCTTCACAATTGTTTAACTACTATTCTAACTCAAA
ATTAATGGTAAAATTACATTTAGTAAATAAAATGGAGGACATTAAAATGGCATTTATTCA
AATTCCACATGACATGACAGAACTACGGATTATGATGGAACAACTAAAAGAAATGGGTAA
AGAGGCTAATGAGGATCAACTTATCGAACAAGCAGTGGTCGATAACGCACAACAGTTGTT
AGATGAAGCGCTTGATGGACACTACTTTACCTGTAAGTTAGAAGATGGAAAATTAGTCGT
TTATGATGTGATCAATTTGCCAACTGGAAGTATCGAACCATTAGGTAAAAACTTTAAGGA
AGACTTTATTACTGACGCGGATAACCTTTGGATTCATCTTTCAAGTAATTTAAACCGAAT
TGCGGGCGGACGTTAGTTAATAGGAGGAACCGATGAGTATTCAATTAATTGCAAGTGATA
TTGATGGGACTTTTTTGAATGACCAACGTGATTTTGATCATGATCGTTTTCAAGCGCAAC
TTGATGAACTTAATCGACGTCACATTAAATTTGCGGTTGCGAGTGGTAACCAAATGGCCC
ATTGCCAAGAGGTTTTTGCCGACGTAAAGGGCGACATGACTTTTGTAGCTGAAGATGGGG
CTTTGACGATGGAACAGGGCCAAATTTTAGATGATAATCCATTGAAACCGACTTTGTTGA
GGGATGCAATAGAATATTTATTGACTACGCCAGCCTTTAAAGACGCTAAAATTATTCTTT
CTAGCCAACATCGGGCGTTCACTAATATGGAAAAGAGTGGTTCCGACTGGTCCGCGAGTG
CTTATTTCTACAGCCAGCTTACAGCCGTTGATCATTTTAAAGATATCACGGATCCAATTT
ATAAAATTGATACGCATTGGACTAATCTCGAAGATGTTCGAGAACAAGCCGCAATGTTGA
AACGAGACCTTGGAGGAGATTTAGGAAGTGTGATGAGTGGTTTCAATGGAATTGATATTA
CAATGCCACATGTCACTAAAGCATACGGTCTCCAACAACTTCAAGAATTATGGAAAGTTT
CGATGGATGAAACGATGGCCTTTGGGGATACCCAAAATGATGAAGCTATGTTAAAACATG
CCCGCTTGGGTTATGCAATGAAGAATGCAGAACAAGAAGCACTTGATGCTACTGATTTAA
TTACACCGTTGGATAATAATGATAGTGGTGTATTGGATATGATCGATCGAGTGCTTAGTG
GTGAGATTGCATAAAACCATGTAAAGTAAATTGGTCGAATCAAATAGACATATTTTAAAA
ATATCTTGACATTTCCGATCATTCTCAGTATGATTAGTGAAACTTAAATCGAGTCGCTTT
AAGTTAATCCAGAGAGGTTAACAAGCTAGCAGAGTCGCCATCAACAGGTGGAGTGGACGC
GGTTAGCGCCGGCCCATACCAACTTGTTGGTGGCTTTTTTTGTACCCAAATAGCGATATC
GAAAAATTAAAAAGGGGATTCTTGATTATGAATGACGAACTTCGTAGCAAAATTATCCAG
CAACTACTTGATTTAAAGGCGGTTTCGATTTCACCCAATGTACCGTTTACTTATGCTAGT
GGGATGAAATCACCCATCTATACTGATTTACGAATGACGATTAGCAACCCAGTTCTACGT
TCAGATATTGCTAAAGGATTAAGTGCAGAAATCAAAAGAGCTTATCCTAACGCTACAGTA
ATCGGTGGGGTCGCAACAGCGGGAATTCCGCACGCTGCATGGGTGGCTGAAGAATTAGGC
TTACCATTAATTTACGTTCGTTCCAAACCCAAGGATCATGGAGCTGGCAAACAAATTGAA
GGTCAACTCCAAGCTGACGATCAAGTAGTTTTAATCGATGATTTGATTTCGACGGGTGGT
AGCGTACTTAAAGCGGTTGAAGCGGTTCGTAAAGAAGACATTCAAGTAATTGGAGTTGCT
TCAATTTTTAGTTATGGTTTACCGGATTCAACTAAGAATTTTGCAGAACAAGATACTGAA
CTACTTAGTTTGCTCGACTACAATCAAATGGTGGATTATCTTCAAGCTAGCGATGCCTTA
TCCGCTGAAGAAGTAGCTTCGGCTAAGGAGTGGCATCAAGATCCATGGAATTGGAAAAAA
TAGAATAAAACTTTGTTTCAATTAAATCGGTTTCCCGAGAGGAACCAATTGAATCGGCTT
TTTAAGCTACTCCCAAGCGAGACGATTCGATTGGTGAGTAGCTTTTTTTATAATAATTTA
GGAGGAAAAATAATGAATATGCATGACTTAACCACTGTAGAAAGCTTTAGTGAAGAGGAC
GTATTACATAAAATTCGGTTAGCTGAGGAATTTAAGAACGGTAAGACAATTGAACTTACT
CGACCGGTCTATGCAATGAACTTATTTTTTGAAAATAGTACCCGAACTCATACTAGTTTT
GAAATGGCAGAAAGTCGTCTAGGAATGCGACTCCTTGAGTTTGAAGCTAAAACTAGTTCA
GTTACTAAAGGGGAAAGTTTATTGGATACGGTTAAGACAATTGATGCAATTCAGACGGAT
ATTGCAGTCATCCGTCATCCGCAAAACGATTATTATAAACAACTGCTAGAAGCCGATTTG
AATATTAGTATTGTCAACGGAGGCGATGGAAGTGGACAACATCCTTCACAATCATTACTC
GACATGATGACCATTTATCAAGAATTTAACCGCTTTGACGGTTTAAAAATTGCGATTGCC
GGAGACATCGCACATTCCCGAGTGGCCCGCTCCAATGCAATGCTATTAAACAAGCTGGGT
GCAGAAGTTTACTTCGCCGGTCCTGAAGCATGGATGGCCGAAGATTTGAAGGCTTATGGA
ACCTTCCTACCAATTGACGAATTAGTAGAGAAAGTGGACGTCATGATGTTACTCCGAATT
CAAAATGAACGTATTTCTCAAGATACCGCAATTAAATTTGAACCACACGAATATCTCCAA
GAATATGGACTAACCTTCGAACGAGCCGATCGAATGCAACCAACCGCTGTCATTATGCAT
CCCGCTCCAGTTAATCGTGGTACAGAAATCGAAAGCAGCTTGGTTGATGGAGAAAAATCA
AGAATTTTCAAGCAAATGACTAATGGAATGTACATGCGCATGGCAATTTTAACGGACGTA
TTAGAGGCCAAGGGATTGATTAAGGGAGGATTGCATTAATGAAAGTTTTACTTAAAAATG
CCCGAGTAATAAAAAGTCATCAAGAGCAAAAAGCTGACGTCCTTGTGGAAAACGACCGAA
TCACTCAAATTCAACCCGAAATTAACGTTGAAGCTGAACAAATCATCGATGTAAAAAATC
AACTTTTAATGCCAGGACTGGTGGATATCCACGTTCATTTTAGAGACCCGGGCCAAACGG
ATAAAGAAGATGTAGTTAGTGGCAGTGCTGCAGCAGTTAAAGGCGGATTTACGACAGTAT
TAACTATGCCTAACGTTGATCCTGTCCCTGATACACCCGAAAAAATTACAGCGATGGTAA
AACATAATCAAACTGCTGGTAGTCTTCATATCGGACAATACGGGTCCATTACTAAAAAAC
GGACCAGCGAAGAATTGGTTGATTTTAAAGCTTTAAAAGAAGCTGGTGCGGTAGCTTTTA
GTAACGATGGTAACGGCATTCAAACTGCCGAAACCATGTATCAAGCAATGCTTCAAATTA
AAGAAGTGGGGCTACCACTGGCTGCGCATGTAGAAGATGAATCGCTAATGCAACACGGGG
TGATGAATCAAGGAACGGTAGCCGAAAAATTGGGTTTACCAGGTATTTCAGAATTGGCAG
AGACAGCTCAATTAGCACGGGACCTTGAAATTGCGCGTAACACAGGCGCTTATTATCACG
TTTGTCATGTTTCAAAAGCTCGAAGTGTGGAATTAATTCGCCGTGCTCAGCGAGACGGCG
TCCATGTTACCGCAGAAGTCGCACCTCATCATTTATTTCTTGATGAAACGATGATTTCGA
TGGATAACCCCATGATGAAGATGAATCCGCCACTACGAACCTTGGAAGATCGGCAGGCAC
TCTTAGGGGGGCTGCTAGATGGCACAATTGGTATGATTGCAACGGATCATGCTCCGCACA
CGGTGGAAGATAAGGCTGGATCGATGAAAACCGCCTCTTTTGGAATTACAGGGTTAGAAA
CAGCTTTCCCACTACTCTACACTAAGCTGGTTAAACCGGGACTTTGCACGGTAGAACAAC
TAGTGGAATGGATGAGCATTCAACCAGCTAAAATTTTTAGCCTCAAGGCAGCTGGGCAAT
TAGAAGTGGGAGATGTAGCTGATTTAACGGTAATGAATGTTGAAGATGAATATGAAATTG
AAGAAGCAGATTTTGCTTCAAAGGGAATCAATTCTCCGTTTATTGGTCAAAAGGTTTATG
GACAGACACAACTGACCATGGTTGCTGGAAAAATTGTATATCAACGGGAAGGGTAATTTA
AGATGAAACGTTATTTAATTTTGGAAGACGGTACTACATATGAAGGAAAGGCGATTGGAG
CCAATCGTGAAAGTATTGGAGAGCTAGTTTTTAATACTGGGATGTCAGGATATCAAGAAT
CGATTACCGACCAATCATATAATGGGCAAATTTTAATGTTTACCTATCCGTTAATTGGAA
ATTATGGCGTTAATCGAGATGATTTAGAATCCGTTAAGTCAAGTTGCTTTGGAGTAGTAG
TCCATGAGGTGGCACGTCGAGCAAGTAATTGGCAAATGAATATGAGCTTTGAAGAGTTTT
TAGCATATCAAGATTTGCCCGGTATTAGTGGAGTGGACACGCGAGCAATTACTCGACATA
TTCGCGAACATGGAGCGATGAAAGCAGCCTTAGTTAATGAAATTTCAGACGCTAAGTTTG
AAAAATTTCATGCAACTGATTTGATACAAAATCAAATTGAAATTAGCTCAACTCATAGTC
CGTACCCTAATCCAGCCAACGGTCGTAAAGTCGTAGTAATTGATTTTGGACTCAAGTATT
CCATCCTACGTGAACTTGCTCGTCGCGACTGCAACGTAATGGTACTTCCATATAATGCTA
CGGCAAAAGAAGTTTTAGCTTGCAATCCGGATGGGGTGATGTTTACTAATGGACCTGGTG
ATCCGGAATCAATGGATGAAAGTGTTCTAGAAATGATTCGCACAGTGGAGGCTGCGGTTC
CAGTCTTTGGGATTTGTATGGGACACCAACTTTTTGCCCTAGCAAATGGTGCTAAGACAA
CTAAGATGAAATTTGGACATCGCGGTTTTAACCATCCAGTTCGCAACTTAGCAACGGGAC
GAATTGATTTAACTTCCCAAAACCATGGTTATGCGGTCGAACGTGCTTCCATTGCAAACA
CTGACCTTGAAATTACCCACGAAGAAATTAATGACGAAACCGTTGAAGGACTCAGACATA
AACAATATAAGGCTTTTTCCGTTCAATTCCATCCAGATGCTGCACCGGGTCCTCATGATG
CGGACTACCTTTTTGATGATTTTATGGAAATGATTGATGAAGCTAAACAAACCCAGGAGG
ACAAGTAAACATGCCTAAGAGAGAGGATATTAATAAAATTTTAGTACTCGGTTCTGGACC
CATCATTATCGGTCAAGCGGCTGAGTTCGATTATTCTGGAACTCAAGCTTGTCTTTCCTT
AAAAGAACTCGGATATCAAACGGTTTTAATTAATTCCAATCCAGCAACAATCATGACCGA
TACGGATATTGCCGATAAAGTTTACATTGAACCATTAACCTTACAATTCGTTTCGCAAAT
TTTACGTAAGGAATTACCAGATGCTATTTTGCCAACCCTAGGTGGTCAACAAGGATTGAA
CATGGCAATGGAATTATCTGAAGCTGGAATTCTGGACGAACTTGGAATTGAACTGCTTGG
TACGAAATTAGATGCCATCGATCAAGCTGAAGATCGGGAACGTTTCCGAGCTTTGATGAA
CGATTTGAATGAACCAGTTCCTGATTCAGGAATCGCAACGACGGTGGAAGAAGCAGTTAG
CTTTGCGGATCAAAGTGGTTATCCAGTAATTGTACGTCCTGCTTTTACCATGGGTGGAAC
TGGTGGTGGAATTGCACAAGATGAAGCTGAACTACGGAAGATTACCGCCAACGGTTTAAC
TCTTTCACCAGTAACTCAAGTTTTAATTGAACAAAGTATCGCCGGACTAAAGGAAATTGA
GTTTGAAGTTATGCGAGATAGTGTTGATAATGCCATCGTAGTATGTAACATGGAAAACTT
TGATCCAGTAGGAATCCATACTGGTGACTCAATCGTTTATGCTCCCGTTCAAACGTTAAC
AGATCGTGAAGTACAGATGCTACGGGATGCTTCACTAAGTATTATTCGAGCATTGAAGAT
TGAAGGAGGCTGTAATGTACAGTTAGCTCTTGATCCAGCCCAAGATCGTTATTACGTGAT
TGAAGTTAATCCTCGGGTTAGCCGTTCGAGTGCCTTGGCCTCTAAGGCGACAGGTTATCC
GATTGCTAAAGTTGCTGCTAAGATTGCGGTTGGATTGACCCTAGATGAAATTTTAAATCC
AGTTACCGGAACTACTTTAGCTGAATTTGAACCGGCCTTAGACTACGTAGTTTGCAAGAT
TCCTCGTTGGCCATTCGATAAATTTGTTCGGGCAGATCGGCGTTTGGGTACTCAAATGAA
AGCTACGGGCGAAGTAATGGCGGTAGGGCGCAACGTTGAGGAAGCAACCCAAAAAGCAAT
TCGTTCTCTTGATATAGATATTAATTATATTGGCGATGAAGAACTCGCCGATTTAAATGA
AGCAGACTTAGTCGATGGCATTATTCATGCGCGTGATGACCGGATTTTTTATCTGTATGA
AGCAATTAAACGTGGATATTCTGTGGATAAATTAGCTGATCTGACTAAGATCAACGTTTA
CTATTTGGATAAATTATTGCACATCTACGAAATCGAACAGGAACTAATTGCTACGCCATT
TAATGCTGATGTTCTTGAGTTAGCTAAAAAGAATGGTTTTTCAGACGAAGTTATTGGCAA
AATGTGGAAAACTAACGAAAAAGAAGTACGAGCATATCGTGAACAGATGGGGTTATCACC
TGTTTATAAAATGATTGATACTTGTGCCGGTGAATTTGAATCTCAAACTCCGTATTACTA
CAGTACCTACGAGTTAGAAAATGAAAGTATTGTCTCGAATCGTAAATCGATTGTAGTGCT
AGGTTCAGGTCCAATTCGAATCGGACAAGGAGTTGAATTTGATTATGCTACAGTGCATTC
GATTCAAGCCATTCGCCAGATGGGTTATGAAGCCATCGTAGTTAATAACAATCCAGAAAC
AGTCTCAACCGATTTTTCAATGTCCGATAAATTGTATTTTGAACCCTTAACTGTGGAAGA
TGTGATGAACGTTATTGACCTAGAAAGGCCGGAAGGAGTAATTGTTCAATTCGGTGGCCA
AACAGCGATTAACTTAGCCGAACCACTCGCTGAACGGGGAATAAAAGTTTTTGGTACAAC
TGTGGAAAATGTTAATCGGGCCGAAGACCGAGATGAATTCAATAAGCTAATCCAAGCCAA
TGGTATTCGTCAACCTCAAGGACGTACGGCGACAACAACATCTGGAGCAATTGAAGCCGC
AGAAGCAATCGGTTATCCAGTTTTAGTACGACCTAGCTATGTTTTAGGTGGACGGGCAAT
GGAAATCGTTCATGCCAAAGAAGAACTTGAAAATTACATGAAGAATGCCGTTAAGGTTTC
CCATAACCATCCAGTTTTGGTCGATCAGTATCTAGTTGGTAAAGAGTGTGAAGTTGATGT
GATCAGTGACGGTGAGAATGTTGTGATTCCAGGAATTATGGAGCATATCGAACGTTCCGG
AGTACATTCAGGAGATTCAATGACGGTTTATCCTGCGCAAACTCTTTCTCAAAAGGTCCA
AGATGAAATTGTGGAAGTTTCTATCAAATTAGCTCAATCGCTCGAATGTATCGGATTGAT
GAATATTCAATTCGTGGTTCATAATGACGAAGCTTATGTCATTGAAGTTAACCCACGTGC
AAGTCGGACGGTTCCGATTATGAGTAAGGTTACTGATTTACCAATGGCTCGCCTTGCTAC
GCGTGCCATCTTAGGTGAAAGTTTGGTCAATCAAGGTTTGAAGCCCGGGTTGCATCCAGC
TGGTGAAATTATTCATGTGAAAGCACCAGTCTTCTCCTTTACTAAGTTAGATAACGTAGA
CAGTTTATTGGGACCTGAAATGAAATCTACAGGAGAAGTCATGGGAAGTGACCGTACTAT
GGCGAAGGCGCTCTATAAAGCGTTTGAAGGCGCTAAAATGCACATGCCAGACCATGGTAA
AGTCTTAATCACGGTTAAAGATGAAGATAAGGGAGAAGCCATCGATTTTGCCCGACGTTT
TTGGGAACTAGGTTATCAATTGGTTGCCACTAAAGGAACTGCTCAAACACTTGCAGCACA
TGGTCTGAAAGTTGAGACGGTTGGTAAGATGACTGAAGAAAATAACATTGTAGACCGAAT
TCACGATCATCGCATTCAAATGGTGATTAATACCATTTCAGACAGTACTACTAGTGCTGC
AGATGGAATCAAAATTAGAAGTACCGCATTAACTTATGGAGTGCCACTTTTTACGGCATT
AGATACCGTTGACGCTATTTTACAAGTGCTTGAATCACAAGCTTTTACAACATTACATCT
TTAGGAGGAAAACAAATGGATCGCTTAGAAACGACAATTGCCGGAGTCAAGTTGAAAAGC
CCGGTTATGAATGCTAGTGGGACGGCTGCATATGGACAACAAATGGCTAAAAATATTGAT
TTAAATGAACTAGGAGCATTCGTAATTAAGTCGACAACTATGGAGCCGCGTGCAGGCCAT
CCGTGGCCAACTACTGCGGCCACCACTGGAGGCTGGCTGAATGCGGTCGGTTTGAAGAAT
CCTGGTATTGAACATGTTTTAGCTTACGAACTTCCTTGGTTAGCTGAAAATTATCCGGAT
CTTCCCATTGTTGGAAGTATTGCTGGTTCTAATCCGGATGATTATGTTGAGGTAGCTAAA
CGCATGGCGACCGCCCCGAATGTGAAGTTCATTGAAGTTAATATTTCATGTCCTAACGTT
GCTAAAGGTGGTCTGGTATTTGGTACTGATCCAGTTGTAGTTGAAGATATGACCCGGCGC
ATCAAAGCGGTAGTTCCTAATAAACCCGTCTTCATGAAGTTAACCCCGGGAGTAACTGAA
ATTGTTCCCATTGCTTTAGCTGCTGAACGGGGCGGTGCAGATGGCTTAGTAATGATAAAT
ACCTTAATGGGAATGGAAATTGATTTAGAAACTAGAAAGCCACGTCTTTCCAATGGGACG
GGCGGTCTTTCCGGAAAAGCGATTCATCCCATCGCAGTTCGCATGATTCATCAAGTACGC
GAAGTAACTAATTTACCAATTATTGGGGTTGGAGGGGTGTTTTCTGCTAAAGATGCGTTA
GAATTAATGGTAGCTGGAGCAGGGGCTGTTCAAGTTGGATCAGCAAATTATGGTAATCCA
CATGCTTGCCACGACATTATTCAAGGCTTAGTTCCAGCAATGGATCAATATCACTTTAAC
AACATTGCGGAGTTTAGCTCCGAGAAATAAGCGGAGGTTTAGTAGTGACTGAACGAGTAG
AATTTAAACCAACAAGTATTAATGATTTAAGTAGCCAATATGATGTAATTATTATCGGAG
CTGGGAGTACGGGTTTAACCAGTGCTCTAGAACTGACTGAGTTGGGCAAAAAAGTGGTTG
TCCTAGAGAAGATGGAGAAGCCTGGTGGAAACTCTATGCGGGCATCTTCAGGGATGAACG
CCGCTGAAACAGCAATCCAAAGGCATGAAGGGATTATCGATAGTTATGAATCCTTTTATG
AAGATACATATAAAGGTGGCGGCAAACAAAATGATGTCGAAATGTTGAAATATTTTACAA
GTCATGCGGATTCTGCCGTTGAGTGGTTAAAAGAACATGATGTTGTTTTAGATGAAATCA
CTTTGACCGGTGGAATGAGTGTGAAGCGGGCCCATCGCCCTAGTAGCGCCCCTGCAATTG
GTGGATATTTAATTCACCAACTACTAAATAAGTTAGCTGAAGAAAAGGTTCCAGTAGTTT
GTGGAGCAACGGTTAGAGAAATTGATCGTGGGGATAATCATCAATTTAAAGTTGATTTTG
CCGACGCCCAAGGCTCAAACCATTTACTTAATAGTGCAGCGATTATTCTAGCCACGGGTG
GTTTTGCTGCTAGTGATGCTTTAATTAAAAAATATCGTCCCGATCTCGTTCACTACAAGA
CAACTAATCACCCTGGGGCGACTGGCGATGGATTACAATTAGCGGAGAATTTAGGTGCTC
AATTGGTAGATATGGACCAAATTCAAGTTCACCCCACCGTTTACCAAGGTGGAGACCATG
CATTCTTAATTGGTGAAATGGTACGTGGGGAAGGCGCAATTTTAGTTAATCAAAGTGGTC
ATCGATTTGTAAACGAGCTAGACACACGTAAAGTTGTAACGGATGCAATTAACGCTCAAA
CCCAACCAGATGCCTATCTGATATTTAATGCAGCGTTAGCTAAAAGAGCCAGTGCGATTG
GTTTTTACGATCACATCGGTCTAGTTCAACATGGTGATCATATTGATGAGTTAGCGAAGA
CTTTGGGATTACCAGTTGCTAATCTAAAAGAAACGATGCAACAGTGGAGTGATGTGGTTG
CTAAGCGTAAGGATGAAGCATTCGGAAGAACTATGGGTTTGGTTGATGGTTTTGAAGAAG
GTCCTTATATGGCAATTCATATTGCACCAGCTATTCACTATACGATGGGCGGACTCAAAA
CGTCTGCTAAAGCCGAAGTTTTAGATAAAAAATTTAAACCCATCAAAGGGTTATATGCCG
GTGGGGAAGTTGCTGGTGGATTACATGGAAACAACCGTATCGGAGGTAACTCAATCGCCG
AAACAGTGGTTTTTGGATTACAAGCTGCTCGCCAAGCGTTTAAAAAATTATAGCAAATAT
TATATAAAAACATATTTAATCAATTAAAGACAAGATTTTGTTAAATGTTCCAATTGACAA
GATCTTGTCTTTTTTAGACAATCAATATAAATAGGTTCTTTTTTATGATTATTATTAGTA
TAATAATTGGTAAAGAGTAAAACTTTATAGGGGAGAAAACTTTGAACAGAAAAATAATTT
CTTGGGGAATGCTAATGGGATGTCTCTTGATGCTAGCAGGCTGTGGACAAAAGCAACCAC
AAACTAAAATTCCTAAGGATAACGCCGAGTATCTAACAATTACCACACAATATCATAAAA
ATAAGCAAAATATTGAGTTACTACATAACTTTTTAAAAGATTCAATGGTTCAAAAAGCTG
GTATCTACACGAATTTTAATAATAATCAAAAAAAATCCGATAATGCCACGGGACATGATA
TGTTATCTGAATCATCAGGTTTATGGTTAGAATACTTGGCGCAAACTCATCAAAATAAGG
CTTTTCGGGAGTTCTACAAAAATACCAAGAAATATTTTGATCAAGGTCGGCAATTTAGTT
ATCGCATCGATGGTAAGACTAAGAAAAAGTCCGATGTGAATGCTACGCTGGATGATTTAA
GAATTATTCGTGCTTTACAAATTTATGCGCAAAATAATAATAGTAAAAAATATCGATACG
AAGCGGCTGAACGGTTTGCTATGCTACAAACGACAAGCATTCAAAAAGCACGGGTACTTA
ATTTTTATGATGTACGTACTAAAAAAGCTAGTAACGAAAGTTCTTTAGCCTACTATGATT
TGGCTACCCTAAAGTACTTTGAATCTGTATCTAAAAAAGAGCGGGGATATTATCGAGAAC
AATTAAAGCTAGTTGAAAAAGGATATTTGGGAGATATTTTTCCTTTGTACGCTCCGAGCT
ACAACTGGAAAACAAACCAATATGGCACGAAAAATCTGAATACTTCAGAAGCTTTGATTA
CAGTCCTGCATTTGGCTGAAATTGGTAAGATGAAACCTGAAACAGTCAGCTGGTTAAAAA
TGCAAATTGATAATAAGAAGTTATATAACAGTTACACTACTGCTGGAGCAATCGAGGACC
ATAACCAATCAACAGGTAATTATGCTATAGCAGCAATGATTTTCGCCAGAAATGGTGATC
GTAAATATTATCAAAAGGCCATGAACTTGGTTTGGGATGATCAGGTTCGAAATAAGAATT
CAAAAATTTATGGGGCATTAGGTGATACAAAAGATAATGACGCTTACTCATTTAATAACC
TATTGGCATTGTTAACATCGCAATACTAAAGGATGGGATGAAATGGTTTCGATTAAAAGC
AGTTGGAGGGTATTTCAAAAACATATATCACCTGCTGCCGTTGCAACGGCTTTGGCAGCG
ATTATTTGTGCTGTCATTCTCTTTATACCACCGATTAATGGCTATGCCGATAATGGAGAT
TTTTATCGGGCAATGTTAAGTAACGGGATTTATCGACTACCAACCAAGGATAATCAGTAT
ATTGGTTATGTGGTAACTAAGTTTGGGATTTTAAAGTATTTTAATGAAAATAACGTTGCT
GTTTTTTCATCTCAAGCGCTTTTCGTTAAAGTCGCTGTAATATTAAATAAGTTATTTTAT
AGTCATCGTTACTTTGATATTCGCTTCTTAGGTATCGTATATTATGTAGCTTTTTTACCT
GGTATCTACCTATTAACTAAAGCATTAACCGGAACTTGGCGACGTATACGAAGTTATGTG
ATTGCAATTCTAGTAGTACTTATCTTTGCGGATGCTTCATTTATTCTGTATTTTAATTCC
TTTTTCGCTGAACCGGGAATGTTAATTTCATTCTTGTATGTGGTAGGGTCTCTCATTTTA
TTAGCCCGTGGAGATTATTCTAAACGCTGGAAATTGTTGTTAACCTACTTTATTAGTGTT
GTGGTCTTAATTACTAGTAAACAACAAAATGCTCCTTTAGCACTAAGTTTTGGAGTCATG
TCAGTGGGACTCTTTTTCCTGCCCGGTTTAAAAAAGGCTAAGAAATTAGCTGTTATGGGT
GGTGTTGTTGCTACTTTGGGAGCGGGAGTTCTGACGTATAGTTTAATCAATAAAGAATTC
AACGACGTTAATCAATATCAATCATTTTCTCATGGAGTTTTGATGGAAACGGGAGATCCG
AGTAAAAATATTGCCAAAAGTGGGGTGAGTGAGCAATTTGCCTTAATGCGGGAGCAAAAC
TATTATGCTAAAACTTTTGATACCGTTGACCCAAGTTCTCGCTACGTTAGAAAACATTTA
ATTGAAAAATACAACTTTGCGTGGATTATTAAATATTATGCTAGAAATACTGATCAATTT
TTACGCTTACTAGATGTAGCTAGTAAGGATATTATGGTTACTCAAGTAAAGGCAGTCGGC
GATTATACCAAGGATTCTGGGAAAAAAGCGGGCCAACAGAGCACCTTTTTCACACTTTAT
AGTTCTCTGATGGAAGCTTTCTTTCCAGGAAAATATGCCTTTTTGTGTCTCTTGGCTATC
ACATTTGTGGCTGTATATGCAGTTAGTGCTTATATTGACTTTGTAGCTGGAAGATTATTT
GGCGTTGTACGTTTTTTTCTAGTGCTGGGATTGATGACCATTTGTGTGTTTGTTCCAATT
GTTTCAATTATTGGTGATGGCGATGCTGATTTAGCCAAACATTTATTCATGGTCCCTCTC
AGTTTGGACTTTACCTTCATAATGTTTATTTCAGACATTCTAAATCATCAATTATGGCTA
ACTGAACAGGAGGAAGATGGGGATGCGTAAAATAATTATGTTTTTTTAAACGATTTTCTT
CATGGTCCTTGGCGGAGTAGTTCAAGCCACCCGAACAGCACATGGTAGTGAACGTGATGA
TAATCGTGTTTTGCTCGTTTATGATTCTCAAAATACTGTCGAACAGGGTGAAAAAAAGAT
TGATACCTTACAGCGAATGTTAGCAGGGATGGGACTTAAAGTTAAGACAGTTAAAGAAAG
TGAATATCAAAAAGGTGAGTTAAACCATAGTTATCAAGGGGTAATTACCATGATTAACTG
GAAACAAGCACCACTGGATAATCCAACTTTCGTTAAAGATCGTAATCAATATGACGGCGT
TAAACTTCATATTGGTGAAGGCTTAGATCGAACCGAACAAAAACAGTTACAAGTTAAACT
AAAGACGATTTATCAGCAACAATTCATTTTAAGTGACGATAGCAGTACAGAAATGTTGCC
ATTTGTGGAACGCATGGATGTTTTAACTGGAGTTTCAAAACAAGCACAGAGTTACGGCAT
GTTAAAGACGCAAAATAATGAAGGTCAATCCTATAAGTATGGGGTAATTAATCAAAAACA
AGGTTACTTGCCTTTCTTCAACAATAAAGGACTGGGATTAATTACAGCTAGCAAGATGAT
AGCTATTTTATTTAATCGTCAAGAAGAAACCAAACCGTTGTTAACGATTACGGATGTTTC
ACCTTATAGTAATCTAAAGCTGTTAGATCAATTAAGCGTATTCTGTGAAAAGCATGGTAT
ACCATTGGCAATCAGTACTTCCACAGTAGCTAAAAACACGGAAATGTACGCATATAAAAG
GTTTACCATGTATTTACGTAGACTTGAAGATCGAGGCGGTGTGATTTTCTTACAAGCTCC
GGTGATTGGGGGAGCTACTGCGGATAACGCAGGAGAATTGAGTGAATTATTTGATAACTA
TCTACTTGATTTGGCACAAAATCAAGTTTATCCAGTTGGAATTAGTGCTCAAGGTTTTTG
GAATCAGGATCGAGTCTTGAGGAATAGTGCTTTGAAAAAAGCTAATTATCAGATGCTACT
TCCTAATAAAAAAGTAGTTTATCTCGATCAAGATAATCAAGGTGGCACCAATAGCCGAAG
TTATTTAGCATTACCAGCCTCAAGTTTTAATAAAATTAAACACCAAGCAGATGTACGATT
TGCAATGCCCACAGCGCTAACTTTTAAGATGCCTGATAGTAAGGTTAAGTTGAAAAATTT
AAAAGAACAAATTCAAGCGTTGAACTTTGAATGGCAAGCTCCGGATGAAGCCATTAATTC
AAAAATTGATTTTGCAAGTTCATCACTTGCTTTTCAAAATGGACAGTATTTGGTGAATGG
TAAGGAGACGGAAGTTCAGGTTAATTCAAATATGGAAAATACTGATAAGCCAACTCCTAC
GCCGGCGCTATTTAAAGGCTTTTTCAGAGTTGAAGGGCAAATTATTACCGTGTTCTTTGC
TATTATCTTTACCGTCTTAATCATTTTTATCGCTTTTGGAAGAAAAATTTACAAGAATAT
GTTTAAGAGATAGGAGGAATGAATCATCACAATTTTGGATTTTTTCCTAATGGTAGCTAT
CATTGCCATTTGGGGAACGTTAATAATTAATTTGATTTTAACGGTAGCTGGATATACGTG
GTATCTCCAAGAAGCTCCCAAACCGGATAAGCAACTTCCTGAAAAGATTCCCTTTGTGAC
GGTGATGGTACCTGCACACAATGAAGGAATCGTAATTGTTAAAACTGTTTTATCGTTGCT
CAGTTTTGACTACCCCCATGATCACTATGAGATTATTGTGATTAATGACAATTCAAGTGA
TAATTCGGCAGAGTTATTAAAAGAAGTCCAAAATGATTTTGGCGAAGAACGTTTGAAAGT
TATTAATACAGACAATGTGACGGGGGGCAAAGGCAAGTCCAATGCCCTAAATATTGGTTT
GAAGCAAGCCAAAGGAAGTGTTATTGCAATTTATGATGCAGATAACACTCCAGAACGTGG
GGCGCTTCATCTTTTAGTAGCAGAACTTTTAGGAAATGACCGTTTAGCGGCGGTTATTGG
AAAGTTTAGAACTAGAAATAAAGAAGCAACTATTTTAACCAGATTTATTAATATTGAAAC
ACTTTCGTTTCAATGGATGGCTCAAGCGGGACGTCAACGGCTGTTTAAGCTATGTACGAT
TCCAGGAACCAATTATGTTATTAGACGCGAAATTTTAGAAAAAATTGGTGGTTGGGATGT
TAAAGCCTTAGCGGAAGATACGGAAATTAGTTTTCGGGTCTACCAGATGGGATATCAAAT
TAAGTTTCAGCCGCGTGCGGTTACTTGGGAACAGGAACCACAAACCTTAGATGTGTGGTT
CCATCAGCGAACGCGCTGGGTGAAAGGAAACATTTACGTGGTCGTTAAAAATGCCAAATT
ACTCTTTAAAAAGGCCGGACGTCCCATTCGCTTTGACTTACTCTATTTCTTGTCAACGTA
CTTTTTATTGATGACCGCTTTGATTCTATCTGATGTAGTTTTTGTTCTTTCAGTCGCTGG
GTTGGCTCATTCAGATTTACAAGGTTTTAGTAATGCTTTGTGGTTATTTGGAATAATAAT
GTTTATCATCAGTACCTTTGTCACGGTTACAACCGAAAAGGGTGAAATGCGTTTTAGCAA
TATTCTTTATATTATTTTTATGTATTTGGTATACAGTCAAATGTGGTTAGCAGTCGCAGC
ATACGGAATGGTGGGGTATATTCGTGAACAAGTCTTTCATAAACAAGCAAAATGGTATAA
AACTAAGCGGTATAAGTAAATTAATTATTTTAACATTAACGATATTATTAATGTCATTAG
TCGGCGTGGGTCAAGTGCATGCTGAAGACCTAACTTATACTCAAAATTTTCAAAATGATA
CAACAACTTTATCTGGTAAATCAACAGCAACTAGCATGTACTTTACCAAGATGGATTATT
GGAACGTCAAAAAAGCTACCTTTAATTTTAATTATCAAGTTTCGCAGTTAGCTGATAAAA
CAACGTCTGATATTACGTTATCAATGAACGGCGTTAAGTTCTATTCATTCCGTCCAGAGC
ATAAGAGTGGTTTTCAGAGTAAAGCTGTTGAGATTCCGCTAGAACTCCTGCAAGGTACTA
ATAAACTTGAAATTAAAGGACAAATTTTAAATAAAAAAGATGCTAAGAATTATGATTTAG
CACAAACTCCAGCTAATTGGCTAACGGTTAAGTCGGGATCTAATGTGAATTTTAAATATG
AACTAAAAGATCCAGAAAACACGCTCCATTCTTTTTATGATCATTTTTCTGGTGAGGATA
CAGTAACCAACCAACATTCTAAAATTGTAACGCCTGATCAACCGACGAAGGGGGAATTAA
CAGCTAGTATGACGGCCTTAGCAGGTGAATCACGTGTGATTACTACTGATAATGATCAAA
TCAATGTTGTTCAAAATACAAATATGGATGCTACTAAAGGTGATTATATTTTGTATGTCG
CTAAATATGATAATCTTCCTAAAGCTTTGAAGCAGGAAATTAGCGAAAAAGATGTTGAGA
AAAGAGCGGTAATTAAAACTCACTATACTAAAAAAGGTGATTATTTAATTGTAACGGCCA
AAACAGATGGCTTATTAAAAAAAGCTGCTCAGTTTTTTGCTAATTCGGAATTAATGCATC
AGACAGATAAAAGTAAGGAAATGGTATCTTCCCTAACGAACACTTTTACATCCGAAATCC
AAGATGAAGGTAAATATCAATTAACCAACGCCATTGATAAGATTAAAGGAGCGGGACATC
GAGAGACTAGTTATTTTGTAACTTTACCTAATGATCGGACAAATGCAGATGGTTCTAAGG
TGAGATTACATTTTCGATATAGCAAAAACCTTAACTTCAAACGTTCCTTAGTGACGGTGT
ACGTTAATGATACAACCTTAGGAAGTAAAAAATTAACCGCTGCTAAAGCTAATGGAGATG
AAGTTACTTTGGAGGTTCCTAAAGGGACTTCCTTAGGAAACAGCTTTGAAGTCCGAGTAG
CTTTTGATTTGGAAATGAAGGATCAAGAAACTTCAGATAACTCTGAAACCCCTTGGGCAG
AAGTAGATACGAATTCTGAAATGAAGGTTAAATCAGAAAAGAGTAACGATTTACTCTTTA
CCAACTATCCCACAATCTTTATGAAGAACCAAACATATAACAACTTAGCAGTGGTTATAC
CTAAAAAATTAACTGCGATAGACTTCAAGAGTTTAACAAATATTTTTAACTTGATGGGTG
CTAACGCTAAGAGTAATACTGGAAAAATTAAATTTTATACTGAACAGCCTAATCAGGATA
CAATGATTAATGATAATTTAATTGTACTTGGGACCCCTTCTAATAATGCAATGATTAAAT
CCTTGAATAAAGATTTGTATTTTAAATATTCTGATGATTATCGAGGGTTTGTTTCTAATG
AAAAGCTCAGTATTGAGGAAGATTACGGTAAGACGATTGGAACAGCGCAACTAATTCGTT
CTCCTGAAAATAGTAAAAAGGGCATTCTAGTCCTAACGGGGGCTACTCCGGAAGCCAGTT
ATCTAGCTTCGACACAGCTTAATTTTAAAAAGAATATCGATCAATTTACAGGCGACGCAA
TTGTGGTAGATCAAAATAACAACCACTATAGCTATCGCTTCAAGAAAAACAAGTATATTG
ATCGAAATTTAGAACACAAGCGGACCATTAGTAATAATAGTCAATTAATTATTTATTTGG
GAATTGTCTTTTTAGCTTTGATTGTCATTGGTTTTGGAGTTTACCTAGTTTTTAGAAAGC
AAGCCATGATGAATGGAGGTCGTAAGAATGCAAAACAAAAATAGCAAAGATCGTTTGTAT
GAAGATATTGGTCTACTCCTACTTTTATTAATGCTTAGCATTACGGCCGTTTTGATGATG
CTTTCTCAAAACATCGTTGTGAATATAATTTATTTAATCATCACTATGGGAATTTTAATT
GTAACTTACTTTATGGGAATTATTCCCAGCTTGTTAGCAAATATGGTGTTTATTGCTTTT
CAAACCGTAGTTATGTTGTATGAATATTTTGGTTTGAATCACGAAATCCAGTGGTCGCTG
CTTTTCTGGCTAATCATGCCGTTATTGATTTCACTGACCATGTATCTTTCAACGCGAAGC
CAGATTGCATTGCAAAAGGCGAATAGTGATTTACATGCGGCTTTGGTAGAGCGGGGCGCC
TTTGATCAACAAACTAATTTGCGGACGATGGTTGCATATGTGGAAGATGCCGGAGTGTTT
ATTGAAACTAGTCGACGCTTTGAAATTCCTGTAGCCACATTAATTCTTAAAATAAGATAT
TTTAACGATTTACGGAGAATGATGAGTGATCGCCAACTTCAGCTTTTATTACAAATTGCT
TCAGAGGTAATCAAAAGTTCGACGCGTGATAATGATATTACCTATATTTTGGAAAATGAA
GATCCAACGTGGGCGATTCTTTTGTACACTAATGCTACAGGAGGAAGAATCGCTGGACAA
CGGGCTAAAGATGCGTTTGAAAAACGGATTAAGAAAAGCCCAGAGTTAGTGAATCTCGCT
ATTTCAATGGTTGTGGGTGTTTCAGAATGGAACGCAGAGGAAATGAGTAATCCATATGAT
TTAATGAATGATGGAATTAAAGAAACTCAATATGATGTTTAGAGCAGCATAAAAAAGAAC
CTTAACTTCAGAAAAAGAAGTTAAGGTTCTTTATTTTTATTAGCAAATTTTATTACCGAT
ATCTTTCATATCTTTAGCGAGTTCGTCCTTAGTTTGGGAATCTGTTGGTTCGTAATTTTG
AACAGTAACGGCACCATCTAAGATGCTACTATCATCACTGAGTTTAAGCAGTCCCATTTT
ATAATCTAATTTTAGCCCATTACCTAAATAATTAGCCTCTTCTTTACCAGTAGTAAGATT
AAGATCCGCATCGTTTTCAATTGTATCCGTGTAAGCTTGATCAGGAACAGATGAGATAAC
TAGTTGGAATTTATTACCAATAGCACATGATCCACCTAATTTTGAAAATTTACTAGAACC
ATCGTCAAGTGCTAAGAAGATATGCTTACCGTCGATATCTTTCTTTAATAAATAATCTTT
TGCATTCTCTGTAATATTAATTTTCATAATAAAATTCCTCCTATGCGTAAAACAAACACT
GAGCTCCTACGACTTGATATTACCTTAATTTAAAACAGAAGTTAAATTTTGTGCTCAGGA
TTTGGTTCGGTAAATTAAATCAGTTGTTCTAGTTAGCCCTTCAGGCTAAAATGAAGGAAA
CAAGTTTTGGGGAGGAACCAGATGGAAGTTAAGGCTGTTAATCATATCGCAATTATTTGT
ACGGACTACGTTTTAGCTAAAGAATTTTATGTTCATAAATTAGGGATGGAAGTAGTTGCA
GAAACGGAACGCGTAGATCGAAACGACGTAAAACTAGATTTAAAATATGGAGATTTGATG
TTTGAAATTTTTATCAAACCAGATGCTCCTCAGCGGGTTTCATATCCTGAAGCAGCGGGG
CTACGCCACATTTCGTTTGCTACGGATAACATCGAAAAAGATGTAGACTATTTACGTTCC
GTCGGGATTAAAGTTGAAGACATTCGGCGGGATGAATTGAATCAGCAAAAGATGACGTTT
TTCTTCGATCCAGATGGGTTACCTTTAGAATTACATGAATGATACCAAGGCAGAGTTACG
ATAATTAATTTTATCGTAACTTTTTTGTATGAAAACGTATTTTTACACACGTCTAAATTT
AAACTGTTGCAAAAATAAATATGTGGAGATAGAATAGTTTATCGAGAAAAACATTTTTGG
AGGGAATAAATGAAATATGATTTGACGAAAAAATCAACCAAAGGAGCGCAAAGAACTTTA
AGAGCATTTTCGGATGCGATGTATAAGCTACTAGCGGAAAAATCGTATGACGATATTAGC
ATTAATGAAATTTGTAAGATTAGTAATTTCCCGCGGGCAACTTTCTATAACTATTTTGAA
GATAAAAAAGATTTATTGAATTATTGTTGGTTATTATTCAAAGAAGAAAGCAATATTGAG
CAGTATCATGACGTTGCTGACGAAGATCTTCAAGAATATGTATTGGGTCAAATCTTTGAG
GCCATGGATCAGCATCGGGAACTATTAACTCAATTAGCAAAGCATAATGCTAATAATAGT
TCGATCGTGAGCAGCATTTATGAGTACTTTAAAAACGAGGCTATTACGATTTTAAAGCAA
CATCTAAAAAATCAAACTTCGAAAGTACCACTAGAATTAGTAGCAAAGCATTATAGTAAT
ACGATTTTGTTGGTACTTAAGTGGATTTTCATCGAGAATCATCCATTGTCTAAGAGAGAA
GCGATGGAATATGTTGATGAGTTACTAGGGAAATAAGCATTAAGAGAAGAGTGAATTGAT
TAATTATAGATAGGAGAGAAGAGTATGAGTAAGTATATCAAACAAAACATTGCCAAGTTT
GTGACTTGGATTATCGTTTTGATTTTAGGAATCGTAATGTTACCTAATATTTCTAGCTTA
GTAGCTGAAAAAGGTCAAACCAAAATTCCGGATACGGCTAAAAGCCAAGTTGCTAAAACC
ATCCAAAAAGATTGGGGCCACAAAATTAGCAATACGCGCCAGGTCGTTTTGGTCTTTAAT
AATGGTGACCAAGCCTTAACCCATAAGCAAAAAGATCGTATCAATGACACTATTGATAAA
ATCAAAGATAATAAATCTAAGTATGATATTAAAGGAGTTACTGCTCCTAACGATAGTGAG
GCAACTAAGAAGCAATTAATTTCAAAAGATAAATCAACCCAGATAGTGCAACTAGATGTA
GGTAAGCGGGATTCAGTGCGGAAGATGAATCAAAAGCTGGTTAAAGAAGTTAAGACGAGC
GGAGTGAAAACTTACGTAACTGGTAGTGATATCTTAAATGATGATTTCTCGGTAGCTATT
GAAGAGGGTCTTAAAAAGACTGAAGTTATTGCCATCGTCTTCATTTTGATTGTGCTAATT
CTAGTCTTCCGTTCCCCAATTGTTCCTTTAATTTCTTTAGGAACTGTTGGACTATCTTTC
ATCGTTGCTTTATCAGCAGTGATGAATTTAGCTAAATATACAGGATTTACGATTTCAAAC
TTTACCCAAGTTTTCATGGTCGTTGTTATGTTTGGAATCGGGACGGATTACAATATCTTA
CTCTATAACCAATTCAAGAATGATTTGATTGAGGGGATGGATAAAGAAACTGCCACGAAG
CATTCACTTAAGGTGGCAGGAAAAACGATTCTTTATTCAGGAAGTACCGTTCTATTAGGA
TTCTTGACTTTAGCATTGGCTAAGTTCTCCATTTACCGTTCGGCAACGGGGGTTGGAATT
GGGGTTGCTATTTTACTACTAGCATTGTTGACCGTTAACCCCTTCTTTATGTCACTACTC
GGAAATAAGGTATTCTGGCCTAGTCATAATTCAAAAGAATCAAACCACAGTAAGTTGTGG
GATTGGCTTTCAGGACACTCAGCTAAAAATCCATTGATTGCTTTAGGCATCATCGTAATT
TTAGCAATTCCAATGCTGTTAACTTATAACAATAAACTTAATTATGATACAGTCGTTGAA
CTACCAGCTAATTATTCTGCTAAGCAAGGATTTAAGACGGTGCAAAAGCACTTTAGCAAA
GGAACGGCGGAACCTACTACCATCTATATCAAGAGCAATCACAAGCTTGATAATGAAAGT
GATTTAAGAGTTATTGATAACTTAACCAACCAAATTAAAGGTATTGATGGAATCAAGACG
GTTGCATCAGTTACTCAGCCAGGTGGCGATAAGTTAGATCAGCTTTATGTTAATGATCAA
TTGAAGACGTTGACTTCCCAAACGAGCAAGGCTCAAGCGGGCTTAAAAGAACTTCAAAAA
GGTTTAACTGGTGGAGATTTTGATGCTAGTCAACTTGAAGATATCGGTGCTAAAGCGACC
TTAATTGGGCAAGAGTTGAAGAGTATCCAATCAACTAGTGGTAGCTCTCTAAGTGGTCAA
CAATTGATGACGGCCTTACAACAAAAGATGGCAGCGGCTGGTCAACCATTATCACAAACA
CAAATGACGATTCTTTCTGGAGCAGCTAGCCAAGAAATGGCTTCAGTAAGTTCAATGCAA
ACTCGCCTTCAAGCAATTGCCACTTATACCCAAGCAATCGGTAATGATGCTCAAACTCTT
GGAAATGAACTTAAGGGACAACAACAAAAAATGGCAACCGCTGGTGGCAGCGTTGGTAAA
CTAAATGACGGGCTATCTGAATCCAATGATTACTTGAAAGAACTTCAAGATTCATCTGCA
TCTAACACATTATTTGTGCCTAAAGCAGTGTTAGAAAGTGATACATTTAAAGATTCAGAA
GATGTCTACTTATCTTCAAATAAAAAGGCCGCTAAGATCACGGTGGTCTTAGATTCAGAT
CCATTAACTGCTAAGTCGATTAAAAAAGTTGAAAGTCTGCAAACGATGATTAACAACAAT
ATCAAGGGAACTTCATTGAAGAAAGCTTCCGTTTCGATTGGCGGTCAAACTTCTGAAACT
TCTGATACATCAAGTATTGCTAATCAAGATTTCTTACGTAGTGCAGTAATTATGTTAGTT
GGCATTACGCTTGCATTGATGTTAGTAACGCGCTCTATCTTACAACCATTCTATATCATT
GCTTCATTGCTACTAGCATACGTAGGTGGACTAGGAATTACACGCTTTATTAGTAGTACA
TTCCTTGGTGAAAATCTATTAGGATGGAATGTACCTTTCTTCACCTTTGTAATGTTGGTT
GCCCTTGGAGTAGATTACAGTATCTTCTTGATGATGAAGTACCGTGAATTTGGTAACGAG
GATGCTGGAGATCGAATTGTTAAATCAGCAGGAATTATTGGAACGGTGGTAATTTCAGCT
GCAATTATCCTAGGGGGAACATTTGCTGCCTTAATTCCAGCAGGAGTTCTAACCTTGACA
CAAGTTGCTGTTGGGGTAATTAGTGGTCTGGTTATACTAGTCTTCTTAATTCCAGCAATG
AATAGTAGTTTAATTCGTTTAACTTATCCAAGAAAAAATTAATCATAAAGTCGTAACTCT
ATTTGGGGTTACGGCTTTTTATTTGCTTACGATTAATAACTCGTTTATTCTGGGGGTATA
AATAATTAGGTGAGGTGATGTTTCATGAAGATTGGGATTATTGCGGCGAGTGGCAAAGCC
GGCGCATTGATTACTAAAGAAGCAGTTCAGCGGGGGCATGAAGTGACCGCTATTGTCCGT
CATCCAGACCGAGTTAAAATGGATGTTTCAATTTTACAAAAAGATTTATTTGATTTAACT
ACAACTGATTTAGAAAATTTCGATGTAGTGGTTGATGCATTTAGAGCGGCCGAAGGAAAA
GAAGAACAATTTTTGACATCAATTGAGCACTTAGTAAAAATTTTGACAGGAACGTCAGTT
AAATTATTTGTAGTGGGTGGGGCAGGAAGCCTATACGTCGATGATCATATTACCCATCTT
TATGAAACTCCGACATTTCCAGAAGTGTTTAAGCCCACTTCAATCATGATGGGAAGAGGA
CTAGAAGTTTTAGAGAATCAGAATGGATTGAATTGGACTTATATTAGTCCAGCGGCTGAT
TTTAAAGCTGATGGTCCCAAGAAGGGACATTACGTTTTAGGAAATGAAATGTTAATGAGT
GATGCTAACGGTAAAAGTGAAATTAGTTATGCGGATTATGCGATTGCTATGTTAGATGAA
ATTGAAACTGGAGAACATAACTGTGAACATTTAAGTGTAGTTTGGTAAAAAAAGATGGAA
TCATGCCCGATTTTAAACGAGGTATGATTCCATCTTTTTAATTGTTTTCTGAAATTTTAA
ATCTTTTTGCTAATATCGTATTCGATGCTGTTTTCAGTTTTTTGGGGATGACGATCCTTA
ACGTAGAAAATAGCGTACTCCTCATTTTTACTAGGATTATTAACAATTACTAGATCATCG
TCTTGACGTTGCTTTTGTTTGTATAGATGTCCCTTACGAACAGCTTCATTATAATCATGG
AAGTTACCAATTGAATCTCCGGGATTAAATAAAATGGTTTCACTCATTAAGTCCACCTCC
TTGTTGTGCTACCTTAACTATAGCGGATGTTAACGCTATCAACAACCGAAATGGACTCTA
ATTTAAGGATTTAATATATCCAAAATTTCTTTTTTATAGTGAATGAAATCGGCAGTTAAT
TCAAAATCAGCCTGTTTACGTTCAGCAGACGTAATTTTAATTTCATGGCTGATGGTAGCT
GGTTTACCACTTAGGATATAAATACGATCAGATAGAGTAATGGCTTCATCAACGCTATGG
GTAATTAGTAAGGTTGAATTCTGCATTTGGCGACTAATATCGGTGTACCACTGATAAATT
CCACGTTTGGTTAATTCATCTAGAGCACTAAAAGGTTCGTCTAAAAGAGTTAAGTCCTTA
GTTGAAAGAAAAGTTCTTAGCAAGGCTGCACGTTGTTTCATTCCACCAGAAAGTTCATGG
GGGTATTTATTTTCATAACCCGTTAAGCCAAAGAATTCAAAAAGTGGTTCGGCACGGGCA
GCGGCTGCGCTTTTTTTAACCCCTTTGACTAAATCAGGCAAGATTACATTATTCATAATC
GTTCGAAAGGGGAGGAGCAAGTCTTTTTGCAGCATGTAGCCTAGGTGTCCAGCTTGTCCA
GTAATATCTTCATCGTTAAAGACGATATTGCCAGACTTGGGTTGATTAATACCAGCTATG
ATGTTAAATAGGGTGGTTTTACCAATCCCACTGACCCCGAGAATTGATACAATTTCGTTT
GGTTTTACTGATAAAGAAACATCATGGAGAATTTCCTTGTCACCGAAACTTTGGTTAATA
TGTTGTACAAGTAATTCTGTCATTGTAATTATTCCTCGATAAGTTACTGTTTTGGTAAGT
ACTGATTAGTGAAGCCTTGATTTTTAGCGAGTTTTTGTTCAACAAGTTTATGATCATTAA
GCCACTTGTAAAAGTTATTCCAGCGCATAGCGTCAATTTTTCCAAATTGGCCGTCTTTAG
TTAAGTAGTATTTAGATAAGTAATTTTGACTCTTGTAAATTAACTTCTGATTACTCTTAA
GTTCTGGAACGGCCTTCATTAATAAATCAGCAGAAGCTTTAGGATTTTTAGCGGCATATT
GATAACCTTCGGTGGCTGCAGCCATGAATGCTTTAGCAGCCTTTGGATTTTGCTTCAAGA
AACTATTGCTCCCAATAATGAGCGGGGTGTAGTAATCAAACACAGGATTAATAGATCTAA
AACTAAAGTAATTAACTGGATAGTTTTTAATTTCGGCGTTAATACCTGCCCAGCCGTAGA
AAATCCAGATTGCATCAGCAGCCTTGGATTTGAGACCAGCGACTTCATCAGTAATATTGT
TAGGGACCGTTTTTACCTTAGAAAAATCACCACCATCATCTTTAACCACTTGTTTGATGG
TTGCTAGTTCTGTAGGAGTATTCCAGGTTGCATAGCGATAGCCTTGCATTTTTTTAGGGC
TAGTGATTCCATCAGCCTTACGCGACATAATTCCTGAAGTATTATGTTGAAGAATTGCTC
CCATGGCAGTGAGGGGAAGGGGATTCTTTTTGCCAATTGCACTAGCTAAAGAATCTTGAC
CAGAAATCCCAATTTGAGCTTTGCCACTAGCTACGATTTGTTCGGCACTATCTTTAGAAG
GCTGAACAAACTTTACTTTTAGATGATGTTTTTTGAAGTAGCCTTTTTCTTGGGCAACAT
AGAGGCCTGTATGGTTAGTATTGGGCGTCCAATCTAAGGCAACCGTAATGGTTTGAGTTT
TAGCCGCTGAATTTGATTTTCCACAGGCAGTGAGTAATAGCGTAAAAATAGGTAAAAGGA
CGATTAGACTAAAAAATTTTTTATGCTTGAGCATGATTAGTTCTCCTCCATGGGGTAATA
AGATACTGAATCCAGTTAACAAGTAAAATTAAGGCCAAACTTAAAATTGAAATTAAAAAG
ATTACCGCAAACATTTTGTCGTAAGCATAGGCCTTCATGACACGGGTCATGTAAACCCCT
AAACCATTGAAACCGCCGACCCATTCTGAAACTACGGCGCCTACTAATGAATATGAAACG
GAAATTTTTAAGCTAGCAAAAAATGAATCAATTGCATCGGGAAACTTGATGTAAAAATAA
ATTTTAGGTGTATTAGCCCCTAAAGTACGCATCAAGGTAATGAGATCTTTATCGGTTGAA
CGAAAAGCATCTAGCATGCCGACTGCAATCGGAAAGAAAGTAGTAGCAACTACTAAAACT
ACTTTTGGCAAAATGCCATAACCGAACCAAAGGATTAATAAAGGTGCAATCGCGACGGTG
GGGATGGTTTGAGTAATCACTAGCAACGGGTAAAGCGCTTTATAAATGGGATGGAATAAA
TCCATGATTAAGGCTAATCCAACCCCTAAAAGCACTCCAAAGCATAGTCCCCAAAATGCT
TCGATCAGAGTAACTAATGAGTTTGAAAATAAGGCGGAATAGTCACTTTTAAAAACTTCT
AAAACCGAAAGTGGGGATGGTAACAGGAATTCAGGGATAATCTGGAAGAAACTAATTGCT
TGCCAAATGGCTAAGATTAATAAAACAGCTACGATAGGTAGAAAATTAATGCTGGTATTT
GTCAGTTTTTTCATGAATGCCAAGAACCTGTCCTTCTGGTTTGTAATTAATCTTTACATA
AGACATTACTTGCGGAGCGCCAGCGTCAGCAGTTATTTTAGTAATATTCTTAACGATTTC
CATCAATTGATCATAGTCGCCCTCAAGGGTGGTTTCAAAAGCACCTACTTGATAATTAAC
ACCGGTAGATTTTATATATTTGATAGCTTGGTCGACGGCGGCGACTAGCTTCTTTTCGTC
TTCCATTATAGGAAGGACTTGAATTGCGACACTTGTGTTCATAAATAAATTCCTCCATTT
TTAAAATTTAGGTACAAAAAAAGCCGGCTTAAAAAGCCAGCTTCACTGCATCTTGTGTTA
GAAAATAATCATTCTAATATTACAATTGAGTCTTCCTGCGCTGGCATTATCCATATCAGG
TTCGAGGGTCAAAAACCATTTAGTTTTAATCTCAGCCAGGTAAAGCCCAGCACCCCTGTT
ACAAAATCAGTATATCTTAAATTCTAAATAAGTAAAGAGAAAGTTATTTTTAATTTTTTA
GGATAAATCCTTGCATTTTGGTTTAGACCATTTTATAATTGGACTATACCAAAAACGAAA
AAGGAGATTTGATCATGAAGGTTATTATTGTTAAAGATAACGTAGAAGGCGGAAAAGAAG
GATACAAACTATTTGCTGATGCAAAGAAAAATGGAGCAACAACATTTGGGTTAGCTACTG
GTAGTACACCGATTACCACTTATCAAGAAATTATTAAGAGTGATCTAGATTTTACGGACT
CAATCTCAATCAATTTAGATGAATATGTTGGTTTGCCAGAAGATAGTGACCAAAGTTATG
ATTACTTTATGCACGAAAACCTCTTCAATGCTAAACCATTCAAGCACTCATACTTACCAA
ATGGTCGTGCAGCAGATCTTGAAGCCGAAGCCAAGCACTATGACCAAATTATCGAAGATA
ACCCAATTGATTTACAAATCCTTGGTATCGGACGTAATGGTCACATTGGTTTTAACGAAC
CAGGTACACCTGCAGACAGTACAACTCACAAAGTGTCACTAACTCAATCAACAATTGATG
CTAACGCTCGTTTCTTCGAACATGAAGAAGACGTTCCACGTTATGCTATTTCAATGGGAC
TTGCTTCAATTATGAAGAGTAAGCATATTTTGATCGAAGCTTACGGTGAAGACAAAGCTG
ATGCAATCAAAGGTATGATCGAAGGTCCTGTCACAACTGACTTACCAGCTAGTGTTCTTC
AAAACCATGATAACGTTACTGTTATTATTGATGAAGCAGCTGCTAGCAAGCTTTCAAACA
AATAATTTAAAATATTCAGCCTAACATAAAGTCTTTGTGTTAGGCTTTTTTTATTGCAGT
CAAAATGTAAAATTTGTTGATAGTTGAAAACGTTTACGCAAAGAGATATTATGAAATAGT
ATGTTGGTGGGATACTTGAAGCTAAAACGTCACGCTTAAAAAAAGTTTTTACGACATTTT
AAAACCAAAATACATTGAAATATCAATAAATAATAATATTTAAAAATTCTAACGATGAAT
TTTACAAGCTTACAAACGGATAATACGTTAAAATAAGCTATTATTATGAGAGAAGGAGCT
ATTTAAGTTGGAAAAGACAATTGCAATCAATGCGGGAAGCTCAACCCTTAAGTTTAAATT
ATTTGAAATGCCGGAAGAAAAGGTTATTTCATCAGGAACTGTCGATCGGATCGGTATTCC
AGGATCAAACTTCACGATTAAGACCACTGATGGTAAAAAAGTTGAAATTGACCAACCAAT
TAAAAATCATGAAGAAGCAGTTGATTTACTCTTAAAAGAGCTATTAAAATTAGACATTAT
TAAGGATTACAGTGAAATTACCGGTGTAGGACACCGAGTAGTTGCGGGTGGAGAAATTTT
CCAAGATTCTGCTTTAATTGATGACAAAGTCTTAAAGCAAATCGAAGACTTAAAAGAATA
TGCGCCTTTGCATAATCCAGCTAACGCTACAGGAATCCGTGCTTTCAAGAAGGTTTTACC
AGATATCACTAGTGTGGCAGTTTTTGATACATCTTTCCATGAAACGTTACCTGAAAAAAA
TTATCTTTACAGTATTCCTTATGAATACTATGAAAAATATGGAGCTCGTAAATACGGTGC
TCATGGTACTAGTCATCAATATGTAGCAGGTCGTGCGGCTAAGATGATGGGCAAGCCATT
AGAAGAACTAAAAATTATCACCTTACATTTAGGAGCAGGTAGTTCAATTACAGCTATCAA
GGATGGAAAATCATTTGATACATCAATGGGCTTTACACCTCTAGCAGGGATTACTATGGC
AACCCGTTCTGGTGATATTGATGCCTCTTTAGTAGTTTACTTAATGCAAAAACTTAATAT
TACTAATCCGGAAGACATCTTAACTATTTTGAATAAGAAGTCTGGTTTGCTAGGACTATC
AGGAATGTCACCTGATTTGCGTGATATAATTGATGCCGCTGAAAAAGGTGAACATCGTGC
ACAAATGGCCATCGATATTTTTGTTAATAATATTGTGAAATACATTGGTTCCTATGCAAC
TGAAATGGGTGGTTTAGATGGAATTGTATTTACAGCAGGAATTGGTGAAAATAGTGTTCC
AATGCGTGAAAAAATTACTTCTAAATTAGGAATTTTCAATGTTAAACTTGACCAAGCGCT
TAATGAAAAACGTGGAGAACGTTTCATTAGTGCGGAAGACTCGGCTGTCCAAGTCATGGT
AATTCCAACTGATGAAGAATTGGCGATTGCTCGCGATGTTGAAAAGTTTAAGAAAATGGG
GGACTAACTCATGGATTTATTTGAAGGTTTGAAGTCAAAAATTAAGGGCCAAAATAGAAC
AGTTGTATTTCCCGAAGGTGAAGATGTTCGAGTTTTAGCTGCCGCTATTCGACTAGCTGA
TGATGGCTTAGTTCAATCAATCTTACTCGGAGTGGAAGCTGATATTAAAGCTACTGCTGA
AAAGCATGGATTAAACCTTGAAAATGTGCAAATTATTGATCCGAGCCAATATCCGGAAGC
CGCTCAAAAGGAAATGATTGATAAGTTAGTTGAACGTCGTAAGGGTAAAAATACCGAAGA
ACAGGTTATCGAAATGCTCAAAGATGTAAATTACTTCGGAACTATGCTAGTTTACTTAGG
CAAGGCGGATGCCATGGTATCTGGAGCAGTTCATGCTACTGGTGATACAGTTCGCCCCGC
TCTTCAAATTATCAAGACTAAACCAGGAATGCGTCGAATTAGTGGAGCATTTATCATGCA
ACGCGAAAATGAACGCTATGTCTTTGGGGATGCAGCTATTAATATTGATCCCGATGCAGA
AACATTAGCTGAAATTGCGATTCAAAGTGCAGAAACTGCTCGCCTGTTTGACATCGACCC
TAAGGTTGCAATGTTAAGCTTTTCAACTAAAGGTTCAGCGGCTGGACCAATGGTAGATAA
AGTTCGCGAGGCTACTAAGATTGCCCAAGAACGTGATCCAAAGACTCCATATGATGGTGA
ACTTCAGTTTGATGCAGCCTTTGTTCCAGCTGTTGGAGCAAGTAAGGCTCCAGATTCAGA
AATTGCAGGACATGCGAATGTCTTTATCTTCCCTGAACTTCAGTCTGGAAACATTGGTTA
TAAGATTGCTCAACGTCTAGGCGGTTTTGAAGCAATTGGCCCAATCTTGCAAGGACTTAA
TGCACCGGTTTCCGATTTATCTCGTGGAGCTAGTGAAGAAGATGTCTATAAAGTAGCAAT
TATTACTGCAGCTCAAGTTTAGAAAATAAAAAATAGGAATCGGAATTTTTCCGACTCCTA
TTTTTTTTGTGCACATTTAGGGCAATACCCTTCGACTTCAATATGATTGGCAATAATGTC
GTATCCAGTTTTTTTAGCAGCAATGCGGTCGATTTTAGCTAAATCAGATGCGTATTCAGG
ATAATCAACATCAATGATTTTTCCACAGTTAACGCAAATTACGTGGAAATGAGGATGGCC
ATAGTAGTCGTAATGAATTCCATCTTCACTACTAGTTAATTCAATGACTAGACCTTGATC
TACCAGAAGTTTAAGTGAATTATATACAGTGGCTAAACTTAAGCTAGGTTCTTTGGCGTT
GACCGCTTTAAAAATAGTTTCCACAGTTGGATGATTTCTTTTTTCAATCAAATATTCCAG
TACTAACCGACGTTGAGGAGTAATCCGTATATGATTATCACGTAAATGGTCAATTGCTTC
ATCAATAGTCTTTTTCATCATCCTATTTCTCCTATGTGTTATTAACTAATTGAAACACTT
TTTAAGTTTGGTTTCAATGTGCCACAATCGAATTTGAAAAAAGTTTTCGTTGCGCCTTTA
CTTTACCTTTTTTAATTAATAAAATTATAATTAAGCTTATTTGAGGAGGGCGTATACATG
AATAAGATTCGCCACCAGTTTGATCAATTGGTGCAAGGTGAATATCGTGAGGCCTTCATT
CTGATTCTAGGAATGATTGTGATGCTGATTGGAGAGTTTTCAACCGCATTGGCAGTCACT
AAAATTGTGGAAGCATTTGGAAATAATGAAGTTGTCGTACAACTGACGAATATTTTACCT
TTGGCTTGGTTAGCTTTAATGTATCCATTGGGCCCAGTTTGGTTGCAAAAAAAGTCAGTT
GTTCAGTTGTTAAAGTTATCCTTAGCTATTTTTATGATTGGTTCTTTATTAGTAGGGATA
GCTTTTAATATGCCTATTTTATTACTGGGCCGGATTATTCAAACCACGGGGTGTGGAATT
CTATTACCAATGCTTCCGAGTTTAATTGCGACAATTTTACCAGAAAAAAATGTGGGTTTA
ACCAAAATGGGAGATGTTATGTTAGGAGTAGCGCTAGTTTTAGCCTTATTTCTAACCGGA
ATATCCTTTTTATTGGGAAACTGGCAATTAATCAATATTTTCTTAATTGTTTTAAGTCTG
ATCATTTACCACAATGCGTCAAGTATTAAAATCGATTTAGAAATCAGTACATATAATATT
GAACGGGTAAACGTAGTTCTTTCGAGTGGTTTTATGGTCCTCATTGGTTGGATAGTTACT
TTGGGAGATCAAATCACGAGTAACTGGTTTAGCTGGGGCTTATTGGTGATAGGTATTGGT
CTAATCGCAACTTATCTGTGGCGTGAATTATCTGTACCCAATCCGTTGATTGATTTTAAA
GGATTATTCAATGTTCGATACTTGCGGGCTGTATTACTCCAAGGAATCGGAGATGCTTTC
TTAGTAGTGTTAATGATTATCGGGATTTTATATTTGCGTCAAGGATTACATTATTCAGTC
ATTATTATTGGATTAGCCTTGATGCCATCGATCGTCGTGATGATTTTAATGCATCATGCT
ACCAAACAATGGTTTAACAAATTCGAATCGGTCAATAACGTCAGAATGGCGATGAGCTTA
ATGATGGTGGGATGGGGATGTCTATCCTTATTCTCAACTTACTTAAACCTAATTTTATTT
ATTGTTTTAACTATAATAATTGAAGCTGGGCATGGATTGTTAATGCAGGTGGGTCAAGAA
CTCAGCCAAAATCAAAAATCGGCACGTTTAAATAACATGGCCGATATTTTTATGGCTCAG
TTCAAATTGATGTCCTCAGGCATGATATTGGCAATTTTGTCAGTTGTTTTGCAGAATGTA
ACCAACAGTCACACTAGTAACGGATTACCAGGTAAATTATCAACCCTCGTGGGGTACCGA
GCTACTTTTTCACTTTTCTTTGTGATTACAATTTTAGGTTGGATTATCACGATGTTGGCA
GGCAGAAACTTAAACTTAAGCAAACATATTGTAAAATAATTGGGGAATTCAAATGGATTT
TAAAGTAGTTTTTAGAAAAACAAAAACGTTTTTAAGTGCTTTACTGAAGCGATTCAACGA
TTCAGAAGTTGTAAATAATTCGATTGTTTTAGCGTATTATTTACTACTTTCATTTTTTCC
AATGGTAATGTTGATGGGATCGTTATTACCATTGTTTGATATCAAAGTGAACACGGTGCT
AGAATACATTGAAACAGTGGTACCGGTGACAATTTACAACATTACCGAGCCCATTGTTAA
AGATTTTCTGGGGAGTGGAAATGGCGAGTTACTATCGTTCAGTTTGTTGTTGACAATCTA
TTCAGCTAGCCAAGCTGTGGCTGCTTTTCAACGGACAATTAATCGAGCTTATGATGTAGC
TAAACATCAAAATCCCATTGTTAATCGGATTGTCGCGTTTGTTTTGACCGTAATAATCAT
TGCTATTATGGGGATTTTGGTATTCCTCTTTAGTTTTGGACAAACGTTGATTAGTTATTT
AACTCCAATTCTGAATTTACCAACGCATCTGTTTGATTTGATCGGACAGTTGAAATGGCC
TGTAACTATCGTGGGCTTATTCGTTGGATTAGCGTTGTTATACTACTTGGTGCCTAATGC
TAAAATCAAATTTAAGTACGTTATTCCAGGATCAATTGCCGCAACCATTGGAACAATGAT
TATCTCGCAATTTTTCTCATTCTACTTACGAATTTTTGCCCGTTCAGTAACCAGTTATAA
GACTTTGGGAACCTTTATTGCGATTATGTTCTGGCTAAATTTCTCGGCAATGGTAGTTAT
GTTTGGTGGAGTTTTGAACGCTACCTGGCAAGAGCTACGTGAAGGAAAGATTGTGGAAAC
CTCTGGCAGTCTTAGAAAAGTAGCTGGTAAGTATAAAATTAAAATCAAAAAATAAAAGTT
ATCCAACAGTGGAATTAACCGCTGTGGATAACTTTTTTATTTTTCTGAATAAACCACTTT
AAAAACTTCGGAAACCACCGGCTTATCCTCTGTAAATTGAGTATCATATTTTTGCATGAG
TTTAGTAAATTTATCTAACGAACGTGCCCGCCAATCTTCAATCGATAAGTCGCCTTCACC
CTCATTATAGGCGTGCTCACCTGAGATTCGAAGGAAAGGTACTAATTCCGAGACGACCGT
CTGGATGATTGCGATTGGTTTCATGTCACCATTTAAAAGGATGAAATAATCACCAACCTG
AGGAACGGCCTCTTGTTCTGCTGAATAATAGGCAAGTGGTTTCGAGGTAGAACGTTTCTT
ACCACTTAAAATCAAAGCGTTAAGACGGTTAATTTCGTCTGGTTGATCTTGAGGACCAAA
CCACCGTGTCTGGTAAGTTTTACCTTCAATTTTATTTTTTGTAGTAAAATCATGCCACAT
TTTTTCTGCTGGAGTTGTCATAATATCATTCCTTTCGAATGTAATTAACCTATTTTAACA
TTGTGAAAACGGTTACGCAAAAACTGTGAAATTATGCTATTCTAAGTAAATTTGACGTAA
GTCAGCTAAATCTTGATCTGAAAATTCGAGTGCTTCCTTGAAATAATGATCAAATGAACC
AAAACGATCAAGAATTAAATCATAGGTATGATCGAGACTGGAAGCAGTCACTGAGAATAC
ACTATTCATTTTTTGGATAAGTTTATCCACATGTTTACCAGTAATTTGGCGGCGAAGCTC
ATCGGGATCTTGATTGCTGTATACCAAATTAGTTAGAAGGTAGTCTTCACGAATAGTTTG
GTAGGGGACCTGAAGGGCTGAAAGAATCAGCATACCGGCCATGCCTGTTCGATCTTTACC
AGCTGCACAGTGGAAAAGTAATGATTCTTTTTCGTTGGTATTAGCTAATAAATCGACAAA
CATCTGGTGAAAAGCAATCCGCGAGTGTTCACTAAAGGCCATTGTTAGGTATGGATCATA
TAAGGACTGTTCATAAGCTTGATATTTTAAATGTTTATTTTGGGGTAAATCAGATTTTTC
GTTATCTTGGATAGGATAAACTGGATAAAAACGATAGATAGTTTGGGCTGGGATTTTATC
GGAACTCCAGGACGCTTCAGCTGGCGAGCGAAGGTCGATATCATATTTGAGTCCATAATC
AGCCAATAGGGCCTGAGTGCGAGGAGTTAAATGACTCAGCTCACCTGAACGGAGCAATTT
TTGCCATTTAATAGTCTGATTAAATTTAGTTTGATAACCACCCAGCTCACGAAAGTTTAC
TGCACCAGGTACATTTAAAATACGTTCCGGTTTCATAAGAAAGAAAACCTCCCTTTATTA
ATATCATTACCATTATAGTCTGATTTAATTCCATTCGGAAAATAAAAAATTTGAAGGTAA
GTAAAAAGACGCCGATTAAGGCGTCTTTTTGGGGAGTAGGTTGTTGAAAACTAAATTCTG
TACTTTTTGGAGGAGTAATCAGAATAAAAGTTTAACGAATGAGGAAATTTCTTTCCTCAT
CCATGTAAATCATATTAAAGCATAAATGTGAATTTTTTGTTAACGAAGTGTATTGAAAGT
AACAAACTTTGTTAAGTTAGTTTTAAAATATCTTTATTCTAAGTAAATTTTACGTAAATC
GGTAATATCTTGTTCAGTTAGCTTTAGATACTCTCTTAAATAATTATCCATAGATCCAGA
AAGTCTACGAATTTCATCCATGGCGGAATTATAATAAGAAATATTTACAGATTGAAGAGC
TTTAACACTTTGAATAAAGGCGGAATTTTTATTTTTGAGTTTAAGATCCATCACGACACC
ATTTTGATAAGCTTTAGTGGCGCGATTAGTTAAGAGATAGTCAGCACGAATAGTGTCTTC
ATCCACGTTTAAAGCACTTAATAGAAAGATTGCTCCCATGCCTGTTCGGTCTTTACCAGC
CGTGCAATGGAAAAGTAGCGCAGAATCATCAGCACTATTAGCAAGCAGCGCATCAAAAAA
CTTGCGATAAGCCTTTTGAGAATGTCTTTGGCGAATTACATCCCGATAAACACGGCGCAT
TTCGACTAATCCACTAGTAGGATCGCTATTCATTTTACGCTGAAGTTCATCAGTTTGTTT
TGTGCTTTGAGTTTCATCAACTCGAAAAACAGGAGCAAAAACATATTCAGCACCTGAAGG
GACACGATCAGGAAATTTACTTTTTTCTTCGGGAGAACGAAAATCGACGTCAAATTTAAC
ATTGTAATCTTCTAAAAGGCGTATATCTGCATCAGCTAGACCTCCTAGTTTTCCAGAACG
AATCAACTTATTCCACTTGATAGTTTTACCATCTAAATTTGTATATCCGCCTAGTTCACG
AAAATTCAATCCGGATGAAATAGGTAAAAGTCTTGGTTTTGTCATACAATCTCCTCGCTT
TAAATATTATTTTTAACTCGGTTGGCCATGTTGTCATAGATCCGTTTACAATCGCTGCTA
TTACCCCGTAATTCGTAGTCATCAATCATTTCAAAACCGTAATCTTGGGCATAGCGACGA
GCTGTTAAACAGTATTGTTCGTTAAAGTTACGATTTCCACTACCAATTACACCTAAGCAA
AATTTTCGGTTATCATGGTAAGCAATATATTCGCCGAGCGTATTGGTCATCAGTTCTTTA
ACGCCATTATCAATGCCATTTCCACCGTCAAGATAAGTAGGGACGAAGGCAAAATATGGT
TGAGTTTCATCTGCAAAATCAGTTTGATCGGTAACTTCTTTGCTAATAATTAAAGGATTA
CTAGTATCATTTTGATGCATCTTTTCAGCATAATCTGTCAGATCATCTACAAATGACTGG
GTATTCCCAGCAACTGATATATATATAATGTAAATCTGATTTTCCATGTTAAAAACTCCC
TGTCTAGAATTTACTTCAAAAAACATTTTACGCCCCTCTTACCTAAAATGATACCACGGT
AAAGTTGCAAACTCATAATGTTATGCAAAAGTAAGATGTGATATGGAAACGGTAACAAAA
AGTAGTACAATGATAGTTAATAATGTAAGGGGTGAAGAATTTGGAGCCATATCTTGTGTT
TATGGATATTGATGGAACCTTAATCGATAACCATCAGAACGTTTTACCGGAGACGAAGAG
AACCATCGAAAAATTACAACAACGCGGTGTAATTTTCTATATTGCGACGGGACGGATGCT
TTCGCTAGCTGAACTAATTCGCAATAAAATCAACGATCAAGTTGAAATTATAGCTTCAAA
TGGATCTGTATATCAAAAAGGACATCATTTTCATAAGGAGCATTTAGGATGGAATGCACT
TAAGGAAATCTATAATATAACGTCAGAACTGGGTCTTTCGACTAACTTTTTCACAACAGA
TATGACGTATTACACACGTGAAAAGCCGTGGATGTTGAGTCGTTTAGCTCGAGTTCGGGT
TATGGCCGATAAGACTGGTAACCGACGTTTTGAGAAAGTTAGAGACCTGGAACATTTACA
CCAACTTAGTAGTCAAATTATCAATGGGATTACCATTGATAAGACCAAGTCGGAACGGCT
AGATGAAGCGCGTGAAAAAATGGAGGCAACTGGGTTACTTAAGGTATCGTCGTCTTCACC
AAACAACTTGGAATTAATTCCTAGGCGAATTTCAAAAGCAACTGCTGTACGGGCAATTAT
GGATAAATATGGCATCCCGCTTGAACGCACAATTGCTTTTGGAAATGACATGAATGACCT
AGAAATGATTAAAGCCGTTGGCACGGGGGTTGCGATGGGGAATAGTCCTCAAATCCTAAA
AGACGAGGCCGATGCGGTTACGGATAGTAATGTGGAAAACGGGATTGGGAATTTTTTGGA
GTCATATTTTAAAATATAAAAAAGGAAGTAGCCTTTAAAAGACTACTTCCCTTTTTATTT
AATCAAACAAAGTCTCGGTTATCGCGACAACAGGAGGGACATCAGCGAGTTCCTCAGGTT
TTAGTTTGTGAACTAAGAACCAATCGATATGGGCATTTTCATTATCGAGAACTTCGAAAT
CATAATTTTGAATTCGGACGTGTTCACCAACTTTGATATCTGGTTTGTGATCAATAACGT
AACCACCAAGAGTAACGACGTCTTCTTCTTCAAAATCTGGAACATCAATGCCAAAGTAAC
GTTCAAAATCATAAACGGTCATTTTACCGCTAACTTTATAATGTCCATTTTCTTCTTTAT
GAATATAGTCACCAGAAACGTCATCGATTTCATCATTGATGTTGCCGAAGACTTCTTCGT
AAATATCCTTATCAGTGATAATTCCACTGGTTCCACCATATTCATCCACAACGACTGAAA
TTGGTACCTGTTTTTGAATCATTTGTTCTAAAACATCTTGTAAAGCGAGCGTTTCAGGAA
CGGTAATGATATTACGGAGTAGTTTGCTAACTTTGATATCGCCATCAACTTGGCTTTGAC
GAATAATATCGTAATTGTAAATATAGCCAAGAATTTTATCTTTATCATTATTGGCTACCA
CTGGGAAACGACTGAAACGGCTTTGAAGATACTGACGTAGAGCTTCATCAACTTTACTAT
TAATATCTAAGACAACCAGTTGCGTACGGTCAATCATGATATCTTTAGCGACTTTATCAT
TAAAATCAAAAGCCCGTTGCATGTAAACATAATCATTTTTATCCAATTCACCGCCACTAA
CGGCATTTCGAGAAAGATTTAAAATTTCTGCTTGAGAAAATATTTCGTCACTTTCATCGG
CGGGTTGCATTCCTAGCAAACGGACAATTCCATTGGCCGAAGCATTAAGCAACCAAACGA
ATGGATAAAAGGTGGTATGGAAATAATGGAGGGGTGTTACGACCCACATTAAAACTTTTA
GTGGAATATCGATACTAATATTCTTTGGAACAATTTCTGTAATAACCACTTCTAAGTAAG
TTAACAATAGAACCCCAACAACTGCTCCCACAATATGCAGAGAAGCTGAGTTAATTAGGT
GAGTTGCTCCAAAAACTTCAACAACAAAATATTCAACGGTTGATTCACCAATCCAACCTA
AGATAATACCACAGATCGAAGTACCTACCTGAGTGGTGGATAAATATTCGTTAAGTTTAC
GAACCATCCGCATCGCCAGTTGATATTTCTTCTTTTTACGAGCACTTGTTGTTTCTTTTT
CAGCCTCTTCTAAGGCACTGAGCCGCGTTTGCACTAAAGCAAATTCTGCCGCAACAAAAA
AGTAAGCTAATATAAAAGTAATTAGCATCACAATCAGGTTAGAGACTATCTGACCGCTAT
CCAAAAATAATTCCCCATTTCTTTTTTCTAGTTATTGTTACATTATACAACGAGAATTTT
AAAAATAGTATGAAAAGTAGCTTTCTTTTTAATGTTGTATAGTGAAGTTTAATGTTATCA
TGGAGCTATAATTTATTATATAGTGGATGGAGGTTCTTGTACTATGAAAAAGATTAACAT
TGGTGGTATGCGCGTTTCTAACGTTGCTTTAGGTATCATGCGAATGAATGCGCTATCAGA
TAAAGACGCAGCAACGGCCATTGAGGCTGCTTTTGATACAGGAATTAATTATATTGATTC
AGCTGATATTTATGGACATGGTGAATCCAGCAAAAAATTCCGTGAAGGACTAAAGCTATC
[truncated: 1,361,943 more chars]
