# Supplementary material for: In vitro probiotic characteristics and whole-genome sequencing analysis of porcine-derived lactic acid bacteria
Source: PeerJ. 2026 Jul 15;14:e21496. doi: 10.7717/peerj.21496 (PMC13380237; doi:10.7717/peerj.21496)
Supplement: Supplemental Information 4 [file peerj-14-21496-s004.zip › ANI_Analysis/Pediococcus pentosaceus/R124_ANI.txt]

R124.all.fna	GCA_001437285.1_ASM143728v1_genomic.fna	98.7695	508	577
